# Supplementary material for: A practical preparation of bicyclic boronates via metal-free heteroatom-directed alkenyl sp2-C‒H borylation
Source: Commun Chem. 2023 Aug 23;6:176. doi: 10.1038/s42004-023-00976-5 (PMC10447525; doi:10.1038/s42004-023-00976-5)
Supplement: Supplementary file 5 — Supplementary Data 2-8-the cif files [file 42004_2023_976_MOESM5_ESM.zip]

Archive with 7 entries (7 files):
- Supplementary Data 2-the cif file of 3aa/mo_202201200763_0m.cif
- Supplementary Data 3-the cif file of 3ah/20201010PPY0398_0m.cif
- Supplementary Data 4-the cif file of 3bh/cu_20210421ppy0561_0m.cif
- Supplementary Data 5-the cif file of 3bm/mo_20220122ppy0737_0ma.cif
- Supplementary Data 6-the cif file of 3bo/mo_20210119ppy0596_0ma.cif
- Supplementary Data 7-the cif file of 3by/cu_20220625PPY0745_0m_a.cif
- Supplementary Data 8-the cif file of 4/20210611ppy.cif
