# Supplementary material for: A practical preparation of bicyclic boronates via metal-free heteroatom-directed alkenyl sp2-C‒H borylation
Source: Commun Chem. 2023 Aug 23;6:176. doi: 10.1038/s42004-023-00976-5 (PMC10447525; doi:10.1038/s42004-023-00976-5)
Supplement: Supplementary file 5 — Supplementary Data 2-8-the cif files [file 42004_2023_976_MOESM5_ESM.zip › Supplementary Data 2-the cif file of 3aa/mo_202201200763_0m.cif]

 
data_mo_202201200763_0m
 
_audit_creation_method            'SHELXL-2018/3'
_shelx_SHELXL_version_number      '2018/3'
_chemical_name_systematic         ?
_chemical_name_common             ?
_chemical_melting_point           ?
_chemical_formula_moiety          ?
_chemical_formula_sum
 'C18 H18 B2 O4' 
_chemical_formula_weight          319.94

loop_
 _atom_type_symbol
 _atom_type_description
 _atom_type_scat_dispersion_real
 _atom_type_scat_dispersion_imag
 _atom_type_scat_source
 'C'  'C'   0.0033   0.0016
 'International Tables Vol C Tables 4.2.6.8 and 6.1.1.4'
 'H'  'H'   0.0000   0.0000
 'International Tables Vol C Tables 4.2.6.8 and 6.1.1.4'
 'O'  'O'   0.0106   0.0060
 'International Tables Vol C Tables 4.2.6.8 and 6.1.1.4'
 'B'  'B'   0.0013   0.0007
 'International Tables Vol C Tables 4.2.6.8 and 6.1.1.4'
 
_space_group_crystal_system       orthorhombic
_space_group_IT_number            19
_space_group_name_H-M_alt         'P 21 21 21'
_space_group_name_Hall            'P 2ac 2ab'
 
_shelx_space_group_comment
;
The symmetry employed for this shelxl refinement is uniquely defined
by the following loop, which should always be used as a source of
symmetry information in preference to the above space-group names.
They are only intended as comments.
;
 
loop_
 _space_group_symop_operation_xyz
 'x, y, z'
 'x+1/2, -y+1/2, -z'
 '-x, y+1/2, -z+1/2'
 '-x+1/2, -y, z+1/2'
 
_cell_length_a                    7.0450(12)
_cell_length_b                    14.852(2)
_cell_length_c                    16.556(2)
_cell_angle_alpha                 90
_cell_angle_beta                  90
_cell_angle_gamma                 90
_cell_volume                      1732.2(5)
_cell_formula_units_Z             4
_cell_measurement_temperature     295(2)
_cell_measurement_reflns_used     3142
_cell_measurement_theta_min       2.7429
_cell_measurement_theta_max       20.1370
 
_exptl_crystal_description        block
_exptl_crystal_colour             'clear light colourless'
_exptl_crystal_density_meas       ?
_exptl_crystal_density_method     ?
_exptl_crystal_density_diffrn     1.227          
_exptl_crystal_F_000              672
_exptl_transmission_factor_min    ?
_exptl_transmission_factor_max    ?
_exptl_crystal_size_max           0.150
_exptl_crystal_size_mid           0.100
_exptl_crystal_size_min           0.100
_exptl_absorpt_coefficient_mu     0.083
_shelx_estimated_absorpt_T_min    ?
_shelx_estimated_absorpt_T_max    ?
_exptl_absorpt_correction_type    ?
_exptl_absorpt_correction_T_min   ?
_exptl_absorpt_correction_T_max   ?
_exptl_absorpt_process_details    ?
_exptl_absorpt_special_details    ?
_diffrn_ambient_temperature       295(2)
_diffrn_radiation_wavelength      0.71073
_diffrn_radiation_type            MoK\a
_diffrn_source                    ?
_diffrn_measurement_device_type   'd8 venture'
_diffrn_measurement_method        ?
_diffrn_detector_area_resol_mean  ?
_diffrn_reflns_number             28422
_diffrn_reflns_av_unetI/netI      0.0721
_diffrn_reflns_av_R_equivalents   0.1204
_diffrn_reflns_limit_h_min        -9
_diffrn_reflns_limit_h_max        9
_diffrn_reflns_limit_k_min        -19
_diffrn_reflns_limit_k_max        19
_diffrn_reflns_limit_l_min        -22
_diffrn_reflns_limit_l_max        20
_diffrn_reflns_theta_min          2.460
_diffrn_reflns_theta_max          28.315
_diffrn_reflns_theta_full         25.242
_diffrn_measured_fraction_theta_max   0.999
_diffrn_measured_fraction_theta_full  0.999
_diffrn_reflns_Laue_measured_fraction_max    0.999
_diffrn_reflns_Laue_measured_fraction_full   0.999
_diffrn_reflns_point_group_measured_fraction_max   0.997
_diffrn_reflns_point_group_measured_fraction_full  0.998
_reflns_number_total              4295
_reflns_number_gt                 2218
_reflns_threshold_expression      'I > 2\s(I)'
_reflns_Friedel_coverage          0.743
_reflns_Friedel_fraction_max      0.995
_reflns_Friedel_fraction_full     0.997
 
_reflns_special_details
;
 Reflections were merged by SHELXL according to the crystal
 class for the calculation of statistics and refinement.
 
 _reflns_Friedel_fraction is defined as the number of unique
 Friedel pairs measured divided by the number that would be
 possible theoretically, ignoring centric projections and
 systematic absences.
;
 
_computing_data_collection        ?
_computing_cell_refinement        ?
_computing_data_reduction         ?
_computing_structure_solution     'SHELXT 2018/2 (Sheldrick, 2018)'
_computing_structure_refinement 'SHELXL-2018/3 (Sheldrick, 2018)'
_computing_molecular_graphics     ?
_computing_publication_material   ?
_refine_special_details           ?
_refine_ls_structure_factor_coef  Fsqd
_refine_ls_matrix_type            full
_refine_ls_weighting_scheme       calc
_refine_ls_weighting_details
'w=1/[\s^2^(Fo^2^)+(0.0489P)^2^] where P=(Fo^2^+2Fc^2^)/3'
_atom_sites_solution_primary      ?
_atom_sites_solution_secondary    ?
_atom_sites_solution_hydrogens    geom
_refine_ls_hydrogen_treatment     constr
_refine_ls_extinction_method      none
_refine_ls_extinction_coef        .
_refine_ls_abs_structure_details
;
 Flack x determined using 691 quotients [(I+)-(I-)]/[(I+)+(I-)]
 (Parsons, Flack and Wagner, Acta Cryst. B69 (2013) 249-259).
;
_refine_ls_abs_structure_Flack    -1.0(9)
_chemical_absolute_configuration  ?
_refine_ls_number_reflns          4295
_refine_ls_number_parameters      221
_refine_ls_number_restraints      0
_refine_ls_R_factor_all           0.1412
_refine_ls_R_factor_gt            0.0534
_refine_ls_wR_factor_ref          0.1279
_refine_ls_wR_factor_gt           0.0995
_refine_ls_goodness_of_fit_ref    1.034
_refine_ls_restrained_S_all       1.034
_refine_ls_shift/su_max           0.001
_refine_ls_shift/su_mean          0.000
 
loop_
 _atom_site_label
 _atom_site_type_symbol
 _atom_site_fract_x
 _atom_site_fract_y
 _atom_site_fract_z
 _atom_site_U_iso_or_equiv
 _atom_site_adp_type
 _atom_site_occupancy
 _atom_site_site_symmetry_order  
 _atom_site_calc_flag
 _atom_site_refinement_flags_posn
 _atom_site_refinement_flags_adp
 _atom_site_refinement_flags_occupancy
 _atom_site_disorder_assembly
 _atom_site_disorder_group
O1 O 0.4269(3) 0.82781(13) 0.47611(16) 0.0626(7) Uani 1 1 d . . . . .
H1A H 0.527043 0.839895 0.498938 0.094 Uiso 1 1 calc R U . . .
O2 O 0.1553(3) 0.88984(13) 0.42562(13) 0.0538(6) Uani 1 1 d . . . . .
O3 O 0.2637(3) 0.66679(15) 0.44420(15) 0.0640(7) Uani 1 1 d . . . . .
H3A H 0.317957 0.714516 0.453491 0.096 Uiso 1 1 calc R U . . .
O4 O 0.3122(3) 0.52481(13) 0.39193(13) 0.0574(6) Uani 1 1 d . . . . .
B1A B 0.3243(6) 0.9048(2) 0.4651(2) 0.0494(9) Uani 1 1 d . . . . .
B1 B 0.3827(5) 0.6109(2) 0.4029(2) 0.0506(9) Uani 1 1 d . . . . .
C2 C 0.3748(5) 0.9990(2) 0.49116(18) 0.0524(8) Uani 1 1 d . . . . .
H2 H 0.489756 1.010203 0.516922 0.063 Uiso 1 1 calc R U . . .
C3 C 0.2537(5) 1.0664(2) 0.47703(19) 0.0528(9) Uani 1 1 d . . . . .
C4 C 0.0753(5) 1.0476(2) 0.43609(19) 0.0528(9) Uani 1 1 d . . . . .
C5 C -0.0598(6) 1.1133(3) 0.4182(2) 0.0741(11) Uani 1 1 d . . . . .
H5 H -0.037279 1.172502 0.433779 0.089 Uiso 1 1 calc R U . . .
C6 C -0.2227(7) 1.0934(3) 0.3787(3) 0.0878(14) Uani 1 1 d . . . . .
H1 H -0.309153 1.139115 0.367644 0.105 Uiso 1 1 calc R U . . .
C7 C 0.0325(5) 0.9597(2) 0.41118(18) 0.0522(8) Uani 1 1 d . . . . .
C8 C -0.1342(5) 0.9391(3) 0.3712(2) 0.0682(10) Uani 1 1 d . . . . .
H3 H -0.159362 0.880144 0.355540 0.082 Uiso 1 1 calc R U . . .
C9 C -0.2628(6) 1.0065(4) 0.3546(2) 0.0853(13) Uani 1 1 d . . . . .
H4 H -0.375188 0.993618 0.327439 0.102 Uiso 1 1 calc R U . . .
C10 C 0.2953(6) 1.1618(2) 0.5033(2) 0.0818(13) Uani 1 1 d . . . . .
H8 H 0.416943 1.163945 0.529305 0.123 Uiso 1 1 calc R U . . .
H7 H 0.199058 1.181517 0.540322 0.123 Uiso 1 1 calc R U . . .
H6 H 0.296193 1.200524 0.456853 0.123 Uiso 1 1 calc R U . . .
C11 C 0.8701(5) 0.5908(3) 0.2968(3) 0.0836(12) Uani 1 1 d . . . . .
H9 H 0.906316 0.651192 0.310454 0.125 Uiso 1 1 calc R U . . .
H13 H 0.869114 0.583988 0.239171 0.125 Uiso 1 1 calc R U . . .
H12 H 0.959266 0.549214 0.319927 0.125 Uiso 1 1 calc R U . . .
C12 C 0.6758(5) 0.5718(2) 0.32954(19) 0.0575(9) Uani 1 1 d . . . . .
C13 C 0.5949(5) 0.4818(2) 0.31926(18) 0.0548(9) Uani 1 1 d . . . . .
C14 C 0.4172(6) 0.4620(2) 0.35048(19) 0.0559(9) Uani 1 1 d . . . . .
C15 C 0.3343(7) 0.3779(2) 0.3417(2) 0.0750(11) Uani 1 1 d . . . . .
H16 H 0.215480 0.366110 0.363764 0.090 Uiso 1 1 calc R U . . .
C16 C 0.4313(8) 0.3117(3) 0.2994(3) 0.0896(15) Uani 1 1 d . . . . .
H10 H 0.377457 0.255030 0.292776 0.108 Uiso 1 1 calc R U . . .
C18 C 0.5746(5) 0.6341(2) 0.36937(19) 0.0539(8) Uani 1 1 d . . . . .
H11 H 0.623362 0.691842 0.376203 0.065 Uiso 1 1 calc R U . . .
C19 C 0.6877(6) 0.4125(3) 0.2774(2) 0.0768(12) Uani 1 1 d . . . . .
H14 H 0.807613 0.423104 0.255848 0.092 Uiso 1 1 calc R U . . .
C20 C 0.6062(8) 0.3298(3) 0.2674(3) 0.0937(15) Uani 1 1 d . . . . .
H15 H 0.670223 0.285395 0.238696 0.112 Uiso 1 1 calc R U . . .
 
loop_
 _atom_site_aniso_label
 _atom_site_aniso_U_11
 _atom_site_aniso_U_22
 _atom_site_aniso_U_33
 _atom_site_aniso_U_23
 _atom_site_aniso_U_13
 _atom_site_aniso_U_12
O1 0.0543(16) 0.0425(12) 0.0911(18) -0.0097(11) -0.0117(14) 0.0042(12)
O2 0.0507(14) 0.0461(11) 0.0646(13) -0.0076(10) -0.0060(12) -0.0029(11)
O3 0.0540(14) 0.0461(12) 0.0920(18) -0.0080(13) 0.0120(14) -0.0012(12)
O4 0.0548(15) 0.0470(13) 0.0705(14) -0.0055(10) 0.0041(12) 0.0002(11)
B1A 0.050(2) 0.043(2) 0.056(2) -0.0033(16) 0.002(2) -0.0017(19)
B1 0.049(2) 0.0429(19) 0.059(2) 0.0013(17) -0.0022(19) 0.0027(19)
C2 0.051(2) 0.0471(18) 0.0590(19) -0.0027(14) -0.0034(17) -0.0078(17)
C3 0.066(2) 0.0421(17) 0.0505(19) -0.0023(15) 0.0079(18) -0.0046(18)
C4 0.061(2) 0.0495(19) 0.0481(18) 0.0020(14) 0.0099(18) 0.0100(18)
C5 0.082(3) 0.072(2) 0.069(2) 0.001(2) 0.007(2) 0.023(2)
C6 0.082(3) 0.107(4) 0.074(3) 0.009(3) 0.006(3) 0.041(3)
C7 0.049(2) 0.060(2) 0.0483(18) -0.0005(15) 0.0045(17) 0.0057(17)
C8 0.053(2) 0.088(3) 0.064(2) -0.0079(19) -0.003(2) 0.001(2)
C9 0.057(3) 0.135(4) 0.065(2) 0.003(3) -0.004(2) 0.020(3)
C10 0.104(3) 0.0435(19) 0.098(3) -0.0089(19) 0.000(3) -0.005(2)
C11 0.056(3) 0.108(3) 0.087(3) -0.004(2) 0.017(2) -0.001(2)
C12 0.051(2) 0.073(2) 0.0495(19) 0.0051(17) -0.0022(17) 0.0061(19)
C13 0.059(2) 0.063(2) 0.0424(17) -0.0004(15) 0.0000(17) 0.0099(19)
C14 0.073(3) 0.0469(18) 0.0481(18) -0.0036(14) -0.0024(19) 0.0102(19)
C15 0.098(3) 0.053(2) 0.074(2) -0.0098(19) 0.002(2) -0.006(2)
C16 0.135(5) 0.053(2) 0.080(3) -0.014(2) -0.003(3) 0.000(3)
C18 0.048(2) 0.0539(19) 0.060(2) 0.0003(16) -0.0003(18) 0.0007(16)
C19 0.088(3) 0.086(3) 0.056(2) -0.0120(19) 0.000(2) 0.024(2)
C20 0.132(5) 0.072(3) 0.077(3) -0.020(2) 0.005(3) 0.021(3)
 
_geom_special_details
;
 All esds (except the esd in the dihedral angle between two l.s. planes)
 are estimated using the full covariance matrix.  The cell esds are taken
 into account individually in the estimation of esds in distances, angles
 and torsion angles; correlations between esds in cell parameters are only
 used when they are defined by crystal symmetry.  An approximate (isotropic)
 treatment of cell esds is used for estimating esds involving l.s. planes.
;
 
loop_
 _geom_bond_atom_site_label_1
 _geom_bond_atom_site_label_2
 _geom_bond_distance
 _geom_bond_site_symmetry_2
 _geom_bond_publ_flag
O1 B1A 1.366(4) . ?
O1 H1A 0.8200 . ?
O2 C7 1.371(4) . ?
O2 B1A 1.377(5) . ?
O3 B1 1.363(4) . ?
O3 H3A 0.8200 . ?
O4 C14 1.375(4) . ?
O4 B1 1.384(4) . ?
B1A C2 1.506(4) . ?
B1 C18 1.502(5) . ?
C2 C3 1.335(4) . ?
C2 H2 0.9300 . ?
C3 C4 1.455(5) . ?
C3 C10 1.511(4) . ?
C4 C5 1.395(5) . ?
C4 C7 1.402(4) . ?
C5 C6 1.353(6) . ?
C5 H5 0.9300 . ?
C6 C9 1.381(6) . ?
C6 H1 0.9300 . ?
C7 C8 1.382(5) . ?
C8 C9 1.378(5) . ?
C8 H3 0.9300 . ?
C9 H4 0.9300 . ?
C10 H8 0.9600 . ?
C10 H7 0.9600 . ?
C10 H6 0.9600 . ?
C11 C12 1.498(5) . ?
C11 H9 0.9600 . ?
C11 H13 0.9600 . ?
C11 H12 0.9600 . ?
C12 C18 1.341(4) . ?
C12 C13 1.464(5) . ?
C13 C14 1.386(5) . ?
C13 C19 1.403(5) . ?
C14 C15 1.386(5) . ?
C15 C16 1.387(5) . ?
C15 H16 0.9300 . ?
C16 C20 1.367(6) . ?
C16 H10 0.9300 . ?
C18 H11 0.9300 . ?
C19 C20 1.366(6) . ?
C19 H14 0.9300 . ?
C20 H15 0.9300 . ?
 
loop_
 _geom_angle_atom_site_label_1
 _geom_angle_atom_site_label_2
 _geom_angle_atom_site_label_3
 _geom_angle
 _geom_angle_site_symmetry_1
 _geom_angle_site_symmetry_3
 _geom_angle_publ_flag
B1A O1 H1A 109.5 . . ?
C7 O2 B1A 120.4(3) . . ?
B1 O3 H3A 109.5 . . ?
C14 O4 B1 120.0(3) . . ?
O1 B1A O2 112.7(3) . . ?
O1 B1A C2 127.9(3) . . ?
O2 B1A C2 119.4(3) . . ?
O3 B1 O4 114.1(3) . . ?
O3 B1 C18 126.8(3) . . ?
O4 B1 C18 119.1(3) . . ?
C3 C2 B1A 119.6(3) . . ?
C3 C2 H2 120.2 . . ?
B1A C2 H2 120.2 . . ?
C2 C3 C4 119.4(3) . . ?
C2 C3 C10 121.9(3) . . ?
C4 C3 C10 118.7(3) . . ?
C5 C4 C7 116.2(3) . . ?
C5 C4 C3 123.7(3) . . ?
C7 C4 C3 120.1(3) . . ?
C6 C5 C4 121.9(4) . . ?
C6 C5 H5 119.0 . . ?
C4 C5 H5 119.0 . . ?
C5 C6 C9 121.2(4) . . ?
C5 C6 H1 119.4 . . ?
C9 C6 H1 119.4 . . ?
O2 C7 C8 116.9(3) . . ?
O2 C7 C4 121.1(3) . . ?
C8 C7 C4 122.0(3) . . ?
C9 C8 C7 119.6(4) . . ?
C9 C8 H3 120.2 . . ?
C7 C8 H3 120.2 . . ?
C8 C9 C6 119.1(4) . . ?
C8 C9 H4 120.4 . . ?
C6 C9 H4 120.4 . . ?
C3 C10 H8 109.5 . . ?
C3 C10 H7 109.5 . . ?
H8 C10 H7 109.5 . . ?
C3 C10 H6 109.5 . . ?
H8 C10 H6 109.5 . . ?
H7 C10 H6 109.5 . . ?
C12 C11 H9 109.5 . . ?
C12 C11 H13 109.5 . . ?
H9 C11 H13 109.5 . . ?
C12 C11 H12 109.5 . . ?
H9 C11 H12 109.5 . . ?
H13 C11 H12 109.5 . . ?
C18 C12 C13 118.7(3) . . ?
C18 C12 C11 122.3(3) . . ?
C13 C12 C11 119.0(3) . . ?
C14 C13 C19 116.7(3) . . ?
C14 C13 C12 120.2(3) . . ?
C19 C13 C12 123.1(4) . . ?
O4 C14 C15 115.9(4) . . ?
O4 C14 C13 121.9(3) . . ?
C15 C14 C13 122.2(3) . . ?
C14 C15 C16 118.9(4) . . ?
C14 C15 H16 120.5 . . ?
C16 C15 H16 120.5 . . ?
C20 C16 C15 120.0(4) . . ?
C20 C16 H10 120.0 . . ?
C15 C16 H10 120.0 . . ?
C12 C18 B1 120.1(3) . . ?
C12 C18 H11 119.9 . . ?
B1 C18 H11 119.9 . . ?
C20 C19 C13 121.5(4) . . ?
C20 C19 H14 119.2 . . ?
C13 C19 H14 119.2 . . ?
C19 C20 C16 120.6(4) . . ?
C19 C20 H15 119.7 . . ?
C16 C20 H15 119.7 . . ?
 
loop_
 _geom_torsion_atom_site_label_1
 _geom_torsion_atom_site_label_2
 _geom_torsion_atom_site_label_3
 _geom_torsion_atom_site_label_4
 _geom_torsion
 _geom_torsion_site_symmetry_1
 _geom_torsion_site_symmetry_2
 _geom_torsion_site_symmetry_3
 _geom_torsion_site_symmetry_4
 _geom_torsion_publ_flag
C7 O2 B1A O1 178.6(3) . . . . ?
C7 O2 B1A C2 -1.1(4) . . . . ?
C14 O4 B1 O3 179.3(3) . . . . ?
C14 O4 B1 C18 -0.2(4) . . . . ?
O1 B1A C2 C3 -178.2(3) . . . . ?
O2 B1A C2 C3 1.3(5) . . . . ?
B1A C2 C3 C4 -0.5(5) . . . . ?
B1A C2 C3 C10 178.8(3) . . . . ?
C2 C3 C4 C5 -179.6(3) . . . . ?
C10 C3 C4 C5 1.1(5) . . . . ?
C2 C3 C4 C7 -0.6(5) . . . . ?
C10 C3 C4 C7 -179.8(3) . . . . ?
C7 C4 C5 C6 -0.2(5) . . . . ?
C3 C4 C5 C6 178.8(3) . . . . ?
C4 C5 C6 C9 0.2(6) . . . . ?
B1A O2 C7 C8 180.0(3) . . . . ?
B1A O2 C7 C4 0.0(4) . . . . ?
C5 C4 C7 O2 180.0(3) . . . . ?
C3 C4 C7 O2 0.9(4) . . . . ?
C5 C4 C7 C8 0.0(5) . . . . ?
C3 C4 C7 C8 -179.1(3) . . . . ?
O2 C7 C8 C9 -179.7(3) . . . . ?
C4 C7 C8 C9 0.3(5) . . . . ?
C7 C8 C9 C6 -0.3(6) . . . . ?
C5 C6 C9 C8 0.0(6) . . . . ?
C18 C12 C13 C14 -0.2(4) . . . . ?
C11 C12 C13 C14 178.6(3) . . . . ?
C18 C12 C13 C19 178.8(3) . . . . ?
C11 C12 C13 C19 -2.4(5) . . . . ?
B1 O4 C14 C15 -179.3(3) . . . . ?
B1 O4 C14 C13 0.5(4) . . . . ?
C19 C13 C14 O4 -179.3(3) . . . . ?
C12 C13 C14 O4 -0.3(4) . . . . ?
C19 C13 C14 C15 0.4(5) . . . . ?
C12 C13 C14 C15 179.5(3) . . . . ?
O4 C14 C15 C16 179.0(3) . . . . ?
C13 C14 C15 C16 -0.8(5) . . . . ?
C14 C15 C16 C20 0.2(6) . . . . ?
C13 C12 C18 B1 0.4(5) . . . . ?
C11 C12 C18 B1 -178.3(3) . . . . ?
O3 B1 C18 C12 -179.7(3) . . . . ?
O4 B1 C18 C12 -0.2(5) . . . . ?
C14 C13 C19 C20 0.4(5) . . . . ?
C12 C13 C19 C20 -178.6(3) . . . . ?
C13 C19 C20 C16 -1.0(6) . . . . ?
C15 C16 C20 C19 0.6(7) . . . . ?
 
_refine_diff_density_max    0.121
_refine_diff_density_min   -0.178
_refine_diff_density_rms    0.039

_shelx_res_file
;
TITL mo_202201200763_0m_a.res in P2(1)2(1)2(1)
    mo_202201200763_0m.res
    created by SHELXL-2018/3 at 18:17:26 on 22-Jan-2022
CELL 0.71073 7.0450 14.8517 16.5558 90.000 90.000 90.000
ZERR 4.00 0.0012 0.0024 0.0022 0.000 0.000 0.000
LATT -1
SYMM x+1/2, -y+1/2, -z
SYMM -x, y+1/2, -z+1/2
SYMM -x+1/2, -y, z+1/2
SFAC C H O B
UNIT 72 72 16 8
LIST 4
TEMP 21.850
OMIT    0   1   1
OMIT      6  15   0
OMIT      -2   1  21
OMIT       3  12   7
OMIT      -6   1   4
OMIT      -4   5  19
OMIT      0   9   6
OMIT      5   4   6
OMIT     -1  12  13
ACTA
L.S. 4
FMAP 2
PLAN -4 0 0.00
HTAB
BOND $H
CONF
WGHT    0.048900
FVAR       0.66939
O1    3    0.426942    0.827805    0.476110    11.00000    0.05433    0.04245 =
         0.09109   -0.00971   -0.01173    0.00422
AFIX 147
H1A   2    0.527043    0.839895    0.498938    11.00000   -1.50000
AFIX   0
O2    3    0.155305    0.889840    0.425624    11.00000    0.05067    0.04613 =
         0.06462   -0.00763   -0.00599   -0.00289
O3    3    0.263663    0.666790    0.444197    11.00000    0.05399    0.04606 =
         0.09203   -0.00800    0.01201   -0.00118
AFIX 147
H3A   2    0.317957    0.714516    0.453491    11.00000   -1.50000
AFIX   0
O4    3    0.312183    0.524811    0.391932    11.00000    0.05483    0.04696 =
         0.07053   -0.00548    0.00412    0.00016
B1A   4    0.324283    0.904829    0.465144    11.00000    0.04966    0.04254 =
         0.05614   -0.00331    0.00220   -0.00173
B1    4    0.382711    0.610897    0.402945    11.00000    0.04938    0.04291 =
         0.05948    0.00128   -0.00216    0.00266
C2    1    0.374839    0.999021    0.491162    11.00000    0.05117    0.04713 =
         0.05895   -0.00274   -0.00336   -0.00777
AFIX  43
H2    2    0.489756    1.010203    0.516922    11.00000   -1.20000
AFIX   0
C3    1    0.253743    1.066364    0.477033    11.00000    0.06590    0.04211 =
         0.05053   -0.00231    0.00786   -0.00459
C4    1    0.075297    1.047602    0.436085    11.00000    0.06087    0.04946 =
         0.04807    0.00197    0.00988    0.01003
C5    1   -0.059823    1.113312    0.418155    11.00000    0.08177    0.07197 =
         0.06868    0.00056    0.00717    0.02324
AFIX  43
H5    2   -0.037279    1.172502    0.433779    11.00000   -1.20000
AFIX   0
C6    1   -0.222697    1.093426    0.378698    11.00000    0.08215    0.10716 =
         0.07403    0.00927    0.00648    0.04109
AFIX  43
H1    2   -0.309153    1.139115    0.367644    11.00000   -1.20000
AFIX   0
C7    1    0.032498    0.959658    0.411176    11.00000    0.04871    0.05955 =
         0.04833   -0.00050    0.00446    0.00571
C8    1   -0.134192    0.939097    0.371158    11.00000    0.05296    0.08786 =
         0.06369   -0.00789   -0.00336    0.00112
AFIX  43
H3    2   -0.159362    0.880144    0.355540    11.00000   -1.20000
AFIX   0
C9    1   -0.262816    1.006508    0.354555    11.00000    0.05671    0.13457 =
         0.06470    0.00302   -0.00352    0.01960
AFIX  43
H4    2   -0.375188    0.993618    0.327439    11.00000   -1.20000
AFIX   0
C10   1    0.295269    1.161785    0.503270    11.00000    0.10434    0.04348 =
         0.09771   -0.00889   -0.00001   -0.00531
AFIX 137
H8    2    0.416943    1.163945    0.529305    11.00000   -1.50000
H7    2    0.199058    1.181517    0.540322    11.00000   -1.50000
H6    2    0.296193    1.200524    0.456853    11.00000   -1.50000
AFIX   0
C11   1    0.870079    0.590757    0.296837    11.00000    0.05573    0.10825 =
         0.08669   -0.00443    0.01713   -0.00135
AFIX 137
H9    2    0.906316    0.651192    0.310454    11.00000   -1.50000
H13   2    0.869114    0.583988    0.239171    11.00000   -1.50000
H12   2    0.959266    0.549214    0.319927    11.00000   -1.50000
AFIX   0
C12   1    0.675849    0.571840    0.329544    11.00000    0.05059    0.07257 =
         0.04949    0.00508   -0.00224    0.00609
C13   1    0.594889    0.481801    0.319264    11.00000    0.05910    0.06281 =
         0.04244   -0.00044   -0.00001    0.00992
C14   1    0.417184    0.461957    0.350482    11.00000    0.07280    0.04691 =
         0.04813   -0.00363   -0.00242    0.01024
C15   1    0.334274    0.377933    0.341681    11.00000    0.09768    0.05328 =
         0.07395   -0.00980    0.00226   -0.00640
AFIX  43
H16   2    0.215480    0.366110    0.363764    11.00000   -1.20000
AFIX   0
C16   1    0.431333    0.311718    0.299394    11.00000    0.13513    0.05341 =
         0.08024   -0.01427   -0.00297   -0.00050
AFIX  43
H10   2    0.377457    0.255030    0.292776    11.00000   -1.20000
AFIX   0
C18   1    0.574626    0.634147    0.369370    11.00000    0.04791    0.05387 =
         0.05982    0.00035   -0.00028    0.00065
AFIX  43
H11   2    0.623362    0.691842    0.376203    11.00000   -1.20000
AFIX   0
C19   1    0.687745    0.412487    0.277365    11.00000    0.08752    0.08640 =
         0.05650   -0.01202    0.00004    0.02364
AFIX  43
H14   2    0.807613    0.423104    0.255848    11.00000   -1.20000
AFIX   0
C20   1    0.606222    0.329808    0.267444    11.00000    0.13209    0.07179 =
         0.07713   -0.01972    0.00451    0.02084
AFIX  43
H15   2    0.670223    0.285395    0.238696    11.00000   -1.20000
REM #####
REM #####
AFIX   0
HKLF 4 1 1 0 0 0 1 0 0 0 1


REM  mo_202201200763_0m_a.res in P2(1)2(1)2(1)
REM wR2 = 0.127942, GooF = S = 1.03419, Restrained GooF = 1.03419 for all data
REM R1 = 0.053392 for 2218 Fo > 4sig(Fo) and 0.141206 for all 4295 data
REM 221 parameters refined using 0 restraints

END

WGHT      0.0488      0.0000

REM Instructions for potential hydrogen bonds
EQIV $1 x+1/2, -y+3/2, -z+1
HTAB O1 O3_$1
HTAB O3 O1

REM Highest difference peak  0.121,  deepest hole -0.178,  1-sigma level  0.039
Q1    1   0.0536  0.4418  0.4007  11.00000  0.05    0.12
Q2    1   0.0333  0.2051  0.3148  11.00000  0.05    0.12
Q3    1   0.1430  0.7718  0.5547  11.00000  0.05    0.12
Q4    1   0.0956  0.8279  0.7770  11.00000  0.05    0.11
;
_shelx_res_checksum   60818

_shelx_hkl_file
;
  -1   0   0    0.20    0.70
  -1   0   0    1.20    0.80
  -1   0   0    0.90    0.90
   1   0   0    0.70    0.70
   1   0   0    1.20    0.80
  -2   0   0 1585.54   62.59
  -2   0   0 1627.44   62.39
  -2   0   0 1627.04   63.39
   2   0   0 1650.53   62.99
   2   0   0 1646.34   62.59
  -3   0   0    2.90    2.50
  -3   0   0    3.20    1.80
  -3   0   0    2.80    2.10
   3   0   0    2.10    2.00
   3   0   0   -0.60    1.70
  -4   0   0  356.36   21.50
  -4   0   0  384.66   21.60
  -4   0   0  388.86   21.20
   4   0   0  393.26   22.10
   4   0   0  366.56   21.30
  -5   0   0    0.80    2.80
  -5   0   0    1.60    2.90
  -5   0   0   -2.20    2.70
   5   0   0    2.50    3.10
   5   0   0    3.80    3.80
  -6   0   0   62.89   11.20
  -6   0   0   64.89   10.70
   6   0   0   60.29   11.30
   6   0   0   49.60   10.00
  -7   0   0   -2.10    5.00
  -7   0   0   11.90    6.60
   7   0   0    7.50    6.60
   7   0   0   -1.70    4.60
  -8   0   0    3.20    9.40
  -8   0   0    8.00    6.90
   8   0   0   10.20   10.10
   8  -1   0    3.60    9.50
  -8   1   0   13.40   10.50
   7  -1   0    7.00    7.40
  -7   1   0   13.50    6.70
  -7   1   0   19.20    8.20
  -6   1   0   21.70    7.40
  -6   1   0   17.70    6.60
   5  -1   0   32.20    8.20
   5  -1   0   21.50    6.20
  -5   1   0   10.20    4.90
  -5   1   0   27.60    7.00
   4  -1   0   -3.80    2.50
   4  -1   0    0.10    2.80
  -4   1   0    5.50    3.00
  -4   1   0   -0.20    2.10
   3  -1   0  944.81   42.50
   3  -1   0 1039.60   42.70
  -3   1   0  925.81   42.60
  -3   1   0 1058.09   43.10
  -3   1   0 1020.60   42.00
   2  -1   0    6.70    2.10
   2  -1   0   18.20    3.30
  -2   1   0   10.20    2.50
   1  -1   0  432.26   29.50
  -1   1   0  454.95   30.00
  -1  -1   0  441.26   17.90
  -1  -1   0  440.56   17.80
  -1  -1   0  435.76   18.40
   1   1   0  420.16   17.80
   1   1   0  410.86   17.70
   1   1   0  438.56   18.50
  -2  -1   0   13.40    2.80
  -2  -1   0   14.90    3.20
  -2  -1   0   12.10    2.80
   2   1   0   11.10    2.90
   2   1   0   13.40    2.90
   2   1   0   14.60    3.70
  -3  -1   0  977.60   42.00
  -3  -1   0  996.30   42.50
  -3  -1   0 1014.90   43.50
   3   1   0 1011.40   42.90
  -4  -1   0    3.30    2.50
  -4  -1   0    1.20    2.20
  -4  -1   0    0.10    2.40
   4   1   0    1.80    2.50
   4   1   0   -0.80    2.00
  -5  -1   0   15.00    5.90
  -5  -1   0   17.60    6.10
  -5  -1   0   23.00    6.00
   5   1   0   24.90    7.40
   5   1   0   19.70    5.70
  -6  -1   0   11.30    5.50
  -6  -1   0   17.70    5.70
  -6  -1   0   13.00    6.20
   6   1   0    8.70    5.20
   6   1   0   15.00    5.70
  -7  -1   0   10.90    6.60
  -7  -1   0   13.40    7.00
   7   1   0    7.20    5.70
   7   1   0   19.10    8.60
  -8  -1   0   -2.50    7.90
  -8  -1   0    5.30    7.30
   8   1   0   -5.60    8.20
   8   1   0    1.00    9.90
  -9  -1   0   -5.00   10.60
  -9   2   0  -10.80    9.40
   8  -2   0    5.70    9.40
  -8   2   0  -22.40    9.20
  -8   2   0    0.10    6.30
   7  -2   0   22.10    8.40
  -7   2   0   15.00    6.70
  -7   2   0    5.70    7.50
   6  -2   0  -10.90    4.70
  -6   2   0    3.70    5.10
  -6   2   0    2.60    4.30
   5  -2   0   59.79   15.50
  -5   2   0   57.59    9.70
  -5   2   0   56.59   10.30
   4  -2   0   69.69    8.30
  -4   2   0   77.69    8.60
  -4   2   0   70.49    8.50
   3  -2   0  181.48   12.20
  -3   2   0  183.78   12.50
   2  -2   0  260.57   13.40
  -2   2   0  230.38   13.30
   1  -2   0  850.11   49.00
  -1   2   0  837.62   48.30
   0  -2   0 9999.00  364.76
   0   2   0 9492.65  364.26
  -1  -2   0  774.22   35.30
  -1  -2   0  871.81   33.00
   1   2   0  804.92   31.90
   1   2   0  832.22   32.60
   1   2   0  784.42   33.00
  -2  -2   0  228.18   12.30
  -2  -2   0  230.68   12.30
  -2  -2   0  241.58   13.40
   2   2   0  219.38   13.60
   2   2   0  222.98   12.50
   2   2   0  215.38   12.30
  -3  -2   0  182.18   12.10
  -3  -2   0  172.98   11.80
  -3  -2   0  168.78   12.40
   3   2   0  200.98   12.70
   3   2   0  166.38   13.30
   3   2   0  194.78   12.70
  -4  -2   0   54.69    8.30
  -4  -2   0   75.59    8.10
  -4  -2   0   77.39    8.40
   4   2   0   79.99    8.80
   4   2   0   69.99    9.70
  -5  -2   0   60.49    9.50
  -5  -2   0   55.59    8.90
  -5  -2   0   62.39   11.10
   5   2   0   52.49    9.20
  -6  -2   0    2.10    4.70
  -6  -2   0    9.30    4.70
   6   2   0    2.20    5.00
   6   2   0    6.70    5.10
  -7  -2   0   21.30    9.10
  -7  -2   0    5.10    7.40
  -7  -2   0   16.50    6.30
   7   2   0    6.80    6.00
   7   2   0   10.90    6.70
  -8  -2   0    3.00    9.10
  -8  -2   0    1.70    7.60
   8   2   0   -9.50    7.40
   8   2   0   13.20    9.40
  -9  -2   0  -15.80   10.10
  -9   3   0   19.50   10.40
  -8   3   0    4.50    6.80
  -8   3   0    2.30   10.60
   7  -3   0   13.70    8.10
  -7   3   0   19.10    7.50
  -7   3   0   16.60    7.90
   6  -3   0   40.70    9.70
  -6   3   0   48.30   10.00
  -6   3   0   36.30    8.90
   5  -3   0   16.60    6.00
  -5   3   0   23.50    6.40
  -5   3   0   22.90    6.30
  -4   3   0   12.20    4.70
   3  -3   0    5.30    2.60
  -3   3   0   11.10    3.70
   2  -3   0   26.10   13.70
  -2   3   0   44.50   16.50
   1  -3   0  215.88   10.40
  -1   3   0  212.48   10.20
  -1   3   0  226.78   11.10
   0  -3   0    0.60    0.80
   0  -3   0    0.40    1.20
   0   3   0    0.20    0.90
   0   3   0    1.10    0.80
   0   3   0   -0.30    0.50
  -1  -3   0  215.28   10.50
  -1  -3   0  199.68   11.00
  -1  -3   0  201.38   11.20
   1   3   0  197.68   11.50
   1   3   0  203.68   11.30
   1   3   0  216.08   10.80
  -2  -3   0   48.60    5.10
  -2  -3   0   45.50    4.70
   2   3   0   34.10    5.70
   2   3   0   36.00    5.20
   2   3   0   44.10    5.80
  -3  -3   0    5.70    2.70
  -3  -3   0    4.60    2.20
  -3  -3   0    8.90    3.00
   3   3   0    7.10    3.10
   3   3   0    2.30    2.40
   3   3   0    5.40    2.80
  -4  -3   0    8.40    3.60
  -4  -3   0    4.20    3.20
  -4  -3   0    7.90    3.70
   4   3   0    1.60    2.60
   4   3   0    9.70    4.30
   4   3   0    5.40    2.90
  -5  -3   0   16.90    5.00
  -5  -3   0   16.90    5.60
  -5  -3   0    4.90    3.90
   5   3   0   19.00    5.70
   5   3   0   20.60    6.70
  -6  -3   0   60.39   10.30
  -6  -3   0   36.90    8.80
   6   3   0   54.79   10.80
   6   3   0   59.19   11.10
  -7  -3   0    5.10    5.70
  -7  -3   0    4.70    7.10
  -7  -3   0   14.30    7.00
   7   3   0   -9.70    6.70
   7   3   0   -2.20   10.00
  -8  -3   0    2.90    6.80
  -8  -3   0   -7.60    8.20
   8   3   0   17.00   12.00
   8   3   0   -2.90    7.40
  -9  -3   0    7.70   10.70
   9   3   0    5.70   11.30
  -9   4   0  -12.20    9.40
  -8   4   0   -9.40    6.90
  -8   4   0  -14.10   11.10
   7  -4   0   12.50    9.70
  -7   4   0   27.30    9.90
  -7   4   0   17.40    7.50
   6  -4   0   25.60    7.90
  -6   4   0    7.30    5.80
  -6   4   0   19.00    8.10
   5  -4   0    1.00    3.60
  -5   4   0    7.90    5.20
   4  -4   0   61.59    9.30
  -4   4   0   63.59    9.90
   3  -4   0    7.40    3.20
  -2   4   0  219.08   11.40
   1  -4   0  308.67   17.90
   1  -4   0  353.26   15.50
  -1   4   0  322.87   15.90
  -1   4   0  350.36   15.40
   0  -4   0 2556.24   93.59
   0  -4   0 2443.56   95.69
   0  -4   0 2511.25   93.99
   0   4   0 2550.44   96.19
   0   4   0 2565.54   94.19
   0   4   0 2510.15   93.39
  -1  -4   0  334.87   15.60
  -1  -4   0  316.17   16.50
  -1  -4   0  325.47   16.60
   1   4   0  336.17   15.60
   1   4   0  329.27   16.90
   1   4   0  315.07   16.90
  -2  -4   0  212.18   13.00
  -2  -4   0  223.98   13.70
  -2  -4   0  225.78   12.50
   2   4   0  219.98   12.80
   2   4   0  198.88   14.00
   2   4   0  211.18   13.30
  -3  -4   0    9.30    3.30
  -3  -4   0    7.70    3.70
   3   4   0   10.30    4.50
   3   4   0    5.60    2.70
  -4  -4   0   44.70    7.30
  -4  -4   0   30.50    5.80
  -4  -4   0   35.60    6.50
   4   4   0   47.50    8.20
   4   4   0   43.70    7.60
   4   4   0   46.70    8.50
  -5  -4   0   -2.50    2.90
  -5  -4   0    0.30    2.70
  -5  -4   0    3.90    3.20
   5   4   0   -2.70    3.40
   5   4   0   -1.00    3.20
  -6  -4   0    8.80    5.20
  -6  -4   0    3.40    4.50
  -6  -4   0    2.50    5.30
   6   4   0   21.50    7.50
   6   4   0    7.70    5.60
  -7  -4   0   16.10    6.70
  -7  -4   0   34.90   10.40
  -7  -4   0    8.40    7.20
   7   4   0   24.80   10.10
   7   4   0    9.30    7.60
  -8  -4   0   -1.60    6.60
  -8  -4   0   -0.40    8.70
  -8  -4   0    8.10    7.50
   8   4   0   11.40    7.70
  -9  -4   0  -13.30   10.30
   9   4   0  -10.30   11.40
  -9   5   0   -0.50   10.00
  -8   5   0   23.10   12.50
  -7   5   0   32.20   10.50
  -7   5   0   22.60    7.70
   6  -5   0    7.40    5.70
  -6   5   0    2.10    6.10
  -6   5   0    2.40    4.90
   5  -5   0   10.10    6.00
  -5   5   0   14.60    6.00
   4  -5   0   47.10    8.40
  -4   5   0   55.29    9.10
  -3   5   0  669.73   29.10
  -2   5   0  236.28   14.00
  -2   5   0  246.78   12.70
   1  -5   0  480.35   21.50
   1  -5   0  482.45   22.40
   1  -5   0  478.05   25.50
  -1   5   0  495.95   21.70
  -1   5   0  496.15   22.50
   0  -5   0    2.30    2.10
   0  -5   0    4.80    1.80
   0  -5   0    3.60    1.70
   0   5   0    6.90    2.30
   0   5   0    1.50    1.80
   0   5   0    4.00    1.50
  -1  -5   0  494.05   21.60
  -1  -5   0  449.46   22.20
  -1  -5   0  462.25   22.90
   1   5   0  459.35   23.10
   1   5   0  458.35   21.50
   1   5   0  474.05   23.60
  -2  -5   0  203.38   13.40
  -2  -5   0  212.08   12.70
  -2  -5   0  220.58   14.10
   2   5   0  216.78   13.10
   2   5   0  217.48   15.30
   2   5   0  211.48   13.90
  -3  -5   0  640.44   30.90
  -3  -5   0  637.84   31.80
  -3  -5   0  635.94   30.10
   3   5   0  642.44   31.60
   3   5   0  617.74   33.50
   3   5   0  643.64   30.90
  -4  -5   0   50.99    8.30
  -4  -5   0   49.60    7.80
  -4  -5   0   51.09    9.40
   4   5   0   41.30    9.20
   4   5   0   43.80    7.70
   4   5   0   44.00    8.20
  -5  -5   0   13.60    4.70
  -5  -5   0   14.80    6.20
  -5  -5   0   10.60    5.20
   5   5   0   13.60    6.10
   5   5   0   25.00    9.20
   5   5   0   13.10    5.30
  -6  -5   0    0.80    4.60
  -6  -5   0   10.70    6.60
   6   5   0    7.00    6.20
   6   5   0    9.70    5.30
  -7  -5   0   15.30    7.90
  -7  -5   0   16.70    7.20
  -7  -5   0   16.30    7.10
   7   5   0   31.50   16.80
   7   5   0   17.30    7.70
  -8  -5   0   -0.10    7.00
  -8  -5   0  -15.90    8.40
  -8  -5   0   -0.50    7.70
   8   5   0   -6.30    6.70
   9   5   0   -5.60   18.90
   7  -6   0   16.20    9.60
  -7   6   0    6.90    6.30
  -7   6   0    5.00    8.60
   6  -6   0   82.89   14.00
   5  -6   0  229.98   18.40
  -5   6   0  197.28   18.00
   4  -6   0   34.10    8.20
  -4   6   0   45.50    6.40
  -3   6   0   43.40    5.10
   2  -6   0  169.78   14.30
  -2   6   0  153.78   11.20
  -2   6   0  169.88   10.30
   1  -6   0  178.38   10.80
   1  -6   0  179.58   13.90
   1  -6   0  174.78   11.50
  -1   6   0  173.88   10.90
  -1   6   0  190.98   11.60
  -1   6   0  184.38   14.00
   0  -6   0  661.63   28.40
   0  -6   0  618.14   30.50
   0  -6   0  626.04   27.80
   0   6   0  592.44   30.50
   0   6   0  646.34   27.80
   0   6   0  617.24   28.60
  -1  -6   0  176.78   12.60
  -1  -6   0  169.88   10.90
  -1  -6   0  181.78   11.90
   1   6   0  172.98   12.60
   1   6   0  177.28   13.00
   1   6   0  180.48   11.30
  -2  -6   0  169.98   12.70
  -2  -6   0  172.68   11.30
  -2  -6   0  163.78   12.40
   2   6   0  163.98   11.70
   2   6   0  168.68   13.60
   2   6   0  156.88   12.60
  -3  -6   0   28.50    5.30
  -3  -6   0   38.10    6.60
  -3  -6   0   20.90    4.10
   3   6   0   24.00    5.90
   3   6   0   38.60    6.80
   3   6   0   37.30    7.60
  -4  -6   0   32.60    6.80
  -4  -6   0   36.80    7.30
  -4  -6   0   28.60    6.10
   4   6   0   39.70    8.10
   4   6   0   40.70    8.10
   4   6   0   41.00    9.20
  -5  -6   0  247.28   19.60
  -5  -6   0  274.97   19.20
  -5  -6   0  234.18   17.80
   5   6   0  212.98   18.00
   5   6   0  206.08   21.00
   5   6   0  263.87   20.20
  -6  -6   0   73.59   13.20
  -6  -6   0  119.39   13.20
  -6  -6   0  121.79   13.50
   6   6   0   79.59   14.10
   6   6   0  110.39   15.60
  -7  -6   0   13.50    8.20
  -7  -6   0   10.30    6.40
   7   6   0   12.90    8.10
  -8  -6   0   -7.40    7.00
  -8  -6   0   -1.30    8.50
   8   6   0   19.40    9.60
  -8   7   0    3.40    5.90
  -8   7   0  -10.10    8.40
   7  -7   0   21.00   10.20
  -7   7   0   11.50    7.20
  -7   7   0   22.60    6.00
  -7   7   0    8.00   11.00
   6  -7   0   -0.30    6.50
  -6   7   0    9.40    4.50
  -6   7   0   11.00    7.20
   5  -7   0    0.20    5.10
  -5   7   0    4.00    3.50
  -5   7   0    7.30    6.00
  -4   7   0   -0.90    1.80
  -3   7   0  471.45   25.70
  -3   7   0  515.95   23.70
   2  -7   0  383.36   24.40
  -2   7   0  367.36   18.70
  -2   7   0  368.16   20.20
   1  -7   0  346.67   22.10
   1  -7   0  354.46   18.30
   1  -7   0  366.76   19.20
  -1   7   0  343.27   18.60
  -1   7   0  363.66   22.10
  -1   7   0  342.27   18.30
   0  -7   0    6.50    1.90
   0  -7   0   10.80    3.80
   0  -7   0    7.40    2.80
   0   7   0   18.60    4.20
   0   7   0   12.00    3.10
   0   7   0   18.50    5.00
  -1  -7   0  320.57   20.00
  -1  -7   0  349.96   18.10
  -1  -7   0  337.17   19.20
   1   7   0  364.76   21.50
   1   7   0  343.67   20.30
  -2  -7   0  374.36   20.00
  -2  -7   0  357.16   21.40
  -2  -7   0  377.56   21.50
   2   7   0  376.26   20.80
   2   7   0  368.46   22.20
   2   7   0  372.06   23.20
  -3  -7   0  437.06   26.40
  -3  -7   0  456.85   24.60
  -3  -7   0  503.15   26.80
   3   7   0  503.95   28.10
   3   7   0  492.15   29.90
   3   7   0  497.75   26.30
  -4  -7   0    7.00    3.40
  -4  -7   0   -1.40    3.40
  -4  -7   0   -0.80    3.30
   4   7   0   -6.00    2.80
   4   7   0   -0.20    3.70
   4   7   0    1.70    3.80
  -5  -7   0    6.30    4.30
  -5  -7   0   -2.30    4.20
  -5  -7   0    3.00    3.70
   5   7   0    1.80    4.90
   5   7   0   -2.90    3.80
   5   7   0    0.30    5.40
  -6  -7   0    4.00    5.50
  -6  -7   0   13.50    5.70
   6   7   0   10.50    6.50
   6   7   0    9.80    6.30
  -7  -7   0    5.40    6.20
  -7  -7   0   16.60   10.00
  -7  -7   0   10.30    8.20
   7   7   0    8.30    7.10
   7   7   0    9.30    9.70
  -8  -7   0   -3.40   10.90
  -8  -7   0    9.70    8.50
   8   7   0    4.60    8.90
  -8   8   0    4.30    8.70
  -8   8   0   -4.50    5.10
   7  -8   0   -6.00    9.50
  -7   8   0    3.80    4.20
  -7   8   0    4.10    6.50
  -7   8   0    2.60   11.00
   6  -8   0   43.20   11.10
  -6   8   0   17.80    5.10
  -6   8   0   13.00    8.50
   5  -8   0  235.88   19.60
  -5   8   0  210.58   14.20
  -5   8   0  240.58   21.10
  -4   8   0   91.89    8.60
  -4   8   0  100.29   10.80
   3  -8   0   71.99   12.60
  -3   8   0   68.79    9.50
  -3   8   0   76.29    7.30
   2  -8   0    3.90    4.00
  -2   8   0   -0.60    1.80
  -2   8   0    0.30    2.40
   1  -8   0   31.80    7.90
   1  -8   0   32.40    5.50
   1  -8   0   32.50    6.20
  -1   8   0   28.10    7.70
  -1   8   0   33.00    6.00
  -1   8   0   26.00    4.80
   0  -8   0   54.69    6.40
   0  -8   0   52.69    7.20
   0  -8   0   56.39    9.10
   0   8   0   40.60    6.20
   0   8   0   61.49   10.10
   0   8   0   64.19    7.20
  -1  -8   0   23.50    5.80
  -1  -8   0   33.20    5.90
  -1  -8   0   29.00    5.50
   1   8   0   25.30    5.70
   1   8   0   25.20    6.50
   1   8   0   24.90    6.00
  -2  -8   0   -1.40    2.50
  -2  -8   0   -3.00    1.80
  -2  -8   0   -0.90    2.10
   2   8   0    3.80    2.80
   2   8   0    0.50    3.10
   2   8   0    0.70    2.00
  -3  -8   0   86.39   11.90
  -3  -8   0   83.19    9.00
   3   8   0   80.59   13.30
   3   8   0   95.99   10.00
   3   8   0  104.39   11.70
  -4  -8   0   75.19   11.50
  -4  -8   0   89.99   10.10
  -4  -8   0  101.79   14.90
   4   8   0  119.39   17.90
   4   8   0   72.29   10.90
   4   8   0   85.49   12.60
  -5  -8   0  179.18   17.80
  -5  -8   0  196.68   17.10
   5   8   0  180.68   17.70
   5   8   0  180.88   20.90
   5   8   0  228.98   19.80
  -6  -8   0   13.60    6.40
  -6  -8   0    8.40    6.70
   6   8   0   23.40    8.30
   6   8   0   15.10   10.70
   6   8   0    2.60    6.10
  -7  -8   0   -6.60    6.50
  -7  -8   0    1.90    7.70
  -7  -8   0    1.80    7.00
   7   8   0   -0.90    9.40
   7   8   0   -2.90    6.80
  -8  -8   0   -6.50    8.40
   8   8   0   10.40   10.50
  -8   9   0   -5.70    8.90
  -8   9   0   -5.60    5.60
  -7   9   0    3.10    4.40
  -7   9   0   -1.40    9.80
  -6   9   0  -11.10    7.20
  -6   9   0    3.70    5.90
  -6   9   0   -1.40    3.70
  -5   9   0   79.19   12.30
  -5   9   0   77.09    8.30
   4  -9   0   11.50    7.00
  -4   9   0   16.60    4.60
  -4   9   0   16.20    6.00
   3  -9   0    2.60    4.90
  -3   9   0   12.30    3.60
  -3   9   0   16.10    5.30
   2  -9   0   11.30    4.00
   2  -9   0   21.90    7.60
  -2   9   0   18.50    4.70
   1  -9   0   24.70    5.60
   1  -9   0   26.20    5.60
   1  -9   0   23.00    6.60
  -1   9   0   16.50    6.20
  -1   9   0   17.30    4.50
   0  -9   0    1.20    2.00
   0  -9   0   -0.90    3.50
   0  -9   0    0.90    2.10
   0   9   0   -1.50    1.70
   0   9   0    1.80    2.20
   0   9   0   -1.60    3.60
  -1  -9   0   19.00    6.00
  -1  -9   0    9.50    3.90
  -1  -9   0   19.90    5.00
   1   9   0   12.20    4.50
   1   9   0   19.40    6.20
   1   9   0   28.30    5.80
  -2  -9   0    7.90    3.40
  -2  -9   0   19.80    4.80
  -2  -9   0   21.80    6.40
   2   9   0   18.00    6.50
   2   9   0   18.60    6.40
   2   9   0   16.60    4.90
  -3  -9   0    6.30    4.40
  -3  -9   0    8.60    4.40
  -3  -9   0    9.70    4.50
   3   9   0   12.00    6.80
   3   9   0   12.10    4.90
   3   9   0   16.70    6.00
  -4  -9   0    7.70    4.20
  -4  -9   0    5.20    4.20
  -4  -9   0   15.70    6.10
   4   9   0   15.60    7.10
   4   9   0   13.20    7.00
   4   9   0   13.90    5.70
  -5  -9   0   56.69   11.00
  -5  -9   0   59.69   10.90
  -5  -9   0   60.19   10.30
   5   9   0   81.19   14.50
   5   9   0   82.69   17.00
   5   9   0   82.89   13.40
  -6  -9   0   -2.30    5.10
  -6  -9   0    0.10    6.20
  -6  -9   0    3.30    6.40
   6   9   0    1.80    5.90
   6   9   0   14.80    8.00
  -7  -9   0    5.10    7.20
  -7  -9   0    2.00    8.60
  -7  -9   0   11.00    8.20
   7   9   0   11.90    8.30
  -8  -9   0   -9.50    9.00
   8   9   0   -2.90   11.10
  -8  10   0   29.00   10.10
  -8  10   0   -0.20    5.70
  -8  10   0   -3.80   11.50
  -7  10   0   -0.90    4.40
  -7  10   0   -7.20    9.50
  -7  10   0  -16.10    6.40
   6 -10   0   27.30   11.10
  -6  10   0   25.30    9.20
  -6  10   0   23.60   10.60
  -6  10   0   20.10    5.10
   5 -10   0    6.90    7.10
  -5  10   0    1.70    5.20
  -5  10   0    5.50    3.40
   4 -10   0   91.59   16.70
  -4  10   0   70.79    9.50
  -4  10   0   71.29   10.70
   3 -10   0    8.30    6.50
  -3  10   0    0.20    2.30
  -3  10   0   -0.60    2.80
   2 -10   0   17.70    7.50
   2 -10   0   44.10    8.40
  -2  10   0   35.00    6.20
  -2  10   0   37.30    7.40
   1 -10   0   84.69   13.20
   1 -10   0   98.39    9.50
   1 -10   0  102.99   10.40
  -1  10   0   91.39   14.00
  -1  10   0   97.29   10.00
  -1  10   0  100.39    9.90
   0 -10   0   33.90    7.20
   0 -10   0   29.00    5.90
   0 -10   0   19.00    7.00
   0  10   0   24.60    8.00
   0  10   0   26.70    6.00
   0  10   0   34.70    7.80
  -1 -10   0  103.69   10.30
  -1 -10   0  101.49   12.10
  -1 -10   0   87.69    9.90
   1  10   0  116.19   10.50
   1  10   0   97.99   11.40
   1  10   0   93.39   14.00
  -2 -10   0   19.00    5.20
  -2 -10   0   42.90    9.20
  -2 -10   0   31.60    7.10
   2  10   0   27.50    6.40
   2  10   0   28.10    8.00
   2  10   0   28.30    7.80
  -3 -10   0    1.90    3.00
  -3 -10   0   -5.50    3.20
  -3 -10   0    0.90    3.80
   3  10   0   -2.40    3.30
   3  10   0    2.10    4.20
   3  10   0   10.20    5.90
  -4 -10   0   62.19   10.30
  -4 -10   0   68.79   11.80
  -4 -10   0   71.89   11.40
   4  10   0   56.69   12.40
   4  10   0   54.99   10.70
   4  10   0   53.99   10.10
  -5 -10   0    2.40    5.80
  -5 -10   0   -1.30    4.60
   5  10   0   -0.70    5.40
   5  10   0    3.40    6.40
   5  10   0    9.60    6.90
  -6 -10   0   21.70    9.40
  -6 -10   0    7.80    7.70
  -6 -10   0   21.20    8.50
   6  10   0   10.30   10.70
   6  10   0    6.30    8.50
   6  10   0    3.50    6.10
  -7 -10   0   -2.90    7.60
   7  10   0  -11.80    8.30
  -8 -10   0    5.60   10.70
   8  10   0  -10.00   12.40
   7 -11   0   14.50   12.50
  -7  11   0    2.90    5.40
  -7  11   0    3.20    9.30
   6 -11   0    5.30    9.90
   6 -11   0    3.30    9.40
  -6  11   0   -0.40    4.10
  -6  11   0  -16.50   13.30
  -6  11   0   10.60    7.00
   5 -11   0   57.79   15.40
  -5  11   0   54.29   10.90
  -5  11   0   88.19   10.90
   4 -11   0   36.00   12.30
  -4  11   0   24.80    7.70
  -4  11   0   25.10    5.70
   3 -11   0   28.90    9.80
  -3  11   0   27.00    6.50
  -3  11   0   21.10    6.40
   2 -11   0   21.90    5.70
   2 -11   0   19.50    7.60
  -2  11   0   11.30    4.90
  -2  11   0   28.70    6.10
   1 -11   0   56.09    9.60
   1 -11   0   84.29   13.90
   1 -11   0   66.49   10.20
  -1  11   0   55.49    8.80
  -1  11   0   57.49    8.70
  -1  11   0   62.79   12.50
   0 -11   0    7.50    5.20
   0 -11   0    1.80    3.00
   0 -11   0    0.80    2.40
   0  11   0   -6.10    5.00
   0  11   0   -0.80    2.80
   0  11   0    0.50    3.10
  -1 -11   0   51.79    9.10
  -1 -11   0   50.59   10.50
  -1 -11   0   45.50    7.70
   1  11   0   66.59   10.00
   1  11   0   56.49   12.00
   1  11   0   70.89   11.00
  -2 -11   0   21.30    6.90
  -2 -11   0   24.00    6.90
  -2 -11   0   23.40    6.80
   2  11   0   19.40    7.90
   2  11   0   14.30    5.40
   2  11   0   32.50    9.50
  -3 -11   0    4.80    5.40
  -3 -11   0    8.80    5.20
  -3 -11   0   11.90    5.20
   3  11   0   23.40    8.90
   3  11   0   22.90    8.80
   3  11   0   29.80    7.20
  -4 -11   0   28.60    8.40
  -4 -11   0   36.90    8.90
   4  11   0   25.40    8.90
   4  11   0   14.10    8.00
  -5 -11   0   66.89   11.80
  -5 -11   0   82.89   13.40
  -5 -11   0   77.69   14.10
   5  11   0   67.49   17.30
   5  11   0   84.49   13.60
   5  11   0   79.49   15.60
  -6 -11   0   -9.90    6.20
  -6 -11   0   -8.70    6.30
  -6 -11   0   -8.50    6.80
   6  11   0   -1.30    8.80
   6  11   0    7.80    7.10
   6  11   0  -19.20    9.20
  -7 -11   0    7.40    8.80
   7  11   0   13.00    9.40
  -7  12   0   -0.30    6.00
  -7  12   0   11.50    9.70
   6 -12   0  -21.20   11.10
  -6  12   0   15.90   11.30
  -6  12   0   10.50    5.00
  -6  12   0    0.90    7.80
   5 -12   0    3.60    9.10
   5 -12   0    9.90    7.10
  -5  12   0    4.70    4.30
  -5  12   0    6.60    6.50
   4 -12   0   10.20    9.50
  -4  12   0   -1.70    5.20
  -4  12   0    4.20    4.20
   3 -12   0    4.70    6.70
  -3  12   0   -2.90    2.90
  -3  12   0    0.20    4.60
   2 -12   0  145.69   13.40
   2 -12   0  162.68   21.70
  -2  12   0  141.99   14.30
  -2  12   0  168.58   14.20
   1 -12   0   64.19   13.10
   1 -12   0   54.29    9.50
   1 -12   0   65.79   10.80
  -1  12   0   66.79   10.10
  -1  12   0   35.50   10.20
  -1  12   0   68.99   10.80
   0 -12   0   34.50    6.70
   0 -12   0   48.20   11.00
   0 -12   0   52.19    9.10
   0  12   0   49.80    9.10
   0  12   0   64.79   13.60
   0  12   0   36.70    8.00
  -1 -12   0   53.49   11.00
  -1 -12   0   63.79   11.30
  -1 -12   0   42.10    8.00
   1  12   0   48.00    8.60
   1  12   0   68.59   13.40
   1  12   0   53.39   11.30
  -2 -12   0  133.19   13.50
  -2 -12   0  165.28   16.50
  -2 -12   0  160.28   15.20
   2  12   0  104.29   17.50
   2  12   0  170.48   15.10
   2  12   0  156.68   17.40
  -3 -12   0   -3.60    4.20
  -3 -12   0    3.00    4.70
  -3 -12   0    0.50    5.00
   3  12   0    6.20    4.20
   3  12   0    6.70    5.50
   3  12   0   -5.80    7.00
  -4 -12   0   -8.60    4.70
  -4 -12   0   -0.20    5.80
   4  12   0    7.90    7.20
   4  12   0    2.30    8.70
   4  12   0   -1.50    5.80
  -5 -12   0    8.70    7.00
  -5 -12   0    4.20    7.00
  -5 -12   0    5.90    6.60
   5  12   0   23.70   10.70
   5  12   0    9.40    6.40
   5  12   0   11.70    7.50
  -6 -12   0   -2.60    7.50
  -6 -12   0    1.40    7.20
   6  12   0   -8.90    9.10
   6  12   0  -14.00    8.40
  -7 -12   0   25.30   11.10
   7  12   0   11.50   11.00
   7 -13   0  -10.80   15.60
  -7  13   0  -10.50   10.60
  -7  13   0   -3.70    6.40
   6 -13   0   25.10   14.90
  -6  13   0    5.00   11.70
  -6  13   0    2.10    7.00
  -6  13   0   -4.80    5.10
   5 -13   0   -5.70   10.80
  -5  13   0   -0.20    4.60
  -5  13   0    4.20    6.40
   4 -13   0   -6.70    9.00
  -4  13   0   -0.40    5.60
  -4  13   0   -1.10    4.00
   3 -13   0    3.10    8.20
  -3  13   0   -3.20    3.50
  -3  13   0    0.20    6.00
   2 -13   0   93.29   16.80
   2 -13   0   94.09   13.40
  -2  13   0   74.49   11.90
  -2  13   0   93.29   11.20
   1 -13   0   63.69   13.60
   1 -13   0   88.79   12.90
  -1  13   0   52.09   10.10
  -1  13   0   77.89   11.70
  -1  13   0   97.49   17.50
   0 -13   0    3.60    4.10
   0 -13   0    3.60    4.90
   0 -13   0    7.40    4.40
   0  13   0    1.20    6.80
   0  13   0    0.80    4.40
   0  13   0    3.40    4.00
  -1 -13   0   84.39   14.20
  -1 -13   0   71.09   11.80
  -1 -13   0   56.99   10.20
   1  13   0   69.99   11.20
   1  13   0   80.79   15.10
  -2 -13   0   89.59   14.40
  -2 -13   0   90.49   14.00
  -2 -13   0   65.89   11.00
   2  13   0   82.69   14.00
   2  13   0   58.89   10.50
  -3 -13   0    5.80    6.00
  -3 -13   0    1.20    3.70
  -3 -13   0   13.90    6.80
   3  13   0    7.30    5.50
   3  13   0    2.70    5.60
  -4 -13   0    5.40    6.00
  -4 -13   0   -8.70    5.30
   4  13   0    2.10    6.80
   4  13   0   -1.80    4.70
  -5 -13   0  -12.40    5.80
  -5 -13   0    0.10    7.40
  -5 -13   0   -7.20    7.30
   5  13   0   -4.90    6.10
   5  13   0    0.80   10.50
   5  13   0   17.50   12.00
  -6 -13   0    3.00    9.10
   6  13   0   -5.30   11.40
   6  13   0   12.80    8.90
  -7 -13   0  -15.80   10.90
   7  13   0   10.80   16.80
   7  13   0   -4.60   10.70
   6 -14   0    7.50   27.00
  -6  14   0   -3.00    5.50
  -6  14   0   -7.70    8.70
   5 -14   0    5.50   12.50
  -5  14   0   14.90    6.00
  -5  14   0    7.30    7.70
   4 -14   0    6.20   10.40
  -4  14   0   -5.60    4.30
  -4  14   0    7.40    6.90
   3 -14   0  -10.90    6.90
  -3  14   0    0.90    4.40
  -3  14   0   -0.90    5.10
   2 -14   0    4.80    8.30
   2 -14   0   10.10    5.50
  -2  14   0   19.30    7.30
  -2  14   0   20.30    6.50
   1 -14   0    8.20    5.80
   1 -14   0    1.60    6.20
   1 -14   0    2.80    5.00
  -1  14   0   10.40    5.60
  -1  14   0    3.80    5.20
   0 -14   0  132.49   19.50
   0 -14   0  145.49   14.90
   0 -14   0  172.28   16.30
   0  14   0  170.28   15.60
   0  14   0  147.19   16.40
  -1 -14   0   12.50    6.40
  -1 -14   0    5.40    5.90
  -1 -14   0   -4.10    4.30
   1  14   0    9.10    5.60
  -2 -14   0    7.20    6.40
  -2 -14   0   15.40    5.30
  -2 -14   0   23.10    7.30
   2  14   0   18.10    6.70
   2  14   0    5.80   10.50
  -3 -14   0    0.40    5.30
  -3 -14   0    6.00    6.20
  -3 -14   0    1.00    5.80
   3  14   0    2.50    5.00
   3  14   0    3.70    6.30
  -4 -14   0   -4.60    6.60
  -4 -14   0   16.90    7.80
  -4 -14   0    5.00    6.90
   4  14   0   -6.30    6.30
   4  14   0   13.70    9.00
   4  14   0   11.50   10.30
  -5 -14   0    0.70    8.30
  -5 -14   0   11.50    8.90
   5  14   0    8.00    7.40
   5  14   0    3.90    9.80
  -6 -14   0   15.30   10.30
   6  14   0   17.30   11.20
   6  14   0    1.90   12.90
   6 -15   0   30.80   16.70
  -6  15   0   17.50    8.00
   5 -15   0   32.40   13.60
  -5  15   0  -12.10    8.20
  -5  15   0    3.00    6.10
   4 -15   0   -8.40   10.80
  -4  15   0    0.30    7.70
  -4  15   0   14.90    6.40
   3 -15   0   16.30    9.90
  -3  15   0   22.10    7.40
  -3  15   0   23.20    8.60
   2 -15   0   15.10    7.20
   2 -15   0    9.10   10.00
  -2  15   0   10.80    6.40
  -2  15   0    9.20    6.20
   1 -15   0    5.30    6.30
   1 -15   0   -5.20    4.90
   1 -15   0    8.80    8.70
  -1  15   0    8.60    6.10
  -1  15   0    1.10    5.80
   0 -15   0    0.70    4.30
   0 -15   0    1.00    5.90
   0 -15   0   13.80    7.80
   0  15   0    3.20    4.90
  -1 -15   0   11.00    6.80
  -1 -15   0   15.70    7.20
  -1 -15   0    9.40    6.00
   1  15   0    9.80    5.10
   1  15   0   19.70   10.10
  -2 -15   0   -6.20    5.80
  -2 -15   0   12.20    7.00
  -2 -15   0    9.20    7.30
   2  15   0   14.30    6.30
   2  15   0   26.60   11.30
  -3 -15   0   10.30    7.50
  -3 -15   0   14.80    6.70
  -3 -15   0   12.10    6.80
   3  15   0   17.40    8.30
   3  15   0    6.30   11.40
   3  15   0   -6.50    5.70
  -4 -15   0    9.80    8.40
  -4 -15   0    2.50    8.30
   4  15   0    5.20    8.60
   4  15   0    7.00    6.80
  -5 -15   0    4.90    9.90
   5  15   0    2.80    8.30
   5  15   0   -0.50   10.80
   6  15   0   23.60   16.10
   6  15   0   24.40   13.80
   5 -16   0   13.30   14.00
  -5  16   0   17.20    8.00
   4 -16   0    9.10   13.00
  -4  16   0    9.60    6.50
  -4  16   0    2.40    7.40
   3 -16   0   13.00   10.90
  -3  16   0   12.40    7.00
  -3  16   0    5.70    6.40
   2 -16   0   -2.80    7.70
   2 -16   0    9.50    5.60
  -2  16   0   -4.90    6.00
  -2  16   0    3.40    5.90
   1 -16   0   12.30    7.00
   1 -16   0    5.30    9.80
  -1  16   0   13.70    7.20
  -1  16   0   -2.00    5.90
   0 -16   0    7.70    6.30
   0 -16   0    2.40    7.30
   0 -16   0  -11.10    6.00
   0  16   0    5.90   12.10
   0  16   0    1.00    6.30
   0  16   0    3.40    5.90
  -1 -16   0    8.90    8.20
  -1 -16   0    6.70    6.80
  -1 -16   0    2.80    6.20
   1  16   0   -5.20    6.20
   1  16   0   18.10    6.60
   1  16   0    3.40   11.80
  -2 -16   0   15.30    7.10
  -2 -16   0    5.70    6.20
  -2 -16   0    3.80    7.60
   2  16   0   -3.90    6.40
   2  16   0    9.40   12.10
   2  16   0    1.40    5.90
  -3 -16   0   13.70    8.10
  -3 -16   0  -11.60    7.00
   3  16   0   -0.40   10.60
   3  16   0    1.80    7.60
  -4 -16   0    7.10    9.00
  -4 -16   0   28.80   11.10
   4  16   0    9.00    9.00
   4  16   0    4.90   11.70
  -5 -16   0   12.70   11.30
   5  16   0   -5.60   11.90
   5  16   0    1.70    9.40
  -4  17   0  -13.00    6.80
  -4  17   0   -5.40    9.20
   3 -17   0   -9.30   10.10
  -3  17   0    8.90    8.70
  -3  17   0   10.10    8.20
   2 -17   0  -11.20   10.30
  -2  17   0    7.00    6.80
  -2  17   0  -10.60    6.30
   1 -17   0   -7.90    7.10
   1 -17   0    2.60    8.40
  -1  17   0   -1.70    7.40
  -1  17   0   -3.50    5.90
   0 -17   0    2.90    9.00
   0 -17   0   10.60   10.20
   0  17   0   -1.10    6.50
   0  17   0    4.70   14.40
  -1 -17   0   -3.80    8.60
  -1 -17   0   16.50    7.80
  -1 -17   0    2.80    6.20
   1  17   0   -8.80    7.10
   1  17   0    4.60    6.80
  -2 -17   0    3.00    8.40
  -2 -17   0    3.70    8.20
   2  17   0   -5.00    7.20
   2  17   0    0.90    8.90
  -3 -17   0  -12.00    9.60
  -3 -17   0   -3.10    8.80
   3  17   0    6.50    8.40
   3  17   0   -4.50   11.80
  -4 -17   0    2.40   10.90
   4  17   0    2.00    9.40
   4  17   0   20.10   25.40
  -3  18   0   -3.70    9.80
  -3  18   0   11.60    9.60
   2 -18   0  -22.90   10.90
  -2  18   0   -1.70    8.30
  -2  18   0    6.00    8.00
   1 -18   0  -12.10    8.40
   1 -18   0   -0.30   11.20
  -1  18   0  -13.50    6.60
  -1  18   0    8.30    9.00
   0 -18   0   38.50   12.90
   0 -18   0   46.00   14.90
   0 -18   0   17.60    9.10
   0  18   0    8.80    9.50
   0  18   0   35.30   12.10
  -1 -18   0   11.90   10.60
  -1 -18   0   -6.00    9.70
   1  18   0    2.80    9.50
   1  18   0   -4.20    8.30
  -2 -18   0   -0.80   11.10
  -2 -18   0   20.40   10.70
   2  18   0   16.60    9.20
   2  18   0   -9.20   10.70
  -3 -18   0   -2.30   10.40
   3  18   0   -4.60    8.90
   3  18   0   36.90   17.00
   2 -19   0   -4.10   12.70
  -2  19   0    3.50   10.20
  -2  19   0   19.60   10.40
   1 -19   0  -10.90   14.60
  -1  19   0   19.10   11.50
  -1  19   0    6.80    8.20
   0 -19   0   14.80   13.20
   0 -19   0    0.80   12.50
   0  19   0  -16.30    9.60
   0  19   0  -14.80   10.30
  -1 -19   0    1.90   11.40
   1  19   0  -16.60    7.60
   1  19   0    8.20   12.30
  -2 -19   0   -3.50   11.40
   2  19   0    9.00   11.30
   2  19   0    3.40   13.70
   2  19  -1    1.40   10.90
   2  19  -1    6.10   22.90
  -2 -19   1    9.40   11.80
   1  19  -1   -3.60   10.50
   1  19  -1  -14.20    8.60
  -1 -19   1   -5.00   10.60
   0  19  -1    1.90   11.60
   0  19  -1    1.30    9.70
   0 -19   1   15.00   12.50
  -1  19  -1    8.30   10.90
  -1  19  -1    5.60    9.30
   1 -19   1    3.50   13.10
  -2  19  -1    9.90   11.40
  -2  19  -1    4.70   10.00
   2 -19   1   21.50   16.40
   3  18  -1   12.80   19.30
   3  18  -1   -6.30    9.80
  -3 -18   1   12.40   10.90
   2  18  -1    2.40    8.90
   2  18  -1    3.80   10.20
  -2 -18   1   22.20   11.30
   1  18  -1    5.10   10.00
   1  18  -1    7.70    9.30
  -1 -18   1   12.40    9.30
  -1 -18   1    3.30    8.60
   0  18  -1   -8.50    7.80
   0  18  -1    3.10    8.20
   0 -18   1   -0.20    9.70
   0 -18   1   -4.70    8.60
   0 -18   1   12.60    8.80
  -1  18  -1    8.80    8.30
  -1  18  -1    5.90    8.60
   1 -18   1    9.00    7.50
   1 -18   1  -11.30   10.50
  -2  18  -1  -15.70    8.10
  -2  18  -1   -0.30    7.60
   2 -18   1   26.10   12.60
  -3  18  -1    9.50    8.00
  -3  18  -1   10.00   10.60
   3 -18   1   15.80   24.00
   4  17  -1   -5.00    9.50
  -4 -17   1   -1.10   10.20
   3  17  -1    4.40   11.10
   3  17  -1   15.00    9.70
  -3 -17   1    1.60    9.40
   2  17  -1    0.40    6.50
   2  17  -1    3.30    9.50
  -2 -17   1   -4.10    7.70
  -2 -17   1    5.90    7.80
   1  17  -1   12.30    9.50
   1  17  -1   -4.10    6.60
  -1 -17   1    3.70    7.40
  -1 -17   1    5.90    8.30
   0  17  -1    1.20    7.00
   0  17  -1    9.50    7.50
   0 -17   1    3.30    7.90
   0 -17   1   13.50   10.40
   0 -17   1   32.00    9.80
  -1  17  -1    4.10    6.80
  -1  17  -1   16.50    8.30
   1 -17   1   15.50    8.30
   1 -17   1  -14.70    8.40
  -2  17  -1    5.60    8.90
  -2  17  -1    4.10    7.50
   2 -17   1   -1.30    9.00
  -3  17  -1    6.70    7.40
  -3  17  -1   10.30    8.40
   3 -17   1   -8.10   11.40
  -4  17  -1  -21.10    7.90
  -4  17  -1   -0.20    7.30
   4 -17   1    6.00   19.90
   5  16  -1   -5.10    8.90
   5  16  -1   -0.60   12.70
  -5 -16   1   -0.70   11.00
   4  16  -1   -1.40   10.40
   4  16  -1  -10.00    7.90
  -4 -16   1   -0.50    8.30
   3  16  -1   -5.00    6.50
   3  16  -1   12.10    9.70
  -3 -16   1   -1.30    7.50
  -3 -16   1    5.20    7.40
   2  16  -1    4.20    7.50
   2  16  -1   14.00   12.30
   2  16  -1   -3.70    6.00
  -2 -16   1   -1.30    6.20
  -2 -16   1    7.60    7.30
  -2 -16   1    9.40    7.60
   1  16  -1    2.60    6.60
   1  16  -1   11.50   11.10
  -1 -16   1    5.40    6.10
  -1 -16   1    5.60    7.40
   0  16  -1   25.50   11.50
   0  16  -1    6.00    7.00
   0  16  -1    6.90    6.20
   0 -16   1   15.10    8.50
   0 -16   1    7.30    5.70
   0 -16   1   -0.50    6.50
  -1  16  -1   -3.30    9.70
  -1  16  -1   -2.70    4.90
   1 -16   1   -7.20    5.10
   1 -16   1   -0.90    7.60
  -2  16  -1    8.40    6.70
  -2  16  -1   -0.30    5.30
   2 -16   1    5.10    8.40
  -3  16  -1    3.30    7.80
  -3  16  -1    0.20    6.10
   3 -16   1    5.00    9.20
  -4  16  -1   11.30   10.80
  -4  16  -1   -0.40    6.60
   4 -16   1    4.10   12.30
  -5  16  -1   -6.30    8.70
  -5  16  -1   -3.90    7.50
   5 -16   1   24.50   16.50
   6  15  -1   -4.10   11.10
   6  15  -1  -13.70   14.10
  -6 -15   1   13.60   11.20
   5  15  -1   15.20   12.30
   5  15  -1    4.40    8.00
  -5 -15   1   -4.70    8.90
   4  15  -1    3.20    9.50
   4  15  -1   -3.10    7.30
  -4 -15   1   -1.60    7.30
  -4 -15   1   17.70    8.60
   3  15  -1   -3.20    7.20
   3  15  -1   15.00   10.20
   3  15  -1   -7.40    6.10
  -3 -15   1   11.70    7.20
  -3 -15   1    4.90    6.30
  -3 -15   1   -6.90    6.60
   2  15  -1    1.50    4.80
   2  15  -1    4.00    7.00
   2  15  -1   12.90   11.90
  -2 -15   1    6.30    6.50
  -2 -15   1   -1.30    5.60
  -2 -15   1    2.80    5.80
   1  15  -1    0.90    5.40
   1  15  -1    1.10    5.00
  -1 -15   1    8.20    6.10
  -1 -15   1    1.50    6.30
  -1 -15   1   11.60    7.30
   0  15  -1    4.70    4.70
   0  15  -1   -3.80    4.90
   0 -15   1    0.10    5.90
   0 -15   1    1.40    4.20
   0 -15   1    2.40    5.60
  -1  15  -1    7.60    6.20
  -1  15  -1    3.40    5.70
   1 -15   1    4.00    5.50
   1 -15   1   11.70    8.10
  -2  15  -1    1.90    5.70
  -2  15  -1   -4.30    4.00
   2 -15   1    2.50    7.60
  -3  15  -1    2.40    4.90
  -3  15  -1   -9.30    5.20
   3 -15   1   -8.30    8.40
  -4  15  -1    4.30    6.60
  -4  15  -1    0.60    5.40
   4 -15   1    7.50   10.00
  -5  15  -1   -0.70    7.20
  -5  15  -1    5.50    5.90
   5 -15   1   11.40   12.20
  -6  15  -1    4.90    7.80
  -6  15  -1    7.20   10.00
   6 -15   1   19.40   16.30
   6  14  -1   21.90   12.10
   6  14  -1    2.30   13.40
  -6 -14   1    7.10    9.20
   5  14  -1   -4.40    9.10
   5  14  -1   -9.40    7.10
  -5 -14   1   10.60    8.80
  -5 -14   1   12.60    8.50
   4  14  -1   24.40   11.60
   4  14  -1    5.20    7.00
   4  14  -1   11.90    8.90
  -4 -14   1    6.50    5.20
  -4 -14   1    1.30    6.50
   3  14  -1    0.00   12.10
   3  14  -1   -3.80    5.40
   3  14  -1   10.50    6.50
  -3 -14   1   -4.20    4.30
  -3 -14   1    8.30    6.70
   2  14  -1   18.90    7.00
   2  14  -1   19.80    9.10
  -2 -14   1   14.30    7.20
  -2 -14   1   20.20    7.70
  -2 -14   1   14.60    6.60
   1  14  -1   22.00    7.70
   1  14  -1   21.40    6.60
  -1 -14   1   19.40    7.70
  -1 -14   1   11.90    7.10
  -1 -14   1    7.80    4.40
   0  14  -1    0.40    4.20
   0  14  -1    2.80    4.10
   0 -14   1    1.30    3.70
   0 -14   1   -2.80    4.80
   0 -14   1   -1.80    5.60
  -1  14  -1   13.60    5.80
  -1  14  -1    9.60    5.20
   1 -14   1   16.60    7.70
   1 -14   1   19.40    7.10
   1 -14   1   24.50    7.50
  -2  14  -1    9.90    6.60
  -2  14  -1   23.20    6.60
   2 -14   1   11.40    8.30
   2 -14   1    9.20    4.50
  -3  14  -1   10.80    5.00
  -3  14  -1    8.20    6.20
   3 -14   1   15.90    9.10
  -4  14  -1   -2.00    5.50
  -4  14  -1   -3.50    4.40
   4 -14   1   -1.00    9.70
  -5  14  -1    6.80    5.50
  -5  14  -1    8.20    6.90
   5 -14   1    4.70   10.90
  -6  14  -1   11.60    6.60
  -6  14  -1    7.20    9.20
   6 -14   1   13.60   20.80
   7  13  -1   -4.60   16.10
  -7 -13   1   14.00   11.00
   6  13  -1   16.70    9.90
   6  13  -1  -16.10   10.10
  -6 -13   1    8.90    8.70
   5  13  -1    3.40    6.20
   5  13  -1    5.50    8.50
   5  13  -1    6.50   10.00
  -5 -13   1   -3.70    6.40
  -5 -13   1    5.10    6.30
  -5 -13   1   -7.20    6.80
   4  13  -1    8.20    6.90
   4  13  -1    5.40    6.80
  -4 -13   1    6.80    4.80
  -4 -13   1    3.70    5.90
   3  13  -1   12.40    7.30
   3  13  -1    3.00    8.70
   3  13  -1   23.70    7.20
  -3 -13   1    8.50    6.50
  -3 -13   1   10.80    6.70
   2  13  -1   71.79   12.00
   2  13  -1   53.19   13.30
   2  13  -1  107.59   17.90
  -2 -13   1   89.29   13.80
  -2 -13   1   85.39   12.30
  -2 -13   1   63.39   11.50
   1  13  -1  279.37   20.00
   1  13  -1  295.57   23.20
  -1 -13   1  259.97   19.70
  -1 -13   1  253.87   21.70
  -1 -13   1  228.28   19.10
   0  13  -1  132.99   13.40
   0  13  -1  134.39   14.40
   0 -13   1  108.39   13.00
   0 -13   1  143.49   16.40
   0 -13   1  115.99   12.60
  -1  13  -1  254.77   20.00
  -1  13  -1  290.87   20.10
   1 -13   1  228.28   18.60
   1 -13   1  304.07   24.80
   1 -13   1  263.07   20.20
  -2  13  -1   88.49   12.80
  -2  13  -1   80.69   12.00
   2 -13   1  115.39   18.90
   2 -13   1   82.39   12.70
  -3  13  -1   21.80    6.90
  -3  13  -1   26.30    6.80
   3 -13   1    9.00    8.90
  -4  13  -1   -4.80    4.80
  -4  13  -1    2.30    4.10
   4 -13   1  -10.10    7.90
  -5  13  -1    0.50    4.50
  -5  13  -1    2.60    6.70
   5 -13   1   -8.20    8.50
   5 -13   1  -10.00    9.70
  -6  13  -1   -2.90    7.90
  -6  13  -1   15.20   11.80
  -6  13  -1    8.30    5.40
   6 -13   1   25.20   14.20
  -7  13  -1    9.20    6.90
   7 -13   1   16.50   14.40
   7  12  -1   -3.70    9.90
   7  12  -1   12.10   14.10
  -7 -12   1    5.90    8.90
   6  12  -1    4.00    8.00
   6  12  -1   -4.30   10.40
  -6 -12   1   10.70    8.10
  -6 -12   1    6.30    8.40
   5  12  -1    0.20    9.30
   5  12  -1    5.20    7.10
   5  12  -1   10.80   11.10
  -5 -12   1    1.40    7.50
  -5 -12   1    0.50    6.40
   4  12  -1    8.70    8.70
   4  12  -1    6.50    7.50
   4  12  -1    1.20    4.80
  -4 -12   1   -6.40    5.40
  -4 -12   1    8.30    5.60
   3  12  -1   -2.80    3.50
   3  12  -1    9.30    6.50
   3  12  -1    3.60    5.10
  -3 -12   1   -0.10    4.40
  -3 -12   1   -6.40    4.50
   2  12  -1   75.99   14.60
   2  12  -1   65.49   12.70
   2  12  -1   94.89   12.40
  -2 -12   1   67.59   11.30
  -2 -12   1   62.39   10.00
  -2 -12   1   80.19   12.70
   1  12  -1   55.49   11.70
   1  12  -1   59.29   11.70
   1  12  -1   37.60    7.60
  -1 -12   1   39.60    8.10
  -1 -12   1   38.90    8.00
  -1 -12   1   42.70   10.00
   0  12  -1   33.50    8.40
   0  12  -1   31.40   10.20
   0  12  -1   31.40    7.50
   0 -12   1   21.90    8.30
   0 -12   1   15.80    6.30
   0 -12   1   29.60    7.40
  -1  12  -1   51.09    9.00
  -1  12  -1   45.50   12.00
  -1  12  -1   46.90    8.30
   1 -12   1   40.10    8.60
   1 -12   1   39.50   10.20
   1 -12   1   45.20   11.20
  -2  12  -1   82.19   11.00
  -2  12  -1   70.49   11.30
   2 -12   1   68.49   10.80
   2 -12   1   91.39   15.90
  -3  12  -1    2.10    4.80
  -3  12  -1    0.90    3.30
   3 -12   1    0.00    6.30
  -4  12  -1    3.10    3.50
  -4  12  -1    6.90    5.90
   4 -12   1    2.80    7.80
  -5  12  -1    8.10    5.90
  -5  12  -1   11.20    5.10
   5 -12   1   29.60   11.30
   5 -12   1   17.30    9.80
  -6  12  -1   14.70   11.30
  -6  12  -1    6.70    7.00
  -6  12  -1    2.60    4.90
   6 -12   1   -7.10   10.30
  -7  12  -1   -7.10    8.50
   7 -12   1   -5.80   23.60
   7  11  -1   17.20   10.50
   7  11  -1   -7.20   13.10
  -7 -11   1   11.20    9.50
   6  11  -1   -1.10    9.10
   6  11  -1   -1.70    9.30
   6  11  -1    7.40    7.90
  -6 -11   1   32.20    9.70
  -6 -11   1   10.80    8.10
  -6 -11   1    3.50    7.10
   5  11  -1   21.60    9.40
   5  11  -1    8.40    8.10
   5  11  -1   12.70    9.40
  -5 -11   1   15.50    7.70
  -5 -11   1   29.10    8.10
  -5 -11   1   22.20    8.50
   4  11  -1    5.50    5.00
   4  11  -1    2.20    6.10
   4  11  -1    2.50    5.40
  -4 -11   1    5.40    4.70
  -4 -11   1    7.70    4.90
   3  11  -1    9.40    6.20
   3  11  -1    9.60    6.30
   3  11  -1    9.40    4.70
  -3 -11   1   -1.30    3.50
  -3 -11   1    2.60    4.40
  -3 -11   1    3.90    3.50
   2  11  -1   64.79   10.30
   2  11  -1   63.19   13.40
   2  11  -1   48.80    9.00
  -2 -11   1   53.29    9.00
  -2 -11   1   89.29   13.40
  -2 -11   1   64.39   11.10
   1  11  -1  213.78   18.00
   1  11  -1  225.68   16.20
   1  11  -1  228.18   20.20
  -1 -11   1  209.78   15.70
  -1 -11   1  205.28   18.10
  -1 -11   1  231.68   17.20
   0  11  -1   13.90    5.30
   0  11  -1   20.20    5.70
   0  11  -1    6.50    5.40
   0 -11   1   15.00    4.00
   0 -11   1   12.90    5.40
   0 -11   1    9.30    4.00
  -1  11  -1  199.68   15.60
  -1  11  -1  209.38   20.20
  -1  11  -1  229.78   16.20
   1 -11   1  192.98   15.00
   1 -11   1  174.18   14.50
   1 -11   1  193.88   18.60
  -2  11  -1   84.99   11.40
  -2  11  -1   59.99    8.80
   2 -11   1   67.09   12.70
   2 -11   1   87.79   12.60
  -3  11  -1   -4.10    3.10
  -3  11  -1    1.40    3.10
   3 -11   1   -2.30    6.50
  -4  11  -1    2.50    4.60
  -4  11  -1    3.20    3.40
   4 -11   1  -15.40    6.40
  -5  11  -1   13.50    6.50
  -5  11  -1   22.50    6.50
   5 -11   1   10.70    9.30
  -6  11  -1   20.40   11.10
  -6  11  -1    5.30    7.30
  -6  11  -1   13.80    5.90
   6 -11   1   20.70   10.10
   6 -11   1    2.30   10.90
  -7  11  -1    4.30    8.80
  -7  11  -1   13.20    6.20
  -7  11  -1  -13.80   13.70
   7 -11   1    3.10   12.10
  -8 -10   1  -14.40    9.80
   7  10  -1   -7.00   11.10
   7  10  -1   -5.10    8.20
  -7 -10   1   -1.00    7.40
   6  10  -1    4.00    6.20
   6  10  -1   -4.00    7.60
   6  10  -1    1.80    9.00
  -6 -10   1   -2.00    6.70
  -6 -10   1  -10.90    5.70
   5  10  -1    4.10    9.40
   5  10  -1   16.80    8.40
   5  10  -1   17.00    7.20
  -5 -10   1   18.90    7.00
  -5 -10   1    9.50    6.30
   4  10  -1   21.30    6.80
   4  10  -1   25.90    8.00
   4  10  -1   21.30    8.50
  -4 -10   1    8.60    4.80
  -4 -10   1   14.90    6.40
  -4 -10   1   13.70    6.00
   3  10  -1   51.49   12.20
   3  10  -1   36.30    7.70
   3  10  -1   44.10   10.20
  -3 -10   1   45.00    9.40
  -3 -10   1   51.59   10.90
  -3 -10   1   29.80    6.50
   2  10  -1   35.80    9.50
   2  10  -1   31.30    7.60
   2  10  -1   28.70    6.70
  -2 -10   1   25.90    7.20
  -2 -10   1   20.50    4.60
  -2 -10   1   23.60    5.80
   1  10  -1   45.90   10.20
   1  10  -1   75.59   12.10
   1  10  -1   70.79    9.50
  -1 -10   1   66.89   10.70
  -1 -10   1   52.59    8.10
  -1 -10   1   49.70    9.30
   0  10  -1    0.80    2.40
   0  10  -1   -0.50    2.10
   0  10  -1   -3.10    4.00
   0 -10   1    1.90    2.50
   0 -10   1    1.60    2.50
   0 -10   1   -5.00    2.70
  -1  10  -1   66.79    9.50
  -1  10  -1   75.89   15.30
  -1  10  -1   50.59    7.70
   1 -10   1   50.89   10.20
   1 -10   1   67.09    9.40
   1 -10   1   80.39   11.00
  -2  10  -1   36.80    7.50
  -2  10  -1   31.20    6.60
   2 -10   1   23.50    7.60
  -3  10  -1   39.90    8.00
  -3  10  -1   36.10    7.20
   3 -10   1   44.20   10.90
  -4  10  -1   17.90    6.10
  -4  10  -1   20.40    6.00
   4 -10   1   18.90    8.70
  -5  10  -1    8.20    4.10
  -5  10  -1    3.70    5.50
   5 -10   1    5.30    7.90
  -6  10  -1    5.80    5.50
  -6  10  -1   -1.00    4.30
  -6  10  -1    7.70    7.70
   6 -10   1   14.10    9.50
   6 -10   1   15.30    9.70
  -7  10  -1    2.80    5.20
  -7  10  -1    2.80    7.70
  -7  10  -1    0.30   11.60
  -8  10  -1    4.40    7.40
  -8  10  -1   -7.60    9.40
  -8  10  -1   13.40   12.00
   8   9  -1   14.30   12.00
  -8  -9   1    2.20    9.40
   7   9  -1   17.10    8.50
  -7  -9   1  -14.90    6.90
  -7  -9   1    6.40    8.10
   6   9  -1    2.60    6.00
   6   9  -1    0.50    8.20
   6   9  -1    4.60    8.50
  -6  -9   1   21.20    7.80
  -6  -9   1   19.80    6.90
  -6  -9   1   20.60    7.80
   5   9  -1   -1.30    5.80
   5   9  -1    3.90    6.20
   5   9  -1    7.10    4.70
  -5  -9   1   13.60    5.70
  -5  -9   1    1.60    4.30
  -5  -9   1    2.30    4.70
   4   9  -1   87.79   16.60
   4   9  -1   51.39    9.70
   4   9  -1   51.99   10.90
  -4  -9   1   58.29    9.50
  -4  -9   1   53.39   10.00
  -4  -9   1   66.59   10.50
   3   9  -1    5.40    3.90
   3   9  -1   11.90    5.60
   3   9  -1    7.30    5.20
  -3  -9   1   11.10    5.00
  -3  -9   1    9.90    4.30
  -3  -9   1   17.80    5.70
   2   9  -1   27.90    6.40
   2   9  -1   38.70    9.10
   2   9  -1   34.60    6.50
  -2  -9   1   36.60    7.90
  -2  -9   1   41.50    6.60
  -2  -9   1   53.79    9.40
   1   9  -1   31.50    6.80
   1   9  -1   42.00    9.30
   1   9  -1   39.40    6.40
  -1  -9   1   38.40    6.40
  -1  -9   1   30.60    7.10
  -1  -9   1   29.40    5.80
   0   9  -1   -1.20    2.20
   0   9  -1    0.30    2.10
   0   9  -1    1.10    3.70
   0  -9   1    0.70    1.90
   0  -9   1    0.60    2.20
   0  -9   1    0.30    2.60
  -1   9  -1   40.10    6.80
  -1   9  -1   40.90    7.10
  -1   9  -1   41.20    9.10
   1  -9   1   31.80    8.40
   1  -9   1   44.40    7.80
   1  -9   1   47.90    7.30
  -2   9  -1   33.40    6.00
  -2   9  -1   44.90    7.20
   2  -9   1   40.50    9.30
  -3   9  -1    7.20    3.80
  -3   9  -1    8.90    3.40
   3  -9   1   25.40    8.30
  -4   9  -1   54.59    9.20
  -4   9  -1   77.49    8.40
   4  -9   1   60.09   13.30
  -5   9  -1    6.80    7.10
  -5   9  -1    1.00    4.60
  -5   9  -1    4.80    3.20
  -6   9  -1    7.40    4.50
  -6   9  -1    9.20    8.10
  -7   9  -1   12.80   11.00
  -7   9  -1    7.60    5.00
  -8   9  -1  -12.40    5.30
  -8   9  -1   -8.90   10.60
   8   8  -1    9.60    8.50
  -8  -8   1   -4.40    7.70
   7   8  -1  -28.40    9.10
   7   8  -1    3.20    7.10
  -7  -8   1    0.70    7.50
  -7  -8   1   -3.50    6.90
  -7  -8   1   -0.40    6.90
   6   8  -1   -3.00    7.00
  -6  -8   1    5.80    5.90
  -6  -8   1   18.90    6.20
   5   8  -1   20.20    6.90
   5   8  -1   22.20    7.50
   5   8  -1   24.70    8.30
  -5  -8   1   21.00    6.80
  -5  -8   1   33.70    7.00
  -5  -8   1   32.70    8.80
   4   8  -1   18.60    6.00
   4   8  -1   21.30    6.50
   4   8  -1    8.60    5.50
  -4  -8   1   19.70    5.10
  -4  -8   1   20.70    6.40
  -4  -8   1   17.60    5.80
   3   8  -1  158.68   14.90
   3   8  -1  143.99   15.00
   3   8  -1  139.29   12.40
  -3  -8   1  188.18   14.70
  -3  -8   1  170.18   12.60
  -3  -8   1  168.08   13.80
   2   8  -1  151.28   13.90
   2   8  -1  148.59   11.90
   2   8  -1  139.49   13.30
  -2  -8   1  137.59   12.10
  -2  -8   1  136.69   10.70
  -2  -8   1  139.99   12.40
   1   8  -1  656.73   29.80
   1   8  -1  591.74   32.60
   1   8  -1  607.44   31.80
  -1  -8   1  625.24   29.30
  -1  -8   1  626.54   32.00
   0   8  -1   33.00    7.50
   0   8  -1   36.60    6.50
   0  -8   1   33.10    5.70
   0  -8   1   31.70    6.30
   0  -8   1   26.40    6.30
  -1   8  -1  617.84   29.40
  -1   8  -1  598.34   29.50
  -1   8  -1  566.64   32.70
   1  -8   1  644.24   29.40
   1  -8   1  572.84   32.70
   1  -8   1  635.54   29.60
   2  -8   1  131.59   13.90
  -3   8  -1  158.88   13.10
  -3   8  -1  145.49   11.10
   3  -8   1  145.39   16.00
  -4   8  -1   31.20    7.00
  -4   8  -1   30.90    6.40
   4  -8   1   36.10    8.10
  -5   8  -1   21.10    5.30
  -5   8  -1   39.30   10.40
  -6   8  -1    7.70    4.30
  -6   8  -1   17.90    8.60
  -7   8  -1    0.80    4.80
   7  -8   1   11.10    8.60
  -8   8  -1   -1.30    9.80
  -8   8  -1    0.30    5.80
   8   7  -1   12.80   10.30
  -8  -7   1   -1.90    7.60
  -8  -7   1   -6.60    9.70
   7   7  -1    6.50    7.00
   7   7  -1   -2.10    7.70
  -7  -7   1    7.10    7.60
  -7  -7   1   12.00    6.70
  -7  -7   1   -3.80    6.50
   6   7  -1    7.60    6.40
   6   7  -1    8.10    7.40
   6   7  -1   20.70    9.80
  -6  -7   1    6.60    6.10
  -6  -7   1    3.80    5.70
  -6  -7   1   13.60    6.50
   5   7  -1    4.30    5.10
   5   7  -1   -1.00    5.10
   5   7  -1   12.40    5.30
  -5  -7   1    8.60    4.60
  -5  -7   1    3.90    4.10
  -5  -7   1   13.00    5.10
   4   7  -1  294.87   20.00
   4   7  -1  263.47   20.10
   4   7  -1  314.57   23.50
  -4  -7   1  267.17   19.90
  -4  -7   1  290.17   19.50
   3   7  -1   21.20    6.60
   3   7  -1   20.20    5.10
   3   7  -1   12.80    4.60
  -3  -7   1   22.90    5.70
  -3  -7   1   28.00    5.90
  -3  -7   1   22.10    5.00
   2   7  -1    4.40    3.10
   2   7  -1    3.80    3.50
   2   7  -1    1.30    2.30
  -2  -7   1    2.50    2.70
  -2  -7   1    1.80    1.70
  -2  -7   1    1.90    2.60
   1   7  -1   47.80    7.80
   1   7  -1   58.79    6.50
   1   7  -1   61.69    9.80
  -1  -7   1   64.59    6.30
  -1  -7   1   52.29    8.30
  -1  -7   1   61.09    7.00
   0   7  -1    6.00    2.40
   0   7  -1   10.60    4.40
   0  -7   1    1.10    3.30
   0  -7   1   11.70    3.10
   0  -7   1   10.00    3.20
  -1   7  -1   51.29    8.90
  -1   7  -1   70.39    7.00
  -1   7  -1   68.29    6.80
   1  -7   1   48.70    8.50
   1  -7   1   65.09    6.50
   1  -7   1   76.59    7.20
  -2   7  -1    2.40    2.20
  -2   7  -1    2.30    1.90
   2  -7   1    1.10    3.20
  -3   7  -1   31.90    5.50
  -3   7  -1   23.00    5.20
   3  -7   1   23.40    6.90
  -4   7  -1  303.67   18.00
   4  -7   1  310.77   21.00
  -5   7  -1    6.30    3.60
  -5   7  -1    1.00    5.80
   5  -7   1   14.90    6.70
  -6   7  -1   19.40    8.00
  -7   7  -1    5.30    7.00
  -7   7  -1   -1.60    8.10
   7  -7   1    6.90    9.40
  -8   7  -1    5.30    8.70
   8   6  -1    5.10    7.90
  -8  -6   1    0.10    7.00
  -8  -6   1    3.70    8.40
   7   6  -1  -10.40    8.70
   7   6  -1   -8.40    5.30
  -7  -6   1    2.40    5.80
   6   6  -1   46.80   10.10
   6   6  -1   51.69   10.50
   6   6  -1   45.40   11.90
  -6  -6   1   43.30   10.30
  -6  -6   1   41.50    8.40
  -6  -6   1   30.10    8.20
   5   6  -1   45.60    9.20
   5   6  -1   45.30   11.70
   5   6  -1   47.40    9.10
  -5  -6   1   65.39   12.00
  -5  -6   1   48.40    8.90
  -5  -6   1   53.19    8.90
   4   6  -1    6.10    4.20
   4   6  -1    8.60    4.90
   4   6  -1   12.30    5.20
  -4  -6   1    6.00    3.50
  -4  -6   1   11.30    4.10
  -4  -6   1   10.80    4.40
   3   6  -1   31.70    7.90
   3   6  -1   16.60    4.40
  -3  -6   1   18.10    4.80
  -3  -6   1   15.70    5.20
  -3  -6   1   24.50    4.90
   2   6  -1  756.02   36.10
   2   6  -1  729.53   34.90
   2   6  -1  681.23   35.70
  -2  -6   1  756.12   36.30
  -2  -6   1  767.82   34.50
  -2  -6   1  711.63   32.30
   1   6  -1 1237.48   50.19
   1   6  -1 1278.97   53.39
   1   6  -1 1177.78   52.19
  -1  -6   1 1310.97   52.59
  -1  -6   1 1236.38   49.90
   0   6  -1  131.79   11.40
   0   6  -1  146.39   10.30
   0   6  -1  156.68    9.90
   0  -6   1  167.28   10.60
   0  -6   1  136.89   11.40
   0  -6   1  155.58    9.90
  -1   6  -1 1277.57   56.19
  -1   6  -1 1366.76   52.99
  -1   6  -1 1329.47   52.59
   1  -6   1 1242.58   55.99
   1  -6   1 1295.07   52.49
  -2   6  -1  709.33   33.10
  -2   6  -1  744.73   32.00
   2  -6   1  741.23   37.00
  -3   6  -1   25.00    5.00
  -4   6  -1    7.70    4.50
  -5   6  -1   50.59   10.20
   5  -6   1   68.19   12.10
  -6   6  -1   32.00    9.30
  -7   6  -1    9.70    9.30
  -7   6  -1   10.20    6.80
   7  -6   1    7.10    8.10
  -8   6  -1   -6.00   10.70
  -8   6  -1   23.70    9.50
   9   5  -1   15.20   14.30
   8   5  -1    3.00    8.00
  -8  -5   1   14.00   10.00
  -8  -5   1    0.30    6.90
   7   5  -1  -15.30    7.30
   7   5  -1   -9.10    5.60
  -7  -5   1    3.70    7.30
  -7  -5   1    7.30    6.20
  -7  -5   1    4.60    6.60
   6   5  -1  242.18   20.10
   6   5  -1  237.88   20.30
  -6  -5   1  273.07   21.10
  -6  -5   1  222.88   18.60
  -6  -5   1  261.87   19.20
   5   5  -1   32.90    7.70
   5   5  -1   48.30    9.40
   5   5  -1   46.70   11.60
  -5  -5   1   50.99   10.00
  -5  -5   1   44.40    8.30
  -5  -5   1   41.20    8.20
   4   5  -1   20.30    5.20
   4   5  -1   18.40    5.40
   4   5  -1   30.90    8.20
  -4  -5   1   19.10    5.00
  -4  -5   1   20.30    5.20
  -4  -5   1   17.70    5.40
   3   5  -1  120.49   12.00
   3   5  -1  121.19   10.70
   3   5  -1  128.99   10.50
  -3  -5   1  125.29    9.80
  -3  -5   1  135.39   11.20
  -3  -5   1  126.09   10.40
   2   5  -1    5.10    2.80
   2   5  -1    4.90    2.40
   2   5  -1    7.10    2.70
  -2  -5   1    7.40    2.70
  -2  -5   1    5.50    2.20
  -2  -5   1    6.70    2.70
   1   5  -1  552.54   26.80
   1   5  -1  532.95   24.90
   1   5  -1  565.64   27.20
  -1  -5   1  582.64   26.60
  -1  -5   1  607.44   25.30
  -1  -5   1  594.34   26.60
   0   5  -1  245.58   13.00
   0   5  -1  279.57   14.30
   0   5  -1  247.58   15.20
   0  -5   1  244.28   13.50
   0  -5   1  236.38   14.70
   0  -5   1  261.97   13.30
  -1   5  -1  572.34   26.00
  -1   5  -1  572.74   25.80
   1  -5   1  606.64   26.20
   1  -5   1  607.24   29.50
  -2   5  -1    6.40    2.10
   3  -5   1  112.19   10.40
  -4   5  -1   28.40    7.30
   4  -5   1   39.90    7.70
  -5   5  -1   49.60   11.40
   5  -5   1   44.10    8.60
  -6   5  -1  247.88   22.30
   6  -5   1  258.07   33.80
  -7   5  -1  -15.20    8.20
  -7   5  -1   11.40    7.50
   7  -5   1    4.00   13.60
  -8   5  -1   -4.60    7.50
  -8   5  -1  -14.50   10.60
  -9   5  -1   10.40   11.20
   9   4  -1   17.20   14.60
  -9  -4   1   -8.20   11.50
   8   4  -1   -1.40    8.50
  -8  -4   1    3.20    6.50
  -8  -4   1    3.80    9.80
   7   4  -1    3.80    7.00
   7   4  -1   -4.20    5.50
  -7  -4   1   10.10    6.50
  -7  -4   1   12.80    6.10
  -7  -4   1    7.50    5.50
   6   4  -1   29.30    7.90
   6   4  -1   16.50    7.30
  -6  -4   1   19.40    6.50
  -6  -4   1   21.70    6.60
  -6  -4   1   25.60    7.60
   5   4  -1   -5.30    3.70
   5   4  -1   -1.50    3.60
  -5  -4   1    3.30    3.50
  -5  -4   1    1.00    2.80
  -5  -4   1   -7.80    3.00
   4   4  -1   62.49    9.70
   4   4  -1   55.99    8.30
   4   4  -1   41.10    8.10
  -4  -4   1   41.70    7.60
  -4  -4   1   51.79    7.30
  -4  -4   1   59.89    8.90
   3   4  -1  455.95   22.40
   3   4  -1  359.76   23.00
   3   4  -1  423.76   22.20
  -3  -4   1  411.76   21.20
  -3  -4   1  410.16   22.30
  -3  -4   1  414.76   21.20
   2   4  -1    3.00    1.90
   2   4  -1    2.10    1.70
   2   4  -1    1.30    1.80
  -2  -4   1    2.00    1.90
  -2  -4   1    0.50    1.30
  -2  -4   1    0.60    1.30
   1   4  -1  159.88   10.20
   1   4  -1  150.38   10.10
   1   4  -1  151.98    9.00
  -1  -4   1  162.78   10.00
  -1  -4   1  160.28    9.00
  -1  -4   1  169.08   10.10
   0   4  -1  210.28   10.90
   0   4  -1  220.98   12.90
   0   4  -1  212.58   11.60
   0  -4   1  222.58   11.00
   0  -4   1  198.18   12.20
  -1   4  -1  178.98   10.10
  -1   4  -1  166.58    9.60
   1  -4   1  173.18    9.90
   1  -4   1  161.68   11.60
  -2   4  -1   -5.20    8.30
   2  -4   1    6.60   13.00
  -3   4  -1  423.26   23.40
   3  -4   1  433.26   22.90
  -4   4  -1   62.29    9.60
   4  -4   1   49.00    8.30
  -5   4  -1    0.30    4.60
   5  -4   1   -1.40    4.80
  -6   4  -1   34.20    9.10
  -6   4  -1   22.70    7.60
   6  -4   1   27.90    7.90
  -7   4  -1   -1.50    7.20
  -7   4  -1    5.40    6.90
   7  -4   1    1.90    8.50
  -8   4  -1   -9.40   11.00
  -8   4  -1  -11.00    7.20
  -9   4  -1    2.20   11.00
   9   3  -1    2.80   10.70
  -9  -3   1  -12.40   10.30
   8   3  -1  -15.00    6.60
   8   3  -1   11.50   10.70
  -8  -3   1   -5.40    8.90
   7   3  -1   15.60    7.20
   7   3  -1    7.00    7.60
  -7  -3   1    1.90    6.10
  -7  -3   1   13.60    5.70
  -7  -3   1   15.50    7.50
   6   3  -1  140.09   15.00
   6   3  -1  147.89   15.50
  -6  -3   1  163.08   15.30
  -6  -3   1  157.18   14.20
  -6  -3   1  166.18   15.50
   5   3  -1    5.90    4.30
  -5  -3   1   11.50    5.10
  -5  -3   1   12.40    4.60
  -5  -3   1   12.30    4.70
   4   3  -1  213.18   17.10
   4   3  -1  227.28   15.40
   4   3  -1  211.18   15.30
  -4  -3   1  230.88   15.10
  -4  -3   1  209.28   15.30
  -4  -3   1  234.78   15.20
   3   3  -1  157.88   12.40
   3   3  -1  158.18   11.20
  -3  -3   1  141.79   10.80
  -3  -3   1  138.19   10.20
  -3  -3   1  150.98   10.50
   2   3  -1   38.60    5.30
   2   3  -1   35.40    5.30
   2   3  -1   38.80    4.60
  -2  -3   1   39.20    4.70
  -2  -3   1   45.30    4.50
  -2  -3   1   47.90    4.90
   1   3  -1  122.49    8.00
   1   3  -1  125.19    7.70
   1   3  -1  117.09    7.00
  -1  -3   1  125.09    7.80
  -1  -3   1  120.39    7.00
  -1  -3   1  116.59    7.40
   0   3  -1  124.69    8.10
   0   3  -1  126.39    6.90
   0   3  -1  120.99    7.30
   0  -3   1  133.09    7.40
   0  -3   1  131.99    8.10
   0  -3   1  115.29    6.70
  -1   3  -1  138.59    7.80
   1  -3   1  126.09    9.20
   2  -3   1   38.40    5.50
  -3   3  -1  155.08   12.10
   3  -3   1  160.18   11.70
  -4   3  -1  218.58   16.50
   4  -3   1  234.78   16.20
  -5   3  -1   15.60    5.90
   5  -3   1   21.80    6.70
  -6   3  -1  148.59   15.60
  -6   3  -1  151.78   16.10
   6  -3   1  181.18   16.80
  -7   3  -1   10.40    7.80
  -7   3  -1   12.00    7.60
   7  -3   1   13.80    8.70
  -8   3  -1    6.10   10.80
  -8   3  -1    9.60    7.50
  -9   3  -1   -1.50   10.30
  -9  -2   1    9.70   11.20
   8   2  -1   -3.00    9.80
   8   2  -1  -13.20    7.60
  -8  -2   1    1.70    6.70
  -8  -2   1   -0.40    8.20
   7   2  -1   39.40   10.20
  -7  -2   1   35.60    9.90
  -7  -2   1   54.79   10.40
   6   2  -1   43.40    9.60
   6   2  -1   47.40    9.70
  -6  -2   1   42.30    8.60
  -6  -2   1   60.69   10.40
  -6  -2   1   86.49   14.00
   5   2  -1   26.70    6.50
   5   2  -1   24.70    7.00
  -5  -2   1   23.80    5.80
  -5  -2   1   17.30    6.10
  -5  -2   1   28.50    7.20
   4   2  -1  173.88   13.40
   4   2  -1  156.88   14.10
   4   2  -1  180.88   13.20
  -4  -2   1  176.28   12.50
  -4  -2   1  158.68   12.30
  -4  -2   1  170.58   13.10
   3   2  -1 1037.20   43.90
   3   2  -1 1023.60   45.70
   3   2  -1  998.40   43.70
  -3  -2   1  955.80   43.60
  -3  -2   1 1088.49   43.60
  -3  -2   1 1098.39   43.40
   2   2  -1   24.30    3.80
   2   2  -1   25.50    4.70
   2   2  -1   17.10    3.10
  -2  -2   1   24.50    3.70
  -2  -2   1   17.00    3.10
  -2  -2   1   24.50    3.70
   1   2  -1  103.09    6.00
   1   2  -1  100.29    7.00
   1   2  -1  105.99    6.70
  -1  -2   1  111.79    6.60
  -1  -2   1  101.49    5.80
  -1  -2   1  107.39    6.10
   0   2  -1   52.09    4.00
   0   2  -1   46.90    3.50
   0   2  -1   46.90    3.20
   0  -2   1   46.90    3.50
   0  -2   1   47.60    3.80
   0  -2   1   47.40    3.20
  -1   2  -1  109.29   17.50
   1  -2   1   95.79   17.00
  -2   2  -1   17.80    3.70
   2  -2   1   19.60    3.70
  -3   2  -1 1059.69   45.00
   3  -2   1 1009.60   44.10
  -4   2  -1  215.28   15.20
   4  -2   1  180.88   13.90
  -5   2  -1   37.40    8.30
   5  -2   1   30.30    7.30
  -6   2  -1   70.79   12.60
  -6   2  -1   71.09   12.80
   6  -2   1   76.99   12.20
  -7   2  -1   61.89   11.90
  -7   2  -1   37.80   10.80
   7  -2   1   35.20   10.60
  -8   2  -1   15.40   10.00
  -8   2  -1   11.70    7.90
   8  -2   1   20.00   10.20
   8   1  -1    5.10    9.30
  -8  -1   1    5.90    6.70
  -8  -1   1    5.70    8.70
   7   1  -1    1.30    7.00
  -7  -1   1   -0.90    5.10
  -7  -1   1    2.20    6.40
   6   1  -1    7.80    5.20
   6   1  -1    3.20    3.70
  -6  -1   1    4.40    4.40
  -6  -1   1    1.80    3.90
   5   1  -1   -0.20    3.10
   5   1  -1    8.10    4.10
  -5  -1   1    4.30    3.20
  -5  -1   1    5.50    3.20
  -5  -1   1    0.80    3.10
   4   1  -1   54.29    8.10
   4   1  -1   75.29    8.60
  -4  -1   1   63.79    7.60
  -4  -1   1   51.49    7.80
  -4  -1   1   64.79    7.30
   3   1  -1  282.37   15.90
   3   1  -1  292.87   17.30
   3   1  -1  285.67   16.30
  -3  -1   1  297.47   16.10
  -3  -1   1  270.87   15.90
  -3  -1   1  299.97   15.70
   2   1  -1   32.10    4.30
   2   1  -1   39.30    4.00
   2   1  -1   36.90    4.20
  -2  -1   1   32.00    4.20
  -2  -1   1   34.80    3.80
  -2  -1   1   32.90    3.90
   1   1  -1 2146.19   80.39
   1   1  -1 2196.38   80.99
   1   1  -1 2280.77   80.49
  -1  -1   1 2251.87   80.29
  -1  -1   1 2246.88   80.79
  -1  -1   1 2072.69   81.19
   0   1  -1    0.40    2.30
  -1   1  -1 2224.08   81.49
  -1   1  -1 2272.27   81.89
   1  -1   1 2134.19   82.59
  -2   1  -1   41.30    4.50
  -2   1  -1   35.30    5.00
   2  -1   1   39.80    4.60
   2  -1   1   41.60    4.70
  -3   1  -1  274.27   16.30
  -3   1  -1  260.37   15.70
   3  -1   1  289.67   16.40
   3  -1   1  291.47   16.70
  -4   1  -1   46.70    8.20
  -4   1  -1   67.09    7.90
  -4   1  -1   60.49    8.60
   4  -1   1   58.09    8.60
   4  -1   1   50.19    8.10
  -5   1  -1    3.10    3.50
  -5   1  -1   12.20    4.90
  -5   1  -1    0.60    3.00
   5  -1   1    4.40    4.00
   5  -1   1    4.10    4.10
  -6   1  -1    5.30    4.90
  -6   1  -1    1.20    4.30
   6  -1   1   -2.00    4.60
  -7   1  -1   -2.10    5.50
  -7   1  -1   11.50    6.60
   7  -1   1    0.90    6.50
  -8   1  -1   -3.70    9.50
  -8   1  -1   -6.70    7.90
   8  -1   1   20.30   10.70
   8   0  -1   -6.80    9.70
  -8   0   1   28.00    9.90
  -8   0   1    1.30    6.90
   7   0  -1   28.80    9.60
  -7   0   1   35.00   10.70
  -7   0   1   35.60    9.30
   6   0  -1    0.40    4.20
   6   0  -1    3.90    4.20
  -6   0   1    0.90    4.10
  -6   0   1    1.40    4.00
   5   0  -1   -1.80    3.10
   5   0  -1   -2.10    2.90
  -5   0   1   -1.60    3.20
  -5   0   1   -1.90    2.70
   4   0  -1   69.49    9.30
   4   0  -1   67.99    7.60
  -4   0   1   77.29    7.70
  -4   0   1   67.89    9.30
  -4   0   1   73.09    7.90
   3   0  -1  419.26   20.90
   3   0  -1  434.96   21.30
  -3   0   1  399.96   20.50
  -3   0   1  412.96   20.80
  -3   0   1  414.26   20.20
   2   0  -1 1728.93   66.09
   2   0  -1 1635.54   65.69
   2   0  -1 1681.33   65.39
  -2   0   1 1801.32   65.19
  -2   0   1 1754.62   65.79
   1   0  -1 1392.66   50.79
   1   0  -1 1299.57   50.99
   1   0  -1 1407.16   50.79
  -1   0   1 1393.86   50.59
  -1   0   1 1383.46   50.99
  -1   0  -1 1380.36   51.69
  -1   0  -1 1328.77   51.59
   1   0   1 1412.16   51.69
   1   0   1 1383.26   51.79
  -2   0  -1 1799.92   69.69
   2   0   1 1806.72   69.89
   2   0   1 1832.32   69.49
  -3   0  -1  452.45   22.60
  -3   0  -1  474.15   24.50
   3   0   1  422.06   22.20
   3   0   1  442.16   22.70
  -4   0  -1   78.39    8.50
  -4   0  -1   83.59   11.90
  -4   0  -1   69.89    7.90
   4   0   1   79.79    8.60
   4   0   1   56.39    8.40
  -5   0  -1    0.90    3.00
  -5   0  -1   -1.20    3.20
  -5   0  -1   -1.40    2.90
   5   0   1    2.20    3.50
  -6   0  -1    1.50    3.60
  -6   0  -1    9.80    5.00
  -6   0  -1    1.80    4.70
   6   0   1   -0.20    3.90
   6   0   1   -9.40    4.70
  -7   0  -1   40.90    9.70
  -7   0  -1   49.60   10.70
   7   0   1   25.20    9.00
   7   0   1   11.20    7.10
  -8   0  -1   -1.90    9.80
  -8   0  -1   -5.50    6.30
   8   0   1   20.90    9.70
  -9   0  -1    7.30   10.70
  -9   1   1   -9.30    9.40
   8  -1  -1    4.30    9.90
  -8   1   1   -0.70    9.80
  -8   1   1    5.30    6.40
   7  -1  -1   -0.50    6.10
  -7   1   1   -6.00    5.20
  -7   1   1    0.70    6.90
   6  -1  -1    1.50    4.50
  -6   1   1    6.60    5.40
  -6   1   1   -4.50    3.30
   5  -1  -1    3.00    3.50
  -5   1   1    7.30    3.20
  -5   1   1    1.20    2.70
   4  -1  -1   55.99    8.20
   4  -1  -1   66.99    7.70
  -4   1   1   65.59    8.80
  -4   1   1   57.59    8.30
   3  -1  -1  256.87   15.00
   3  -1  -1  258.87   15.30
  -3   1   1  274.17   15.50
  -3   1   1  265.47   14.80
   2  -1  -1   36.90    4.10
  -2   1   1   40.30    4.30
  -2   1   1   42.70    4.00
   1  -1  -1 2247.88   95.39
  -1   1   1 2196.58   94.29
  -1  -1  -1 2197.78   82.09
  -1  -1  -1 2262.37   82.09
   1   1   1 2142.89   83.39
   1   1   1 2302.47   82.29
  -2  -1  -1   29.90    4.60
  -2  -1  -1   33.00    4.60
  -2  -1  -1   39.90    4.40
   2   1   1   38.10    5.20
   2   1   1   38.60    4.40
  -3  -1  -1  297.77   17.80
  -3  -1  -1  291.77   16.40
  -3  -1  -1  248.68   15.50
   3   1   1  273.57   16.20
   3   1   1  278.37   16.30
  -4  -1  -1   60.29    8.70
  -4  -1  -1   50.09    7.80
  -4  -1  -1   67.69    7.80
   4   1   1   52.39    8.20
   4   1   1   80.59    9.20
  -5  -1  -1    3.20    3.40
  -5  -1  -1    5.20    4.40
  -5  -1  -1   -0.40    4.10
   5   1   1    0.10    3.60
   5   1   1    5.90    5.30
  -6  -1  -1    2.50    4.90
  -6  -1  -1  -12.90    4.40
  -6  -1  -1   -2.50    3.00
   6   1   1    0.10    4.10
   6   1   1   -3.80    4.90
  -7  -1  -1   -1.70    5.20
  -7  -1  -1   -6.10    4.90
  -7  -1  -1    8.20    6.80
   7   1   1    7.20    6.70
   7   1   1   15.20    7.50
  -8  -1  -1    0.10    8.20
  -8  -1  -1   -9.20    6.30
   8   1   1   -2.60    6.90
   8   1   1    5.00    8.20
  -9  -1  -1   10.00   11.60
  -9   2   1   14.20    9.30
   8  -2  -1   -4.10    8.70
  -8   2   1  -15.40    9.40
  -8   2   1    7.00    6.20
   7  -2  -1   52.49   11.80
  -7   2   1   49.90    9.80
  -7   2   1   51.69   11.60
   6  -2  -1   60.59   11.30
  -6   2   1   54.39    9.60
  -6   2   1   58.29    9.50
   5  -2  -1   21.30    7.30
  -5   2   1   24.80    6.20
  -5   2   1   21.30    5.90
   4  -2  -1  205.78   14.40
  -4   2   1  185.18   13.20
  -4   2   1  185.18   14.10
   3  -2  -1 1069.29   45.30
  -3   2   1 1091.29   45.80
  -2   2   1   26.80    4.30
  -1   2   1  108.29    4.90
   0  -2  -1   49.80    3.40
   0  -2  -1   49.80    4.10
   0  -2  -1   47.40    3.20
   0   2   1   50.59    4.10
   0   2   1   52.59    3.40
   0   2   1   47.30    3.50
  -1  -2  -1  115.99    7.40
  -1  -2  -1  104.89    6.70
  -1  -2  -1  106.39    6.40
   1   2   1  104.69    6.40
   1   2   1  102.39    6.70
   1   2   1   85.99    6.90
  -2  -2  -1   28.00    4.40
  -2  -2  -1   18.30    3.70
  -2  -2  -1   12.30    2.80
   2   2   1   20.20    3.70
   2   2   1   17.30    3.30
   2   2   1   25.40    5.70
  -3  -2  -1  971.80   42.90
  -3  -2  -1 1046.90   45.30
  -3  -2  -1  989.10   43.00
   3   2   1 1020.80   43.70
   3   2   1 1012.30   43.40
  -4  -2  -1  171.78   13.20
  -4  -2  -1  178.28   14.60
  -4  -2  -1  168.48   13.00
   4   2   1  207.78   14.70
   4   2   1  181.08   14.00
  -5  -2  -1   18.40    5.30
  -5  -2  -1   18.20    5.60
  -5  -2  -1   13.20    4.90
   5   2   1   20.70    6.70
   5   2   1   29.60    7.30
  -6  -2  -1   78.19   13.00
  -6  -2  -1   59.29   10.70
  -6  -2  -1   46.90    9.20
   6   2   1   59.59   10.90
   6   2   1   51.79   10.60
  -7  -2  -1   34.40    9.30
  -7  -2  -1   53.29   11.50
  -7  -2  -1   41.20   10.50
   7   2   1   63.09   12.40
   7   2   1   40.00   10.20
  -8  -2  -1    2.70    9.40
   8   2   1    1.20    6.90
   8   2   1   -6.10   10.50
  -9  -2  -1  -15.20   10.40
  -9   3   1    3.80    9.00
   8  -3  -1   -6.30   10.20
  -8   3   1    2.80   10.50
  -8   3   1    7.00    6.60
  -7   3   1    4.80    5.50
  -7   3   1   15.60    8.00
   6  -3  -1  140.09   15.70
  -6   3   1  139.19   13.30
  -6   3   1  159.68   15.50
   5  -3  -1   15.90    5.00
  -5   3   1    7.60    4.10
   4  -3  -1  236.78   16.10
  -4   3   1  235.78   16.40
  -4   3   1  243.68   15.40
   3  -3  -1  196.48   12.70
  -3   3   1  177.68   12.80
   2  -3  -1   34.40   15.40
  -2   3   1   50.69   16.20
   1  -3  -1  135.19    6.50
  -1   3   1  129.49    6.40
  -1   3   1  123.89    7.40
   0  -3  -1  114.09    7.90
   0  -3  -1  126.99    8.30
   0  -3  -1  127.39    6.90
   0   3   1  121.19    6.90
   0   3   1  123.99    8.10
   0   3   1  128.89    7.30
  -1  -3  -1  128.19    8.40
  -1  -3  -1  122.29    8.20
   1   3   1  123.19    8.30
   1   3   1  124.89    7.80
   1   3   1  131.19    9.00
  -2  -3  -1   38.90    4.50
  -2  -3  -1   47.00    7.60
  -2  -3  -1   38.20    5.40
   2   3   1   49.10    5.50
   2   3   1   25.20    4.40
   2   3   1   33.90    4.90
  -3  -3  -1  155.88   11.40
  -3  -3  -1  173.88   13.20
   3   3   1  170.68   12.20
   3   3   1  175.78   12.60
   3   3   1  191.18   18.10
  -4  -3  -1  226.98   17.00
  -4  -3  -1  236.78   15.90
  -4  -3  -1  229.98   16.00
   4   3   1  229.38   16.60
   4   3   1  234.58   16.50
  -5  -3  -1   14.60    5.30
  -5  -3  -1   14.80    5.40
  -5  -3  -1   13.80    5.90
   5   3   1   13.00    5.10
   5   3   1    6.90    4.10
  -6  -3  -1  130.29   15.10
  -6  -3  -1  152.28   14.60
  -6  -3  -1  149.69   15.30
   6   3   1  142.79   15.30
   6   3   1  143.59   15.80
  -7  -3  -1   14.70    6.70
  -7  -3  -1   22.70    7.20
  -7  -3  -1   15.60    6.80
   7   3   1   12.10    8.10
   7   3   1   16.40    7.10
  -8  -3  -1   -1.80    9.20
  -8  -3  -1    6.00    8.80
  -8  -3  -1    1.00    6.70
   8   3   1   -6.90    8.30
  -9  -3  -1    2.00   11.20
   9   3   1    6.00   11.60
  -9   4   1   -9.60    8.50
  -8   4   1   -9.00    9.20
  -8   4   1    2.00    5.80
   7  -4  -1    2.30    6.70
  -7   4   1    5.10    5.20
  -7   4   1    2.50    8.30
   6  -4  -1   18.10    8.10
  -6   4   1   22.30    7.30
  -6   4   1   20.10    6.90
   5  -4  -1    4.80    4.00
  -5   4   1    6.90    4.10
  -5   4   1   -1.50    2.80
   4  -4  -1   63.39    9.30
  -4   4   1   45.80    8.40
   3  -4  -1  443.46   51.29
  -3   4   1  460.65   47.90
  -2   4   1    1.70    1.00
   1  -4  -1  163.88   11.30
   1  -4  -1  158.68    9.20
  -1   4   1  157.38    9.20
  -1   4   1  151.28    8.20
   0  -4  -1  220.38   12.50
   0  -4  -1  221.08   11.20
   0  -4  -1  215.98   12.80
   0   4   1  220.68   12.90
   0   4   1  214.68   11.50
   0   4   1  201.18   10.90
  -1  -4  -1  145.29    9.80
  -1  -4  -1  148.29   10.00
   1   4   1  151.38   10.50
   1   4   1  162.28   10.50
   1   4   1  161.38    9.40
  -2  -4  -1    1.50    1.70
  -2  -4  -1    1.30    1.40
  -2  -4  -1    3.60    2.00
   2   4   1    0.60    1.60
   2   4   1    2.30    1.60
   2   4   1    0.10    1.90
  -3  -4  -1  397.66   21.40
  -3  -4  -1  410.96   22.30
  -3  -4  -1  432.06   23.70
   3   4   1  451.05   23.00
   3   4   1  421.96   22.90
   3   4   1  376.66   24.50
  -4  -4  -1   35.10    6.50
  -4  -4  -1   58.29    8.50
  -4  -4  -1   61.49    9.00
   4   4   1   52.89    9.20
   4   4   1   49.30    8.30
   4   4   1   46.50    9.00
  -5  -4  -1    4.30    4.10
  -5  -4  -1    9.20    5.10
  -5  -4  -1    0.90    3.50
   5   4   1    4.50    4.70
   5   4   1   -0.90    3.20
  -6  -4  -1   26.70    7.00
  -6  -4  -1   12.50    5.60
  -6  -4  -1   21.20    6.70
   6   4   1   18.20    7.70
   6   4   1   15.30    7.20
  -7  -4  -1   -0.80    5.70
  -7  -4  -1   14.40    7.70
   7   4   1   17.70    8.80
   7   4   1    9.90    8.90
  -8  -4  -1    5.70    7.80
  -8  -4  -1    3.60   10.00
  -8  -4  -1   22.40   10.50
   8   4   1   -6.40    8.10
   9   4   1  -12.80   11.50
  -9   5   1   -0.20    8.50
  -8   5   1    8.20    6.50
   7  -5  -1   29.70   12.70
  -7   5   1   -1.70    7.10
  -7   5   1    7.00    4.90
   6  -5  -1  254.17   21.60
  -6   5   1  256.57   18.30
  -6   5   1  264.47   21.70
   5  -5  -1   55.19   10.00
  -5   5   1   40.30    8.30
   4  -5  -1   23.20    6.30
  -4   5   1   18.60    5.50
  -3   5   1  122.69    7.80
  -2   5   1    9.80    2.80
  -2   5   1    9.30    2.30
   1  -5  -1  578.44   29.40
   1  -5  -1  601.24   26.30
   1  -5  -1  590.64   25.00
  -1   5   1  604.44   25.10
  -1   5   1  588.44   26.10
   0  -5  -1  256.27   13.30
   0  -5  -1  254.17   15.30
   0  -5  -1  249.78   13.10
   0   5   1  249.58   13.20
   0   5   1  250.07   15.40
   0   5   1  251.17   13.70
  -1  -5  -1  543.95   26.50
  -1  -5  -1  575.64   26.10
  -1  -5  -1  587.14   25.00
   1   5   1  551.54   24.80
   1   5   1  588.54   27.40
   1   5   1  491.75   26.30
  -2  -5  -1    4.90    2.60
  -2  -5  -1    5.10    2.50
  -2  -5  -1    7.60    2.70
   2   5   1    2.60    1.90
   2   5   1    4.70    2.70
   2   5   1    8.80    4.70
  -3  -5  -1  110.39   10.30
  -3  -5  -1  128.69   10.40
  -3  -5  -1  138.79   11.70
   3   5   1  110.69   10.30
   3   5   1   92.39   11.10
   3   5   1  124.19   11.10
  -4  -5  -1   13.80    3.90
  -4  -5  -1   24.40    5.80
  -4  -5  -1   19.20    5.40
   4   5   1   11.40    4.80
   4   5   1   13.90    6.30
   4   5   1   21.30    5.90
  -5  -5  -1   45.90    8.20
  -5  -5  -1   40.20    7.70
  -5  -5  -1   51.39    9.30
   5   5   1   61.59   10.80
   5   5   1   30.20    8.00
  -6  -5  -1  217.78   18.80
  -6  -5  -1  267.87   20.30
  -6  -5  -1  243.18   21.10
   6   5   1  228.68   20.90
   6   5   1  232.18   20.00
  -7  -5  -1   -7.80    6.40
   7   5   1    4.10    6.90
  -8  -5  -1    3.80   10.20
  -8  -5  -1   -7.60    6.70
  -8  -5  -1    1.80    7.80
   8   5   1    2.60    8.10
  -9  -5  -1  -10.70   10.20
   9   5   1   -2.80   11.10
  -8   6   1   -1.70    6.20
   7  -6  -1   15.20    8.40
  -7   6   1    2.70    5.10
  -7   6   1  -18.10    8.40
   6  -6  -1   40.50   10.90
  -6   6   1   44.50   11.00
  -6   6   1   50.19    8.90
   5  -6  -1   44.60    9.20
  -5   6   1   36.50    8.90
  -4   6   1   13.80    3.20
  -3   6   1   19.70    4.60
  -3   6   1   26.30    4.20
   2  -6  -1  755.22   37.70
  -2   6   1  746.03   33.50
  -2   6   1  746.53   31.10
   1  -6  -1 1329.47   53.99
   1  -6  -1 1334.07   52.69
   1  -6  -1 1280.37   57.59
  -1   6   1 1371.16   53.99
  -1   6   1 1389.16   53.09
   0  -6  -1  155.18   10.20
   0  -6  -1  167.58   10.40
   0  -6  -1  158.18   12.30
   0   6   1  160.58   12.30
   0   6   1  160.58   10.70
   0   6   1  153.98   10.20
  -1  -6  -1 1295.27   55.79
  -1  -6  -1 1305.97   53.39
  -1  -6  -1 1362.46   54.99
   1   6   1 1360.86   56.19
   1   6   1 1353.16   56.79
   1   6   1 1310.77   53.69
  -2  -6  -1  711.73   32.00
  -2  -6  -1  728.13   33.90
  -2  -6  -1  714.23   33.90
   2   6   1  701.43   34.20
   2   6   1  685.33   35.50
   2   6   1  711.53   32.70
  -3  -6  -1   29.00    5.50
  -3  -6  -1   17.70    4.40
  -3  -6  -1   18.10    5.00
   3   6   1   21.30    6.80
   3   6   1   25.80    5.90
   3   6   1   24.30    6.10
  -4  -6  -1    7.20    4.80
  -4  -6  -1    9.30    5.40
  -4  -6  -1   15.80    4.90
   4   6   1    6.00    4.40
   4   6   1    5.70    4.20
   4   6   1   16.00    6.50
  -5  -6  -1   51.29   10.60
  -5  -6  -1   37.00    7.70
  -5  -6  -1   29.10    7.60
   5   6   1   37.80    9.40
   5   6   1   35.60    9.50
   5   6   1   30.10    7.80
  -6  -6  -1   53.69   11.80
  -6  -6  -1   53.99   10.20
  -6  -6  -1   53.89   10.60
   6   6   1   38.20    9.90
   6   6   1   51.89   11.70
  -7  -6  -1    4.50    6.10
  -7  -6  -1    3.40    7.20
  -7  -6  -1   -2.10    8.00
   7   6   1    3.50    6.10
   7   6   1   17.70    8.80
  -8  -6  -1    1.00    7.30
  -8  -6  -1   -7.50    8.40
   8   6   1    7.00    9.70
  -8   7   1    3.10    5.30
  -8   7   1   -8.20    6.40
   7  -7  -1   11.60    8.50
  -7   7   1    1.30    5.50
  -7   7   1   -5.60    3.50
  -7   7   1  -13.90    9.30
   6  -7  -1   22.50    9.00
  -6   7   1   15.90    6.60
   5  -7  -1   24.20    7.60
  -5   7   1   13.10    7.30
  -5   7   1   12.50    3.70
  -4   7   1  300.67   15.80
  -3   7   1   22.60    4.00
  -3   7   1   29.70    6.10
   2  -7  -1   -0.90    2.60
  -2   7   1    1.20    1.70
  -2   7   1    0.70    1.90
   1  -7  -1   58.59    5.90
   1  -7  -1   66.59   10.30
   1  -7  -1   57.39    6.40
  -1   7   1   65.99    6.40
  -1   7   1   66.19   10.00
  -1   7   1   59.49    6.40
   0  -7  -1    3.80    2.00
   0  -7  -1    2.40    1.80
   0  -7  -1    3.20    2.80
   0   7   1    3.50    2.10
   0   7   1    2.20    1.90
   0   7   1    5.40    3.20
  -1  -7  -1   51.99    7.90
  -1  -7  -1   39.70    5.80
  -1  -7  -1   60.39    6.00
   1   7   1   45.50    6.50
   1   7   1   34.30    6.40
   1   7   1   54.29    9.00
  -2  -7  -1    3.50    2.10
  -2  -7  -1    2.80    2.60
  -2  -7  -1   -0.30    1.90
   2   7   1    0.20    2.60
   2   7   1    1.70    2.60
  -3  -7  -1   30.60    6.60
  -3  -7  -1   21.50    4.90
  -3  -7  -1   21.30    6.00
   3   7   1   21.40    6.10
   3   7   1   17.80    5.00
   3   7   1   11.30    5.00
  -4  -7  -1  293.77   20.70
  -4  -7  -1  332.77   22.30
  -4  -7  -1  256.47   18.50
   4   7   1  307.07   21.90
   4   7   1  304.77   20.80
   4   7   1  307.47   24.60
  -5  -7  -1   11.50    5.30
  -5  -7  -1    3.60    4.00
  -5  -7  -1    2.50    4.40
   5   7   1    8.80    5.70
   5   7   1    7.00    6.00
   5   7   1    8.40    5.20
  -6  -7  -1    6.60    5.80
  -6  -7  -1    8.90    6.20
  -6  -7  -1    3.90    5.60
   6   7   1   -3.40    6.40
   6   7   1   22.90    7.80
  -7  -7  -1    6.70    9.20
  -7  -7  -1   -0.90    6.30
  -7  -7  -1  -16.70   13.70
   7   7   1   11.30    9.10
   7   7   1   -4.40    7.00
  -8  -7  -1    2.80    8.90
   8   7   1   17.40    9.90
  -8   8   1  -13.00    4.70
  -8   8   1    9.10    7.10
   7  -8  -1   -8.30    9.70
  -7   8   1   12.30    6.80
  -7   8   1   10.50   10.20
   6  -8  -1   10.80    8.00
  -6   8   1   10.10    9.10
   5  -8  -1   33.10    8.90
  -5   8   1   29.00    5.40
  -5   8   1   23.60    6.80
  -5   8   1   28.80    8.80
  -4   8   1   22.20    6.30
  -4   8   1   26.90    5.00
   3  -8  -1  154.28   16.40
  -3   8   1  170.48   13.20
  -3   8   1  154.18   10.40
   2  -8  -1  124.79   14.10
   2  -8  -1  152.78   10.60
  -2   8   1  149.19   10.40
  -2   8   1  168.58   12.20
   1  -8  -1  634.54   28.90
   1  -8  -1  622.84   29.90
   1  -8  -1  623.24   34.10
  -1   8   1  604.44   29.20
  -1   8   1  604.24   33.20
  -1   8   1  652.23   30.00
   0  -8  -1   28.60    6.70
   0  -8  -1   41.00    6.40
   0  -8  -1   41.90    7.10
   0   8   1   22.60    4.60
   0   8   1   25.60    4.90
   0   8   1   34.00    7.30
  -1  -8  -1  618.54   29.20
  -1  -8  -1  629.84   30.50
  -1  -8  -1  612.24   32.20
   1   8   1  607.84   31.90
   1   8   1  608.54   29.60
   1   8   1  639.44   33.50
  -2  -8  -1  157.18   12.90
  -2  -8  -1  149.39   11.50
  -2  -8  -1  142.89   12.70
   2   8   1  132.89   11.50
   2   8   1  130.99   13.40
   2   8   1  133.19   13.40
  -3  -8  -1  159.08   14.60
  -3  -8  -1  167.88   14.60
  -3  -8  -1  151.08   12.70
   3   8   1  188.68   16.00
   3   8   1  162.48   16.40
   3   8   1  165.48   13.90
  -4  -8  -1   14.10    5.80
  -4  -8  -1   10.20    5.30
  -4  -8  -1   32.70    8.00
   4   8   1   26.10    9.10
   4   8   1    7.00    5.60
   4   8   1   32.30    8.50
  -5  -8  -1   27.60    7.10
  -5  -8  -1   18.40    7.30
  -5  -8  -1   16.70    7.00
   5   8   1   31.20    8.60
   5   8   1   27.80    8.50
   5   8   1   13.20    7.10
  -6  -8  -1   25.60    8.60
  -6  -8  -1    8.90    6.00
   6   8   1   -9.30    6.10
   6   8   1    0.50    5.00
  -7  -8  -1    5.50    7.20
  -7  -8  -1   10.80    8.20
  -7  -8  -1   -9.40    6.90
   7   8   1    1.20    8.80
   7   8   1   19.20   10.50
  -8  -8  -1   19.10    9.60
   8   8   1   15.60   11.30
  -8   9   1    5.70    7.10
  -8   9   1    6.50   10.30
  -8   9   1   -5.00    4.70
  -7   9   1    4.40    7.20
  -7   9   1    5.00   10.40
  -7   9   1   19.70    6.70
  -7   9   1   -1.80    3.60
  -6   9   1    3.90    8.00
  -6   9   1    0.70    3.70
  -6   9   1    9.50    6.80
   5  -9  -1    2.40    6.00
  -5   9   1    3.70    4.90
  -5   9   1    7.40    3.60
   4  -9  -1   48.70   12.30
  -4   9   1   58.59    7.70
  -4   9   1   60.69    9.50
   3  -9  -1   18.60    7.20
  -3   9   1    9.10    3.50
  -3   9   1    0.70    2.90
   2  -9  -1   39.20    6.80
   2  -9  -1   32.30    9.00
  -2   9   1   50.99    7.30
  -2   9   1   41.00    7.10
   1  -9  -1   37.20    6.70
   1  -9  -1   27.30    7.70
   1  -9  -1   28.80    5.50
  -1   9   1   42.20    7.30
  -1   9   1   38.40    6.60
  -1   9   1   38.60    9.00
   0  -9  -1   -4.20    3.00
   0  -9  -1    0.70    2.10
   0  -9  -1    0.50    1.40
   0   9   1    0.20    1.90
   0   9   1    1.90    4.30
   0   9   1   -2.50    1.90
  -1  -9  -1   46.00    7.80
  -1  -9  -1   28.60    5.80
  -1  -9  -1   31.60    7.40
   1   9   1   38.70    7.00
   1   9   1   47.70    9.30
   1   9   1   19.80    5.50
  -2  -9  -1   43.80    7.30
  -2  -9  -1   38.20    7.90
  -2  -9  -1   33.00    7.30
   2   9   1   39.40    8.30
   2   9   1   49.80   10.20
   2   9   1   29.00    6.40
  -3  -9  -1    5.80    3.30
  -3  -9  -1    6.80    3.90
  -3  -9  -1    9.90    4.30
   3   9   1    0.40    3.40
   3   9   1    8.10    4.30
   3   9   1    4.70    5.30
  -4  -9  -1   64.09   10.00
  -4  -9  -1   38.80    8.70
  -4  -9  -1   48.10    8.80
   4   9   1   58.49   12.70
   4   9   1   63.19   11.10
   4   9   1   51.09   10.00
  -5  -9  -1    8.10    4.90
  -5  -9  -1    3.60    5.40
  -5  -9  -1   11.30    6.70
   5   9   1   14.90    7.40
   5   9   1    7.20    4.60
   5   9   1   -4.10    6.10
  -6  -9  -1   13.80    7.40
  -6  -9  -1    9.10    7.70
  -6  -9  -1   12.50    7.30
   6   9   1    6.00    8.70
  -7  -9  -1   11.70    7.80
  -7  -9  -1   -0.30    8.40
  -7  -9  -1   -0.10    7.30
   7   9   1    3.40    7.30
  -8  -9  -1    4.30    9.30
   8   9   1   -5.20   12.20
  -8  10   1   16.90   12.00
  -7  10   1   10.10    7.10
  -7  10   1   -5.20    7.80
  -7  10   1    2.60    3.90
  -7  10   1    6.80   13.40
   6 -10  -1    0.50    8.60
  -6  10   1   -1.50    6.20
  -6  10   1    4.10    9.10
  -6  10   1   -8.50    2.90
   5 -10  -1   18.10    9.90
  -5  10   1   22.80    7.60
  -5  10   1   18.10    4.80
   4 -10  -1   16.70    8.40
  -4  10   1   25.70    5.50
  -4  10   1   14.00    6.00
   3 -10  -1   54.29   12.30
  -3  10   1   45.20    7.10
  -3  10   1   49.50    8.30
   2 -10  -1   37.50    6.90
   2 -10  -1   30.30    9.40
  -2  10   1   39.90    7.60
  -2  10   1   30.90    6.00
   1 -10  -1   73.39    8.30
   1 -10  -1   71.39   12.20
   1 -10  -1   58.49    9.10
  -1  10   1   67.89    9.30
  -1  10   1   80.59   11.20
  -1  10   1   64.49   11.90
   0 -10  -1   -0.80    2.30
   0 -10  -1    4.20    3.90
   0 -10  -1    1.40    2.80
   0  10   1   -4.70    4.00
   0  10   1    2.80    2.80
   0  10   1   -2.70    2.60
  -1 -10  -1   75.89    9.90
  -1 -10  -1   67.09   10.60
  -1 -10  -1   46.20    9.20
   1  10   1   66.79   14.50
   1  10   1   75.59   10.20
   1  10   1   48.10    9.20
  -2 -10  -1   31.00    6.30
  -2 -10  -1   35.20    8.50
  -2 -10  -1   48.20    9.00
   2  10   1   30.40    6.70
   2  10   1   54.29   10.60
   2  10   1   31.80    8.00
  -3 -10  -1   32.60    8.40
  -3 -10  -1   48.00    8.80
  -3 -10  -1   33.80    7.60
   3  10   1   35.50    8.80
   3  10   1   46.50   10.00
   3  10   1   49.40    8.70
  -4 -10  -1   17.70    9.10
  -4 -10  -1   21.30    7.30
  -4 -10  -1   21.00    7.10
   4  10   1   27.40    8.60
   4  10   1   27.20   10.10
   4  10   1   26.10    7.20
  -5 -10  -1    2.30    5.60
  -5 -10  -1    4.70    6.00
   5  10   1    8.90    6.20
   5  10   1    0.20    6.90
  -6 -10  -1   -2.30    6.40
  -6 -10  -1    4.60    7.60
  -6 -10  -1   -1.80    6.90
   6  10   1    2.70    9.50
   6  10   1    1.60    5.80
   6  10   1  -13.60    9.60
  -7 -10  -1   -9.30    8.60
  -7 -10  -1   -0.60    8.20
   7  10   1   -1.70    7.80
  -8 -10  -1   -8.90   10.80
   8  10   1   26.90   13.20
   7 -11  -1    7.00   13.80
  -7  11   1   -4.30    4.30
  -7  11   1    2.10    8.60
   6 -11  -1   25.40   12.80
   6 -11  -1   -9.50    8.80
  -6  11   1   24.10   10.70
  -6  11   1   -3.70    6.50
  -6  11   1   11.10    4.90
   5 -11  -1   24.30   11.20
  -5  11   1   14.00    6.50
  -5  11   1   15.10    5.00
   4 -11  -1    7.10    7.80
  -4  11   1   10.10    5.10
  -4  11   1    2.00    3.00
   3 -11  -1   -2.20    5.70
  -3  11   1    6.40    3.60
  -3  11   1    2.00    4.60
   2 -11  -1   63.49   13.50
   2 -11  -1   73.59    8.70
  -2  11   1   73.89    8.60
  -2  11   1   89.59   12.00
   1 -11  -1  200.58   14.80
   1 -11  -1  219.98   19.90
   1 -11  -1  211.98   15.80
  -1  11   1  183.28   14.70
  -1  11   1  228.48   20.10
  -1  11   1  188.78   15.30
   0 -11  -1   21.00    7.50
   0 -11  -1   18.50    5.80
   0 -11  -1   13.50    4.60
   0  11   1   14.40    5.30
   0  11   1   13.40    4.90
   0  11   1   27.00    8.90
  -1 -11  -1  206.98   15.80
  -1 -11  -1  250.07   19.50
  -1 -11  -1  231.38   19.70
   1  11   1  216.78   20.10
   1  11   1  234.88   18.90
   1  11   1  194.58   15.60
  -2 -11  -1   62.89   11.50
  -2 -11  -1   63.09   10.70
  -2 -11  -1   49.99    8.90
   2  11   1   62.09    9.80
   2  11   1   64.99   12.20
   2  11   1   66.19   13.00
  -3 -11  -1    1.30    4.00
  -3 -11  -1    6.70    4.60
  -3 -11  -1    6.40    5.50
   3  11   1    7.90    4.90
   3  11   1   -1.00    4.90
   3  11   1   11.70    7.00
  -4 -11  -1   -6.40    4.10
  -4 -11  -1    6.20    5.40
   4  11   1    0.20    5.90
   4  11   1    8.60    5.10
  -5 -11  -1    1.40    6.10
  -5 -11  -1   17.80    6.40
   5  11   1   17.60    7.10
   5  11   1   23.80   11.90
   5  11   1   18.40   10.10
  -6 -11  -1    4.90    7.40
  -6 -11  -1   17.90   10.20
  -6 -11  -1   20.70    9.80
   6  11   1   24.80    9.30
   6  11   1  -21.70   10.20
   6  11   1   -4.20    8.50
  -7 -11  -1    8.50    9.80
   7  11   1   -0.40    9.60
  -7  12   1   -2.30    4.40
  -7  12   1    2.40    8.70
   6 -12  -1   -9.80    9.80
  -6  12   1   -0.80    4.00
  -6  12   1   10.20    7.70
  -6  12   1   -1.00   10.50
   5 -12  -1   19.40   12.20
  -5  12   1   13.90    4.30
  -5  12   1    2.80    6.30
   4 -12  -1    1.20    7.10
  -4  12   1   12.70    6.10
  -4  12   1    9.10    4.20
   3 -12  -1    1.60    6.20
  -3  12   1    1.20    3.90
  -3  12   1   -1.40    3.10
   2 -12  -1   40.70   10.70
   2 -12  -1   76.39    9.10
  -2  12   1   68.89   10.60
  -2  12   1   64.89   10.30
   1 -12  -1   55.19   10.20
   1 -12  -1   38.90    7.50
   1 -12  -1   38.90   10.80
  -1  12   1   37.40   10.60
  -1  12   1   39.70    7.80
  -1  12   1   52.89   10.10
   0 -12  -1   17.30    6.10
   0 -12  -1   19.60    6.30
   0 -12  -1   21.60    7.40
   0  12   1   23.60    6.30
   0  12   1   30.10    7.80
   0  12   1   35.80   10.60
  -1 -12  -1   50.19   11.00
  -1 -12  -1   67.69   10.50
  -1 -12  -1   61.19   11.40
   1  12   1   41.70   11.30
   1  12   1   52.09    9.10
   1  12   1   36.60    9.60
  -2 -12  -1   67.79   11.90
  -2 -12  -1   71.29   12.40
  -2 -12  -1   61.29   10.30
   2  12   1   65.59   14.40
   2  12   1   74.39   11.30
   2  12   1   69.39   12.10
  -3 -12  -1    5.30    5.20
  -3 -12  -1    3.10    4.90
   3  12   1    5.40    5.10
   3  12   1   -0.80    3.70
  -4 -12  -1    6.30    5.70
  -4 -12  -1    9.00    5.30
   4  12   1    3.20    5.20
   4  12   1    6.40    6.80
  -5 -12  -1    9.80    7.60
  -5 -12  -1   15.40    7.80
  -5 -12  -1    0.20    6.30
   5  12   1    2.00    8.90
   5  12   1    4.90   10.50
   5  12   1  -10.20    7.00
  -6 -12  -1    9.50    7.80
  -6 -12  -1   10.50    7.80
   6  12   1    5.30   11.20
   6  12   1    0.50    8.30
   7  12   1    6.70   11.60
   7 -13  -1  -23.10   13.70
  -7  13   1   -0.90   11.60
   6 -13  -1   -6.70   13.20
  -6  13   1    1.80    4.70
  -6  13   1  -20.20    8.10
  -6  13   1   13.70   19.80
   5 -13  -1    9.10   10.20
  -5  13   1    3.10    4.10
  -5  13   1    7.90    5.90
   4 -13  -1    9.80    9.40
  -4  13   1   -4.20    5.50
  -4  13   1   -3.00    3.60
   3 -13  -1   29.10   10.70
  -3  13   1   12.20    5.30
  -3  13   1   19.00    8.10
   2 -13  -1   82.49   12.00
   2 -13  -1   74.79   15.00
  -2  13   1   95.39   12.60
  -2  13   1   96.69   13.40
   1 -13  -1  247.48   24.10
   1 -13  -1  260.37   18.90
   1 -13  -1  263.67   19.80
  -1  13   1  287.37   20.60
  -1  13   1  250.47   19.40
  -1  13   1  249.28   24.10
   0 -13  -1   91.69   15.10
   0 -13  -1  107.49   12.00
   0 -13  -1  109.39   14.10
   0  13   1  126.29   13.10
   0  13   1  103.09   17.60
   0  13   1  116.79   13.70
  -1 -13  -1  253.07   19.30
  -1 -13  -1  270.57   22.50
  -1 -13  -1  267.97   20.10
   1  13   1  255.07   22.50
   1  13   1  253.37   19.30
   1  13   1  253.77   24.40
  -2 -13  -1   79.59   12.20
  -2 -13  -1   93.59   14.60
  -2 -13  -1   63.89   12.20
   2  13   1   82.39   14.30
   2  13   1   62.69   10.90
  -3 -13  -1   18.90    7.50
  -3 -13  -1    7.00    7.10
  -3 -13  -1   10.40    6.00
   3  13   1   19.10    8.90
   3  13   1    8.40    6.80
  -4 -13  -1   -1.60    6.50
  -4 -13  -1    4.30    6.20
  -4 -13  -1  -11.30    8.70
   4  13   1   -3.10    7.00
   4  13   1    4.10    6.00
  -5 -13  -1    1.20    5.50
  -5 -13  -1    1.30    7.10
   5  13   1    0.60    9.80
   5  13   1   -6.50   11.00
   5  13   1   -1.40    6.40
  -6 -13  -1  -10.30    8.70
   6  13   1   15.90   13.70
   6  13   1   11.20    9.10
  -7 -13  -1   27.80   12.60
   7  13   1  -14.50   12.40
  -6  14   1   -4.70    5.90
  -6  14   1    9.70   10.30
   5 -14  -1  -21.20   10.20
  -5  14   1   15.30    7.70
  -5  14   1   -6.40    4.70
   4 -14  -1    3.10   10.10
  -4  14   1    2.70    4.50
  -4  14   1   -9.40    6.20
   3 -14  -1   -2.80    8.80
  -3  14   1    8.80    4.90
  -3  14   1    2.10    5.30
   2 -14  -1   28.90   10.00
  -2  14   1   32.20    7.80
   1 -14  -1   17.80    6.30
   1 -14  -1   32.20    8.30
   1 -14  -1   -7.90   10.40
  -1  14   1   27.60    8.20
  -1  14   1    6.30    4.70
   0 -14  -1   -5.80    5.90
   0 -14  -1    1.30    5.90
   0 -14  -1    0.60    4.00
   0  14   1    7.40    5.30
   0  14   1   -2.30    4.50
   0  14   1   13.00    8.60
  -1 -14  -1   20.00    7.00
  -1 -14  -1   17.00    7.80
  -1 -14  -1   26.00    8.00
   1  14   1   12.50    5.90
   1  14   1   11.90    7.10
  -2 -14  -1   12.80    6.40
  -2 -14  -1   28.50    9.30
   2  14   1   20.20    7.30
  -3 -14  -1   -0.60    6.90
  -3 -14  -1   -3.70    5.50
  -3 -14  -1    6.40    6.70
   3  14   1    9.20    8.20
   3  14   1   10.40    5.70
  -4 -14  -1    6.30    6.20
  -4 -14  -1    1.50    6.60
  -4 -14  -1    1.90    6.60
   4  14   1    0.40    5.90
   4  14   1    3.30    8.10
   4  14   1    6.70   10.60
  -5 -14  -1   -2.60    7.80
  -5 -14  -1   13.20    8.70
   5  14   1   -7.50    8.20
   5  14   1   11.80   10.90
  -6 -14  -1  -13.10    9.60
   6  14   1  -23.70   22.00
   6  14   1   -5.60    9.70
   6 -15  -1   19.50   16.80
  -6  15   1  -19.60   10.60
  -6  15   1    2.80    6.90
   5 -15  -1    6.70   12.50
  -5  15   1   -2.50    5.60
  -5  15   1    6.40    7.40
   4 -15  -1  -12.70   10.00
  -4  15   1    9.50    6.90
  -4  15   1   -7.00    5.10
   3 -15  -1    6.20    8.50
  -3  15   1   -2.50    4.00
  -3  15   1    7.00    6.80
   2 -15  -1  -10.30    7.40
   2 -15  -1   -2.70    4.70
  -2  15   1    1.10    5.80
  -2  15   1    6.60    5.20
   1 -15  -1    4.00    5.60
   1 -15  -1    1.30    5.10
   1 -15  -1    4.40    8.10
  -1  15   1   13.00    6.20
  -1  15   1   10.60    6.60
   0 -15  -1    8.00    4.90
   0 -15  -1    0.40    6.50
   0 -15  -1   -1.40    4.30
   0  15   1    4.70    7.90
   0  15   1    4.30    4.70
   0  15   1    1.70    5.50
  -1 -15  -1    2.80    6.50
  -1 -15  -1   -6.10    5.50
  -1 -15  -1    6.00    5.00
   1  15   1    2.40    6.30
   1  15   1    6.40    9.40
  -2 -15  -1    3.70    6.80
  -2 -15  -1    8.50    7.40
  -2 -15  -1    8.60    6.10
   2  15   1    2.30   11.10
   2  15   1    6.40    8.50
   2  15   1    1.80    5.30
  -3 -15  -1   12.60    7.80
  -3 -15  -1    6.70    6.60
  -3 -15  -1   -5.30    6.70
   3  15   1    1.10   11.30
   3  15   1   -5.00    6.00
   3  15   1   -4.80    7.50
  -4 -15  -1   -2.00    7.50
  -4 -15  -1   -5.00    6.80
   4  15   1   15.30   11.00
   4  15   1    7.80    7.20
  -5 -15  -1    6.20    8.80
   5  15   1   -5.20   10.90
   5  15   1   -0.40    8.80
  -6 -15  -1   -8.30   11.50
   6  15   1   20.20   12.80
   6  15   1  -21.40   16.20
   5 -16  -1   -1.70   14.70
  -5  16   1  -10.90    9.70
  -5  16   1  -17.80    6.20
   4 -16  -1    7.90   11.00
  -4  16   1    5.00    6.40
  -4  16   1   13.70    9.10
   3 -16  -1   -6.90   10.50
  -3  16   1   -4.90    7.10
  -3  16   1    4.90    6.20
   2 -16  -1    5.90    5.70
   2 -16  -1   14.10   10.20
  -2  16   1    9.60    6.70
  -2  16   1   -0.20    5.50
   1 -16  -1   -4.40    5.90
   1 -16  -1    0.40    7.70
  -1  16   1   11.10    7.20
  -1  16   1    1.40    6.30
   0 -16  -1    2.40    4.60
   0 -16  -1   13.10    6.90
   0 -16  -1    2.40    7.40
   0  16   1   -4.20   11.20
   0  16   1   13.00    6.80
   0  16   1   -1.50    6.20
  -1 -16  -1   -2.20    7.60
  -1 -16  -1  -22.30    6.80
  -1 -16  -1    6.10    5.70
   1  16   1   -0.60    6.40
   1  16   1  -17.00   11.00
   1  16   1    3.80    8.00
  -2 -16  -1    8.50    7.20
  -2 -16  -1   -0.20    7.20
  -2 -16  -1    3.30    5.40
   2  16   1  -12.50   10.40
   2  16   1   -2.30    7.90
   2  16   1   -1.10    6.10
  -3 -16  -1   -3.40    8.40
  -3 -16  -1   -6.70   13.50
   3  16   1    7.70    7.40
   3  16   1    7.00   10.40
  -4 -16  -1  -16.30    9.10
  -4 -16  -1   13.50    8.70
   4  16   1   10.80   13.10
   4  16   1    0.40    8.20
  -5 -16  -1    2.40   11.10
   5  16   1    9.30   14.20
   5  16   1    7.40    9.30
  -4  17   1    0.00    8.80
  -4  17   1    3.70    7.40
   3 -17  -1   16.10   12.90
  -3  17   1    4.40    7.80
  -3  17   1   -3.90    6.20
   2 -17  -1   -1.20   11.70
   2 -17  -1   -5.00    7.20
  -2  17   1    0.00    7.80
  -2  17   1   10.90    8.60
   1 -17  -1    8.50   10.90
   1 -17  -1    8.80    7.80
  -1  17   1    7.60    8.20
  -1  17   1    6.90    7.50
   0 -17  -1    6.70    9.30
   0 -17  -1   12.60    7.50
   0 -17  -1    8.50    8.30
   0  17   1   -1.50    7.90
   0  17   1   16.50   15.30
   0  17   1   -9.40    7.30
  -1 -17  -1   -3.70    5.90
  -1 -17  -1   21.10    8.80
  -1 -17  -1   -1.60    9.80
   1  17   1    9.30    8.60
  -2 -17  -1   -3.90    9.40
  -2 -17  -1    9.70    9.20
   2  17   1    1.00    9.50
   2  17   1    5.50    7.80
  -3 -17  -1    8.10    8.70
   3  17   1    8.70    8.60
   3  17   1  -11.20    9.30
  -4 -17  -1   -6.30   11.00
   4  17   1   -1.80    9.70
   4  17   1   18.60   18.60
   3 -18  -1   -2.40   14.10
  -3  18   1   11.10    8.70
  -3  18   1   10.90    9.40
   2 -18  -1   11.10    7.60
   2 -18  -1    8.90   13.60
  -2  18   1   16.30    9.10
  -2  18   1   -8.00    8.50
   1 -18  -1   17.80   12.90
   1 -18  -1   18.80    8.70
  -1  18   1    7.60    8.70
  -1  18   1   19.20    9.10
   0 -18  -1  -11.60    8.20
   0 -18  -1  -11.50    9.00
   0 -18  -1   -1.90    8.10
   0  18   1    4.80    9.90
   0  18   1   -0.70    8.30
  -1 -18  -1   -4.30    9.80
  -1 -18  -1   -1.90   10.80
   1  18   1    1.50    8.80
   1  18   1    4.70    7.60
  -2 -18  -1    9.00   10.90
  -2 -18  -1    9.00   10.60
   2  18   1    6.80    8.40
   2  18   1   -7.00   11.50
  -3 -18  -1   -4.40   10.30
   3  18   1   17.10   10.70
   3  18   1   16.80   13.40
   2 -19  -1   -4.60   14.60
  -2  19   1    9.90   12.00
  -2  19   1   16.30   11.10
   1 -19  -1    7.10    9.90
  -1  19   1    4.90    8.70
  -1  19   1    1.10   11.40
   0 -19  -1    9.60   12.70
   0 -19  -1   25.40   13.20
   0  19   1    0.70    9.30
   0  19   1   -2.50   10.80
  -1 -19  -1  -22.00    9.80
  -1 -19  -1   11.50   11.00
   1  19   1    5.90   11.90
   1  19   1   13.80   11.50
   2  19   1    9.10   11.80
   2  19   1   -6.00   14.30
   2  19  -2   -3.40    9.10
   2  19  -2    8.00   13.20
  -2 -19   2   -7.80   11.00
   1  19  -2   19.40   10.40
   1  19  -2   -3.20   11.10
  -1 -19   2    5.10   12.30
   0  19  -2   13.50   10.40
   0  19  -2   26.80   12.10
   0 -19   2   -6.20   12.00
  -1  19  -2   10.80    9.70
  -1  19  -2   10.30   10.20
   1 -19   2   11.40   12.20
  -2  19  -2   -9.60    9.20
  -2  19  -2    2.80   10.40
   3  18  -2    1.80   10.00
   3  18  -2   31.30   16.00
  -3 -18   2    9.20   10.50
   2  18  -2    0.70    9.80
   2  18  -2   12.30    8.40
  -2 -18   2    5.00    9.50
   1  18  -2    2.20    7.70
   1  18  -2   10.50    9.80
  -1 -18   2   13.10    9.90
  -1 -18   2    4.70    8.90
   0  18  -2   48.60   12.60
   0  18  -2   51.89   13.20
   0 -18   2   62.79   15.00
   0 -18   2   46.60   13.30
  -1  18  -2    3.70    8.10
  -1  18  -2   13.70    9.30
   1 -18   2    2.20   10.30
   1 -18   2    3.90    7.90
  -2  18  -2    7.00    8.70
  -2  18  -2   18.60    9.60
   2 -18   2    1.90   12.20
  -3  18  -2    1.40    7.60
  -3  18  -2   16.00    9.90
   3 -18   2  -27.60   13.70
   4  17  -2   -2.00   13.00
   4  17  -2    3.10   10.30
  -4 -17   2    9.50   10.20
   3  17  -2    8.70    8.80
   3  17  -2  -17.60    9.10
  -3 -17   2   11.10    9.50
   2  17  -2   -0.90    8.80
   2  17  -2   -5.80    6.80
  -2 -17   2    6.40    8.20
  -2 -17   2  -12.10    7.20
   1  17  -2   -4.30    7.60
   1  17  -2    3.40    6.70
  -1 -17   2   -1.20    7.60
  -1 -17   2   12.20    8.00
  -1 -17   2    4.70    8.80
   0  17  -2   11.00    7.10
   0  17  -2    7.10    8.00
   0 -17   2    8.00    7.70
   0 -17   2    5.80    8.70
  -1  17  -2   29.90    9.60
  -1  17  -2   -4.70    6.30
   1 -17   2    0.60    8.40
   1 -17   2    8.50   10.20
  -2  17  -2    0.50    6.10
  -2  17  -2    2.70    7.80
   2 -17   2    6.60   18.40
  -3  17  -2    3.70    8.40
  -3  17  -2  -12.60    6.00
   3 -17   2    8.60   12.20
  -4  17  -2  -11.90    8.90
  -4  17  -2    4.10    8.10
   4 -17   2   18.40   15.00
   5  16  -2   15.30   11.60
   5  16  -2   12.10   14.40
  -5 -16   2   12.30   10.50
   4  16  -2   16.90   11.20
   4  16  -2   10.10    8.90
  -4 -16   2  -10.90    8.40
   3  16  -2    5.30    8.80
   3  16  -2  -13.90    6.70
  -3 -16   2    5.10    7.90
  -3 -16   2    1.30    8.00
   2  16  -2   -9.50    6.40
   2  16  -2  -26.10   11.90
   2  16  -2   -3.80    5.40
  -2 -16   2    3.00    6.30
  -2 -16   2   13.80    8.00
   1  16  -2    8.60    6.00
   1  16  -2    1.90   10.00
   1  16  -2    3.40    7.00
  -1 -16   2    1.70    6.70
  -1 -16   2  -11.60    6.10
  -1 -16   2   -1.50    5.10
   0  16  -2   16.70   11.40
   0  16  -2    7.80    6.70
   0 -16   2    1.70    5.20
   0 -16   2    3.60    6.90
   0 -16   2    6.90    7.40
  -1  16  -2    4.80    5.90
  -1  16  -2    4.70    5.30
   1 -16   2   -9.80    7.90
   1 -16   2   10.20    5.90
  -2  16  -2    9.50    6.00
  -2  16  -2    4.20    6.40
   2 -16   2   -1.40    8.80
   3 -16   2   -9.00    9.60
  -4  16  -2   11.50    8.30
   4 -16   2    5.50   13.20
  -5  16  -2   11.70   10.10
   5 -16   2   18.00   17.20
   6  15  -2   -1.30   14.30
  -6 -15   2   -5.00   10.10
   5  15  -2   14.40   10.40
   5  15  -2   -1.20   10.40
  -5 -15   2   -9.60    9.00
   4  15  -2   -6.20    9.80
   4  15  -2    9.70    7.00
  -4 -15   2    1.20    8.10
  -4 -15   2    4.00    7.70
   3  15  -2    8.90   10.70
   3  15  -2    0.60    6.30
   3  15  -2   20.40    9.70
  -3 -15   2   13.30    7.30
  -3 -15   2    7.10    8.20
   2  15  -2   16.70    7.60
   2  15  -2   18.30   11.90
   2  15  -2    7.80    6.90
  -2 -15   2   19.40    8.70
  -2 -15   2   28.50    8.20
   1  15  -2    2.90    5.40
   1  15  -2    6.70   10.40
   1  15  -2    6.20    5.30
  -1 -15   2    2.30    4.70
  -1 -15   2    5.80    6.40
   0  15  -2  -11.20    5.00
   0  15  -2   -0.40    4.40
   0 -15   2    0.70    6.90
   0 -15   2   15.20    6.80
   0 -15   2   -0.20    4.50
  -1  15  -2    7.70    5.00
  -1  15  -2    6.30    4.60
   1 -15   2   -0.30    6.60
   1 -15   2   10.60    6.00
  -2  15  -2    5.00    5.30
  -2  15  -2   16.70    6.70
   2 -15   2   27.50   10.50
  -3  15  -2   17.90    7.70
  -3  15  -2   15.30    6.10
   3 -15   2   29.80   10.80
  -4  15  -2    4.10    5.60
  -4  15  -2   11.20    7.10
   4 -15   2   11.50   10.80
  -5  15  -2    7.00    6.80
  -5  15  -2   16.30    8.40
   5 -15   2    3.40   12.30
  -6  15  -2    3.20   10.00
  -6  15  -2   -8.00    7.10
   6 -15   2   -5.70   15.40
   6  14  -2   -8.40   13.60
   6  14  -2    4.30    9.00
  -6 -14   2   -9.70    9.00
   5  14  -2   -2.30    9.00
   5  14  -2   -6.80    7.20
  -5 -14   2   -5.90    7.20
   4  14  -2    7.10    7.90
   4  14  -2    7.30    7.20
   4  14  -2   -1.30    9.00
  -4 -14   2    0.90    6.00
  -4 -14   2   -4.70    6.30
  -4 -14   2   -9.60    6.00
   3  14  -2   13.90    6.00
   3  14  -2    0.20   11.90
   3  14  -2    7.90    8.50
  -3 -14   2   14.30    7.30
  -3 -14   2   13.50    7.00
   2  14  -2   46.30    9.80
   2  14  -2   27.20   10.80
   2  14  -2   50.99   13.60
  -2 -14   2   26.10    8.60
  -2 -14   2   34.30    9.60
  -2 -14   2   24.90    7.30
   1  14  -2   74.99   18.20
   1  14  -2   87.89   13.80
   1  14  -2   97.39   13.70
  -1 -14   2   69.39   12.80
  -1 -14   2   63.09   10.50
  -1 -14   2   86.79   14.20
   0  14  -2   12.60    6.40
   0  14  -2    7.80    6.10
   0 -14   2   21.60    7.60
   0 -14   2   13.50    5.60
   0 -14   2   13.30    6.50
  -1  14  -2   71.09   11.70
  -1  14  -2   77.49   12.20
   1 -14   2   91.19   16.20
   1 -14   2   93.19   15.00
  -2  14  -2   39.10    8.90
  -2  14  -2   36.50    8.10
   2 -14   2   26.60   10.90
  -3  14  -2    8.70    6.50
  -3  14  -2   18.80    6.30
   3 -14   2   12.20    8.70
  -4  14  -2  -11.60    5.40
  -4  14  -2   -1.30    5.00
   4 -14   2   18.30   10.50
  -5  14  -2   -0.10    5.40
  -5  14  -2   10.40    7.40
   5 -14   2   -0.90   11.60
  -6  14  -2    0.50    6.60
  -6  14  -2   -4.20    8.30
  -6  14  -2    5.90   13.60
   7  13  -2   -9.50   16.00
   7  13  -2    4.20   12.00
  -7 -13   2   -9.60    9.80
   6  13  -2    4.50   10.60
   6  13  -2  -14.40    7.40
  -6 -13   2    8.80    8.60
   5  13  -2   -1.20    8.30
   5  13  -2   -3.70   11.60
   5  13  -2   15.20    8.00
  -5 -13   2    4.90    6.30
  -5 -13   2    8.30    7.20
  -5 -13   2    7.80    7.70
   4  13  -2   -3.60    4.90
   4  13  -2    1.10    6.60
  -4 -13   2    7.10    5.20
  -4 -13   2    3.60    5.70
  -4 -13   2   -4.40    8.50
   3  13  -2   17.70    8.60
   3  13  -2   21.00    6.70
   3  13  -2   12.70    8.30
  -3 -13   2   18.30    7.00
  -3 -13   2   19.00    6.60
   2  13  -2    3.60    4.60
   2  13  -2    5.80    4.50
   2  13  -2   -4.00    6.20
  -2 -13   2   -5.10    4.70
  -2 -13   2   -0.50    3.70
  -2 -13   2   -3.20    4.00
   1  13  -2    2.40    7.50
   1  13  -2    6.10    5.00
   1  13  -2    6.40    5.50
  -1 -13   2    1.00    3.80
  -1 -13   2   12.50    5.90
  -1 -13   2   -0.60    4.30
   0  13  -2    5.20    4.40
   0  13  -2   -4.10    3.30
   0  13  -2    1.00    7.30
   0 -13   2    1.00    3.70
   0 -13   2    6.60    4.70
   0 -13   2   -4.00    4.60
  -1  13  -2   10.90    5.70
  -1  13  -2    7.20    5.30
   1 -13   2    7.60    5.90
   1 -13   2    7.90    5.00
  -2  13  -2    3.30    3.50
  -2  13  -2    5.70    4.50
   2 -13   2    2.50    5.20
  -3  13  -2   16.50    5.70
  -3  13  -2    4.90    5.70
   3 -13   2   24.80   12.10
  -4  13  -2    0.40    4.70
  -4  13  -2    6.40    5.00
   4 -13   2   -5.70    8.70
  -5  13  -2    9.10    5.60
  -5  13  -2    5.80    8.10
   5 -13   2   11.10   11.30
   5 -13   2    6.60    9.40
  -6  13  -2    7.10    6.10
  -6  13  -2    2.00   11.40
  -6  13  -2    7.10    9.30
   6 -13   2   11.00   13.20
  -7  13  -2   -4.90    6.90
  -7  13  -2    7.60   11.70
   7 -13   2   17.00   17.60
   7  12  -2   -8.30   10.50
   7  12  -2  -13.90   12.60
  -7 -12   2    1.10    9.20
   6  12  -2    5.00   10.20
   6  12  -2   12.00    8.20
  -6 -12   2    7.40    7.80
   5  12  -2    5.20    8.90
   5  12  -2    7.60    6.70
   5  12  -2   -1.90    7.50
  -5 -12   2   -7.30    5.10
  -5 -12   2    2.00    6.40
   4  12  -2   35.80   10.00
   4  12  -2    8.10    5.90
   4  12  -2   21.30    9.70
  -4 -12   2   14.70    6.30
  -4 -12   2   10.70    5.70
   3  12  -2    8.20    7.60
   3  12  -2   10.40    4.90
   3  12  -2    7.50    6.20
  -3 -12   2    1.90    4.90
  -3 -12   2   14.10    5.80
   2  12  -2  205.78   16.10
   2  12  -2  136.29   19.00
   2  12  -2  175.48   17.60
  -2 -12   2  159.38   15.70
  -2 -12   2  160.08   15.80
  -2 -12   2  153.98   14.50
   1  12  -2   32.70   10.30
   1  12  -2   64.69   12.30
   1  12  -2   50.19    8.90
  -1 -12   2   60.69   11.80
  -1 -12   2   57.29    9.90
  -1 -12   2   51.19    9.80
   0  12  -2   32.70    7.60
   0  12  -2   53.09    8.90
   0  12  -2   46.20   11.30
   0 -12   2   35.20    9.00
   0 -12   2   22.20    5.60
   0 -12   2   35.90    8.00
  -1  12  -2   82.29   11.30
  -1  12  -2   54.09   12.30
  -1  12  -2   50.19    9.00
   1 -12   2   50.99    9.20
   1 -12   2   61.19   12.10
  -2  12  -2  191.28   15.70
  -2  12  -2  169.88   15.20
   2 -12   2  176.58   18.80
  -3  12  -2   10.40    5.10
  -3  12  -2   11.70    4.70
   3 -12   2    9.30    7.40
  -4  12  -2    4.80    4.70
  -4  12  -2   13.40    5.00
   4 -12   2   16.40    8.90
  -5  12  -2   -1.40    4.70
  -5  12  -2    6.00    6.00
   5 -12   2  -13.20    8.10
   5 -12   2    3.20    9.00
  -6  12  -2    8.50    6.60
  -6  12  -2    7.60    5.30
  -6  12  -2   -9.80   16.90
   6 -12   2   17.70   11.80
  -7  12  -2    1.30    6.50
   7 -12   2   17.80   17.30
   7  11  -2  -10.50   12.00
   7  11  -2    2.10    9.30
  -7 -11   2   -5.30    7.90
   6  11  -2   -8.80    6.60
   6  11  -2   -3.10    9.20
   6  11  -2  -10.70   10.10
  -6 -11   2    5.50    8.70
  -6 -11   2   15.70    7.80
  -6 -11   2    2.40    7.10
   5  11  -2   10.30    5.70
   5  11  -2    8.80    6.00
   5  11  -2  -11.90    7.10
  -5 -11   2    2.50    5.20
  -5 -11   2    6.60    5.40
  -5 -11   2   10.30    5.40
   4  11  -2    2.90    4.40
   4  11  -2    8.10    6.60
   4  11  -2    5.50    6.90
  -4 -11   2   11.50    6.50
  -4 -11   2    9.50    5.50
  -4 -11   2    6.10    5.30
   3  11  -2    8.00    4.10
   3  11  -2    8.80    6.30
   3  11  -2    6.30    6.80
  -3 -11   2    0.30    3.00
  -3 -11   2    0.40    4.80
  -3 -11   2    5.60    3.70
   2  11  -2   11.20    4.50
   2  11  -2   22.00    8.10
   2  11  -2    5.40    4.10
  -2 -11   2    9.30    5.10
  -2 -11   2    8.50    3.90
  -2 -11   2    1.60    3.60
   1  11  -2    5.60    3.60
   1  11  -2   -0.50    4.90
   1  11  -2    2.20    3.60
  -1 -11   2    1.50    3.30
  -1 -11   2    3.70    4.40
   0  11  -2    4.70    4.00
   0  11  -2    4.40    3.80
   0  11  -2    2.20    4.90
   0 -11   2    4.60    3.60
   0 -11   2    3.40    4.60
  -1  11  -2    6.70    4.40
  -1  11  -2   -1.90    2.90
  -1  11  -2    2.30    5.70
   1 -11   2    0.90    3.10
   1 -11   2    5.40    5.30
  -2  11  -2    7.10    4.00
  -2  11  -2    7.80    4.60
   2 -11   2    5.00    6.60
  -3  11  -2    7.30    4.10
  -3  11  -2    6.10    4.30
   3 -11   2   21.30    8.00
  -4  11  -2    9.40    5.20
  -4  11  -2   15.40    5.10
   4 -11   2   16.70    8.00
  -5  11  -2   -0.60    5.00
  -5  11  -2    5.80    4.20
   5 -11   2   14.60    7.70
   5 -11   2    1.70    9.00
  -6  11  -2   -3.90    4.20
  -6  11  -2    7.30   10.50
  -6  11  -2    3.30    6.40
   6 -11   2    1.70   10.80
   6 -11   2    7.20   10.00
  -7  11  -2   -4.10    5.30
  -7  11  -2   16.40   13.20
  -7  11  -2   10.30   10.90
   7 -11   2    9.30   13.40
   8  10  -2   -7.60   10.20
  -8 -10   2   -8.10    9.00
   7  10  -2   13.50   11.40
   7  10  -2   -2.70    8.60
  -7 -10   2   11.70    7.50
   6  10  -2   14.00   10.80
   6  10  -2    3.40    6.90
   6  10  -2   14.80    8.80
  -6 -10   2   -0.20    6.40
  -6 -10   2   17.80    7.90
  -6 -10   2    3.90    6.00
   5  10  -2   56.99   15.20
   5  10  -2   55.99   10.70
   5  10  -2   44.40   12.10
  -5 -10   2   45.00    8.60
  -5 -10   2   48.60    9.40
   4  10  -2   62.19   14.10
   4  10  -2   51.19    9.90
   4  10  -2   49.70   11.60
  -4 -10   2   37.90    7.60
  -4 -10   2   47.00    9.60
  -4 -10   2   35.00    8.00
   3  10  -2    5.30    3.30
   3  10  -2    7.20    4.50
   3  10  -2    4.20    4.90
  -3 -10   2    3.60    2.50
  -3 -10   2    8.40    3.90
  -3 -10   2   13.40    5.60
   2  10  -2   79.79    9.00
   2  10  -2   73.59   12.20
   2  10  -2   61.99   11.60
  -2 -10   2   65.69   10.60
  -2 -10   2   94.39   12.60
  -2 -10   2   45.70    7.10
   1  10  -2   19.30    6.30
   1  10  -2   27.00    6.00
   1  10  -2   26.40    8.00
  -1 -10   2   26.90    7.00
  -1 -10   2   24.80    6.70
  -1 -10   2   31.50    6.50
   0  10  -2   28.80    6.00
   0  10  -2   22.10    5.50
   0  10  -2   18.70    7.10
   0 -10   2   28.10    6.70
   0 -10   2   20.90    6.70
   0 -10   2   30.70    6.10
  -1  10  -2   23.60    5.80
  -1  10  -2   23.20    5.40
   1 -10   2   20.00    6.90
   1 -10   2   31.30    7.30
   1 -10   2   33.80    7.00
  -2  10  -2   82.69    9.60
  -2  10  -2   86.79    9.30
   2 -10   2   79.09   14.20
  -3  10  -2    4.40    3.30
  -3  10  -2    6.20    3.20
   3 -10   2    3.70    5.20
  -4  10  -2   57.79    9.00
  -4  10  -2   61.19   10.60
   4 -10   2   78.89   12.80
   4 -10   2   40.80   12.40
  -5  10  -2   53.09   10.60
  -5  10  -2   56.29    9.10
   5 -10   2   50.39   13.50
  -6  10  -2   -3.10    5.50
  -6  10  -2   17.10    5.50
  -6  10  -2    5.90    8.20
   6 -10   2   19.20    9.30
   6 -10   2    4.90    8.80
  -7  10  -2    3.60    8.00
  -7  10  -2   -1.50    5.00
  -7  10  -2   -3.60   12.00
  -8  10  -2   23.30   13.90
   8   9  -2  -16.30    8.50
  -8  -9   2   -2.60    8.50
   7   9  -2  -19.70   18.30
   7   9  -2  -10.10    7.70
   7   9  -2   11.40   12.10
  -7  -9   2    9.50    8.70
   6   9  -2    6.10    8.50
   6   9  -2   -4.10    8.40
   6   9  -2   -4.30    4.80
  -6  -9   2   -0.40    5.40
  -6  -9   2   -3.00    6.10
  -6  -9   2    6.40    5.60
   5   9  -2   48.00   10.70
   5   9  -2   37.40   10.20
   5   9  -2   45.40   10.10
  -5  -9   2   45.40    9.70
  -5  -9   2   49.70   11.30
  -5  -9   2   46.80    8.70
   4   9  -2   23.20    7.10
   4   9  -2   26.70    6.90
   4   9  -2   19.80    7.40
  -4  -9   2   19.00    5.20
  -4  -9   2   15.30    5.30
  -4  -9   2   18.00    6.00
   3   9  -2   46.20    9.90
   3   9  -2   47.10    8.10
   3   9  -2   45.00    9.30
  -3  -9   2   46.60    7.30
  -3  -9   2   38.50    8.00
  -3  -9   2   53.49    9.60
   2   9  -2  102.49   11.80
   2   9  -2  101.29   11.70
   2   9  -2   97.39    9.70
  -2  -9   2  111.69   11.10
  -2  -9   2  102.69   10.90
  -2  -9   2   85.19    8.60
   1   9  -2    4.20    2.80
   1   9  -2    8.90    4.20
   1   9  -2    5.90    3.70
  -1  -9   2   10.30    4.10
  -1  -9   2    4.80    3.60
  -1  -9   2    3.10    2.80
   0   9  -2    2.90    3.20
   0   9  -2   10.90    3.90
   0   9  -2   18.10    6.10
   0  -9   2    2.50    1.70
   0  -9   2    5.50    2.90
   0  -9   2    2.70    3.60
  -1   9  -2    3.70    2.60
  -1   9  -2    4.70    4.50
  -1   9  -2    4.70    3.30
   1  -9   2    4.50    2.50
  -2   9  -2  109.99   10.10
  -2   9  -2  102.59   10.30
   2  -9   2  112.89   13.30
  -3   9  -2   43.70    7.40
  -3   9  -2   39.90    7.60
   3  -9   2   42.60   10.90
  -4   9  -2   21.90    6.20
  -4   9  -2   21.00    5.60
   4  -9   2   14.90    7.90
   4  -9   2   16.70    7.60
  -5   9  -2   52.59   12.70
  -5   9  -2   47.80    8.10
  -5   9  -2   29.70    8.30
  -6   9  -2    5.70    4.60
  -6   9  -2   -2.60    7.50
  -7   9  -2   27.90   12.20
  -8   9  -2    0.70   12.20
  -8   9  -2    4.10    6.80
   8   8  -2    1.80    9.80
  -8  -8   2   -5.00    7.60
   7   8  -2   16.40    9.00
   7   8  -2   11.10    9.80
  -7  -8   2   -0.80    6.10
  -7  -8   2    8.00    8.60
  -7  -8   2    9.60    7.30
   6   8  -2   32.00   13.80
   6   8  -2   41.40   11.40
   6   8  -2   44.10   10.10
  -6  -8   2   39.90    8.20
  -6  -8   2   30.10    8.30
   5   8  -2  214.98   18.40
   5   8  -2  201.18   19.20
  -5  -8   2  189.68   17.40
  -5  -8   2  190.58   16.20
  -5  -8   2  207.88   16.30
   4   8  -2  102.99   16.10
   4   8  -2  118.79   13.20
   4   8  -2  114.79   12.10
  -4  -8   2  104.39   10.30
  -4  -8   2  110.09   11.80
  -4  -8   2  106.09   11.90
   3   8  -2   13.00    5.60
   3   8  -2   22.90    6.80
  -3  -8   2   30.50    7.60
  -3  -8   2   23.80    5.60
  -3  -8   2   21.60    5.80
   2   8  -2   59.09   10.20
   2   8  -2   43.50    6.80
   2   8  -2   61.19    9.90
  -2  -8   2   71.79    9.90
  -2  -8   2   45.20    6.50
  -2  -8   2   76.99   11.00
   1   8  -2   19.90    6.50
   1   8  -2   25.10    5.30
   1   8  -2   15.80    5.30
  -1  -8   2   14.60    4.30
  -1  -8   2   11.00    3.00
  -1  -8   2   22.80    4.80
   0   8  -2    3.40    3.60
   0   8  -2   -0.60    1.40
   0   8  -2   -0.90    1.70
   0  -8   2   -1.00    1.80
   0  -8   2    1.30    1.90
   0  -8   2    2.10    3.10
  -1   8  -2   19.00    6.10
  -1   8  -2   18.20    4.50
  -1   8  -2   27.80    5.90
   1  -8   2   29.20    6.20
   1  -8   2   18.60    5.80
  -2   8  -2   64.69    7.40
  -2   8  -2   70.89    9.40
   2  -8   2   57.59   11.00
  -3   8  -2   21.40    4.70
  -3   8  -2   20.90    5.20
   3  -8   2   16.30    7.20
  -4   8  -2  125.29   11.00
   4  -8   2  149.79   14.60
  -5   8  -2  188.38   14.70
  -5   8  -2  194.68   19.20
  -6   8  -2   51.39   13.00
  -6   8  -2   51.69    8.90
  -7   8  -2    2.00    5.30
  -7   8  -2    5.90   11.40
   7  -8   2   12.90    9.80
  -8   8  -2   21.80   11.90
  -8   8  -2   -9.40    6.00
   8   7  -2   24.40   10.30
  -8  -7   2   -9.40    6.90
  -8  -7   2    3.50    9.40
   7   7  -2   -2.80    6.10
   7   7  -2   -8.30    8.40
  -7  -7   2    9.20    6.80
  -7  -7   2   -4.70    7.00
  -7  -7   2    3.80    6.00
   6   7  -2   13.50    7.40
   6   7  -2   -0.10    6.90
   6   7  -2   12.40    6.90
  -6  -7   2   10.90    5.10
  -6  -7   2    8.50    5.80
  -6  -7   2    9.80    6.80
   5   7  -2   73.29   11.90
   5   7  -2   80.59   16.20
   5   7  -2   84.19   12.70
  -5  -7   2   53.99    9.40
  -5  -7   2   67.39    9.50
  -5  -7   2   80.79   11.60
   4   7  -2   33.30    7.10
   4   7  -2   15.60    6.70
  -4  -7   2   21.90    5.20
  -4  -7   2   26.20    6.40
  -4  -7   2   20.00    5.80
   3   7  -2  175.28   13.50
   3   7  -2  182.28   14.90
   3   7  -2  178.18   15.90
  -3  -7   2  203.48   14.90
  -3  -7   2  180.38   12.80
  -3  -7   2  191.08   13.80
   2   7  -2  148.09   12.60
   2   7  -2  137.99   12.50
   2   7  -2  137.59   10.90
  -2  -7   2  185.58   15.20
  -2  -7   2  150.88   11.80
  -2  -7   2  143.89   10.50
   1   7  -2  105.89    8.70
   1   7  -2  113.89   10.30
   1   7  -2  100.69   10.20
  -1  -7   2  118.39    9.80
  -1  -7   2  108.29    8.60
  -1  -7   2  106.59   10.90
   0   7  -2  257.67   16.60
   0   7  -2  277.37   15.50
   0   7  -2  301.47   18.90
   0  -7   2  269.47   16.30
   0  -7   2  290.67   15.70
  -1   7  -2  123.79   10.40
  -1   7  -2  120.29   12.10
  -1   7  -2  119.49    9.50
   1  -7   2  132.69   12.30
   1  -7   2  120.69    9.70
  -2   7  -2  135.19   12.00
  -2   7  -2  129.39   12.30
   2  -7   2  140.89   14.20
  -3   7  -2  228.18   14.60
   3  -7   2  217.38   18.60
  -4   7  -2   23.00    5.50
   4  -7   2   41.90    8.90
  -5   7  -2   68.09   13.00
  -5   7  -2   80.59    9.40
   5  -7   2   61.29   11.80
  -6   7  -2    3.50    7.30
  -7   7  -2   -6.60    9.70
   7  -7   2    0.00    9.30
  -8   7  -2  -12.80   14.20
  -8   7  -2  -15.60    9.70
   8   6  -2    3.80    9.80
  -8  -6   2   -6.20    8.60
  -8  -6   2   -0.70    6.70
   7   6  -2   -3.90    6.20
  -7  -6   2   -5.30    6.40
  -7  -6   2    5.50    6.20
   6   6  -2   14.30    7.60
   6   6  -2   35.70    9.00
   6   6  -2   16.10    7.20
  -6  -6   2   22.10    6.90
  -6  -6   2   33.40    8.10
  -6  -6   2   18.30    7.20
   5   6  -2    3.20    4.50
   5   6  -2    3.60    4.70
   5   6  -2    4.70    4.20
  -5  -6   2    2.50    3.80
  -5  -6   2    6.00    4.00
  -5  -6   2    8.30    4.20
   4   6  -2    9.50    4.70
   4   6  -2   13.90    4.50
  -4  -6   2   11.10    3.90
  -4  -6   2   11.80    4.30
  -4  -6   2    8.30    3.40
   3   6  -2  112.99   10.10
   3   6  -2  103.79   10.40
   3   6  -2  126.49   12.50
  -3  -6   2  130.69   10.50
  -3  -6   2  105.49   10.20
  -3  -6   2  119.39    9.60
   2   6  -2  173.78   11.80
   2   6  -2  146.79   12.60
   2   6  -2  179.18   13.10
  -2  -6   2  169.58   11.10
  -2  -6   2  167.18   12.50
  -2  -6   2  186.68   12.30
   1   6  -2  158.08   10.30
   1   6  -2  146.79   13.10
   1   6  -2  163.38   12.30
  -1  -6   2  161.68   11.40
  -1  -6   2  162.48   10.20
  -1  -6   2  173.58   11.60
   0   6  -2  583.24   26.60
   0   6  -2  607.14   29.90
   0   6  -2  603.54   28.20
   0  -6   2  577.14   28.90
   0  -6   2  621.64   28.10
   0  -6   2  612.04   26.80
  -1   6  -2  171.48   11.20
  -1   6  -2  171.58   11.30
  -1   6  -2  178.18   13.70
   1  -6   2  160.48   11.20
   1  -6   2  174.88   13.40
  -2   6  -2  189.18   12.20
  -2   6  -2  185.38   12.70
   2  -6   2  201.28   15.70
  -3   6  -2  125.19    9.90
   3  -6   2  100.29   10.00
  -4   6  -2   11.50    5.40
  -5   6  -2    0.70    5.30
   5  -6   2    8.30    5.50
  -6   6  -2   27.90    8.70
  -7   6  -2    5.30    7.70
  -7   6  -2    4.30    8.90
   7  -6   2    5.10    8.10
  -8   6  -2   -7.50    9.70
  -8   6  -2  -18.70   12.60
   9   5  -2   -1.00   11.00
  -9  -5   2   10.30   13.90
   8   5  -2   15.20   15.30
  -8  -5   2    8.40    8.80
   7   5  -2    0.90    6.10
   7   5  -2    4.20    7.40
  -7  -5   2    0.20    5.10
  -7  -5   2    8.00    6.40
  -7  -5   2   -5.80    7.20
   6   5  -2   -0.80    4.80
   6   5  -2    0.50    4.10
   6   5  -2    4.80    7.40
  -6  -5   2    5.30    4.40
  -6  -5   2    1.70    4.50
  -6  -5   2    1.00    4.40
   5   5  -2   58.89   13.00
   5   5  -2   79.59   11.20
   5   5  -2   60.69   10.50
  -5  -5   2   76.39   10.60
  -5  -5   2   62.89    9.60
   4   5  -2   26.50    6.70
   4   5  -2   32.40    7.00
   4   5  -2   17.70    5.00
  -4  -5   2   25.60    5.60
  -4  -5   2   27.50    5.70
  -4  -5   2   19.40    5.10
   3   5  -2  426.26   23.00
   3   5  -2  414.46   22.20
   3   5  -2  407.36   24.50
  -3  -5   2  436.76   23.20
  -3  -5   2  407.26   20.90
  -3  -5   2  426.86   21.90
   2   5  -2   70.09    7.20
   2   5  -2   59.49    8.20
   2   5  -2   73.89   10.70
  -2  -5   2   70.19    7.10
  -2  -5   2   71.09    6.80
  -2  -5   2   64.69    6.10
   1   5  -2  378.86   20.50
   1   5  -2  406.56   21.00
   1   5  -2  402.56   19.10
  -1  -5   2  434.86   19.10
  -1  -5   2  405.66   20.50
  -1  -5   2  438.76   20.40
   0   5  -2  426.16   22.30
   0   5  -2  431.66   21.00
   0   5  -2  433.16   20.00
   0  -5   2  442.46   21.90
   0  -5   2  434.26   21.00
   0  -5   2  453.65   20.10
  -1   5  -2  436.16   20.60
  -1   5  -2  415.36   20.60
   1  -5   2  424.26   23.10
   1  -5   2  451.95   21.30
  -2   5  -2   71.99    6.70
   3  -5   2  445.46   24.20
  -4   5  -2   23.50    6.50
   4  -5   2   18.30    5.50
  -5   5  -2   64.89   11.50
   5  -5   2   72.79   12.10
  -6   5  -2   10.90    7.60
  -7   5  -2   -5.30    6.80
  -7   5  -2    4.70    7.80
  -8   5  -2   13.30   11.80
  -8   5  -2    4.40    8.50
   9   4  -2   14.30   17.40
  -9  -4   2   12.40   10.80
   8   4  -2   15.80   17.80
   8   4  -2   -9.00    8.00
   7   4  -2    5.30    6.30
   7   4  -2    9.20    7.40
  -7  -4   2    7.40    6.80
  -7  -4   2   14.80    6.30
   6   4  -2    9.10    6.60
   6   4  -2   17.80    6.80
  -6  -4   2    8.40    4.90
  -6  -4   2   14.10    5.50
  -6  -4   2    3.00    5.00
   5   4  -2   44.80    8.40
   5   4  -2   64.69   10.60
   5   4  -2   72.49   13.30
  -5  -4   2   65.09    9.90
  -5  -4   2   45.90    7.90
  -5  -4   2   65.59   11.30
   4   4  -2   39.20    6.90
   4   4  -2   30.20    7.00
   4   4  -2   39.20    7.40
  -4  -4   2   29.50    5.90
  -4  -4   2   25.00    6.30
  -4  -4   2   26.50    5.40
   3   4  -2  135.49   10.40
   3   4  -2  143.19   12.00
   3   4  -2  120.09   10.10
  -3  -4   2  132.59    9.90
  -3  -4   2  122.19   10.20
  -3  -4   2  151.08   10.30
   2   4  -2   26.40    4.50
   2   4  -2   32.50    4.60
   2   4  -2   24.70    4.60
  -2  -4   2   33.90    4.90
  -2  -4   2   30.30    4.20
  -2  -4   2   26.90    4.90
   1   4  -2   18.90    3.40
   1   4  -2   18.50    3.70
   1   4  -2   20.50    3.30
  -1  -4   2   17.40    3.30
  -1  -4   2   24.00    3.30
  -1  -4   2   22.40    4.00
   0   4  -2  137.99    8.10
   0   4  -2  128.39    8.70
   0   4  -2  137.59    9.60
   0  -4   2  139.69    9.30
   0  -4   2  135.59    8.70
   0  -4   2  152.58    8.30
  -1   4  -2   23.70    3.70
  -1   4  -2   17.70    2.90
   1  -4   2   16.40    4.10
   2  -4   2   32.90    5.20
  -3   4  -2  139.79   11.80
   3  -4   2  136.29   11.10
  -4   4  -2   44.20    8.50
   4  -4   2   33.10    7.30
  -5   4  -2   54.19   10.30
   5  -4   2   68.69   11.20
  -6   4  -2   11.90    7.50
  -7   4  -2   15.30    9.40
  -7   4  -2   20.90    8.40
  -8   4  -2   -5.00    8.10
  -8   4  -2    7.50   11.20
   9   3  -2    3.00   15.90
  -9  -3   2    2.40   11.40
   8   3  -2   -6.40   10.40
   8   3  -2   32.60   11.60
  -8  -3   2    3.20    7.50
  -8  -3   2    7.30   10.20
   7   3  -2   40.60   10.30
   7   3  -2   37.50   10.00
  -7  -3   2   43.50   10.20
  -7  -3   2   24.20   10.10
   6   3  -2   39.40    8.50
   6   3  -2   29.50    7.90
  -6  -3   2   30.40    7.40
  -6  -3   2   32.20    7.00
   5   3  -2   11.90    4.90
   5   3  -2   11.10    4.90
   5   3  -2   12.20    5.70
  -5  -3   2   13.90    4.80
  -5  -3   2   21.30    5.70
  -5  -3   2   11.60    4.40
   4   3  -2   55.69    8.20
   4   3  -2   55.19    8.10
   4   3  -2   70.59   11.40
  -4  -3   2   59.99    8.20
  -4  -3   2   61.09    7.10
  -4  -3   2   66.49    9.60
   3   3  -2   34.60    5.60
   3   3  -2   28.00    5.10
   3   3  -2   35.50    6.00
  -3  -3   2   43.60    6.00
  -3  -3   2   48.10    5.50
  -3  -3   2   42.50    6.70
   2   3  -2  113.29    8.00
   2   3  -2  102.19    8.40
   2   3  -2  109.69    7.60
  -2  -3   2  120.09    7.70
  -2  -3   2  123.39    8.50
  -2  -3   2  109.79    7.40
   1   3  -2   22.70    3.10
   1   3  -2   15.10    3.00
   1   3  -2   24.90    3.50
  -1  -3   2   23.10    2.60
  -1  -3   2   21.00    3.00
  -1  -3   2   24.40    3.80
   0   3  -2  426.06   18.10
   0   3  -2  443.36   19.80
   0   3  -2  429.76   19.30
   0  -3   2  445.66   19.30
   0  -3   2  437.86   19.40
   0  -3   2  422.96   18.10
  -1   3  -2   25.50    4.10
   1  -3   2   20.50    4.10
   2  -3   2  133.49    9.20
  -3   3  -2   44.50    7.10
   3  -3   2   40.60    6.50
  -4   3  -2   60.59    9.10
   4  -3   2   56.39    9.10
  -5   3  -2   17.90    6.70
   5  -3   2   22.80    7.40
  -6   3  -2   44.40   10.90
  -6   3  -2   26.90    8.90
   6  -3   2   32.60   10.90
  -7   3  -2   45.10   10.70
  -7   3  -2   24.20    9.70
  -8   3  -2   -9.10   11.00
  -8   3  -2   20.70   10.00
  -9  -2   2   -8.80    9.50
   8   2  -2   -7.50    9.20
   8   2  -2    3.00    6.80
  -8  -2   2  -10.70    6.40
  -8  -2   2   -3.90    8.30
   7   2  -2   34.90    9.70
   7   2  -2   18.50    8.10
  -7  -2   2   -5.80    7.40
  -7  -2   2   37.70    9.80
   6   2  -2   -4.20    3.60
   6   2  -2   -3.10    4.90
  -6  -2   2    7.00    4.40
  -6  -2   2    5.40    4.00
  -6  -2   2   -0.60    4.60
   5   2  -2    7.00    4.50
   5   2  -2    6.10    4.00
  -5  -2   2    4.30    3.60
  -5  -2   2    1.30    3.60
  -5  -2   2   11.30    4.40
   4   2  -2   60.99    8.60
   4   2  -2   68.19    7.90
  -4  -2   2   71.39    7.60
  -4  -2   2   44.90    6.70
   3   2  -2  505.25   28.30
   3   2  -2  555.44   26.10
   3   2  -2  594.14   27.70
  -3  -2   2  557.74   25.20
  -3  -2   2  537.75   25.90
  -3  -2   2  569.34   25.70
   2   2  -2  102.19    7.20
   2   2  -2  110.89    7.40
   2   2  -2  112.09    8.10
  -2  -2   2  111.99    7.00
  -2  -2   2   96.99    7.30
  -2  -2   2  112.39    7.10
   1   2  -2  377.66   16.20
   1   2  -2  390.86   17.30
   1   2  -2  398.96   16.50
  -1  -2   2  390.76   17.30
  -1  -2   2  397.96   16.10
  -1  -2   2  381.46   16.00
   0   2  -2    1.80    1.00
   0   2  -2    4.20    1.50
   0   2  -2    4.70    1.20
   0  -2   2    4.00    1.30
   0  -2   2    7.50    2.40
   0  -2   2    5.00    1.40
   1  -2   2  394.96   17.40
  -2   2  -2  112.29    8.50
  -2   2  -2  118.69    8.40
   2  -2   2  112.69    8.20
  -3   2  -2  534.75   29.60
  -3   2  -2  592.14   28.70
   3  -2   2  600.14   28.10
  -4   2  -2   76.19   10.30
  -4   2  -2   67.49    8.00
   4  -2   2   69.69    8.40
  -5   2  -2   18.70    5.70
   5  -2   2   12.30    5.60
  -6   2  -2   -5.90    5.20
  -6   2  -2   11.30    6.00
   6  -2   2    7.50    6.40
  -7   2  -2   13.30    9.70
  -7   2  -2   44.70   11.70
  -8   2  -2    3.00    9.90
  -8   2  -2    9.50    7.90
  -9   2  -2   -2.30   10.80
   8   1  -2   15.30   10.10
  -8  -1   2    7.60    8.70
  -8  -1   2   -0.90    6.30
   7   1  -2   24.30    8.80
   7   1  -2   12.30    8.20
  -7  -1   2   42.90    9.50
  -7  -1   2   28.10    8.40
   6   1  -2   -7.50    4.40
   6   1  -2   -0.40    5.40
  -6  -1   2    3.30    4.40
  -6  -1   2    4.90    4.30
   5   1  -2    8.50    4.50
   5   1  -2    5.30    3.60
  -5  -1   2   16.40    5.60
  -5  -1   2   14.50    5.00
   4   1  -2  167.58   12.60
   4   1  -2  143.59   12.30
  -4  -1   2  185.58   13.80
  -4  -1   2  172.38   12.10
  -4  -1   2  178.38   12.70
   3   1  -2   71.69    6.50
   3   1  -2   59.59    6.60
   3   1  -2   55.09    6.20
  -3  -1   2   63.99    6.10
  -3  -1   2   66.19    5.90
  -3  -1   2   45.50    5.30
   2   1  -2   10.80    2.40
   2   1  -2    9.30    2.30
   2   1  -2    9.90    2.70
  -2  -1   2    8.80    2.10
  -2  -1   2   11.40    2.20
  -2  -1   2   10.20    2.40
   1   1  -2  167.48    8.40
   1   1  -2  167.68    7.80
   1   1  -2  168.58    7.60
  -1  -1   2  175.88    8.40
  -1  -1   2  164.78    7.60
  -1  -1   2  169.68    7.10
   0   1  -2   71.39    3.40
   0   1  -2   74.39    3.70
   0   1  -2   59.79    4.30
   0  -1   2   69.69    3.10
   0  -1   2   74.49    3.30
  -1   1  -2  167.88    8.80
  -1   1  -2  168.28    9.00
  -2   1  -2    5.90    2.40
  -2   1  -2    8.20    2.60
   2  -1   2    8.90    2.40
   2  -1   2    5.80    2.50
  -3   1  -2   71.69    7.40
  -3   1  -2   57.39    8.80
   3  -1   2   71.69    7.30
   3  -1   2   72.69    7.70
  -4   1  -2  186.78   14.10
  -4   1  -2  165.48   13.30
   4  -1   2  186.18   13.80
   4  -1   2  176.98   14.20
  -5   1  -2    8.00    4.30
  -5   1  -2    0.00    3.70
  -5   1  -2   12.30    5.30
   5  -1   2    9.70    4.60
   5  -1   2    7.70    4.60
  -6   1  -2    1.70    5.00
  -6   1  -2    4.80    4.90
   6  -1   2    6.20    5.20
  -7   1  -2    8.20    7.60
  -7   1  -2   28.60    9.00
  -8   1  -2   10.70    8.30
  -8   1  -2    9.50   11.20
   8  -1   2   -4.10   15.80
  -9   1  -2    6.50   12.00
  -9   0   2    0.30    8.90
   8   0  -2   20.10   10.80
  -8   0   2    5.50    6.20
  -8   0   2   -7.10    8.50
   7   0  -2   28.30    9.50
  -7   0   2   35.40    9.10
  -7   0   2   20.50    7.10
   6   0  -2   -1.40    4.90
  -6   0   2    7.70    5.20
  -6   0   2   13.90    5.50
   5   0  -2    0.90    3.10
   5   0  -2    0.20    3.50
  -5   0   2    0.60    2.30
   4   0  -2  148.29   12.00
   4   0  -2  137.89   11.40
  -4   0   2  136.39   10.40
  -4   0   2  159.98   11.80
   3   0  -2    2.20    1.90
   3   0  -2   -0.60    1.50
  -3   0   2    2.70    1.60
  -3   0   2   -0.50    1.60
   2   0  -2  123.69    7.40
   2   0  -2  110.69    7.00
   2   0  -2  112.59    7.40
  -2   0   2  114.79    6.70
  -2   0   2  120.29    7.40
   1   0  -2   68.29    4.00
   1   0  -2   75.69    3.90
  -1   0   2   59.29    4.20
  -1   0   2   72.59    3.80
   0   0  -2 2006.80   72.19
   0   0   2 2013.30   72.19
  -1   0  -2   70.69    4.90
  -1   0  -2   67.39    4.80
   1   0   2   79.89    5.20
   1   0   2   69.59    5.60
  -2   0  -2  121.79    8.60
  -2   0  -2  122.79    8.40
   2   0   2  124.99    8.80
   2   0   2  130.69    8.60
  -3   0  -2    3.60    2.20
  -3   0  -2   -1.70    1.70
   3   0   2    0.20    1.80
   3   0   2    2.20    2.10
  -4   0  -2  145.59   12.10
  -4   0  -2  132.09   13.10
  -4   0  -2  129.69   11.50
   4   0   2  149.09   12.40
   4   0   2  167.48   13.00
  -5   0  -2    4.70    4.10
  -5   0  -2    1.00    4.20
  -5   0  -2    2.80    3.20
   5   0   2    1.70    3.00
   5   0   2    1.40    4.50
  -6   0  -2   21.90    6.40
  -6   0  -2   20.50    7.60
   6   0   2   10.60    6.40
   6   0   2   13.70    6.90
  -7   0  -2    5.50    7.80
  -7   0  -2    6.70    7.80
   7   0   2   18.60    7.50
  -8   0  -2   -0.40   10.30
  -8   0  -2    3.10    7.60
   8   0   2  -15.50    9.20
  -9   0  -2   -1.90   11.10
  -9   1   2   14.00    8.30
   8  -1  -2   19.70   10.20
  -8   1   2    5.00    9.10
  -8   1   2    4.10    6.20
   7  -1  -2   20.70    8.70
  -7   1   2   32.70    7.70
  -7   1   2   29.90    9.40
   6  -1  -2    8.40    5.40
  -6   1   2    7.30    3.80
  -6   1   2    0.50    4.20
   5  -1  -2   13.50    5.10
  -5   1   2    8.30    3.90
   4  -1  -2  158.28   12.60
   4  -1  -2  185.38   13.50
  -4   1   2  180.28   11.90
  -4   1   2  185.08   13.20
   3  -1  -2   46.40    6.50
   3  -1  -2   51.09    5.80
  -3   1   2   55.09    6.00
  -3   1   2   53.99    5.10
  -2   1   2   10.80    2.00
  -2   1   2   13.10    2.60
   1  -1  -2  166.88   15.90
  -1   1   2  161.78   15.20
   0  -1  -2   69.39    4.00
   0  -1  -2   70.29    3.60
   0   1   2   71.29    3.90
  -1  -1  -2  166.98    9.00
  -1  -1  -2  176.58    9.00
   1   1   2  163.58    9.70
   1   1   2  184.38    9.20
  -2  -1  -2    8.20    2.70
  -2  -1  -2    8.60    2.50
   2   1   2   13.90    3.10
   2   1   2    5.10    2.20
  -3  -1  -2   39.10    6.50
  -3  -1  -2   55.39    8.20
  -3  -1  -2   57.09    6.30
   3   1   2   66.79    7.00
   3   1   2   73.89    7.50
  -4  -1  -2  180.38   13.80
  -4  -1  -2  182.78   13.90
  -4  -1  -2  184.68   15.70
   4   1   2  185.78   14.20
   4   1   2  169.88   13.90
  -5  -1  -2   13.20    5.30
  -5  -1  -2    8.70    4.60
  -5  -1  -2   12.00    5.00
   5   1   2    8.60    5.30
   5   1   2   14.70    5.70
  -6  -1  -2    6.20    5.00
  -6  -1  -2    6.20    4.10
  -6  -1  -2   11.80    6.50
   6   1   2    2.20    5.00
   6   1   2   -4.70    4.70
  -7  -1  -2   30.70   10.00
  -7  -1  -2   20.40    7.70
  -7  -1  -2   24.10    9.30
   7   1   2   30.40    9.40
  -8  -1  -2   -2.30    9.80
   8   1   2   21.60    9.30
   8   1   2   -4.40   10.20
  -9  -1  -2   -8.10   11.20
  -9   2   2    8.10    8.40
   8  -2  -2   -1.90    9.30
  -8   2   2   -3.00    9.50
   7  -2  -2   31.00   10.40
  -7   2   2   32.00    7.30
  -7   2   2   35.50   10.20
   6  -2  -2   11.70    5.10
  -6   2   2    2.70    4.70
  -6   2   2    1.40    3.70
   5  -2  -2    7.50    4.50
  -5   2   2    7.20    3.40
  -5   2   2    5.40    3.70
   4  -2  -2   75.59    8.10
  -4   2   2   78.89    8.60
  -4   2   2   62.79    6.60
   3  -2  -2  603.04   27.50
  -3   2   2  580.44   27.60
   2  -2  -2   79.79   19.70
   1  -2  -2  371.26   28.60
  -1   2   2  427.56   29.70
   0  -2  -2    1.10    0.80
   0  -2  -2    1.00    1.00
   0  -2  -2    1.40    0.80
   0   2   2    1.50    1.10
   0   2   2    3.20    1.40
   0   2   2    1.10    0.80
  -1  -2  -2  372.46   17.40
  -1  -2  -2  376.96   18.80
  -1  -2  -2  402.76   17.10
   1   2   2  372.86   17.00
   1   2   2  391.86   17.60
  -2  -2  -2  112.49    8.00
  -2  -2  -2  117.29    9.70
  -2  -2  -2   95.29    7.70
   2   2   2  102.49    7.90
   2   2   2  106.09    8.00
  -3  -2  -2  589.64   29.80
  -3  -2  -2  568.04   27.00
  -3  -2  -2  499.55   29.00
   3   2   2  552.34   27.10
   3   2   2  555.14   27.30
  -4  -2  -2   56.99    8.20
  -4  -2  -2   62.79    9.00
  -4  -2  -2   69.49   11.30
   4   2   2   52.29    8.50
   4   2   2   60.79    8.80
  -5  -2  -2    3.80    4.40
  -5  -2  -2   13.60    6.10
  -5  -2  -2   14.60    5.10
   5   2   2    5.80    3.80
   5   2   2    6.10    4.30
  -6  -2  -2    9.80    5.20
  -6  -2  -2   -3.80    4.50
  -6  -2  -2    1.30    4.50
   6   2   2    1.90    4.40
   6   2   2    0.60    5.10
  -7  -2  -2   38.50   11.70
  -7  -2  -2   16.60    7.70
  -7  -2  -2   14.60    7.80
   7   2   2   48.30   11.20
  -8  -2  -2   -7.10    9.60
  -8  -2  -2   -0.20    7.10
   8   2   2   -0.50    7.20
  -9  -2  -2    4.50   11.70
   9   2   2    4.00   10.10
  -9   3   2  -14.00    7.30
   8  -3  -2   15.70   11.70
  -8   3   2    2.20    6.00
  -8   3   2    8.50   10.10
   7  -3  -2   56.79   12.20
  -7   3   2   41.60   10.30
  -7   3   2   58.39    9.30
   6  -3  -2   33.10    9.20
  -6   3   2   36.60    7.60
  -6   3   2   26.30    7.70
  -5   3   2   24.10    6.30
  -5   3   2   12.30    4.20
   4  -3  -2   64.59    8.90
  -4   3   2   57.59    6.30
  -4   3   2   64.89    9.10
  -3   3   2   46.40    7.30
   2  -3  -2  117.69   24.30
  -2   3   2  106.59   23.20
   1  -3  -2   24.20    2.00
   1  -3  -2   21.20    3.00
  -1   3   2   22.30    2.00
  -1   3   2   20.00    2.80
   0  -3  -2  417.66   17.80
   0  -3  -2  432.86   19.60
   0   3   2  393.76   17.70
   0   3   2  431.86   19.50
   0   3   2  430.96   18.80
  -1  -3  -2   21.60    3.60
  -1  -3  -2   20.30    4.10
  -1  -3  -2   23.50    3.30
   1   3   2   28.90    4.40
   1   3   2   27.10    5.10
   1   3   2   24.50    3.60
  -2  -3  -2  114.19    8.80
  -2  -3  -2  124.19    8.60
   2   3   2  133.49    9.50
   2   3   2  116.59    8.80
   2   3   2  129.29   11.10
  -3  -3  -2   52.89    9.20
  -3  -3  -2   36.70    6.10
  -3  -3  -2   40.60    6.60
   3   3   2   35.50    6.20
   3   3   2   51.79    7.40
  -4  -3  -2   58.29   10.20
  -4  -3  -2   50.09    8.10
  -4  -3  -2   70.29    9.90
   4   3   2   56.39    8.90
   4   3   2   65.49    9.70
  -5  -3  -2   17.40    7.30
  -5  -3  -2   16.00    5.10
  -5  -3  -2   11.20    4.60
   5   3   2   24.00    6.90
   5   3   2   13.40    5.10
  -6  -3  -2   50.19   10.00
  -6  -3  -2   47.30   11.50
  -6  -3  -2   36.10    8.50
   6   3   2   29.30    8.20
   6   3   2   47.20   10.20
  -7  -3  -2   25.30    9.00
  -7  -3  -2   34.30    9.50
   7   3   2   48.00   10.80
  -8  -3  -2    6.50    9.60
  -8  -3  -2    0.30    8.80
  -8  -3  -2   12.80    8.50
   8   3   2   13.80   10.20
   9   3   2   -5.50   12.30
  -8   4   2   15.80    6.10
   7  -4  -2    0.40    8.30
  -7   4   2    8.50    8.10
  -7   4   2   20.40    5.50
   6  -4  -2   16.40    6.10
  -6   4   2   24.00    7.80
  -6   4   2    5.50    4.40
   5  -4  -2   66.99   10.90
  -5   4   2   64.29   10.20
  -5   4   2   71.09    9.30
   4  -4  -2   30.90    6.60
  -4   4   2   35.10    5.80
  -4   4   2   28.80    6.60
   3  -4  -2  217.18   41.90
  -3   4   2  129.39   30.60
  -2   4   2   31.80    2.60
  -2   4   2   32.50    4.70
   1  -4  -2   18.30    2.20
   1  -4  -2   12.90    3.50
   1  -4  -2   18.50    3.00
  -1   4   2   20.60    2.40
  -1   4   2   19.60    3.20
   0  -4  -2  141.39    9.90
   0  -4  -2  145.99    8.30
   0  -4  -2  141.29    8.50
   0   4   2  135.89    9.60
   0   4   2  147.59    9.10
   0   4   2  137.09    8.20
  -1  -4  -2   15.70    3.50
  -1  -4  -2   21.30    4.50
  -1  -4  -2   20.60    3.40
   1   4   2   13.20    2.80
   1   4   2   17.40    3.90
   1   4   2   24.30    4.60
  -2  -4  -2   19.80    4.00
  -2  -4  -2   24.80    4.80
  -2  -4  -2   39.10    5.60
   2   4   2   27.50    4.90
   2   4   2   21.00    4.10
   2   4   2   38.50    8.00
  -3  -4  -2  144.49   11.10
  -3  -4  -2  131.89   11.20
  -3  -4  -2  147.79   12.70
   3   4   2  155.98   12.10
   3   4   2  170.68   12.50
   3   4   2  132.89   13.40
  -4  -4  -2   27.90    5.90
  -4  -4  -2   23.00    5.80
  -4  -4  -2   33.50    6.80
   4   4   2   27.80    6.60
   4   4   2   35.60    7.50
  -5  -4  -2   46.70   10.10
  -5  -4  -2   33.40    7.70
  -5  -4  -2   43.60    8.40
   5   4   2   48.20   10.00
   5   4   2   35.00    9.10
  -6  -4  -2   13.40    5.50
  -6  -4  -2   11.30    4.50
  -6  -4  -2    9.30    4.90
   6   4   2   11.90    8.50
   6   4   2   26.60    7.60
  -7  -4  -2   21.70    8.10
  -7  -4  -2   18.30    9.30
  -7  -4  -2    4.20    6.90
   7   4   2   15.90    8.10
  -8  -4  -2   10.00    7.80
  -8  -4  -2   -1.80    9.30
  -8  -4  -2    6.60    9.50
   8   4   2   -2.60    8.20
  -9  -4  -2    3.20   10.10
   9   4   2    4.80   11.20
  -9   5   2   20.70    7.80
  -8   5   2    0.70    5.70
   7  -5  -2    4.80    8.30
  -7   5   2   11.60    8.00
   6  -5  -2    5.90    6.30
  -6   5   2    3.40    6.10
  -6   5   2   12.30    4.00
   5  -5  -2   67.19   10.70
  -5   5   2   76.79   11.30
  -5   5   2   80.29    9.90
  -4   5   2   23.30    6.30
  -4   5   2   22.20    3.60
  -3   5   2  425.26   18.10
  -2   5   2   62.39    6.30
  -2   5   2   72.09    4.90
   1  -5  -2  397.16   22.20
   1  -5  -2  391.76   19.50
   1  -5  -2  425.66   17.90
  -1   5   2  402.26   19.00
  -1   5   2  390.76   18.00
   0  -5  -2  444.96   22.90
   0  -5  -2  448.66   20.60
   0  -5  -2  444.26   20.40
   0   5   2  459.85   23.00
   0   5   2  443.56   21.30
   0   5   2  429.66   20.30
  -1  -5  -2  391.06   20.60
  -1  -5  -2  387.26   19.90
  -1  -5  -2  398.96   18.80
   1   5   2  376.36   20.60
   1   5   2  389.06   18.90
   1   5   2  368.96   20.80
  -2  -5  -2   73.39    7.90
  -2  -5  -2   59.39    6.10
   2   5   2   80.59   14.70
   2   5   2   53.89    7.90
   2   5   2   52.69    7.10
  -3  -5  -2  437.76   22.80
  -3  -5  -2  412.36   23.20
  -3  -5  -2  416.76   24.60
   3   5   2  394.56   26.10
   3   5   2  429.66   23.30
   3   5   2  424.76   24.00
  -4  -5  -2   19.20    5.90
  -4  -5  -2   26.50    5.80
  -4  -5  -2   36.50    8.80
   4   5   2   23.00    6.10
   4   5   2   45.70    9.00
  -5  -5  -2   60.59   12.30
  -5  -5  -2   72.89   11.20
  -5  -5  -2   53.49   11.90
   5   5   2   66.69   11.40
   5   5   2   55.29   10.60
  -6  -5  -2   -1.10    3.90
  -6  -5  -2    2.70    4.90
  -6  -5  -2   -0.60    4.70
   6   5   2    4.50    5.70
  -7  -5  -2    3.50    5.50
  -7  -5  -2   10.60    7.60
   7   5   2   10.00    8.60
   7   5   2    5.80    7.60
  -8  -5  -2    0.50    9.90
  -8  -5  -2   -1.90    7.90
  -8  -5  -2    3.90    8.70
   8   5   2   -6.10    7.80
  -9  -5  -2    4.70   10.10
   9   5   2  -20.80   12.50
  -8   6   2    4.80    5.20
   7  -6  -2    1.30    9.60
  -7   6   2    8.60    4.90
   6  -6  -2   27.70    9.00
  -6   6   2   37.10    6.70
  -6   6   2   27.80    5.20
  -6   6   2   25.00    9.40
   5  -6  -2    1.90    4.00
  -5   6   2    7.40    5.10
  -5   6   2    4.80    2.40
  -4   6   2   17.00    3.00
  -3   6   2  111.29    9.50
  -3   6   2  107.69    6.80
   2  -6  -2  170.88   14.60
  -2   6   2  187.48   12.10
  -2   6   2  190.48   10.10
   1  -6  -2  176.38   11.30
   1  -6  -2  174.78   14.10
   1  -6  -2  181.88   10.30
  -1   6   2  185.18   10.80
  -1   6   2  177.58   11.20
   0  -6  -2  615.44   27.60
   0  -6  -2  584.14   30.30
   0  -6  -2  630.94   27.70
   0   6   2  650.43   28.90
   0   6   2  606.94   27.60
   0   6   2  633.94   30.90
  -1  -6  -2  168.88   11.10
  -1  -6  -2  181.08   12.20
  -1  -6  -2  161.58   14.00
   1   6   2  174.78   13.20
   1   6   2  168.68   13.00
   1   6   2  189.28   11.50
  -2  -6  -2  180.08   13.50
  -2  -6  -2  166.18   13.00
  -2  -6  -2  167.98   11.70
   2   6   2  181.28   12.40
   2   6   2  168.88   13.50
   2   6   2  171.58   14.50
  -3  -6  -2  100.79    9.40
  -3  -6  -2  114.29   11.40
  -3  -6  -2  101.09   10.50
   3   6   2   90.39   12.10
   3   6   2  107.69   15.50
   3   6   2  129.89   11.30
  -4  -6  -2   12.10    4.70
  -4  -6  -2   16.10    8.00
  -4  -6  -2    9.60    4.50
   4   6   2   11.10    5.10
   4   6   2   10.00    5.20
   4   6   2   15.70    6.30
  -5  -6  -2    8.10    6.10
  -5  -6  -2    2.10    4.10
  -5  -6  -2    7.10    5.10
   5   6   2    4.20    5.20
   5   6   2    4.00    4.70
  -6  -6  -2   26.10    9.00
  -6  -6  -2   27.10    8.20
  -6  -6  -2   19.50    7.70
   6   6   2   21.20    8.10
  -7  -6  -2   11.50    8.70
  -7  -6  -2   14.50    8.30
  -7  -6  -2    6.60    7.30
   7   6   2    2.60    6.70
   7   6   2   -0.80    8.90
  -8  -6  -2    2.00   10.20
  -8  -6  -2  -14.20    7.50
  -8  -6  -2   20.20   11.00
   8   6   2  -23.10    9.40
   7  -7  -2    4.60    9.40
  -7   7   2    8.20    9.50
  -7   7   2    6.10    3.40
  -7   7   2    3.70    4.40
   6  -7  -2    7.00    6.90
  -6   7   2   13.30    6.20
  -6   7   2    9.00    4.90
  -6   7   2    5.90    3.10
   5  -7  -2  104.29   14.60
  -5   7   2   75.69   12.30
  -5   7   2   89.99    7.10
  -4   7   2   24.60    5.60
  -4   7   2   24.40    4.10
  -3   7   2  187.08   10.40
  -3   7   2  174.58   13.10
   2  -7  -2  144.79   13.90
   2  -7  -2  132.09    9.00
  -2   7   2  148.69   11.10
  -2   7   2  157.58    9.40
   1  -7  -2  125.89    9.70
   1  -7  -2  135.59   12.70
   1  -7  -2  128.69    8.90
  -1   7   2  114.29   11.30
  -1   7   2  137.39    9.50
  -1   7   2  138.59   10.00
   0  -7  -2  282.47   15.90
   0  -7  -2  251.27   18.20
   0  -7  -2  303.57   16.20
   0   7   2  308.87   17.40
   0   7   2  281.47   16.00
   0   7   2  300.57   19.20
  -1  -7  -2  112.39   10.80
  -1  -7  -2  112.59    9.20
  -1  -7  -2  115.19    9.90
   1   7   2  124.59   11.40
   1   7   2  117.89   11.00
   1   7   2  113.19    9.20
  -2  -7  -2  129.89   11.30
  -2  -7  -2  123.09   10.30
  -2  -7  -2  131.99   11.70
   2   7   2  127.09   12.20
   2   7   2  131.19   10.80
   2   7   2  115.59   12.30
  -3  -7  -2  194.78   15.70
  -3  -7  -2  201.58   15.50
   3   7   2  185.98   17.50
   3   7   2  196.08   15.00
   3   7   2  185.88   16.00
  -4  -7  -2   10.50    5.60
  -4  -7  -2   22.20    5.60
  -4  -7  -2   17.20    5.90
   4   7   2   20.50    6.10
   4   7   2   15.60    6.00
   4   7   2   20.90    8.10
  -5  -7  -2   82.49   11.90
  -5  -7  -2   47.10    8.70
  -5  -7  -2   70.69   11.10
   5   7   2   72.09   12.50
   5   7   2   86.69   13.60
  -6  -7  -2    5.30    6.30
  -6  -7  -2    2.60    6.60
  -6  -7  -2    8.50    5.60
   6   7   2   10.30    6.10
  -7  -7  -2    8.60    7.30
  -7  -7  -2    3.80    8.10
  -7  -7  -2    2.00    8.40
   7   7   2   -0.80    8.70
   7   7   2    4.70    6.70
  -8  -7  -2   -5.60    8.40
   8   7   2    5.50   10.10
   7  -8  -2   33.70   11.60
  -7   8   2   12.20   10.60
   6  -8  -2   44.80   10.90
  -6   8   2   32.50   10.50
  -6   8   2   22.40    7.10
  -6   8   2   47.60    6.10
  -6   8   2   38.00    7.40
   5  -8  -2  169.98   17.50
  -5   8   2  227.48   12.40
  -5   8   2  222.48   19.60
  -5   8   2  207.48   16.80
  -4   8   2  130.79    8.70
  -4   8   2  115.89   11.60
   3  -8  -2   18.60    7.00
  -3   8   2   31.60    6.20
  -3   8   2   29.20    4.50
   2  -8  -2   59.69    6.00
   2  -8  -2   44.70    9.80
  -2   8   2   76.99    6.80
  -2   8   2   68.99    7.90
   1  -8  -2   19.80    6.30
   1  -8  -2   17.20    4.30
   1  -8  -2   16.60    3.70
  -1   8   2   22.40    4.80
  -1   8   2   18.80    4.40
  -1   8   2   20.00    5.90
   0  -8  -2    0.40    1.70
   0  -8  -2   -1.00    2.70
   0  -8  -2    2.90    2.30
   0   8   2    0.40    1.90
   0   8   2   -2.10    2.90
  -1  -8  -2   24.40    5.30
  -1  -8  -2   18.40    5.50
  -1  -8  -2   21.50    4.70
   1   8   2   15.10    4.20
   1   8   2   21.30    5.20
   1   8   2   20.30    6.50
  -2  -8  -2   62.39    7.20
  -2  -8  -2   52.49    8.80
  -2  -8  -2   54.49    8.30
   2   8   2   57.59    9.70
   2   8   2   41.60    8.40
   2   8   2   83.59    9.10
  -3  -8  -2   26.80    6.00
  -3  -8  -2   31.80   10.10
  -3  -8  -2   28.10    7.10
   3   8   2   25.90    6.10
   3   8   2   26.70    8.10
  -4  -8  -2  105.49   14.20
  -4  -8  -2  119.59   13.20
   4   8   2  123.49   15.40
   4   8   2  100.29   15.80
   4   8   2  111.29   13.20
  -5  -8  -2  203.28   19.20
  -5  -8  -2  237.08   19.50
  -5  -8  -2  195.68   17.20
   5   8   2  183.48   17.70
   5   8   2  210.08   23.00
  -6  -8  -2   38.10    9.60
   6   8   2   51.39   11.60
  -7  -8  -2    2.00    8.30
  -7  -8  -2   13.60    9.90
  -7  -8  -2   18.50    8.20
   7   8   2    3.30   10.40
   7   8   2   11.30    8.00
  -8  -8  -2    4.30    9.70
   8   8   2    3.80    9.70
  -8   9   2   18.30    9.20
  -7   9   2   -1.70   10.00
  -7   9   2    7.90    7.10
  -6   9   2    5.40    2.90
  -6   9   2    1.50    8.70
  -6   9   2    5.10    5.80
  -5   9   2   49.10    6.60
   4  -9  -2   10.70    8.20
  -4   9   2   24.80    6.30
  -4   9   2   17.20    4.10
   3  -9  -2   44.80   10.40
  -3   9   2   49.30    8.10
  -3   9   2   48.20    5.60
   2  -9  -2   87.39    8.10
   2  -9  -2  112.09   16.20
  -2   9   2  103.29   10.00
  -2   9   2  106.19    8.80
   1  -9  -2    5.20    2.60
   1  -9  -2    1.80    2.40
   1  -9  -2    2.80    3.50
  -1   9   2    5.10    3.80
  -1   9   2    2.80    2.30
   0  -9  -2    4.20    2.70
   0  -9  -2    5.00    4.10
   0  -9  -2    4.40    2.90
   0   9   2   -0.60    2.60
   0   9   2    7.80    3.40
   0   9   2    4.20    4.50
  -1  -9  -2   -0.30    1.90
  -1  -9  -2    1.70    2.60
  -1  -9  -2   -0.30    3.10
   1   9   2    0.70    2.50
   1   9   2   13.70    5.70
   1   9   2    8.40    3.70
  -2  -9  -2  108.69   11.00
  -2  -9  -2   72.69   11.70
  -2  -9  -2  100.09    9.70
   2   9   2   74.49   11.30
   2   9   2  102.09   12.10
   2   9   2  105.39   10.80
  -3  -9  -2   42.40    8.80
  -3  -9  -2   63.69   10.90
  -3  -9  -2   46.90    7.90
   3   9   2   55.59   11.00
   3   9   2   43.10   11.20
   3   9   2   49.60    8.70
  -4  -9  -2   19.80    6.10
  -4  -9  -2   26.40    6.40
  -4  -9  -2   16.00    6.20
   4   9   2   13.30    7.60
   4   9   2   19.80    7.00
   4   9   2   28.90    8.50
  -5  -9  -2   52.99    9.80
  -5  -9  -2   42.50   10.60
  -5  -9  -2   27.20    8.70
   5   9   2   42.90   10.10
   5   9   2   43.60   12.90
  -6  -9  -2   10.50    6.60
  -6  -9  -2   -0.30    6.10
  -6  -9  -2    5.00    5.70
   6   9   2   -5.80    9.50
   6   9   2    0.60    5.20
  -7  -9  -2  -12.10    6.90
  -7  -9  -2   -8.80    8.20
  -7  -9  -2    8.40   10.70
   7   9   2   -7.70    8.10
  -8  -9  -2  -15.40    9.20
   8   9   2   -3.70   11.40
  -8  10   2  -11.70   11.20
   6 -10  -2   10.70    9.70
  -6  10   2   10.20    6.40
  -6  10   2    6.90    3.30
   5 -10  -2   64.49   13.60
  -5  10   2   46.90    9.70
  -5  10   2   61.79    7.50
   4 -10  -2   68.29   14.80
  -4  10   2   78.09   13.30
  -4  10   2   49.00    6.80
   3 -10  -2    3.70    6.20
  -3  10   2    7.80    3.50
  -3  10   2    8.70    4.20
   2 -10  -2   67.39    7.70
   2 -10  -2   94.79   15.00
  -2  10   2   78.59   10.20
  -2  10   2   87.69    8.60
   1 -10  -2   34.80    7.20
   1 -10  -2   43.50   10.00
   1 -10  -2   24.90    5.60
  -1  10   2   24.40    6.00
  -1  10   2   24.60    5.50
  -1  10   2   27.80    7.60
   0 -10  -2   20.30    5.30
   0 -10  -2   12.30    3.50
   0 -10  -2   16.30    6.10
   0  10   2   13.80    7.30
   0  10   2   25.00    6.10
  -1 -10  -2   26.90    6.20
  -1 -10  -2   30.20    7.20
  -1 -10  -2   30.10    7.80
   1  10   2   19.90    5.40
   1  10   2   15.20    7.60
   1  10   2   29.00    7.20
  -2 -10  -2   61.39   10.60
  -2 -10  -2   74.89   10.80
  -2 -10  -2   67.59    9.30
   2  10   2   82.09   11.00
   2  10   2   58.99   10.50
   2  10   2   86.39   13.40
  -3 -10  -2    3.60    4.50
  -3 -10  -2    3.20    4.00
  -3 -10  -2    0.70    3.00
   3  10   2    1.70    3.90
   3  10   2    5.60    4.60
   3  10   2    2.60    5.10
  -4 -10  -2   38.50    9.10
  -4 -10  -2   52.79    9.70
   4  10   2   44.40    9.70
   4  10   2   34.80   11.40
  -5 -10  -2   33.20    9.80
  -5 -10  -2   53.49   10.50
   5  10   2   77.29   17.70
   5  10   2   57.89   11.60
  -6 -10  -2   22.20    9.70
  -6 -10  -2   16.20    9.00
  -6 -10  -2    6.40    6.60
   6  10   2   -1.10   10.70
   6  10   2    2.80    6.80
  -7 -10  -2   -4.60    8.20
  -7 -10  -2  -12.10    9.30
   7  10   2   16.60   10.10
  -8 -10  -2   13.50   11.70
   8  10   2   12.70   11.80
   7 -11  -2   22.00   13.30
  -7  11   2    8.30    9.10
   6 -11  -2   -8.80   10.30
   6 -11  -2   -4.70    8.40
  -6  11   2   -9.40    3.00
  -6  11   2   10.40    7.30
  -6  11   2   -0.40    9.10
   5 -11  -2    9.30    8.60
  -5  11   2    1.30    3.00
  -5  11   2    8.40    6.00
   4 -11  -2   15.60    8.30
  -4  11   2   17.90    6.60
   3 -11  -2    9.30    7.30
  -3  11   2   11.90    5.60
  -3  11   2   12.40    4.80
   2 -11  -2    7.80    6.50
   2 -11  -2   11.10    4.20
  -2  11   2   13.40    5.00
  -2  11   2    7.20    3.60
   1 -11  -2   -1.00    2.10
   1 -11  -2   12.30    6.00
   1 -11  -2    6.60    3.70
  -1  11   2    3.80    3.10
  -1  11   2    6.40    6.40
  -1  11   2   -0.80    2.80
   0 -11  -2    4.60    4.20
   0 -11  -2    2.70    2.30
   0 -11  -2    5.10    3.70
   0  11   2    2.60    5.00
   0  11   2    4.00    3.80
   0  11   2    5.10    3.60
  -1 -11  -2    5.90    4.40
  -1 -11  -2    2.20    3.90
   1  11   2    7.20    4.00
   1  11   2    2.40    4.70
   1  11   2    4.80    4.20
  -2 -11  -2   13.50    4.80
  -2 -11  -2    6.50    3.90
  -2 -11  -2    6.10    4.80
   2  11   2   22.30    7.50
   2  11   2    7.80    5.80
   2  11   2    4.00    4.00
  -3 -11  -2    5.70    5.60
  -3 -11  -2    5.80    4.70
  -3 -11  -2    9.80    5.70
   3  11   2    5.60    6.10
   3  11   2    5.50    4.50
   3  11   2    4.60    5.40
  -4 -11  -2    9.60    5.90
  -4 -11  -2   12.10    6.30
   4  11   2    7.50    7.10
   4  11   2    3.20    5.50
  -5 -11  -2    5.80    6.40
  -5 -11  -2    5.10    6.20
   5  11   2    6.30    6.50
   5  11   2   -3.80    7.30
  -6 -11  -2    8.90    9.30
  -6 -11  -2   -5.90    7.20
   6  11   2    2.10    9.50
   6  11   2   -8.20    7.30
  -7 -11  -2    3.90    9.60
   7  11   2  -10.80    8.40
  -7  12   2   10.60   10.80
   6 -12  -2    8.60   10.70
  -6  12   2   -3.90   11.40
  -6  12   2    3.40    8.30
   5 -12  -2  -15.80    9.10
  -5  12   2    0.60    5.30
  -5  12   2    5.30    3.80
   4 -12  -2   20.80    9.80
  -4  12   2    4.80    5.50
  -4  12   2   11.40    4.40
   3 -12  -2    3.70    6.90
  -3  12   2   10.80    6.40
  -3  12   2    9.70    4.60
   2 -12  -2  149.59   21.00
   2 -12  -2  167.28   13.40
  -2  12   2  156.28   14.20
  -2  12   2  164.68   13.90
   1 -12  -2   67.19   10.60
   1 -12  -2   48.60    8.20
   1 -12  -2   40.90   10.80
  -1  12   2   50.39    9.00
  -1  12   2   49.90   12.20
  -1  12   2   51.99    9.00
   0 -12  -2   34.50    7.80
   0 -12  -2   43.60   10.50
   0  12   2   20.50    6.50
   0  12   2   43.10   10.60
   0  12   2   50.49   10.10
  -1 -12  -2   58.79    9.80
  -1 -12  -2   53.29   11.20
  -1 -12  -2   45.00    8.60
   1  12   2   53.09    9.30
   1  12   2   46.00   11.10
   1  12   2   39.80    9.00
  -2 -12  -2  189.98   17.80
  -2 -12  -2  175.88   17.70
  -2 -12  -2  153.58   15.20
   2  12   2  168.88   18.20
   2  12   2  168.88   15.50
   2  12   2  110.79   17.20
  -3 -12  -2   11.20    6.10
  -3 -12  -2    5.00    5.30
  -3 -12  -2    2.90    4.40
   3  12   2   11.70    7.00
   3  12   2   15.90    6.10
  -4 -12  -2    6.60    5.70
   4  12   2   15.10    5.80
   4  12   2   23.40    9.20
  -5 -12  -2    6.10    7.60
  -5 -12  -2    6.20    7.00
  -5 -12  -2   11.10    6.30
   5  12   2   14.30    9.40
   5  12   2   11.60   10.90
   5  12   2    1.90    7.10
  -6 -12  -2   21.80    9.20
  -6 -12  -2    9.10    7.90
   6  12   2    4.30   12.00
   6  12   2    8.10    8.80
  -7 -12  -2   10.00   11.30
   7  12   2    3.90   10.70
   7 -13  -2    5.30   16.40
  -7  13   2    6.90   10.30
   6 -13  -2   10.60   13.50
  -6  13   2   -6.60    7.80
   5 -13  -2   22.10   11.70
  -5  13   2   -0.30    6.30
  -5  13   2    9.00    4.90
   4 -13  -2   -3.90    7.70
  -4  13   2    3.50    5.00
  -4  13   2    7.10    4.20
   3 -13  -2   36.60   11.40
  -3  13   2   15.60    6.30
  -3  13   2    8.40    4.60
   2 -13  -2    3.60    6.20
   2 -13  -2   12.80    4.90
  -2  13   2    2.20    4.00
  -2  13   2    2.80    5.10
   1 -13  -2    2.10    4.70
   1 -13  -2   -0.30    6.10
  -1  13   2   13.10    5.30
  -1  13   2    6.30    7.00
  -1  13   2   -4.40    4.40
   0 -13  -2    2.20    5.50
   0 -13  -2    5.70    4.10
   0 -13  -2   -2.40    3.90
   0  13   2   -5.50    6.10
   0  13   2    1.10    3.50
   0  13   2    6.20    4.30
  -1 -13  -2    4.50    8.20
  -1 -13  -2    0.50    4.80
  -1 -13  -2    1.90    3.50
   1  13   2   -2.20    3.90
   1  13   2   -3.30    3.90
   1  13   2    1.90    7.40
  -2 -13  -2    3.10    5.20
  -2 -13  -2    3.90    5.20
  -2 -13  -2    4.50    4.30
   2  13   2    9.10    6.00
   2  13   2    6.20    8.30
   2  13   2   -1.70    3.90
  -3 -13  -2    6.60    4.80
  -3 -13  -2   10.10    6.30
   3  13   2   14.00    8.80
   3  13   2   19.90    6.20
  -4 -13  -2   -6.70    6.70
  -4 -13  -2   -0.90    8.10
  -4 -13  -2   15.50    6.80
   4  13   2   -9.50    6.90
   4  13   2   -2.20    5.80
  -5 -13  -2   13.90    7.90
  -5 -13  -2    3.40    8.00
  -5 -13  -2   20.20    7.90
   5  13   2    5.50   10.90
   5  13   2   17.50   11.10
   5  13   2   29.90   10.20
  -6 -13  -2   12.90    9.90
  -6 -13  -2   -0.70    8.50
   6  13   2   -4.00   12.30
   6  13   2   11.30   10.10
  -7 -13  -2    4.00   11.00
   7  13   2   17.90   14.50
  -6  14   2    7.90   10.30
   5 -14  -2   -1.10   10.30
  -5  14   2    0.80    6.50
  -5  14   2   -4.50    4.40
   4 -14  -2   -7.50    7.90
  -4  14   2    6.90    4.80
  -4  14   2  -15.90    5.70
   3 -14  -2    8.70    9.00
  -3  14   2   20.40    8.30
  -3  14   2   13.00    5.80
   2 -14  -2   33.50    7.80
   2 -14  -2   32.10   11.20
  -2  14   2   28.10    8.10
  -2  14   2   35.10    8.40
   1 -14  -2  101.89   22.40
   1 -14  -2  111.59   15.60
  -1  14   2   72.19   12.00
  -1  14   2   90.09   13.40
   0 -14  -2    9.50    5.30
   0 -14  -2   13.80    6.20
   0 -14  -2   13.20    7.70
   0  14   2   13.10    6.60
   0  14   2    2.10    9.60
   0  14   2    2.40    4.60
  -1 -14  -2   85.79   12.90
  -1 -14  -2   72.49   11.60
   1  14   2   97.59   16.90
   1  14   2   70.29   11.80
  -2 -14  -2   38.00   10.90
  -2 -14  -2   30.30    8.80
  -2 -14  -2   32.50    8.10
   2  14   2   24.60   15.00
   2  14   2   24.10    7.40
  -3 -14  -2   20.80    7.10
  -3 -14  -2   27.30    9.00
  -3 -14  -2    8.30    7.70
   3  14   2   17.50    7.50
   3  14   2    8.70    7.90
  -4 -14  -2    0.70    7.20
  -4 -14  -2    1.70    6.40
  -4 -14  -2    7.80    6.30
   4  14   2   15.30   10.00
   4  14   2   -5.70    9.40
  -5 -14  -2    4.30    8.70
   5  14   2    4.20   10.90
   5  14   2   -1.10    7.60
  -6 -14  -2   -0.30   11.00
   6  14   2   16.50   10.30
   6 -15  -2  -27.70   16.20
  -6  15   2    4.10   11.40
   5 -15  -2   14.00   11.80
  -5  15   2   17.60    9.00
  -5  15   2    8.50    6.50
   4 -15  -2   -0.80   11.30
  -4  15   2    7.10    6.00
  -4  15   2  -10.00    5.90
   3 -15  -2    0.90    8.60
  -3  15   2   -0.80    5.80
  -3  15   2   11.10    7.90
   2 -15  -2    8.50    9.20
   2 -15  -2   10.30    5.80
  -2  15   2   16.00    7.50
  -2  15   2    6.50    5.90
   1 -15  -2    6.50    4.30
   1 -15  -2   -8.10    4.90
   1 -15  -2   -1.40    7.00
  -1  15   2   -2.10    5.30
  -1  15   2    4.20    6.00
   0 -15  -2    5.00    6.60
   0 -15  -2    2.60    3.90
   0 -15  -2   -2.30    5.50
   0  15   2   -1.30    4.70
   0  15   2    8.00   10.10
   0  15   2   -2.10    5.50
  -1 -15  -2   10.90    6.90
  -1 -15  -2   -2.80    5.70
  -1 -15  -2   -2.80    4.00
   1  15   2   -6.70    5.90
   1  15   2   -3.40    4.50
   1  15   2   12.90    9.40
  -2 -15  -2   17.70    7.90
  -2 -15  -2    7.80    5.90
  -2 -15  -2   16.20    8.30
   2  15   2   16.60   12.50
   2  15   2   11.90    7.00
   2  15   2    9.50    9.00
  -3 -15  -2   20.20    7.30
  -3 -15  -2    6.40    7.20
  -3 -15  -2   -5.60    7.70
   3  15   2    4.50    9.80
   3  15   2   18.20    8.10
   3  15   2   15.70   12.90
  -4 -15  -2   -5.70    7.70
  -4 -15  -2    2.80    7.90
   4  15   2    0.40    9.50
   4  15   2    0.50    6.70
  -5 -15  -2   -0.70    9.50
  -5 -15  -2   11.20    9.20
   5  15   2   15.00   11.10
   5  15   2    1.40   12.30
  -6 -15  -2   -8.40   11.20
   6  15   2  -10.30   12.00
   6  15   2  -30.80   14.40
   5 -16  -2  -11.90   15.40
  -5  16   2   -4.70    7.10
  -5  16   2    4.30   11.10
   4 -16  -2   -1.10   10.80
  -4  16   2    9.40    8.60
  -4  16   2    4.40    5.80
   3 -16  -2  -10.10   10.70
  -3  16   2   13.00    7.40
  -3  16   2   10.80    6.50
   2 -16  -2   21.10   10.90
   2 -16  -2   -1.00    5.90
  -2  16   2    1.00    5.90
  -2  16   2    0.60    6.30
   1 -16  -2    3.40    5.80
   1 -16  -2    8.30    5.30
   1 -16  -2   14.20   10.00
  -1  16   2    0.90    7.20
  -1  16   2    2.40    6.60
   0 -16  -2   -9.10    6.40
   0 -16  -2   -3.50    7.30
   0 -16  -2   -1.90    5.30
   0  16   2   -6.20   10.80
   0  16   2   -4.40    6.30
  -1 -16  -2   10.70    6.20
  -1 -16  -2   -4.40    7.20
  -1 -16  -2    6.90    6.90
   1  16   2    6.00   13.00
   1  16   2   -0.50    7.40
   1  16   2    1.20    5.70
  -2 -16  -2    9.40    7.40
  -2 -16  -2   -1.60    6.00
  -2 -16  -2   -2.40    7.20
   2  16   2    5.00    8.60
   2  16   2   22.10   12.30
   2  16   2   -1.50    7.00
  -3 -16  -2   -8.80    9.20
  -3 -16  -2   10.40   10.10
  -3 -16  -2    3.40   10.30
   3  16   2   -2.80   10.00
   3  16   2    7.40    7.70
  -4 -16  -2   10.70    9.40
  -4 -16  -2    6.70    9.50
   4  16   2  -12.70    8.70
   4  16   2   -4.20    9.70
  -5 -16  -2    9.50   11.10
   5  16   2    9.10   11.50
   5  16   2  -15.50   13.80
   4 -17  -2  -21.40   14.90
  -4  17   2   -9.80    9.00
  -4  17   2   12.80    8.20
   3 -17  -2   26.10   12.80
  -3  17   2   -0.70    6.80
  -3  17   2   -1.80    7.50
   2 -17  -2  -19.40   10.10
   2 -17  -2    7.20    7.70
  -2  17   2   15.00    7.20
  -2  17   2   -1.40    6.70
   1 -17  -2   -2.80    8.70
   1 -17  -2    8.00    7.30
   1 -17  -2   23.50   11.10
  -1  17   2   16.70    8.40
  -1  17   2    4.20    7.20
   0 -17  -2   16.80    7.90
   0 -17  -2   13.00   10.00
   0 -17  -2   -1.00    8.10
   0  17   2   -0.10   13.20
   0  17   2   13.10    7.50
   0  17   2   16.40    9.00
  -1 -17  -2    6.50    9.50
  -1 -17  -2   12.80    7.60
  -1 -17  -2   16.50    9.10
   1  17   2  -10.20    6.90
   1  17   2   -5.90    7.40
  -2 -17  -2    1.10    9.40
  -2 -17  -2    1.70    7.70
  -2 -17  -2   -1.20    8.10
   2  17   2   -1.60    8.20
   2  17   2   10.70   12.00
  -3 -17  -2   12.10    9.50
  -3 -17  -2    3.70    9.40
   3  17   2   -8.00   10.50
   3  17   2   -2.90    8.60
  -4 -17  -2   11.30   11.10
   4  17   2    0.10   17.50
   4  17   2   -0.20   10.60
   3 -18  -2  -10.80   14.90
  -3  18   2    8.80   11.70
  -3  18   2  -14.40    9.20
   2 -18  -2   -4.50    7.80
   2 -18  -2   10.80   12.80
  -2  18   2    2.10    7.70
  -2  18   2   -2.30    8.10
   1 -18  -2   -1.00   10.20
  -1  18   2   12.60   10.00
  -1  18   2  -12.80    7.30
   0 -18  -2   76.09   15.10
   0 -18  -2   50.49   15.20
   0 -18  -2   48.00   12.30
   0  18   2   45.80   12.80
   0  18   2   33.10   13.80
  -1 -18  -2   11.70    9.30
  -1 -18  -2   13.20   11.20
   1  18   2    0.70    8.40
   1  18   2   -1.90    9.50
  -2 -18  -2    7.20   10.90
  -2 -18  -2    9.50   11.20
   2  18   2    0.10    8.30
   2  18   2    9.30   10.90
  -3 -18  -2  -11.60   10.60
   3  18   2   10.80    9.20
   3  18   2    3.20   12.40
   2 -19  -2    4.40    9.50
   2 -19  -2    7.60   13.60
  -2  19   2   -6.50    9.20
  -2  19   2   13.60   10.20
   1 -19  -2    4.30    9.60
   1 -19  -2  -19.90   14.40
  -1  19   2    7.40    9.70
  -1  19   2   -4.00   10.40
   0 -19  -2    1.60   13.00
   0  19   2   24.80    9.60
   0  19   2    3.70   11.20
  -1 -19  -2   17.10   12.30
   1  19   2   13.60   12.70
   1  19   2   -0.80    9.10
  -2 -19  -2   -2.70   11.20
   2  19   2   -2.00   11.60
   2  19   2   11.20   14.60
   2  19  -3   10.30   20.30
   2  19  -3    4.80    8.80
  -2 -19   3  -10.90   10.70
   1  19  -3  -17.60    9.70
   1  19  -3    4.60   10.40
  -1 -19   3   -3.70   11.50
   0  19  -3   -4.00    9.40
   0  19  -3    7.50   10.40
   0 -19   3   -6.40   11.90
  -1  19  -3   -8.10    9.60
  -1  19  -3   -3.70    9.80
   1 -19   3    4.20   12.50
  -2  19  -3  -13.40    8.50
  -2  19  -3   15.70   11.00
   3  18  -3   -2.90   10.20
   3  18  -3   24.60   13.90
  -3 -18   3   22.50   10.70
   2  18  -3   -2.30    7.60
   2  18  -3   -8.30   11.80
  -2 -18   3    1.90    9.50
   1  18  -3   11.30    9.80
   1  18  -3   -1.60    7.30
  -1 -18   3   -0.40   10.20
   0  18  -3   11.40    9.10
   0  18  -3   12.20   10.20
   0 -18   3   24.90   10.30
  -1  18  -3   15.10    8.30
  -1  18  -3  -17.10    8.20
   1 -18   3   21.00   11.80
   1 -18   3   -1.90   10.70
  -2  18  -3   -1.00    7.20
  -2  18  -3   -3.60    9.10
   2 -18   3    7.60   12.10
  -3  18  -3   12.40    9.90
  -3  18  -3   -1.00    8.40
   3 -18   3    7.50   14.80
   4  17  -3   35.50   14.60
   4  17  -3    3.00   10.20
  -4 -17   3    2.20    9.30
   3  17  -3   -7.20    8.70
   3  17  -3   17.50   11.60
  -3 -17   3   17.10    8.90
   2  17  -3    7.70    8.70
   2  17  -3    7.40    7.70
  -2 -17   3    3.50    7.90
  -2 -17   3    5.40    9.10
   1  17  -3    8.70    9.20
   1  17  -3   -2.80    6.90
  -1 -17   3    7.10    5.00
  -1 -17   3    4.00    8.30
  -1 -17   3    9.50    8.00
   0  17  -3   -5.20    6.20
   0  17  -3   -7.90    5.80
   0 -17   3   -9.90    8.40
   0 -17   3   10.50    6.70
   0 -17   3    1.10    8.10
  -1  17  -3   17.80    8.50
  -1  17  -3    8.80    6.80
   1 -17   3   15.50    8.40
   1 -17   3    8.50    9.30
  -2  17  -3    0.70    6.30
  -2  17  -3   -5.30    6.30
   2 -17   3   12.80    9.50
  -3  17  -3    2.40    7.40
  -3  17  -3   17.70    9.30
   3 -17   3   17.80   12.50
  -4  17  -3    5.90    8.40
  -4  17  -3   27.10   11.20
   4 -17   3   -5.40   14.40
   5  16  -3   21.10   14.50
   5  16  -3  -10.30    8.40
  -5 -16   3   16.30   10.50
   4  16  -3  -15.00   10.60
   4  16  -3    6.50    8.20
  -4 -16   3    8.80    9.00
   3  16  -3   15.00    7.50
   3  16  -3   -0.40    8.10
  -3 -16   3   18.50    8.70
  -3 -16   3    2.50    7.10
   2  16  -3   -8.30   11.70
   2  16  -3   11.90    7.00
   2  16  -3    0.80    7.90
  -2 -16   3    3.00    7.70
  -2 -16   3   -1.80    7.40
  -2 -16   3   -1.80    6.60
   1  16  -3   -2.30    5.90
   1  16  -3   25.10   12.60
   1  16  -3    6.60    6.90
  -1 -16   3  -15.90    6.40
  -1 -16   3   -5.10    3.80
  -1 -16   3  -12.40    7.80
   0  16  -3    7.00    6.30
   0  16  -3    0.60    9.90
   0  16  -3   -0.50    6.00
   0 -16   3  -12.00    7.90
   0 -16   3    9.90    6.80
  -1  16  -3   -1.20    6.10
  -1  16  -3   -2.00    4.90
   1 -16   3   -6.00    6.40
   1 -16   3    4.70    7.50
  -2  16  -3    8.40    7.00
  -2  16  -3    3.90    5.80
   2 -16   3   17.40   10.00
  -3  16  -3    0.50    8.50
  -3  16  -3    4.10    5.70
   3 -16   3    4.70   11.00
  -4  16  -3   10.70    8.00
  -4  16  -3    5.70    6.80
   4 -16   3    4.60   12.90
  -5  16  -3    2.00    7.60
  -5  16  -3    0.60    9.80
   5 -16   3    0.00   17.60
   6  15  -3    7.00   10.60
  -6 -15   3  -22.00    9.30
   5  15  -3   -2.50    8.30
   5  15  -3   -4.60   11.80
  -5 -15   3   -8.40    8.80
   4  15  -3   -4.70    8.60
   4  15  -3   10.80    6.80
  -4 -15   3  -15.20    6.30
  -4 -15   3    7.90    8.00
   3  15  -3    7.80   10.80
   3  15  -3    6.70    6.00
   3  15  -3   10.70    9.20
  -3 -15   3    6.60    7.50
  -3 -15   3    3.80    4.00
  -3 -15   3    0.30    6.40
   2  15  -3    0.00   11.60
   2  15  -3   16.70    8.00
   2  15  -3   26.20    8.00
  -2 -15   3    5.50    7.10
  -2 -15   3    6.70    7.60
  -2 -15   3   17.60    6.80
   1  15  -3   10.20   10.50
   1  15  -3   -0.20    5.50
  -1 -15   3   -4.00    5.80
  -1 -15   3   -3.80    5.50
  -1 -15   3    5.50    5.20
   0  15  -3    7.80    4.70
   0  15  -3   26.50    7.60
   0  15  -3    9.90   11.00
   0 -15   3   18.20    7.40
   0 -15   3    4.30    5.80
  -1  15  -3    3.30    5.70
  -1  15  -3    6.70    5.30
   1 -15   3    6.80    7.40
   1 -15   3    3.10    5.40
  -2  15  -3   11.40    6.80
  -2  15  -3   24.90    7.90
   2 -15   3   13.50    8.80
  -3  15  -3   10.80    6.10
  -3  15  -3   -6.40    5.50
   3 -15   3   -3.10    8.80
  -4  15  -3    5.40    5.60
  -4  15  -3    5.20    6.70
   4 -15   3    5.10   11.60
  -5  15  -3    3.70    8.70
   5 -15   3    8.80   13.60
   6 -15   3  -15.10   16.60
   6  14  -3   25.50   11.40
   6  14  -3    0.30   19.90
  -6 -14   3    3.20    9.20
   5  14  -3    5.90   10.30
   5  14  -3    3.30    7.60
  -5 -14   3   -3.50    7.80
   4  14  -3   -4.10    5.80
   4  14  -3    1.20    9.70
   4  14  -3   -8.10    6.80
  -4 -14   3   -2.40    4.90
  -4 -14   3    6.50    6.90
  -4 -14   3   -0.80    6.90
   3  14  -3   35.20   11.00
   3  14  -3   17.30    6.80
   3  14  -3    4.20   10.90
  -3 -14   3   22.60    7.40
  -3 -14   3   18.10   10.30
  -3 -14   3   39.20    9.80
   2  14  -3   37.80   12.60
   2  14  -3   46.00    9.40
   2  14  -3   32.70    8.80
  -2 -14   3   23.00    7.70
  -2 -14   3   53.59   10.90
  -2 -14   3   52.49    9.90
   1  14  -3    6.80    4.90
   1  14  -3   18.10    7.10
   1  14  -3   10.80   10.00
  -1 -14   3   19.90    8.10
  -1 -14   3    5.10    5.10
  -1 -14   3   19.00    7.20
   0  14  -3    0.90    8.10
   0  14  -3    5.10    4.50
   0  14  -3    5.40    4.90
   0 -14   3    8.20    5.10
   0 -14   3    6.10    5.50
   0 -14   3    1.90    4.10
  -1  14  -3   16.90    6.20
  -1  14  -3   15.40    6.80
   1 -14   3   42.00   10.60
   1 -14   3   17.10    8.00
  -2  14  -3   90.39   14.20
  -2  14  -3   52.59   10.20
   2 -14   3   51.79   22.10
  -3  14  -3   19.30    6.90
  -3  14  -3   31.90    9.00
   3 -14   3   24.30   12.00
  -4  14  -3   -9.60    5.50
  -4  14  -3    1.00    5.20
   4 -14   3    1.90    8.80
  -5  14  -3    2.20    5.70
  -5  14  -3    7.50   12.50
   5 -14   3   -2.70   11.50
  -6  14  -3    8.90    9.90
  -6  14  -3   16.40   16.40
  -6  14  -3    7.20    7.20
   6  13  -3   19.10    9.30
   6  13  -3   16.20   11.20
  -6 -13   3   14.10    8.30
   5  13  -3   -4.60    5.50
   5  13  -3   11.10   12.60
   5  13  -3   -8.90    8.60
  -5 -13   3    5.10    6.50
  -5 -13   3    1.60    6.70
  -5 -13   3   12.40    7.80
   4  13  -3   -2.60    5.10
   4  13  -3    5.20   11.40
   4  13  -3   -3.20    5.90
  -4 -13   3    1.40    5.60
  -4 -13   3    4.30    6.10
  -4 -13   3   -2.10    5.20
   3  13  -3   -0.40    6.70
   3  13  -3    3.40    6.20
   3  13  -3   -7.80    4.20
  -3 -13   3    0.00    5.20
  -3 -13   3   -0.10    4.90
   2  13  -3   19.90    7.90
   2  13  -3   29.70    7.30
   2  13  -3   32.00   11.00
  -2 -13   3   15.70    6.70
  -2 -13   3   37.50    8.60
  -2 -13   3   16.00    4.50
   1  13  -3  158.38   14.20
   1  13  -3  123.79   18.50
   1  13  -3  154.18   16.40
  -1 -13   3  127.09   14.10
  -1 -13   3  128.29   16.70
  -1 -13   3  133.39   13.90
   0  13  -3   90.19   13.00
   0  13  -3  148.49   13.70
   0  13  -3  146.29   21.40
   0 -13   3   97.59   15.00
   0 -13   3  126.39   13.70
   0 -13   3  114.69   12.50
  -1  13  -3  148.09   13.90
  -1  13  -3  158.08   15.20
   1 -13   3  133.19   14.50
   1 -13   3  141.49   16.40
  -2  13  -3   42.60    8.50
  -2  13  -3   16.60    5.90
   2 -13   3   23.20    8.60
  -3  13  -3    2.10    3.50
  -3  13  -3    6.60    5.10
   3 -13   3    0.80    8.40
  -4  13  -3   -3.70    5.10
  -4  13  -3   -1.60    4.20
   4 -13   3   -4.90    6.80
  -5  13  -3   10.20    7.90
  -5  13  -3    6.60    5.60
   5 -13   3   -3.90    9.40
   5 -13   3   -1.70   10.70
  -6  13  -3   17.60    8.90
  -6  13  -3   16.70   14.40
  -6  13  -3    8.80    6.60
   6 -13   3   10.40   14.40
   7  12  -3   25.20   17.00
   7  12  -3    2.30   11.10
  -7 -12   3    7.90    8.40
   6  12  -3   10.90   10.70
   6  12  -3   -1.80    8.60
   5  12  -3   -3.10   10.00
   5  12  -3    1.80    5.90
   5  12  -3   -3.30    7.00
  -5 -12   3    5.30    6.30
  -5 -12   3    1.80    5.30
  -5 -12   3    6.70    5.80
   4  12  -3    5.40    6.10
   4  12  -3    4.60    6.80
   4  12  -3    2.40    8.00
  -4 -12   3    4.40    5.20
  -4 -12   3    1.10    5.80
  -4 -12   3   -1.30    4.30
   3  12  -3    9.90    7.00
   3  12  -3    2.80    7.00
   3  12  -3    8.60    5.00
  -3 -12   3    8.00    4.60
  -3 -12   3    9.00    4.80
   2  12  -3  169.28   14.40
   2  12  -3  181.18   17.80
   2  12  -3  149.29   17.50
  -2 -12   3  178.08   14.80
  -2 -12   3  137.49   14.50
  -2 -12   3  176.68   16.20
   1  12  -3   74.49   10.60
   1  12  -3   57.19    9.10
   1  12  -3  105.59   16.00
  -1 -12   3   78.49   11.60
  -1 -12   3   71.19   10.20
  -1 -12   3   83.29   12.50
   0  12  -3   -7.10    6.00
   0  12  -3   10.30    5.70
   0  12  -3    3.80    4.20
   0 -12   3    2.00    4.30
   0 -12   3    6.00    4.30
   0 -12   3   11.20    5.50
  -1  12  -3  102.89   11.50
  -1  12  -3   66.99   10.20
  -1  12  -3   81.39   14.80
   1 -12   3   84.89   14.20
   1 -12   3   66.79   10.70
  -2  12  -3  189.58   16.00
  -2  12  -3  152.68   15.40
   2 -12   3  201.48   19.80
  -3  12  -3    9.40    4.40
  -3  12  -3    2.60    4.40
   3 -12   3    3.20    7.40
  -4  12  -3   10.10    4.70
  -4  12  -3    7.50    5.30
   4 -12   3   -0.10    7.10
  -5  12  -3    1.50    4.20
  -5  12  -3   -1.90    5.60
   5 -12   3   -4.10    8.80
   5 -12   3    3.10    9.50
  -6  12  -3    2.90   10.60
  -6  12  -3   -3.20    4.60
  -6  12  -3   21.50    9.00
   6 -12   3   12.60   12.40
  -7  12  -3   -6.50    6.50
  -7  12  -3  -12.00    9.90
   7 -12   3    2.00   12.70
   7  11  -3   -3.30    9.30
   7  11  -3   -1.60   13.70
  -7 -11   3   12.50    8.30
   6  11  -3   11.60    7.70
   6  11  -3    2.40   10.00
   6  11  -3   -0.90    9.60
  -6 -11   3    5.20    7.30
  -6 -11   3   14.90    7.10
  -6 -11   3    7.10    7.00
   5  11  -3   25.10    9.70
   5  11  -3   25.00    8.10
   5  11  -3   24.00   10.50
  -5 -11   3   24.50    9.40
  -5 -11   3   27.50    7.60
  -5 -11   3   24.10    7.60
   4  11  -3    8.20    5.20
   4  11  -3   10.40    7.40
   4  11  -3   -1.00    6.30
  -4 -11   3    5.80    5.00
  -4 -11   3    9.10    5.40
  -4 -11   3    9.00    5.00
   3  11  -3    9.20    5.20
   3  11  -3   13.90    6.80
   3  11  -3   21.20    8.00
  -3 -11   3   11.30    4.30
  -3 -11   3   21.20    6.10
  -3 -11   3   26.40    7.00
   2  11  -3   16.00    7.20
   2  11  -3   25.60    8.20
   2  11  -3   22.40    5.80
  -2 -11   3   29.90    7.00
  -2 -11   3   31.60    7.90
  -2 -11   3   31.50    7.50
   1  11  -3  105.49   15.40
   1  11  -3  105.79   12.40
   1  11  -3  106.39   10.80
  -1 -11   3  128.29   12.60
  -1 -11   3  108.59   10.80
  -1 -11   3  113.09   12.80
   0  11  -3  100.29   10.60
   0  11  -3  103.49   11.50
   0  11  -3  139.49   15.40
   0 -11   3   89.19   13.00
   0 -11   3  115.59   11.60
  -1  11  -3  107.59   11.80
  -1  11  -3  124.19   11.80
  -1  11  -3  113.29   16.50
   1 -11   3  119.39   16.30
  -2  11  -3   23.80    6.80
  -2  11  -3   32.50    7.20
   2 -11   3   19.70    8.00
  -3  11  -3   23.90    6.40
  -3  11  -3   19.00    6.10
   3 -11   3   22.20    9.00
  -4  11  -3   15.10    5.30
  -4  11  -3    8.50    5.00
   4 -11   3    6.80    8.30
   4 -11   3    8.30    6.90
  -5  11  -3   33.90    8.60
  -5  11  -3   14.40    5.50
   5 -11   3   17.00   10.40
   5 -11   3   34.30   11.10
  -6  11  -3   -0.30    4.90
  -6  11  -3    9.90    9.40
  -6  11  -3    4.30    6.90
   6 -11   3    8.90   10.20
   6 -11   3    6.90    8.90
  -7  11  -3   23.90   13.80
  -7  11  -3   -4.80    6.00
   7 -11   3   -2.70   12.40
   8  10  -3   -0.90   11.80
  -8 -10   3   -1.60    8.90
   7  10  -3   -1.50    7.90
   7  10  -3    3.80   11.60
  -7 -10   3   -0.20    7.60
   6  10  -3    2.70    8.20
   6  10  -3   -2.60   10.10
   6  10  -3   -5.80    6.90
  -6 -10   3    8.70    7.40
  -6 -10   3   -7.40    5.50
  -6 -10   3   -0.30    6.80
   5  10  -3    2.70    7.90
   5  10  -3    1.20    5.60
   5  10  -3   -0.60    5.80
  -5 -10   3  -10.00    4.50
  -5 -10   3   11.00    4.90
   4  10  -3   26.60    9.70
   4  10  -3   23.60    6.90
   4  10  -3   21.60    8.80
  -4 -10   3   23.20    6.70
  -4 -10   3   27.00    8.60
  -4 -10   3   30.90    6.50
   3  10  -3   90.69   11.80
   3  10  -3   71.49   12.70
   3  10  -3   65.59   12.10
  -3 -10   3   89.09   11.90
  -3 -10   3  104.79   14.90
  -3 -10   3   56.59    8.30
   2  10  -3   42.60    8.90
   2  10  -3   34.40    8.70
   2  10  -3   46.50    8.40
  -2 -10   3   39.30    8.00
  -2 -10   3   49.00    7.60
  -2 -10   3   36.60    7.90
   1  10  -3   45.90    7.90
   1  10  -3   41.60    9.90
   1  10  -3   34.40    7.00
  -1 -10   3   40.10    6.80
  -1 -10   3   35.00    7.80
   0  10  -3    4.00    4.60
   0  10  -3    0.90    2.50
   0  10  -3    0.90    2.90
   0 -10   3   -4.20    2.30
   0 -10   3   -1.40    3.50
   0 -10   3   -0.40    1.30
  -1  10  -3   44.40    7.90
  -1  10  -3   60.89   17.90
  -1  10  -3   42.70    8.50
   1 -10   3   35.70    8.60
   1 -10   3   26.10    5.80
  -2  10  -3   45.50    8.10
  -2  10  -3   41.00    8.30
   2 -10   3   38.90    9.70
  -3  10  -3  107.39   11.70
  -3  10  -3   76.99   11.20
   3 -10   3  103.79   16.70
  -4  10  -3   20.30    6.70
  -4  10  -3   31.00    7.70
   4 -10   3    9.20    7.70
   4 -10   3   33.80    9.20
  -5  10  -3  -11.80    4.40
  -5  10  -3   -1.20    6.30
  -5  10  -3    5.20    3.70
   5 -10   3    1.70    8.00
  -6  10  -3   22.10   10.40
  -6  10  -3    4.50    4.40
  -6  10  -3   -0.60    5.90
   6 -10   3    0.90    8.60
   6 -10   3    8.70    9.60
  -7  10  -3   -7.10    7.30
  -7  10  -3    9.10    5.60
  -7  10  -3  -11.50   13.20
  -8  10  -3    0.60    7.30
  -8  -9   3   -2.40    7.80
   7   9  -3    0.30   10.70
   7   9  -3    1.30    8.40
   7   9  -3    5.30    9.50
  -7  -9   3    8.10    6.60
  -7  -9   3   13.60    8.00
   6   9  -3   33.60   12.50
   6   9  -3   16.70    7.50
   6   9  -3   28.20   10.60
  -6  -9   3   21.20    9.50
  -6  -9   3   10.60    7.00
   5   9  -3   -3.40    4.40
   5   9  -3    3.60    6.60
   5   9  -3   -5.90    5.40
  -5  -9   3    0.10    4.10
  -5  -9   3    1.60    4.20
  -5  -9   3    5.60    4.40
   4   9  -3   14.40    5.10
   4   9  -3   25.60    7.90
   4   9  -3   29.90    8.80
  -4  -9   3   36.60    9.30
  -4  -9   3   25.40    6.40
  -4  -9   3   38.60    8.00
   3   9  -3   39.10    8.70
   3   9  -3   39.50    7.70
   3   9  -3   61.19   12.50
  -3  -9   3   42.00    7.10
  -3  -9   3   41.60    7.70
  -3  -9   3   34.40    6.70
   2   9  -3   11.40    3.90
   2   9  -3   14.40    5.30
   2   9  -3    5.50    4.00
  -2  -9   3   11.50    4.00
  -2  -9   3   11.60    4.50
  -2  -9   3    7.30    4.10
   1   9  -3   21.70    4.80
   1   9  -3   16.20    5.70
   1   9  -3   13.20    5.40
  -1  -9   3   17.90    5.40
  -1  -9   3   28.20    7.10
  -1  -9   3   24.20    5.10
   0   9  -3    2.80    3.70
   0   9  -3    0.50    2.10
   0   9  -3   -1.40    1.60
   0  -9   3    2.00    2.20
   0  -9   3    4.10    3.50
   0  -9   3   -2.80    1.80
  -1   9  -3   12.90    3.80
  -1   9  -3   16.40    6.30
  -1   9  -3   14.40    4.20
   1  -9   3   19.50    6.00
   1  -9   3   10.50    4.00
  -2   9  -3   18.30    5.90
  -2   9  -3   11.50    4.40
   2  -9   3    9.40    5.00
  -3   9  -3   38.40    6.80
  -3   9  -3   49.00    8.60
   3  -9   3   57.89   12.10
  -4   9  -3   36.60    7.40
  -4   9  -3    9.20    4.90
   4  -9   3   31.50    8.00
   4  -9   3   15.10    8.10
  -5   9  -3    0.80    6.20
  -5   9  -3    0.20    3.20
   5  -9   3    0.80    6.50
   5  -9   3    2.60    6.80
  -6   9  -3    7.00    9.40
  -6   9  -3    9.10    5.90
   6  -9   3   23.50   11.10
  -7   9  -3   10.80    6.20
  -7   9  -3    5.20   19.50
  -8   9  -3    9.00    7.10
   8   8  -3   -1.40   10.20
  -8  -8   3   -6.70    7.90
   7   8  -3   -2.60    9.10
   7   8  -3    5.50    9.90
   7   8  -3   -2.10    7.30
  -7  -8   3    4.20    6.00
  -7  -8   3    2.50    7.20
  -7  -8   3   20.40    9.50
   6   8  -3   -1.60    8.20
   6   8  -3   10.00    8.10
   6   8  -3   18.60    7.20
  -6  -8   3   17.90    7.10
  -6  -8   3   15.10    6.50
   5   8  -3   11.90    6.10
   5   8  -3    0.00    4.70
   5   8  -3   -2.60    5.90
  -5  -8   3    8.40    5.50
  -5  -8   3   14.70    5.70
  -5  -8   3    7.70    5.00
   4   8  -3   58.29   12.20
   4   8  -3   47.00    9.80
   4   8  -3   61.79    9.70
  -4  -8   3   59.49    9.00
  -4  -8   3   43.70    8.80
  -4  -8   3   55.89    8.50
   3   8  -3   11.50    4.20
   3   8  -3   16.80    5.60
   3   8  -3   14.70    5.10
  -3  -8   3   21.60    5.80
  -3  -8   3   14.70    4.90
   2   8  -3  135.09   12.90
   2   8  -3  126.09   12.70
   2   8  -3  132.89   10.80
  -2  -8   3  140.39   11.80
  -2  -8   3  140.09   10.30
   1   8  -3   51.19    7.10
   1   8  -3   61.69   10.10
   1   8  -3   50.79    8.90
  -1  -8   3   60.49    8.80
  -1  -8   3   50.79    7.00
  -1  -8   3   45.00    7.60
   0   8  -3   99.59   11.30
   0   8  -3  121.89    9.50
   0   8  -3  106.69   10.20
   0  -8   3  107.89   11.00
   0  -8   3  127.39    9.80
   0  -8   3  123.29   10.50
  -1   8  -3   45.50    9.40
  -1   8  -3   40.30    6.10
  -1   8  -3   65.89    7.30
   1  -8   3   61.49    7.30
   1  -8   3   49.50    8.90
  -2   8  -3  154.38   12.10
  -2   8  -3  135.79   11.30
   2  -8   3  111.09   13.00
  -3   8  -3   10.80    3.90
  -3   8  -3   16.00    5.30
   3  -8   3    9.30    5.80
  -4   8  -3   55.79    9.40
   4  -8   3   65.09   13.50
   4  -8   3   73.59   11.60
  -5   8  -3    9.80    5.10
  -5   8  -3   13.60    7.80
   5  -8   3   15.30    7.90
  -6   8  -3   22.00    9.30
  -6   8  -3   15.40    5.60
   6  -8   3   15.70    9.30
  -7   8  -3   -4.50   10.60
  -7   8  -3   -2.60    4.80
   7  -8   3   -0.20   14.40
  -8   8  -3  -23.60   11.40
   8   7  -3   16.80   10.00
  -8  -7   3   17.00    9.10
   7   7  -3    5.00    8.80
   7   7  -3  -12.50    8.20
   7   7  -3   -1.10    6.30
  -7  -7   3    4.40    6.60
  -7  -7   3    9.70    8.30
  -7  -7   3    9.10    6.00
   6   7  -3   70.69   12.40
   6   7  -3   65.69   15.70
   6   7  -3   87.89   13.60
  -6  -7   3   71.99   10.60
  -6  -7   3   75.79   10.80
  -6  -7   3   68.29   12.70
   5   7  -3  112.89   13.50
   5   7  -3  105.09   17.80
   5   7  -3  116.69   12.70
  -5  -7   3  118.29   11.50
  -5  -7   3   92.49   10.40
  -5  -7   3  108.49   12.50
   4   7  -3   65.99    9.90
   4   7  -3   63.39   10.90
   4   7  -3   60.29   12.10
  -4  -7   3   59.19    8.40
  -4  -7   3   41.00    7.10
  -4  -7   3   57.79    8.90
   3   7  -3  172.28   15.50
   3   7  -3  185.38   14.90
   3   7  -3  169.98   13.30
  -3  -7   3  212.38   13.40
  -3  -7   3  197.68   13.70
  -3  -7   3  175.58   14.20
   2   7  -3  361.86   21.50
   2   7  -3  361.46   19.50
   2   7  -3  336.67   21.60
  -2  -7   3  342.37   25.90
  -2  -7   3  353.26   20.90
  -2  -7   3  385.96   19.10
   1   7  -3  133.29   11.30
   1   7  -3  141.69   10.20
   1   7  -3  146.59   12.20
  -1  -7   3  147.69   11.60
  -1  -7   3  153.98   10.20
  -1  -7   3  152.48   11.40
   0   7  -3   25.30    5.50
   0   7  -3   26.00    4.80
   0   7  -3   16.40    5.20
   0  -7   3   18.50    3.90
   0  -7   3   10.30    2.60
   0  -7   3   13.30    4.30
  -1   7  -3  148.59   11.30
  -1   7  -3  160.48   13.80
  -1   7  -3  149.09   10.90
   1  -7   3  144.79   11.30
   1  -7   3  139.89   12.70
  -2   7  -3  383.06   21.60
  -2   7  -3  425.16   22.40
   2  -7   3  416.36   25.90
  -3   7  -3  192.18   13.90
   3  -7   3  199.08   15.10
   3  -7   3  212.78   18.20
  -4   7  -3   64.09   10.10
   4  -7   3   62.99   10.90
   5  -7   3  117.89   15.80
  -6   7  -3   58.39   12.80
   7  -7   3    9.90    9.00
  -8   7  -3   13.00   13.20
  -8   7  -3    6.20   11.30
   8   6  -3    5.10    8.70
  -8  -6   3    6.70    8.80
   7   6  -3   15.40    8.70
  -7  -6   3    0.30    6.40
  -7  -6   3   13.70   12.20
  -7  -6   3   15.10    6.30
   6   6  -3   27.70    7.90
   6   6  -3   13.80    9.00
   6   6  -3    9.30    6.30
  -6  -6   3   18.40    6.30
  -6  -6   3   26.30    8.40
  -6  -6   3   22.10    6.30
   5   6  -3   24.40    7.60
   5   6  -3   26.50    6.60
   5   6  -3   33.70    9.80
  -5  -6   3   16.40    5.40
  -5  -6   3   30.50    6.50
  -5  -6   3   20.00    6.90
   4   6  -3   45.30    7.80
   4   6  -3   60.59   10.10
   4   6  -3   85.59   13.90
  -4  -6   3   58.49    8.20
  -4  -6   3   40.90    7.00
  -4  -6   3   63.69    8.60
   3   6  -3   79.19    8.40
   3   6  -3   90.09    9.20
   3   6  -3   55.09    9.30
  -3  -6   3   84.09    9.10
  -3  -6   3   85.49    7.80
   2   6  -3  736.13   33.90
   2   6  -3  778.92   36.90
   2   6  -3  756.92   35.60
  -2  -6   3  770.72   35.70
  -2  -6   3  752.52   33.20
  -2  -6   3  815.62   34.40
   1   6  -3   39.70    6.80
   1   6  -3   35.30    6.20
  -1  -6   3   45.80    5.00
  -1  -6   3   41.80    6.10
  -1  -6   3   42.70    6.90
   0   6  -3   68.79    6.40
   0   6  -3   83.69    8.70
   0   6  -3   93.49    8.10
   0  -6   3   81.19    7.50
   0  -6   3   77.79    8.00
   0  -6   3   78.69    6.70
  -1   6  -3   35.10    7.10
  -1   6  -3   39.30    5.70
  -1   6  -3   44.50    6.60
   1  -6   3   43.00    7.30
   1  -6   3   41.80    7.30
  -2   6  -3  744.53   37.50
   2  -6   3  777.12   38.30
  -3   6  -3   69.59    7.80
   3  -6   3   76.19    9.00
  -4   6  -3   66.59   11.30
   4  -6   3   55.39    9.40
  -5   6  -3   23.70    7.80
   5  -6   3   25.30    7.60
  -6   6  -3   11.70    7.30
  -7   6  -3   12.50    8.60
   7  -6   3   13.10    9.40
  -8   6  -3   28.40   14.40
  -8   6  -3   14.40   11.00
   9   5  -3  -16.10   11.00
  -9  -5   3    9.50   11.60
   8   5  -3    7.20    8.80
  -8  -5   3    5.30    8.60
   7   5  -3   10.00    8.00
   7   5  -3   28.70    8.90
  -7  -5   3   17.30    7.90
  -7  -5   3   10.30    6.50
  -7  -5   3   22.00    6.30
   6   5  -3   42.00   10.00
   6   5  -3   42.70    9.70
   6   5  -3   34.20    9.70
  -6  -5   3   41.60    8.30
  -6  -5   3   48.20    8.40
  -6  -5   3   35.10    7.50
   5   5  -3  135.69   15.50
   5   5  -3  109.99   14.50
   5   5  -3  134.49   13.10
  -5  -5   3  127.19   18.00
  -5  -5   3  104.69   11.20
  -5  -5   3  110.99   11.00
   4   5  -3   -2.70    2.60
   4   5  -3   -2.60    2.00
   4   5  -3   -2.70    3.10
  -4  -5   3   -0.60    2.20
  -4  -5   3    1.70    2.30
  -4  -5   3    1.00    2.30
   3   5  -3   41.20    6.50
   3   5  -3   30.60    5.70
   3   5  -3   58.79    8.40
  -3  -5   3   46.50    6.40
  -3  -5   3   59.99    8.80
  -3  -5   3   53.69    5.80
   2   5  -3   83.39   10.00
   2   5  -3   86.49    8.00
   2   5  -3   84.79    7.40
  -2  -5   3  108.89    9.00
  -2  -5   3   90.39    7.30
  -2  -5   3   91.29    7.10
   1   5  -3  545.65   24.70
   1   5  -3  571.24   27.00
   1   5  -3  570.24   26.70
  -1  -5   3  579.24   24.70
  -1  -5   3  575.04   25.50
   0   5  -3  511.05   22.90
   0   5  -3  509.35   24.50
   0   5  -3  514.15   25.30
   0  -5   3  525.55   22.90
   0  -5   3  514.95   24.50
  -1   5  -3  537.65   25.50
  -1   5  -3  534.85   24.90
   1  -5   3  569.44   27.60
  -2   5  -3   91.69    8.30
   2  -5   3  107.69    9.00
   3  -5   3   58.49    8.50
  -4   5  -3   -6.30    3.10
   4  -5   3    0.20    2.90
  -5   5  -3  121.39   14.00
   5  -5   3  140.69   14.80
  -6   5  -3   32.20   10.40
  -7   5  -3    4.90    8.00
  -7   5  -3   24.20   10.20
   7  -5   3   23.70    9.90
  -8   5  -3    4.50   10.50
  -8   5  -3   10.50   10.30
  -9   5  -3   -6.90   14.00
   9   4  -3    1.30   10.90
  -9  -4   3    4.20   10.50
   8   4  -3  -12.70    8.80
   8   4  -3   10.00    8.10
   7   4  -3    0.10    5.90
   7   4  -3    7.30    7.40
  -7  -4   3   -4.80    5.30
  -7  -4   3   -1.40    6.30
   6   4  -3   60.39   11.00
   6   4  -3   33.80    8.70
   6   4  -3   46.00   10.90
  -6  -4   3   60.39    9.80
  -6  -4   3   60.79    9.40
  -6  -4   3   51.49    9.50
   5   4  -3   78.49   11.30
   5   4  -3   70.19   12.10
  -5  -4   3   72.59   11.10
  -5  -4   3   80.29    8.80
  -5  -4   3   83.79    9.40
   4   4  -3    8.40    4.40
   4   4  -3    7.50    3.70
   4   4  -3   12.20    4.50
  -4  -4   3    6.20    3.00
  -4  -4   3   13.70    4.20
   3   4  -3  234.28   16.10
   3   4  -3  248.58   14.80
   3   4  -3  246.88   15.10
  -3  -4   3  229.28   13.80
  -3  -4   3  237.78   15.00
  -3  -4   3  259.87   14.20
   2   4  -3   52.59    6.10
   2   4  -3   47.30    5.50
   2   4  -3   50.09    5.10
  -2  -4   3   67.19    6.50
  -2  -4   3   50.99    5.00
  -2  -4   3   51.69    4.80
   1   4  -3    1.30    1.10
   1   4  -3    7.00    2.20
   1   4  -3    0.90    1.20
  -1  -4   3    2.60    1.60
  -1  -4   3    2.90    1.50
  -1  -4   3    1.90    1.30
   0   4  -3  234.48   13.20
   0   4  -3  211.18   13.10
   0   4  -3  227.88   11.70
   0  -4   3  240.18   13.30
   0  -4   3  250.17   12.00
   0  -4   3  263.37   13.30
  -1   4  -3    3.30    2.00
   1  -4   3    4.00    2.60
   2  -4   3   57.79    6.10
  -3   4  -3  234.48   16.60
   3  -4   3  263.67   16.30
  -4   4  -3    4.20    4.30
   4  -4   3    0.40    3.60
  -5   4  -3   72.99   12.00
   5  -4   3  101.79   11.80
  -6   4  -3   56.09   12.30
  -7   4  -3   -2.00    7.60
  -7   4  -3    7.30    8.10
  -8   4  -3   -0.90   11.50
  -8   4  -3   11.90   10.20
  -9   4  -3  -21.00   12.60
   9   3  -3   -2.70   10.10
  -9  -3   3   -5.50   10.10
   8   3  -3    3.20    7.50
   8   3  -3   15.10    9.60
   7   3  -3   16.20    7.30
   7   3  -3   19.90    7.40
  -7  -3   3   17.40    7.60
  -7  -3   3   30.00    7.50
   6   3  -3   62.79   11.10
   6   3  -3   46.00   10.10
  -6  -3   3   68.39   11.70
  -6  -3   3   72.89   10.30
  -6  -3   3   53.99    8.50
   5   3  -3   32.10    6.90
   5   3  -3   14.80    6.30
   5   3  -3   20.00    6.60
  -5  -3   3   29.00    6.00
  -5  -3   3   25.00    5.70
  -5  -3   3   39.50    7.00
   4   3  -3  116.39   10.60
   4   3  -3  135.69   12.30
   4   3  -3  126.39   10.90
  -4  -3   3  116.29   10.30
  -4  -3   3  104.79    9.30
  -4  -3   3  145.89   10.20
   3   3  -3   36.60    6.20
   3   3  -3   41.20    6.10
   3   3  -3   53.49    6.10
  -3  -3   3   54.59    5.60
  -3  -3   3   61.79    5.70
  -3  -3   3   56.59    7.60
   2   3  -3  161.88    9.70
   2   3  -3  169.58   11.10
   2   3  -3  170.08   10.00
  -2  -3   3  161.88    9.00
  -2  -3   3  166.58    9.20
  -2  -3   3  163.48   10.50
   1   3  -3  371.26   15.90
   1   3  -3  342.67   17.00
   1   3  -3  339.27   15.10
  -1  -3   3  359.06   15.00
  -1  -3   3  324.27   14.70
  -1  -3   3  347.17   16.80
   0   3  -3  288.77   12.70
   0   3  -3  263.57   13.80
   0  -3   3  274.07   12.50
   0  -3   3  275.17   14.10
   0  -3   3  281.47   13.30
   1  -3   3  349.27   17.50
   1  -3   3  330.57   16.00
   2  -3   3  169.98   11.00
  -3   3  -3   35.00    6.70
   3  -3   3   56.29    8.00
  -4   3  -3  172.38   14.30
   4  -3   3  132.79   12.50
  -5   3  -3   17.20    7.20
   5  -3   3   30.50    7.70
  -6   3  -3   47.40   10.30
  -7   3  -3   15.90    9.40
  -7   3  -3   20.30    8.40
  -8   3  -3    1.50    9.10
  -8   3  -3   -4.70   10.40
   8   2  -3   -4.10    6.90
   8   2  -3  -10.00    9.60
  -8  -2   3   -6.50    6.20
   7   2  -3    1.90    6.70
   7   2  -3   -3.00    4.60
  -7  -2   3    7.70    5.40
  -7  -2   3   14.10    6.90
   6   2  -3   98.69   14.00
   6   2  -3   89.19   12.80
  -6  -2   3  102.39   11.30
  -6  -2   3  107.39   13.40
   5   2  -3   26.30    6.60
   5   2  -3   29.10    7.40
   5   2  -3   39.30    7.90
  -5  -2   3   42.20    7.50
  -5  -2   3   36.30    6.80
   4   2  -3  124.49   12.10
   4   2  -3  145.79   11.50
   4   2  -3  141.59   11.50
  -4  -2   3  159.48   11.40
  -4  -2   3  123.09   10.40
  -4  -2   3  150.28   10.40
   3   2  -3  249.08   14.80
   3   2  -3  274.17   16.20
   3   2  -3  260.97   14.80
  -3  -2   3  285.47   14.00
  -3  -2   3  261.27   14.40
  -3  -2   3  264.67   14.70
   2   2  -3   60.89    5.10
   2   2  -3   68.29    5.40
   2   2  -3   66.89    5.80
  -2  -2   3   60.29    4.40
  -2  -2   3   60.09    4.80
  -2  -2   3   64.89    5.50
   1   2  -3 1634.04   61.49
   1   2  -3 1630.74   59.49
   1   2  -3 1580.74   59.49
  -1  -2   3 1600.04   58.29
  -1  -2   3 1591.14   61.29
  -1  -2   3 1628.54   59.19
   0   2  -3 1384.96   54.19
   0   2  -3 1454.15   52.29
   0   2  -3 1378.36   52.99
   0  -2   3 1426.26   51.79
   0  -2   3 1405.16   52.19
  -1   2  -3 1643.04   62.49
   1  -2   3 1650.63   62.29
  -2   2  -3   67.69    6.40
  -2   2  -3   55.89    5.90
   2  -2   3   60.49    5.90
  -3   2  -3  261.57   16.20
  -3   2  -3  285.27   17.30
   3  -2   3  264.07   16.30
  -4   2  -3  160.88   13.40
  -4   2  -3  138.39   12.00
   4  -2   3  153.58   12.70
  -5   2  -3   39.50    7.80
  -5   2  -3   30.20    7.50
   5  -2   3   39.80    8.30
  -6   2  -3   84.59   16.00
  -6   2  -3   61.79   11.40
  -7   2  -3   -0.10    6.00
  -7   2  -3   11.30    8.10
  -8   2  -3    9.80    9.90
  -8   2  -3    5.40   10.70
  -9   2  -3   -6.80   13.20
  -9  -1   3    7.50    8.80
   8   1  -3  -20.00    8.60
  -8  -1   3    0.50    5.90
  -8  -1   3    9.80    9.70
   7   1  -3   -3.30    5.90
   7   1  -3   -1.10    6.30
  -7  -1   3   -0.50    5.40
  -7  -1   3    9.70    6.10
   6   1  -3   34.60    8.70
   6   1  -3   15.40    6.30
  -6  -1   3   10.00    4.80
  -6  -1   3   22.90    6.50
   5   1  -3    9.20    4.40
   5   1  -3    5.40    4.20
  -5  -1   3    1.30    2.90
  -5  -1   3   15.00    4.60
   4   1  -3   52.89    7.80
   4   1  -3   56.69    9.00
   4   1  -3   63.89    7.30
  -4  -1   3   59.79    6.50
  -4  -1   3   46.80    7.10
   3   1  -3  657.53   29.40
   3   1  -3  641.34   28.90
   3   1  -3  655.13   28.70
  -3  -1   3  610.24   27.60
  -3  -1   3  625.74   28.10
   2   1  -3  359.96   16.20
   2   1  -3  362.56   17.00
   2   1  -3  366.56   16.70
  -2  -1   3  382.16   16.40
  -2  -1   3  346.47   16.40
   1   1  -3 3866.21  142.49
   1   1  -3 4018.40  141.79
   1   1  -3 4061.09  144.09
  -1  -1   3 3916.01  142.19
   0   1  -3  314.17   12.10
   0   1  -3  300.77   11.80
  -1   1  -3 3903.81  142.89
  -1   1  -3 3982.80  142.59
   1  -1   3 3846.72  142.49
  -2   1  -3  349.57   18.60
  -2   1  -3  372.86   18.10
   2  -1   3  362.66   17.90
   2  -1   3  362.86   18.40
  -3   1  -3  631.24   30.60
  -3   1  -3  597.44   29.90
   3  -1   3  691.73   31.40
   3  -1   3  659.53   30.50
  -4   1  -3   56.29    8.70
  -4   1  -3   71.29    9.70
   4  -1   3   54.79    8.80
   4  -1   3   66.09   11.50
  -5   1  -3    0.20    3.70
  -5   1  -3    0.30    3.70
  -5   1  -3    6.00    4.00
   5  -1   3    6.80    4.40
   5  -1   3    9.50    4.80
  -6   1  -3   13.90    7.20
  -6   1  -3   14.40    8.00
  -6   1  -3    8.40    5.40
   6  -1   3   19.60    8.80
  -7   1  -3  -11.10    6.40
  -7   1  -3   11.80    7.60
  -9   1  -3    7.60   13.20
  -9   0   3   28.30    9.40
   8   0  -3   -5.70    9.30
  -8   0   3   13.90    8.20
  -8   0   3    4.70    5.70
   7   0  -3    4.80    6.60
  -7   0   3   15.60    6.70
  -7   0   3   13.80    5.80
   6   0  -3   22.80    7.80
   6   0  -3   32.30    7.80
  -6   0   3   34.50    7.10
  -6   0   3   23.90    6.80
   5   0  -3    3.50    3.20
   5   0  -3    7.40    4.00
  -5   0   3    4.40    2.60
  -5   0   3    2.00    3.10
   4   0  -3    1.20    2.40
   4   0  -3    1.80    2.60
  -4   0   3   -4.00    2.00
  -4   0   3    2.50    1.70
   3   0  -3  106.39    8.00
   3   0  -3   78.89    7.20
   3   0  -3   89.29    7.90
  -3   0   3  110.89    8.00
  -3   0   3   94.09    6.70
   2   0  -3  197.38    9.90
   2   0  -3  186.28   10.10
   2   0  -3  201.48   10.00
  -2   0   3  195.68   10.10
  -2   0   3  191.18    9.40
   1   0  -3  880.51   33.20
   1   0  -3  879.91   32.60
  -1   0   3  886.61   33.30
  -1   0   3  856.21   32.40
   0   0  -3    0.70    0.50
   0   0   3    1.20    0.50
  -1   0  -3  876.31   34.10
  -1   0  -3  864.41   34.10
   1   0   3  839.12   34.10
  -2   0  -3  201.28   11.60
  -2   0  -3  158.48   12.10
   2   0   3  200.38   11.50
   2   0   3  188.18   11.60
  -3   0  -3   96.59    9.00
  -3   0  -3  103.89    9.10
   3   0   3   98.39    9.10
   3   0   3  115.09    9.60
  -4   0  -3    2.40    2.70
  -4   0  -3    1.40    3.00
   4   0   3    0.90    2.50
   4   0   3   -3.40    2.60
  -5   0  -3   -3.30    3.60
  -5   0  -3    2.20    3.60
  -5   0  -3    0.40    3.30
   5   0   3    3.40    3.80
   5   0   3    4.00    4.20
  -6   0  -3   43.40   11.20
  -6   0  -3   26.90    7.70
  -6   0  -3   21.70    7.90
   6   0   3   41.50    9.20
   6   0   3   15.30    7.40
  -7   0  -3   12.40    7.00
  -7   0  -3   11.20    6.30
  -7   0  -3  -13.80    7.00
   7   0   3   -6.00    5.80
  -9   0  -3    7.50   15.30
  -9   1   3    2.50    8.00
   8  -1  -3   -4.00    9.30
  -8   1   3    0.70    9.60
   7  -1  -3    2.00    6.90
  -7   1   3   -4.00    3.60
  -7   1   3    7.90    6.70
   6  -1  -3   10.90    5.80
  -6   1   3   10.80    5.60
  -6   1   3   13.90    4.70
   5  -1  -3    7.00    4.40
  -5   1   3    6.30    2.80
  -5   1   3   10.90    4.40
   4  -1  -3   56.59    8.30
  -4   1   3   65.79    5.90
  -4   1   3   41.20    6.70
   3  -1  -3  669.13   28.80
  -3   1   3  604.64   26.30
  -3   1   3  656.43   28.80
   2  -1  -3  377.46   15.60
  -2   1   3  360.76   17.00
  -2   1   3  383.16   15.10
   1  -1  -3 4285.07  145.79
  -1   1   3 3844.92  146.09
   0  -1  -3  336.77   13.50
   0  -1  -3  340.17   13.10
   0   1   3  313.37   13.10
   0   1   3  317.47   12.70
  -1  -1  -3 4096.29  144.19
  -1  -1  -3 3862.61  144.19
   1   1   3 4051.69  144.19
   1   1   3 3794.42  143.99
  -2  -1  -3  373.96   18.40
  -2  -1  -3  360.56   18.20
   2   1   3  357.26   18.40
   2   1   3  376.66   18.40
  -3  -1  -3  626.84   30.40
  -3  -1  -3  668.43   30.80
   3   1   3  628.34   30.80
   3   1   3  665.93   30.80
  -4  -1  -3   64.29    9.40
  -4  -1  -3   56.49    9.00
  -4  -1  -3   66.29   12.00
   4   1   3   61.59    9.50
  -5  -1  -3    3.90    4.10
  -5  -1  -3    5.20    4.70
  -5  -1  -3    5.40    4.00
   5   1   3    9.90    4.60
   5   1   3    6.60    4.20
  -6  -1  -3   16.60    7.00
  -6  -1  -3    5.20    6.20
  -6  -1  -3   19.90    7.50
   6   1   3   19.30    6.60
   6   1   3    3.30    6.70
  -7  -1  -3    0.70    5.10
  -7  -1  -3  -11.40    7.10
  -7  -1  -3    3.60    6.00
   7   1   3   -8.10    5.80
  -8  -1  -3    2.10    8.70
  -8  -1  -3   -7.60    6.70
   8   1   3    0.50    7.90
  -9  -1  -3   15.20   12.10
  -9   2   3   -9.50    7.20
   8  -2  -3   12.50   10.20
   7  -2  -3   -1.10    6.50
  -7   2   3   12.50    7.70
  -7   2   3    3.50    4.10
   6  -2  -3   98.69   14.40
  -6   2   3  105.69    9.70
  -6   2   3  101.39   14.20
   5  -2  -3   25.90    6.70
  -5   2   3   40.20    6.10
  -5   2   3   26.70    6.50
   4  -2  -3  145.39   11.60
  -4   2   3  142.19    8.90
  -4   2   3  133.49   11.10
  -3   2   3  244.28   14.60
  -3   2   3  261.37   11.60
   2  -2  -3   64.19   16.70
  -2   2   3   74.39   17.70
  -1   2   3 1359.96   51.29
   0  -2  -3 1410.36   52.89
   0  -2  -3 1373.86   51.59
   0   2   3 1375.16   52.49
  -1  -2  -3 1581.54   62.49
  -1  -2  -3 1584.84   59.19
  -1  -2  -3 1531.45   59.79
   1   2   3 1564.44   59.79
   1   2   3 1518.05   59.29
  -2  -2  -3   62.89    7.50
  -2  -2  -3   62.79    6.40
  -2  -2  -3   68.89    6.20
   2   2   3   74.49    6.70
   2   2   3   69.19    6.40
  -3  -2  -3  292.97   17.00
  -3  -2  -3  272.67   19.10
  -3  -2  -3  272.07   16.80
   3   2   3  300.67   17.40
   3   2   3  263.87   16.80
  -4  -2  -3  133.09   12.30
  -4  -2  -3  143.59   12.10
  -4  -2  -3  111.19   12.70
   4   2   3  154.28   12.90
   4   2   3  158.28   13.50
  -5  -2  -3   42.60    8.10
  -5  -2  -3   25.80    6.70
  -5  -2  -3   28.60    7.60
   5   2   3   41.50    8.80
   5   2   3   40.20    8.60
  -6  -2  -3   83.29   13.50
  -6  -2  -3   97.19   13.80
  -6  -2  -3   97.89   14.20
   6   2   3  129.49   14.30
  -7  -2  -3  -11.60    4.90
  -7  -2  -3   -3.20    7.00
  -7  -2  -3    3.00    6.30
  -8  -2  -3   -5.80    8.50
  -8  -2  -3   -1.60    7.00
  -8  -2  -3   16.20    9.80
   8   2   3   12.50    7.40
   9   2   3   12.90   11.50
  -9   3   3    2.80    7.00
   8  -3  -3   14.10   10.00
  -8   3   3   -0.30    4.80
   7  -3  -3   24.10    8.70
  -7   3   3   26.90    5.70
  -7   3   3   22.90    8.00
   6  -3  -3   78.69   12.60
  -6   3   3   69.79    7.60
  -6   3   3   44.30    9.20
   5  -3  -3   20.10    7.40
  -5   3   3   33.30    5.30
  -5   3   3   35.10    7.30
   4  -3  -3  143.09   11.50
  -4   3   3  136.79   11.70
  -4   3   3  139.99    8.50
  -3   3   3   56.89    7.50
   2  -3  -3  146.89   25.90
  -2   3   3  149.99   25.80
   1  -3  -3  367.16   16.50
   1  -3  -3  377.46   14.90
   0  -3  -3  280.27   14.30
   0  -3  -3  305.67   13.60
   0  -3  -3  295.67   15.00
   0   3   3  293.57   15.10
   0   3   3  303.97   14.90
  -1  -3  -3  331.97   16.90
  -1  -3  -3  330.47   18.10
  -1  -3  -3  364.46   16.30
   1   3   3  346.87   17.10
   1   3   3  313.17   15.90
  -2  -3  -3  158.58   11.00
  -2  -3  -3  158.38   12.50
  -2  -3  -3  167.28   10.70
   2   3   3  156.18   10.80
   2   3   3  175.48   11.50
  -3  -3  -3   46.30    7.50
  -3  -3  -3   49.80    9.60
  -3  -3  -3   51.49    7.20
   3   3   3   37.80    6.50
   3   3   3   46.90    7.00
  -4  -3  -3  147.69   14.30
  -4  -3  -3  118.19   11.50
  -4  -3  -3  129.69   12.10
   4   3   3  142.99   12.60
   4   3   3  128.39   12.00
  -5  -3  -3   24.80    6.60
  -5  -3  -3   23.00    6.70
  -5  -3  -3   15.60    6.90
   5   3   3   25.50    7.60
   5   3   3   21.20    6.50
  -6  -3  -3   47.00    9.50
  -6  -3  -3   59.29   10.90
  -6  -3  -3   38.70    9.10
   6   3   3   57.29   11.00
  -7  -3  -3   11.80    6.60
  -7  -3  -3   17.20    8.50
  -7  -3  -3    2.60    6.60
   7   3   3   21.40    9.20
  -8  -3  -3   -2.70    8.00
  -8  -3  -3   -6.30    9.60
  -8  -3  -3    8.30    7.40
   8   3   3   11.20    9.30
  -9  -3  -3   10.30   10.10
   9   3   3   14.00   13.30
  -9   4   3    2.20    6.40
  -8   4   3    0.90    4.80
   7  -4  -3   17.20    8.30
  -7   4   3   -2.10    3.20
  -7   4   3    7.30    7.30
   6  -4  -3   70.39   12.50
  -6   4   3   53.49   10.50
  -6   4   3   57.29    7.80
   5  -4  -3   67.49   11.30
  -5   4   3   74.39    6.70
  -5   4   3   81.99   11.60
   4  -4  -3   11.30    4.20
  -4   4   3   16.50    5.00
   3  -4  -3  233.68   41.80
  -3   4   3  228.88   40.70
  -2   4   3   60.49    5.60
   1  -4  -3    8.10    2.90
   1  -4  -3    2.70    1.50
   1  -4  -3    4.60    1.30
  -1   4   3    4.00    1.60
  -1   4   3    1.90    1.30
   0  -4  -3  239.68   11.80
   0  -4  -3  239.78   13.80
   0  -4  -3  221.98   12.20
   0   4   3  248.48   13.40
   0   4   3  234.68   13.60
   0   4   3  211.88   11.60
  -1  -4  -3    6.30    2.60
  -1  -4  -3    3.60    2.10
   1   4   3    0.40    1.80
   1   4   3    4.50    2.50
   1   4   3    3.70    1.80
  -2  -4  -3   57.39    6.60
  -2  -4  -3   53.49    8.00
  -2  -4  -3   60.69    6.20
   2   4   3   52.09    6.00
   2   4   3   51.39    7.40
  -3  -4  -3  233.68   14.80
  -3  -4  -3  205.48   15.10
  -3  -4  -3  228.28   17.00
   3   4   3  222.38   15.40
   3   4   3  238.78   15.60
  -4  -4  -3   11.00    4.30
  -4  -4  -3   11.90    4.20
  -4  -4  -3    7.60    3.80
   4   4   3    7.50    4.00
   4   4   3    9.30    4.30
  -5  -4  -3   83.39   12.10
  -5  -4  -3   56.69   10.70
  -5  -4  -3   60.59   10.20
   5   4   3   73.29   12.10
   5   4   3   94.49   13.50
  -6  -4  -3   51.29    9.90
  -6  -4  -3   69.49   12.00
  -6  -4  -3   59.39   14.00
   6   4   3   73.09   12.80
  -7  -4  -3    5.60    6.10
  -7  -4  -3   -8.70    7.00
   7   4   3    3.00    5.90
  -8  -4  -3    8.60    9.20
  -8  -4  -3   -4.50    9.60
  -8  -4  -3    5.40    7.50
   8   4   3    9.60   10.00
  -9  -4  -3   10.40   10.20
   9   4   3   -9.60   10.60
  -8   5   3   -3.20    4.20
   7  -5  -3   -4.20    8.30
  -7   5   3   10.00    4.40
   6  -5  -3   45.30   10.40
  -6   5   3   43.40    6.30
  -6   5   3   31.80    8.30
   5  -5  -3  140.19   14.20
  -5   5   3  133.39   13.50
  -5   5   3  139.29    9.20
  -4   5   3    2.20    3.20
  -3   5   3   44.30    6.50
  -2   5   3   85.19    7.20
  -2   5   3   87.99    5.20
   1  -5  -3  550.44   24.80
   1  -5  -3  579.84   23.30
   1  -5  -3  597.44   28.80
  -1   5   3  505.75   24.20
  -1   5   3  558.04   24.00
   0  -5  -3  496.15   22.60
   0  -5  -3  491.35   22.20
   0  -5  -3  480.05   24.60
   0   5   3  487.05   24.70
   0   5   3  481.55   22.20
   0   5   3  524.45   24.00
  -1  -5  -3  552.24   26.60
  -1  -5  -3  579.64   25.20
  -1  -5  -3  534.15   26.80
   1   5   3  527.85   27.80
   1   5   3  549.15   25.40
   1   5   3  554.84   27.20
  -2  -5  -3   86.89    8.90
  -2  -5  -3   73.99    8.60
  -2  -5  -3   93.89    8.10
   2   5   3  105.99    9.70
   2   5   3   80.59    9.60
   2   5   3   90.79    8.20
  -3  -5  -3   39.50    6.60
  -3  -5  -3   37.70    7.00
  -3  -5  -3   54.89    9.50
   3   5   3   40.10    8.70
   3   5   3   57.99    9.00
   3   5   3   38.80    6.90
  -4  -5  -3    0.70    3.30
  -4  -5  -3   -4.40    3.10
  -4  -5  -3    4.90    3.10
   4   5   3   -1.60    2.60
   4   5   3   -2.20    3.10
  -5  -5  -3  112.49   12.60
  -5  -5  -3  120.69   14.60
  -5  -5  -3  147.59   14.30
   5   5   3  129.69   14.40
   5   5   3  162.38   15.20
  -6  -5  -3   19.90    6.70
  -6  -5  -3   34.80    8.60
  -6  -5  -3   39.70    9.60
   6   5   3   62.49   11.90
  -7  -5  -3  -11.40    6.90
  -7  -5  -3   -1.80    7.80
  -7  -5  -3    2.80    6.50
   7   5   3   10.70    8.40
   7   5   3   11.40    8.20
  -8  -5  -3  -11.50    9.40
  -8  -5  -3    8.30   10.50
   8   5   3   14.20    8.90
  -9  -5  -3   -1.00   11.20
   9   5   3   21.70   13.50
   7  -6  -3   12.10    9.40
  -7   6   3   -4.30    8.70
   6  -6  -3   23.90    8.70
  -6   6   3   26.50    8.10
   5  -6  -3   32.30    7.80
  -5   6   3   33.70    8.40
  -4   6   3   53.19    7.90
  -3   6   3   80.19    8.10
   2  -6  -3  742.33   30.80
   2  -6  -3  789.22   38.60
  -2   6   3  763.62   33.90
  -2   6   3  785.92   31.00
   1  -6  -3   41.60    7.60
   1  -6  -3   39.30    4.20
  -1   6   3   47.30    4.90
  -1   6   3   40.60    5.60
   0  -6  -3   71.19    6.50
   0  -6  -3   76.79    6.70
   0  -6  -3   66.99    8.00
   0   6   3   70.59    6.50
   0   6   3   70.29    8.20
   0   6   3   86.99    7.90
  -1  -6  -3   29.50    5.60
  -1  -6  -3   39.30    8.20
  -1  -6  -3   50.49    6.50
   1   6   3   36.00    5.40
   1   6   3   46.80    8.20
   1   6   3   43.00    7.40
  -2  -6  -3  735.13   35.50
  -2  -6  -3  740.03   35.90
   2   6   3  687.23   37.70
   2   6   3  762.12   34.30
   2   6   3  754.12   36.00
  -3  -6  -3   57.49    9.10
  -3  -6  -3   86.09   13.20
  -3  -6  -3   81.39    8.50
   3   6   3   94.79   10.50
   3   6   3   93.99   13.30
  -4  -6  -3   35.60    6.80
  -4  -6  -3   74.29   10.40
  -4  -6  -3   41.00    8.20
   4   6   3   70.99   10.90
   4   6   3   50.49    8.90
  -5  -6  -3   25.00    6.70
  -5  -6  -3   15.40    5.50
   5   6   3   34.40    8.60
   5   6   3   43.00   10.00
  -6  -6  -3   26.60    8.20
  -6  -6  -3   12.30    8.10
  -6  -6  -3   37.30   10.80
   6   6   3   23.90    8.40
  -7  -6  -3   12.70    7.60
  -7  -6  -3    8.50    7.90
  -7  -6  -3   19.90    8.40
   7   6   3   20.40    9.50
  -8  -6  -3   -1.50    9.70
  -8  -6  -3   14.50    9.20
   8   6   3   19.40   10.30
   7  -7  -3    7.80   10.00
  -7   7   3    9.70    9.20
   6  -7  -3   96.99   15.10
  -6   7   3   92.89   14.40
   5  -7  -3   95.19   13.70
  -5   7   3   88.09   13.10
  -5   7   3  127.19   12.30
  -4   7   3   49.20    8.20
  -3   7   3  188.08   13.40
  -3   7   3  188.48    9.90
   2  -7  -3  372.86   24.10
   2  -7  -3  367.26   17.00
  -2   7   3  366.76   17.40
  -2   7   3  342.27   19.20
   1  -7  -3  139.39   13.10
   1  -7  -3  131.29   10.10
   1  -7  -3  139.69    9.20
  -1   7   3  148.79   10.30
  -1   7   3  151.28   10.20
   0  -7  -3   37.10    5.80
   0  -7  -3   23.00    4.60
   0  -7  -3   23.60    6.10
   0   7   3   16.90    4.10
   0   7   3   21.10    5.80
   0   7   3   16.80    4.70
  -1  -7  -3  120.09   10.30
  -1  -7  -3  139.99   12.00
  -1  -7  -3  135.49   10.20
   1   7   3  107.99   11.20
   1   7   3  141.19   12.40
   1   7   3  144.99   10.40
  -2  -7  -3  364.36   22.20
  -2  -7  -3  370.46   22.10
  -2  -7  -3  363.86   20.10
   2   7   3  363.26   24.30
   2   7   3  358.76   20.70
   2   7   3  364.56   22.70
  -3  -7  -3  173.38   15.40
  -3  -7  -3  190.78   15.50
   3   7   3  209.28   15.50
   3   7   3  189.38   18.30
   3   7   3  210.88   16.70
  -4  -7  -3   53.39   10.20
  -4  -7  -3   55.69    9.50
  -4  -7  -3   67.79   10.90
   4   7   3   70.29   11.90
   4   7   3   73.49   11.50
   4   7   3   40.80    9.90
  -5  -7  -3  105.29   12.70
  -5  -7  -3   98.19   14.50
  -5  -7  -3  105.39   16.10
   5   7   3  124.69   18.80
   5   7   3  125.79   14.10
  -6  -7  -3   69.59   12.30
   6   7   3   56.79   11.80
  -7  -7  -3   16.50    9.10
  -7  -7  -3  -15.30    7.70
  -7  -7  -3    6.40    6.50
   7   7   3   -8.10    7.40
   7   7   3    0.30    8.20
  -8  -7  -3    8.50   10.10
   8   7   3    2.50    9.70
  -8   8   3    0.70    9.40
   7  -8  -3    7.90   10.70
  -7   8   3   -3.00    9.30
  -7   8   3    5.40    7.40
   6  -8  -3   21.00    9.20
  -6   8   3   25.60   10.00
  -6   8   3    9.70    5.90
  -5   8   3    4.00    4.70
  -5   8   3   10.50    6.10
  -4   8   3   58.79    5.00
  -4   8   3   53.89    8.70
   3  -8  -3   21.60    7.50
  -3   8   3   17.00    3.20
  -3   8   3   20.50    5.20
   2  -8  -3  145.19    9.40
   2  -8  -3  128.39   14.30
  -2   8   3  147.19   11.40
  -2   8   3  144.39    9.80
   1  -8  -3   54.89    9.90
   1  -8  -3   53.69    5.70
   1  -8  -3   48.40    7.30
  -1   8   3   58.69    6.70
  -1   8   3   64.59    8.70
   0  -8  -3  122.39    9.70
   0  -8  -3  129.59   12.60
   0  -8  -3  116.79    9.60
   0   8   3  112.89    9.70
   0   8   3  107.29   12.20
  -1  -8  -3   48.50    6.80
  -1  -8  -3   51.39    8.80
  -1  -8  -3   42.20    6.80
   1   8   3   56.89    9.90
   1   8   3   73.19   10.80
   1   8   3   44.40    6.60
  -2  -8  -3  157.48   13.20
  -2  -8  -3  135.79   13.00
  -2  -8  -3  142.99   11.50
   2   8   3  125.39   13.80
   2   8   3  136.39   12.10
   2   8   3  155.18   14.40
  -3  -8  -3   24.20    7.70
  -3  -8  -3    5.50    3.70
  -3  -8  -3   16.20    5.40
   3   8   3   10.40    6.30
   3   8   3   17.80    5.40
   3   8   3   19.50    7.90
  -4  -8  -3   37.00    7.40
  -4  -8  -3   52.69   10.10
  -4  -8  -3   56.29   10.00
   4   8   3   71.09   11.80
   4   8   3   72.99   14.60
   4   8   3   70.69   12.20
  -5  -8  -3    0.10    5.50
  -5  -8  -3    3.40    5.80
  -5  -8  -3    8.00    5.20
   5   8   3   16.70    7.30
  -6  -8  -3    9.80    6.10
  -6  -8  -3    4.10    6.80
  -6  -8  -3    8.20    6.50
   6   8   3   32.50    9.00
  -7  -8  -3   -1.10    9.20
  -7  -8  -3   -5.10    6.80
   7   8   3    6.00    8.20
  -8  -8  -3    8.90   10.10
   8   8   3   10.60   11.50
  -8   9   3   17.30   10.20
  -7   9   3   16.10    8.20
  -6   9   3   24.60    9.00
  -6   9   3   24.70   10.20
  -5   9   3    0.80    3.90
   4  -9  -3    3.80    6.20
  -4   9   3   34.40    7.50
  -4   9   3   23.20    4.20
   3  -9  -3   34.50    9.40
  -3   9   3   36.40    6.70
  -3   9   3   46.10    5.30
   2  -9  -3    6.00    4.60
   2  -9  -3   10.60    3.40
  -2   9   3   17.80    4.70
  -2   9   3   13.50    3.90
   1  -9  -3   25.00    5.60
   1  -9  -3   13.70    3.70
   1  -9  -3   12.90    5.80
  -1   9   3   30.50    6.30
  -1   9   3   21.50    5.00
  -1   9   3   15.30    5.70
   0  -9  -3   -0.90    2.20
   0  -9  -3    0.00    1.90
   0  -9  -3   -1.50    3.40
   0   9   3    1.00    2.50
   0   9   3   -2.30    2.40
   0   9   3   -0.50    3.90
  -1  -9  -3   20.30    5.30
  -1  -9  -3    8.70    3.80
  -1  -9  -3   19.50    6.00
   1   9   3   19.40    6.10
   1   9   3   14.70    5.90
   1   9   3   20.60    5.50
  -2  -9  -3    6.70    4.00
  -2  -9  -3    8.90    4.10
  -2  -9  -3   16.00    6.10
   2   9   3   14.30    5.90
   2   9   3   13.30    6.40
   2   9   3   10.80    4.40
  -3  -9  -3   41.40    8.00
  -3  -9  -3   36.60    8.40
  -3  -9  -3   24.00    6.60
   3   9   3   56.49   10.90
   3   9   3   39.60    8.30
   3   9   3   47.30   11.60
  -4  -9  -3   17.40    6.90
  -4  -9  -3   22.30    6.80
  -4  -9  -3   14.40    5.10
   4   9   3   32.50    9.40
   4   9   3    6.90    6.00
   4   9   3   22.50    6.80
  -5  -9  -3   -1.90    5.30
  -5  -9  -3   -0.70    4.70
   5   9   3   -3.80    4.30
  -6  -9  -3   19.40    8.00
  -6  -9  -3   24.00    7.40
  -6  -9  -3   24.50   11.30
   6   9   3   20.90    8.80
   6   9   3    4.30    9.90
  -7  -9  -3  -14.30    8.70
  -7  -9  -3   -8.40    8.70
   7   9   3    3.00    9.60
  -8  -9  -3   11.90   10.90
   8   9   3   -4.60   11.90
  -7  10   3  -10.00    7.50
   6 -10  -3    5.80    7.80
  -6  10   3    9.00    6.30
  -6  10   3   -1.50    9.20
   5 -10  -3   13.10    7.90
  -5  10   3    3.10    6.10
   4 -10  -3   34.10   10.00
  -4  10   3   34.00    7.80
  -4  10   3   24.40    4.70
   3 -10  -3   80.39   14.60
  -3  10   3   93.59    8.20
  -3  10   3   87.09   11.30
   2 -10  -3   46.90   10.80
   2 -10  -3   32.20    5.80
  -2  10   3   37.70    7.10
  -2  10   3   44.80    7.20
   1 -10  -3   57.69    8.70
   1 -10  -3   46.50    7.70
   1 -10  -3   37.30    9.30
  -1  10   3   51.79   10.60
  -1  10   3   50.19    8.50
  -1  10   3   45.30    7.30
   0 -10  -3    2.60    2.60
   0 -10  -3   -1.10    2.10
   0 -10  -3    1.60    3.60
   0  10   3   -1.70    2.40
   0  10   3   -2.70    1.90
   0  10   3   -7.10    4.30
  -1 -10  -3   51.39    9.00
  -1 -10  -3   39.20    7.40
  -1 -10  -3   42.50    9.00
   1  10   3   38.50    7.20
   1  10   3   44.90   11.50
   1  10   3   34.80    7.70
  -2 -10  -3   35.30    6.80
  -2 -10  -3   30.00    6.80
  -2 -10  -3   33.60    8.00
   2  10   3   44.50   10.20
   2  10   3   28.90    7.00
   2  10   3   37.90    8.50
  -3 -10  -3  103.89   14.10
  -3 -10  -3   81.49   11.60
  -3 -10  -3   85.09   13.20
   3  10   3   83.39   13.80
   3  10   3  121.89   19.60
   3  10   3   91.69   12.60
  -4 -10  -3   23.40    8.00
  -4 -10  -3   15.90    6.40
   4  10   3   19.70    7.10
   4  10   3   17.80    7.70
  -5 -10  -3    2.30    5.60
  -5 -10  -3   -4.90    7.10
   5  10   3   -1.40    5.00
   5  10   3    8.30    8.30
  -6 -10  -3   -8.40    7.00
  -6 -10  -3    4.50    8.50
  -6 -10  -3   12.30    6.50
   6  10   3    2.80   10.10
  -7 -10  -3  -17.10    9.70
  -7 -10  -3   10.80    8.30
   7  10   3  -12.70    9.10
  -8 -10  -3    7.80   12.00
   8  10   3   -6.20   12.40
   7 -11  -3    3.50   14.30
  -7  11   3    1.50    8.80
   6 -11  -3   15.50   10.40
   6 -11  -3    1.20   10.50
  -6  11   3   -9.10    9.20
  -6  11   3   13.20    6.90
   5 -11  -3    8.20    9.20
  -5  11   3   17.10    6.70
   4 -11  -3   27.20   11.20
  -4  11   3   17.20    8.00
  -4  11   3   16.10    4.30
   3 -11  -3   21.40    8.80
  -3  11   3   23.00    6.00
  -3  11   3   19.20    6.50
   2 -11  -3   27.50    6.10
   2 -11  -3   34.50   10.10
  -2  11   3   35.10    7.40
  -2  11   3   34.90    6.70
   1 -11  -3  106.99   10.20
   1 -11  -3  138.89   19.00
   1 -11  -3   95.79   11.00
  -1  11   3  124.69   16.20
  -1  11   3  125.89   11.90
  -1  11   3   93.79   15.20
   0 -11  -3  106.79   10.70
   0 -11  -3  109.59   13.10
   0 -11  -3  134.99   14.60
   0  11   3   86.29   14.20
   0  11   3   97.29   11.70
   0  11   3  100.89   10.80
  -1 -11  -3  123.99   14.30
  -1 -11  -3   90.79   10.50
   1  11   3   85.69   14.20
   1  11   3  122.59   12.00
   1  11   3  112.29   16.30
  -2 -11  -3   13.20    4.70
  -2 -11  -3   39.50    9.20
   2  11   3   18.10    6.00
   2  11   3   20.20    8.90
   2  11   3   14.10    6.50
  -3 -11  -3   17.30    6.50
  -3 -11  -3   23.80    8.00
  -3 -11  -3   32.60    8.30
   3  11   3   22.00    6.80
   3  11   3   19.20    6.90
   3  11   3   27.70    9.90
  -4 -11  -3    7.50    5.90
  -4 -11  -3    6.50    6.30
   4  11   3    4.60    5.10
   4  11   3   15.50    9.40
  -5 -11  -3    8.40    7.10
  -5 -11  -3   24.20    9.30
   5  11   3   24.40   10.70
   5  11   3   26.80    9.20
  -6 -11  -3  -13.90    7.90
  -6 -11  -3    1.40    8.60
  -6 -11  -3   -0.30    8.10
   6  11   3    2.30    7.80
  -7 -11  -3   -8.30    9.60
   7  11   3   14.50   10.70
   7 -12  -3   -0.30   22.80
  -7  12   3   16.90    9.60
   6 -12  -3   -1.60   10.20
  -6  12   3  -15.50    7.10
  -6  12   3  -33.90   16.20
   5 -12  -3  -18.60    8.50
  -5  12   3    5.40    6.00
  -5  12   3    2.60    3.50
   4 -12  -3    7.30    8.90
  -4  12   3   22.10    7.30
   3 -12  -3    0.90    6.90
  -3  12   3    4.10    4.70
  -3  12   3    6.50    3.80
   2 -12  -3  141.19   12.10
   2 -12  -3  115.49   17.90
  -2  12   3  148.49   13.20
  -2  12   3  153.18   13.80
   1 -12  -3   80.49   15.00
   1 -12  -3   85.29   12.20
   1 -12  -3   81.09    9.70
  -1  12   3   75.29   11.10
  -1  12   3   83.49   13.20
   0 -12  -3    0.50    3.10
   0 -12  -3    7.20    5.50
   0 -12  -3    3.80    3.70
   0  12   3    6.30    4.30
   0  12   3   -2.40    5.50
   0  12   3   15.10    5.60
  -1 -12  -3   79.89   13.40
  -1 -12  -3   70.69   10.80
  -1 -12  -3   83.49   12.80
   1  12   3   85.19   15.00
   1  12   3   74.79   11.10
   1  12   3   82.59   12.70
  -2 -12  -3  154.18   14.30
  -2 -12  -3  165.68   15.40
  -2 -12  -3  154.28   17.00
   2  12   3  163.38   18.40
   2  12   3  177.88   19.10
   2  12   3  168.28   15.80
  -3 -12  -3    2.20    5.30
  -3 -12  -3    4.70    5.10
  -3 -12  -3   -1.50    4.50
   3  12   3   10.50    6.70
   3  12   3    1.70    7.40
   3  12   3    3.00    4.10
  -4 -12  -3    7.30    6.80
  -4 -12  -3   13.90    7.40
  -4 -12  -3   -3.40    5.30
   4  12   3   -6.10    4.80
   4  12   3    0.30    7.10
  -5 -12  -3   -8.60    6.70
  -5 -12  -3   12.80    7.20
  -5 -12  -3   -1.00    5.60
   5  12   3    5.70    9.20
   5  12   3   -1.10   10.60
   5  12   3   10.30    7.10
  -6 -12  -3   -1.20    9.40
  -6 -12  -3   15.80    9.20
   6  12   3    7.80    8.60
  -7 -12  -3   14.00   10.90
   7  12   3    9.10   10.90
   6 -13  -3   21.90   15.50
  -6  13   3   17.00    8.50
   5 -13  -3   -1.80   11.40
  -5  13   3   -3.10    3.60
  -5  13   3    1.80    7.00
   4 -13  -3    3.50    8.80
  -4  13   3    4.60    3.60
  -4  13   3   -8.00    5.40
   3 -13  -3    3.40    8.30
  -3  13   3   -0.90    4.60
  -3  13   3   11.50    5.40
   2 -13  -3   42.40    8.40
   2 -13  -3   14.00    8.30
  -2  13   3   31.00    7.70
  -2  13   3   40.80    8.80
   1 -13  -3  154.98   21.20
   1 -13  -3  151.78   14.80
   1 -13  -3  123.39   12.80
  -1  13   3  114.89   16.10
  -1  13   3  113.99   13.10
   0 -13  -3  160.68   21.40
   0 -13  -3  119.29   15.40
   0 -13  -3  111.49   12.50
   0  13   3  121.89   18.80
   0  13   3  129.39   14.70
   0  13   3  170.98   15.50
  -1 -13  -3  106.09   15.20
  -1 -13  -3  161.38   17.70
  -1 -13  -3  126.69   13.20
   1  13   3   93.59   13.10
   1  13   3   95.99   16.50
  -2 -13  -3   24.50    7.90
  -2 -13  -3   28.70    7.80
  -2 -13  -3   28.90    8.00
   2  13   3   38.10   12.20
   2  13   3   21.20    9.10
   2  13   3   27.30    7.80
  -3 -13  -3    7.50    6.10
  -3 -13  -3    5.60    6.10
  -3 -13  -3    3.80    4.90
   3  13   3   -8.50    5.10
   3  13   3    6.40    6.70
  -4 -13  -3   -3.50    5.90
  -4 -13  -3   -5.00    6.40
  -4 -13  -3    5.10    6.10
   4  13   3    3.90    6.00
   4  13   3    7.40    8.40
   4  13   3   13.30   10.20
  -5 -13  -3  -21.80    9.30
  -5 -13  -3    0.50    8.50
  -5 -13  -3   11.10    8.20
   5  13   3    3.90    7.40
   5  13   3  -19.70   13.10
   5  13   3    4.10   10.20
  -6 -13  -3   -4.50    9.90
  -6 -13  -3   27.50   11.90
   6  13   3   15.70   11.80
  -6  14   3   -2.20    9.10
   5 -14  -3    5.90   11.90
  -5  14   3    2.70    4.70
  -5  14   3   -3.20    7.40
   4 -14  -3    7.00   10.50
  -4  14   3   -4.10    4.60
  -4  14   3   -6.20    6.10
   3 -14  -3   19.10   10.80
  -3  14   3   36.60    8.50
  -3  14   3   28.70    7.60
   2 -14  -3   24.70   11.70
  -2  14   3   53.99   10.80
  -2  14   3   48.40    9.60
   1 -14  -3   26.80    7.70
   1 -14  -3   29.90   10.40
   1 -14  -3   29.60    8.50
  -1  14   3   11.50    6.70
   0 -14  -3   -1.80    4.40
   0 -14  -3    8.60    5.30
   0  14   3    0.30    8.50
   0  14   3   14.70    6.90
   0  14   3   11.70    6.70
  -1 -14  -3    8.20    8.50
  -1 -14  -3   24.60    7.90
  -1 -14  -3    7.70    5.10
   1  14   3   13.30    6.00
   1  14   3   12.10    7.60
  -2 -14  -3   37.10    8.90
  -2 -14  -3   37.40   10.60
  -2 -14  -3   30.70    7.80
   2  14   3   39.50   17.60
   2  14   3   56.29   10.90
  -3 -14  -3   44.00   11.60
  -3 -14  -3   21.60    7.80
  -3 -14  -3   19.80    7.60
   3  14   3   19.80    8.30
   3  14   3   37.50   11.80
  -4 -14  -3   11.40    7.40
  -4 -14  -3    3.90    6.30
  -4 -14  -3   -2.50    5.30
   4  14   3   -4.20   11.10
   4  14   3    6.00    7.10
   4  14   3    6.50    9.70
  -5 -14  -3   -3.10    7.90
  -5 -14  -3   10.70    8.70
   5  14   3   -1.20    9.30
   5  14   3  -21.20   10.50
  -6 -14  -3   11.40   11.40
   6  14   3   -8.80   10.80
   6 -15  -3   -7.70   16.40
  -6  15   3    1.70   10.70
   5 -15  -3    4.20   12.40
  -5  15   3   13.80    8.30
  -5  15   3    3.60    6.20
   4 -15  -3    4.50   10.40
  -4  15   3    4.40    5.30
  -4  15   3   13.40    8.00
   3 -15  -3  -11.90    7.40
  -3  15   3    1.00    5.50
  -3  15   3    2.00    5.40
   2 -15  -3    1.30    9.30
   2 -15  -3   24.20    7.10
  -2  15   3   22.80    7.90
  -2  15   3   15.00    7.20
   1 -15  -3    4.20    7.70
   1 -15  -3    7.30    3.90
   1 -15  -3   -3.00    5.40
  -1  15   3   -2.80    5.00
  -1  15   3    4.00    6.20
   0 -15  -3    8.70    5.40
   0 -15  -3   10.10    7.40
   0 -15  -3    6.30    6.70
   0  15   3    6.90    9.80
   0  15   3   11.00    7.50
   0  15   3   18.80    7.30
  -1 -15  -3    3.70    4.00
  -1 -15  -3    5.30    5.50
  -1 -15  -3   14.20    7.80
   1  15   3   -2.00    4.90
   1  15   3   -6.70    9.70
   1  15   3    6.10    6.50
  -2 -15  -3    6.80    7.70
  -2 -15  -3   14.20    6.80
  -2 -15  -3   24.20    9.40
   2  15   3   14.80    8.00
   2  15   3   11.90   11.00
   2  15   3   17.30    7.50
  -3 -15  -3    5.20    6.90
  -3 -15  -3   15.90    7.90
   3  15   3   14.40    6.80
   3  15   3   17.70   12.70
   3  15   3   14.20   10.60
  -4 -15  -3   11.00    9.40
  -4 -15  -3   -5.50    7.40
   4  15   3   10.20    7.80
   4  15   3   -2.00   10.40
  -5 -15  -3   -5.60    8.80
   5  15   3  -11.40   12.80
   5  15   3    1.30    9.40
  -6 -15  -3   23.30   21.40
   6  15   3   19.00   13.60
   5 -16  -3    1.10   15.60
  -5  16   3    4.10   10.40
  -5  16   3    6.80    6.90
   4 -16  -3    2.30   12.40
  -4  16   3   -3.70    7.40
  -4  16   3    3.20    8.70
   3 -16  -3  -23.50   10.00
  -3  16   3    1.60    6.20
  -3  16   3   25.00    8.60
   2 -16  -3    5.80    5.70
   2 -16  -3  -12.60    9.60
  -2  16   3   -4.10    6.40
  -2  16   3    1.10    5.90
   1 -16  -3    4.00    5.10
   1 -16  -3   19.00   10.50
   1 -16  -3    8.00    8.10
  -1  16   3    9.20    6.60
  -1  16   3    1.00    6.90
   0 -16  -3   -0.10    4.80
   0 -16  -3    6.20    6.80
   0 -16  -3    4.00    8.30
   0  16   3   -1.70    6.10
   0  16   3   -8.80    6.50
   0  16   3   15.40   11.20
  -1 -16  -3    8.20    6.60
  -1 -16  -3   15.10    8.10
  -1 -16  -3    9.20    7.10
   1  16   3    4.20    8.60
   1  16   3    7.70   12.80
   1  16   3    0.40    6.10
  -2 -16  -3   -5.10    6.60
  -2 -16  -3    5.00    5.70
  -2 -16  -3  -13.00    6.70
   2  16   3    9.70    6.00
   2  16   3   11.70    8.70
   2  16   3    3.20   12.40
  -3 -16  -3    4.70    8.70
  -3 -16  -3   31.00    9.10
   3  16   3    3.40   13.00
   3  16   3    5.30    9.80
  -4 -16  -3    0.20    8.80
  -4 -16  -3    3.80    9.60
   4  16   3   13.60   13.10
   4  16   3    8.50    9.60
  -5 -16  -3    5.00   11.50
   5  16   3  -13.70   15.50
   5  16   3    1.60   10.60
   4 -17  -3  -10.20   13.40
  -4  17   3  -10.20    7.30
  -4  17   3    8.10   10.00
   3 -17  -3    2.60   12.80
  -3  17   3   -3.10    7.70
  -3  17   3   -6.70    6.70
   2 -17  -3    5.40    6.40
   2 -17  -3   -1.30   11.80
  -2  17   3    6.00    7.20
  -2  17   3  -14.30    6.00
   1 -17  -3   10.10    9.10
   1 -17  -3    1.10   10.30
   1 -17  -3   10.50    5.80
  -1  17   3   19.20    8.50
   0 -17  -3   19.00    9.90
   0 -17  -3    5.10    7.80
   0 -17  -3    3.00    6.70
   0  17   3    3.30   13.30
   0  17   3   14.10    7.50
   0  17   3   -3.90    7.40
  -1 -17  -3    7.90   10.60
  -1 -17  -3   21.20    8.80
  -1 -17  -3   26.70    9.90
   1  17   3    8.80    7.70
   1  17   3    0.20    8.60
  -2 -17  -3    0.50    6.20
  -2 -17  -3   -3.70    7.40
  -2 -17  -3   12.80   10.40
   2  17   3    4.90   10.20
  -3 -17  -3   18.30   10.10
  -3 -17  -3    1.90    9.40
   3  17   3   12.00   11.90
   3  17   3  -18.80    8.60
  -4 -17  -3  -15.40   10.90
  -4 -17  -3    0.90   20.80
   4  17   3    5.70   23.60
   3 -18  -3   -4.30   14.00
  -3  18   3    3.60   10.20
  -3  18   3    5.90    8.70
   2 -18  -3   -8.10    7.20
   2 -18  -3  -15.10   10.70
  -2  18   3    3.80    8.20
  -2  18   3    5.70    8.30
   1 -18  -3   11.00   10.90
   1 -18  -3  -11.70    9.90
   1 -18  -3  -10.60    7.70
  -1  18   3   -7.70    8.10
  -1  18   3    6.80    9.10
   0 -18  -3   -5.00   10.50
   0 -18  -3    8.40   10.90
   0 -18  -3   -0.40    7.30
   0  18   3  -10.60    8.60
   0  18   3   15.00   10.50
  -1 -18  -3   10.20   10.60
  -1 -18  -3   -4.60    7.80
  -1 -18  -3   -5.20    9.30
   1  18   3    2.60   10.40
   1  18   3   10.90    8.50
  -2 -18  -3    9.60   11.40
  -2 -18  -3   17.30   12.20
   2  18   3    7.50    8.70
   2  18   3    7.40   11.40
  -3 -18  -3    3.80   11.50
   3  18   3   -5.00   13.60
   3  18   3    6.20    9.70
   2 -19  -3  -27.10   14.50
   2 -19  -3    2.20   11.30
  -2  19   3    1.80   10.60
  -2  19   3   -6.20   10.80
   1 -19  -3   -3.70   12.70
   1 -19  -3  -11.50    8.90
  -1  19   3  -18.40   10.30
  -1  19   3    5.50   10.00
   0 -19  -3   11.60   15.80
   0 -19  -3   11.50   12.90
   0  19   3   13.30   10.80
   0  19   3   -4.10   10.40
  -1 -19  -3    6.00   13.70
  -1 -19  -3   12.90   12.90
   1  19   3    0.50   10.30
   1  19   3   -4.50   11.30
  -2 -19  -3  -13.30   23.10
  -2 -19  -3    3.10   13.40
   2  19   3    0.20   13.80
   2  19   3   21.00   12.60
   2  19  -4    0.20   14.80
   1  19  -4    1.80   20.00
   1  19  -4    3.40   10.10
  -1 -19   4   -4.50   10.90
   0  19  -4  -26.60    9.80
   0  19  -4    0.00   10.50
   0 -19   4   -1.50   11.60
  -1  19  -4    0.50    9.10
  -1  19  -4   -2.50    9.80
   1 -19   4   11.20   12.10
  -2  19  -4    6.50   10.00
  -2  19  -4   -3.50    8.90
   3  18  -4   15.00   12.80
   3  18  -4   -8.80    8.20
  -3 -18   4  -14.00    9.40
   2  18  -4   10.80    9.50
   2  18  -4    8.70    9.60
  -2 -18   4   -5.10    9.20
   1  18  -4   -4.60    7.90
   1  18  -4   17.50    9.70
  -1 -18   4   -7.70    9.40
   0  18  -4   21.60    9.70
   0  18  -4    9.80    8.90
   0 -18   4   37.40   11.80
  -1  18  -4   17.70   10.50
  -1  18  -4   14.20    8.30
   1 -18   4   15.80   10.50
  -2  18  -4    9.60    9.00
  -2  18  -4   -4.80    9.10
   2 -18   4   14.20   13.00
  -3  18  -4   20.20   10.20
  -3  18  -4   12.80   10.10
   3 -18   4   -4.60   13.20
   4  17  -4   -3.00   13.20
   4  17  -4   -1.30    9.90
  -4 -17   4  -20.80    8.90
   3  17  -4   21.70   12.30
   3  17  -4    9.80    8.50
  -3 -17   4    1.40    8.40
   2  17  -4   18.50    8.20
   2  17  -4    1.50    8.20
  -2 -17   4    7.50    7.80
   1  17  -4    1.10    8.00
   1  17  -4   -1.00    5.80
  -1 -17   4   26.40   10.40
  -1 -17   4    8.60    8.70
   0  17  -4    3.30    6.90
   0  17  -4    6.60    7.40
   0 -17   4    4.80    8.80
   0 -17   4   -9.50    7.10
  -1  17  -4    7.10    6.80
  -1  17  -4    2.30    6.20
   1 -17   4    8.00    8.20
   1 -17   4   -6.60    8.80
  -2  17  -4    4.80    6.60
  -2  17  -4    0.20    8.20
   2 -17   4    2.60    9.30
  -3  17  -4   12.70    8.30
  -3  17  -4   11.30    9.30
   3 -17   4    8.80   12.20
  -4  17  -4    0.30    9.60
  -4  17  -4   -9.80    7.70
   4 -17   4  -27.70   12.70
   5  16  -4   15.00   14.20
  -5 -16   4   -5.40    9.10
   4  16  -4   -2.90   10.10
   4  16  -4    0.00    8.10
  -4 -16   4   -7.50    7.90
   3  16  -4    4.60    6.00
   3  16  -4   -8.20    8.30
  -3 -16   4   -4.40    7.00
   2  16  -4    0.00    7.00
   2  16  -4    1.70   12.00
   2  16  -4   -4.60    6.00
  -2 -16   4    1.80    7.30
  -2 -16   4    5.70    7.10
  -2 -16   4   15.70    8.10
   1  16  -4    6.40    7.00
   1  16  -4   20.50   13.00
   1  16  -4    0.60    6.00
  -1 -16   4    0.40    4.90
  -1 -16   4   17.00    7.60
  -1 -16   4   -6.20    7.50
   0  16  -4   -0.20    4.80
   0  16  -4   -7.90    5.20
   0  16  -4   -6.10   11.50
   0 -16   4    5.50    6.90
   0 -16   4    1.30    6.60
  -1  16  -4    9.80    6.80
  -1  16  -4   10.80    7.10
   1 -16   4   21.70    9.30
   1 -16   4   12.50    8.70
  -2  16  -4    2.30    6.30
  -2  16  -4   -0.10    6.50
   2 -16   4   -8.90    8.90
  -3  16  -4    2.50    6.50
  -3  16  -4   -3.20    5.50
   3 -16   4   16.30   11.00
  -4  16  -4  -10.50    6.60
  -4  16  -4   -1.00    8.70
   4 -16   4   13.90   13.00
  -5  16  -4   -8.20    6.90
  -5  16  -4  -13.40    8.30
   5 -16   4   35.00   19.50
   5  15  -4    0.50    8.50
   5  15  -4    0.80   11.20
  -5 -15   4  -13.20    8.10
   4  15  -4    6.00    7.30
   4  15  -4   16.80   10.70
  -4 -15   4    0.50    7.70
   3  15  -4   10.90    7.10
   3  15  -4   20.00    8.90
   3  15  -4   -3.00   12.20
  -3 -15   4   13.00    7.70
  -3 -15   4   17.30    8.50
  -3 -15   4   21.70    8.00
   2  15  -4   13.30    7.80
   2  15  -4   11.40    6.60
   2  15  -4   36.20   11.70
  -2 -15   4   11.40    6.20
  -2 -15   4   25.50    8.30
   1  15  -4   16.00    6.70
   1  15  -4   -7.00   17.00
   1  15  -4    8.40    6.00
  -1 -15   4   12.80    8.10
  -1 -15   4    4.30    6.90
  -1 -15   4   12.30    7.10
   0  15  -4   -1.10   10.90
   0  15  -4   -3.70    4.70
   0 -15   4   10.10    6.70
   0 -15   4    4.80    6.10
   0 -15   4   11.50    7.30
  -1  15  -4   14.70    8.10
  -1  15  -4   -0.50    6.70
   1 -15   4   16.70    8.00
   1 -15   4    9.70    8.10
  -2  15  -4    8.80    6.30
   2 -15   4    3.40    9.10
  -3  15  -4   19.00    8.20
  -3  15  -4   16.20    8.10
   3 -15   4   14.20    9.80
  -4  15  -4   17.60    8.50
  -4  15  -4    3.70    5.90
   4 -15   4    8.60   10.00
  -5  15  -4   -4.30    6.00
  -5  15  -4    8.80    8.80
   5 -15   4   -8.60   12.90
   6  14  -4  -11.60   14.40
  -6 -14   4   13.00    9.00
   5  14  -4   -2.40    7.40
   5  14  -4  -16.00    8.90
   4  14  -4    2.50    8.00
   4  14  -4   14.20    6.50
   4  14  -4   24.40   12.00
  -4 -14   4   -5.60    7.10
  -4 -14   4    7.80    6.70
  -4 -14   4   -9.80    6.80
   3  14  -4   11.10    6.80
   3  14  -4   24.70   18.30
   3  14  -4   11.60    7.40
  -3 -14   4   23.00    8.30
  -3 -14   4    6.20    5.90
  -3 -14   4    4.60    5.10
   2  14  -4   46.80   13.50
   2  14  -4   23.60    8.10
   2  14  -4   34.50    9.10
  -2 -14   4   37.60    8.40
  -2 -14   4   41.50    9.60
  -2 -14   4   19.10    6.10
   1  14  -4    8.80    5.10
   1  14  -4    4.30    5.00
   1  14  -4    8.10    8.70
  -1 -14   4   12.60    6.50
  -1 -14   4    2.90    5.50
  -1 -14   4    0.90    3.10
   0  14  -4    2.20    9.40
   0  14  -4   11.40    5.70
   0  14  -4    4.30    4.60
   0 -14   4   23.90    7.70
   0 -14   4   14.00    7.20
   0 -14   4    5.80    6.60
  -1  14  -4    9.20    8.50
  -1  14  -4    5.70    4.70
  -1  14  -4    9.20    5.10
   1 -14   4    3.90    4.80
   1 -14   4    7.70    6.70
  -2  14  -4   36.30    8.30
  -2  14  -4   32.90    8.20
  -3  14  -4    9.20    7.30
  -3  14  -4    7.60    5.30
   3 -14   4   22.30   10.00
  -4  14  -4   -1.90    5.10
   4 -14   4   -1.70    7.80
   4 -14   4    2.60    9.60
  -5  14  -4  -12.40    8.10
   5 -14   4    6.30   11.70
  -6  14  -4    6.80    7.30
  -6  14  -4    2.80   13.90
  -6  14  -4   -3.60    9.00
   6  13  -4    5.10    8.70
   6  13  -4   14.60   11.30
   5  13  -4   11.80    8.00
   5  13  -4  -19.00   11.50
   5  13  -4    5.60    6.40
  -5 -13   4    3.00    7.40
  -5 -13   4    0.80    6.10
  -5 -13   4   -1.40    6.40
   4  13  -4  -20.30    9.80
   4  13  -4   -6.40    5.10
   4  13  -4    3.50    7.10
  -4 -13   4   16.90    7.60
  -4 -13   4   -1.00    5.50
  -4 -13   4   13.50    6.70
   3  13  -4   11.20    5.90
   3  13  -4   -3.10    8.40
   3  13  -4   12.50    6.40
  -3 -13   4   12.50    6.20
  -3 -13   4    7.10    6.10
   2  13  -4    4.40    5.10
   2  13  -4   18.20    5.70
   2  13  -4   17.50    8.10
  -2 -13   4   19.30    6.20
   1  13  -4   54.39    9.50
   1  13  -4   32.80   11.00
  -1 -13   4   32.40    8.50
  -1 -13   4   43.10    8.30
  -1 -13   4   29.70    7.20
   0  13  -4   73.29   12.80
   0  13  -4   57.89   10.40
   0  13  -4   48.40   12.70
   0 -13   4   66.19   11.50
   0 -13   4   71.19   12.20
  -1  13  -4   30.70   11.10
  -1  13  -4   39.00    8.20
  -1  13  -4   23.60    7.10
   1 -13   4   36.00    9.30
   1 -13   4   15.70    7.70
  -2  13  -4   -0.20    3.90
  -2  13  -4   11.40    6.50
   2 -13   4   10.30    6.50
  -3  13  -4   19.30    7.30
  -3  13  -4    8.80    6.30
   3 -13   4    9.00    9.10
  -4  13  -4    2.40    4.40
  -4  13  -4    3.50    5.40
   4 -13   4    8.20    8.40
  -5  13  -4   -2.50    4.70
  -5  13  -4   10.10   10.70
   5 -13   4   -1.20    9.60
   5 -13   4   -0.40   10.70
  -6  13  -4    5.30    9.20
   6 -13   4   23.70   14.70
   7  12  -4   -4.50   11.80
   7  12  -4   21.10   16.60
  -7 -12   4    6.60    8.80
   6  12  -4    0.40    7.60
   6  12  -4  -11.10    8.90
  -6 -12   4    7.20    6.50
   5  12  -4    3.70    7.80
   5  12  -4    5.20    6.20
   5  12  -4    5.80    9.80
  -5 -12   4   11.70    6.30
  -5 -12   4   -2.50    6.20
  -5 -12   4    0.00    5.80
   4  12  -4   24.10    9.70
   4  12  -4   29.80   10.20
   4  12  -4   17.40    6.80
  -4 -12   4   18.10    7.20
  -4 -12   4   18.80    6.10
  -4 -12   4    6.30    5.40
   3  12  -4   30.20    7.50
   3  12  -4    6.40    8.60
   3  12  -4   22.90    9.20
  -3 -12   4   23.30    6.10
  -3 -12   4    9.40    6.00
   2  12  -4    9.90    5.50
   2  12  -4   15.10    5.70
   2  12  -4   11.00    7.60
  -2 -12   4   22.30    8.20
  -2 -12   4   15.10    5.60
  -2 -12   4   17.50    6.40
   1  12  -4   72.49   13.10
   1  12  -4   74.19   11.80
   1  12  -4  100.59   10.50
  -1 -12   4   65.79   11.10
  -1 -12   4   74.49   12.10
  -1 -12   4   72.49   10.10
   0  12  -4  481.45   28.00
   0  12  -4  478.45   29.80
   0  12  -4  517.75   34.20
   0 -12   4  488.75   30.30
   0 -12   4  502.35   28.50
   0 -12   4  501.65   29.80
  -1  12  -4   60.59   13.10
  -1  12  -4   85.49   11.40
  -1  12  -4   79.89   12.10
   1 -12   4   94.69   14.90
  -2  12  -4    8.70    4.80
  -2  12  -4   14.70    6.00
   2 -12   4   26.10    8.60
  -3  12  -4   19.50    6.40
  -3  12  -4   17.40    6.60
   3 -12   4   22.00   10.00
  -4  12  -4   14.50    6.10
  -4  12  -4   23.00    7.90
   4 -12   4   22.10   10.20
  -5  12  -4    1.00    6.70
  -5  12  -4   -2.50    4.20
   5 -12   4   -2.40    7.80
   5 -12   4    9.40    9.00
  -6  12  -4   14.20   13.20
  -6  12  -4    0.80    9.00
  -6  12  -4   13.10    5.70
   6 -12   4    8.50   11.70
  -7  12  -4   64.09   19.10
  -7  12  -4    0.30    9.80
   7 -12   4   31.60   16.40
   7  11  -4  -21.20    9.50
   7  11  -4    0.30   13.90
  -7 -11   4   11.90    7.60
   6  11  -4   -3.70   10.60
   6  11  -4    7.20    7.70
   6  11  -4    4.00   10.60
  -6 -11   4    0.90    5.90
  -6 -11   4   13.80    7.00
   5  11  -4    7.20    6.20
   5  11  -4   19.20    9.70
   5  11  -4    2.20    7.00
  -5 -11   4    6.50    5.20
  -5 -11   4    6.80    5.60
   4  11  -4   18.60    6.70
   4  11  -4   12.40    8.80
  -4 -11   4   24.30    7.10
  -4 -11   4   10.50    5.10
   3  11  -4    6.50    7.20
   3  11  -4    4.70    5.10
   3  11  -4    2.90    4.80
  -3 -11   4   18.20    5.10
  -3 -11   4   13.90    5.90
  -3 -11   4   13.40    5.50
   2  11  -4    9.20    5.90
   2  11  -4    7.50    3.70
   2  11  -4    1.50    3.60
  -2 -11   4    3.40    3.30
  -2 -11   4    0.00    2.40
  -2 -11   4    1.40    4.50
   1  11  -4   49.50    9.50
   1  11  -4   56.59    8.40
   1  11  -4   47.00   10.60
  -1 -11   4   56.19    8.60
  -1 -11   4   37.90    6.90
  -1 -11   4   56.99   10.10
   0  11  -4    1.80    3.10
   0  11  -4   -2.50    5.10
   0  11  -4    9.40    4.10
   0 -11   4    3.00    3.20
   0 -11   4   10.80    4.40
   0 -11   4    5.80    4.50
  -1  11  -4   60.39   10.10
  -1  11  -4   61.19    9.30
  -1  11  -4   43.80   10.50
   1 -11   4   55.89   10.70
   1 -11   4   44.20    9.90
  -2  11  -4    9.10    5.00
  -2  11  -4    8.20    4.30
   2 -11   4   -4.40    4.80
  -3  11  -4    5.10    4.40
  -3  11  -4   11.80    4.60
   3 -11   4   21.00    8.30
  -4  11  -4   27.80    7.00
  -4  11  -4   18.60    6.30
   4 -11   4   13.20    7.80
   4 -11   4   45.50   12.60
  -5  11  -4   12.40    5.30
  -5  11  -4   10.00    6.30
   5 -11   4    4.10    9.80
   5 -11   4   -2.30    8.30
  -6  11  -4    5.90    7.10
  -6  11  -4    5.00   10.70
  -6  11  -4   10.40    5.80
   6 -11   4    1.20    9.70
   6 -11   4   -5.80   10.90
  -7  11  -4   11.00    7.00
  -7  11  -4  -10.50    9.10
  -7  11  -4   -1.20   15.00
   7 -11   4   -3.80   14.40
   7  10  -4   -2.80    9.40
   7  10  -4   15.80   11.80
  -7 -10   4   10.00    6.80
   6  10  -4    9.20    6.40
   6  10  -4    5.00    9.90
   6  10  -4   -1.20    9.70
  -6 -10   4   -2.40    5.90
  -6 -10   4    4.70    5.90
  -6 -10   4    8.20    5.80
   5  10  -4   85.19   16.20
   5  10  -4   54.39   10.70
   5  10  -4   98.39   19.00
  -5 -10   4   69.79   10.90
  -5 -10   4   75.19   11.40
   4  10  -4   19.90    6.60
   4  10  -4   19.60    7.60
   4  10  -4   13.30    8.30
  -4 -10   4   13.40    5.30
  -4 -10   4   29.20    7.20
  -4 -10   4   19.40    7.20
   3  10  -4    0.00    5.10
   3  10  -4    1.10    3.60
   3  10  -4    1.20    3.60
  -3 -10   4    5.10    3.80
  -3 -10   4    2.90    3.50
  -3 -10   4   -1.70    3.10
   2  10  -4  139.29   11.90
   2  10  -4  113.39   13.30
   2  10  -4  129.29   17.10
  -2 -10   4  123.39   12.00
  -2 -10   4  117.39   11.00
  -2 -10   4  153.18   13.80
   1  10  -4   34.90    9.10
   1  10  -4   28.70    6.20
   1  10  -4   36.70    7.40
  -1 -10   4   34.10    7.40
  -1 -10   4   50.79    9.80
   0  10  -4    1.40    2.90
   0  10  -4    1.60    2.60
   0  10  -4   -4.80    4.10
   0 -10   4   -0.30    2.90
   0 -10   4    4.60    4.20
   0 -10   4    4.00    4.10
  -1  10  -4   49.20   10.40
  -1  10  -4   39.90    7.20
  -1  10  -4   29.90    6.70
   1 -10   4   50.89    9.70
   1 -10   4   32.70    8.50
  -2  10  -4  119.99   12.10
  -2  10  -4  138.39   12.30
   2 -10   4  128.19   14.90
  -3  10  -4   -0.20    3.50
  -3  10  -4    5.30    3.50
   3 -10   4    2.90    5.00
  -4  10  -4   33.50    8.00
  -4  10  -4   33.20    7.80
   4 -10   4   24.80    7.90
   4 -10   4   25.10   10.20
  -5  10  -4   68.99   10.50
  -5  10  -4   55.99   12.60
  -5  10  -4   86.69   13.30
   5 -10   4   82.19   16.50
  -6  10  -4   -9.30    6.20
  -6  10  -4    5.10    9.10
  -6  10  -4   -1.50    4.50
   6 -10   4    8.60    9.30
   6 -10   4   14.20    8.30
  -7  10  -4   -3.60    5.50
  -7  10  -4   13.20   15.30
   7 -10   4   -2.70   12.00
   8   9  -4   -3.70    9.10
  -8  -9   4   -1.00    7.40
   7   9  -4    4.80    7.90
   7   9  -4    5.30   10.10
   7   9  -4   -4.60   11.90
  -7  -9   4   -3.40    5.80
  -7  -9   4   -9.10    7.20
   6   9  -4   10.50    8.30
   6   9  -4    5.10    9.00
   6   9  -4    4.00    6.00
  -6  -9   4    6.40    5.50
  -6  -9   4   12.00    7.50
  -6  -9   4   12.80    6.90
   5   9  -4    4.70    6.80
   5   9  -4   14.90    6.20
   5   9  -4    1.90    5.20
  -5  -9   4   16.30    5.30
  -5  -9   4   -0.30    5.50
  -5  -9   4    1.40    4.70
   4   9  -4  110.69   15.70
   4   9  -4   89.39   12.30
   4   9  -4   87.99   13.50
  -4  -9   4   95.69   10.30
  -4  -9   4  111.39   12.60
  -4  -9   4   94.59   10.70
   3   9  -4   16.00    5.40
   3   9  -4    7.80    7.80
   3   9  -4   10.10    4.00
  -3  -9   4    8.70    3.70
  -3  -9   4    6.00    3.90
  -3  -9   4    7.40    4.60
   2   9  -4  114.69   13.30
   2   9  -4  148.99   14.10
   2   9  -4  127.79   11.00
  -2  -9   4  145.19   13.80
  -2  -9   4  153.88   12.50
   1   9  -4    0.50    2.00
   1   9  -4   -4.00    2.00
   1   9  -4    6.50    4.10
  -1  -9   4    3.20    2.50
  -1  -9   4   -0.60    2.80
  -1  -9   4    1.60    2.10
   0   9  -4    3.20    4.30
   0   9  -4    6.90    3.60
   0   9  -4   12.30    3.90
   0  -9   4   19.00    4.60
   0  -9   4   24.30    6.10
   0  -9   4   12.60    4.50
  -1   9  -4   -1.10    3.90
  -1   9  -4   -3.50    2.40
  -1   9  -4    2.60    2.70
   1  -9   4   -0.50    1.60
   1  -9   4    1.80    3.70
  -2   9  -4  136.49   12.10
  -2   9  -4  146.89   12.60
   2  -9   4  123.19   13.90
  -3   9  -4   12.90    5.00
  -3   9  -4    7.50    4.10
   3  -9   4    2.20    4.60
   3  -9   4    6.90    6.70
  -4   9  -4  118.79   12.90
  -4   9  -4  112.79   11.50
   4  -9   4  105.69   16.80
   4  -9   4   97.59   13.90
  -5   9  -4    2.30    6.60
  -5   9  -4   10.10    4.90
   5  -9   4    7.60   11.30
  -6   9  -4    6.60    4.90
  -6   9  -4   21.30    9.10
   6  -9   4   13.60   10.50
  -7   9  -4    6.10   12.40
  -7   9  -4    4.20    6.40
  -8   9  -4    3.20    7.30
   8   8  -4   16.30   11.20
  -8  -8   4   -4.60    7.30
   7   8  -4  -13.00    8.40
   7   8  -4   -3.30    9.20
   7   8  -4    7.80    7.80
  -7  -8   4   12.80    6.20
  -7  -8   4   10.80   14.00
   6   8  -4    9.70    6.80
   6   8  -4   -7.80    7.40
   6   8  -4   16.10    6.70
  -6  -8   4   27.00    7.30
  -6  -8   4   25.90    6.70
   5   8  -4   21.40    6.80
   5   8  -4   34.70   10.40
   5   8  -4   19.10    7.30
  -5  -8   4   18.60    5.70
  -5  -8   4   25.80    6.40
  -5  -8   4   30.00    8.90
   4   8  -4   49.80   11.30
   4   8  -4   45.80    8.40
   4   8  -4   42.70    9.00
  -4  -8   4   45.30    7.80
  -4  -8   4   45.40    7.60
  -4  -8   4   57.49   11.10
   3   8  -4   32.60    7.20
   3   8  -4   47.70    7.50
   3   8  -4   36.80    7.70
  -3  -8   4   44.20    6.80
  -3  -8   4   54.39    7.90
  -3  -8   4   48.90   10.20
   2   8  -4   44.90    6.80
   2   8  -4   45.20    8.20
   2   8  -4   46.80    8.40
  -2  -8   4   52.99    7.00
  -2  -8   4   53.69    9.70
  -2  -8   4   65.29    8.60
   1   8  -4   36.10    7.40
   1   8  -4   41.40    8.00
   1   8  -4   39.30    6.10
  -1  -8   4   43.60    7.00
  -1  -8   4   32.10    5.90
  -1  -8   4   32.40    6.30
   0   8  -4  478.55   27.50
   0   8  -4  469.45   25.80
   0   8  -4  447.06   23.20
   0  -8   4  459.55   23.60
   0  -8   4  501.65   26.20
   0  -8   4  459.75   25.30
  -1   8  -4   29.70    8.10
  -1   8  -4   38.30    6.30
  -1   8  -4   23.50    4.60
   1  -8   4   40.10    8.10
  -2   8  -4   56.79    9.20
  -2   8  -4   52.89    8.00
   2  -8   4   61.99   10.70
  -3   8  -4   40.00    7.40
  -3   8  -4   46.40    7.20
   3  -8   4   33.50    8.60
   3  -8   4   38.60    8.60
  -4   8  -4   50.49    9.50
   4  -8   4   45.50    9.60
   4  -8   4   56.79   11.90
  -5   8  -4   26.30    7.30
   5  -8   4   43.20    9.50
  -6   8  -4   14.30    6.30
  -6   8  -4   29.40   10.60
   6  -8   4   32.00   10.80
  -7   8  -4   16.70   10.90
  -7   8  -4   15.20    6.70
  -8   8  -4    9.70    7.70
  -8   8  -4   -0.70   17.00
   8   7  -4   -4.30    9.50
  -8  -7   4    3.10   10.00
   7   7  -4    1.20    6.80
   7   7  -4  -16.00    8.60
   7   7  -4  -10.40    8.30
  -7  -7   4   17.00    8.10
  -7  -7   4   -2.50    5.30
  -7  -7   4    7.80   13.70
   6   7  -4    0.10    7.50
   6   7  -4    6.00    6.30
   6   7  -4    2.90    5.00
  -6  -7   4   18.80    6.00
  -6  -7   4    8.30    5.10
  -6  -7   4   -1.40    6.00
   5   7  -4   41.30   10.60
   5   7  -4    8.30    5.20
   5   7  -4   32.00    7.40
  -5  -7   4   18.90    5.50
  -5  -7   4   32.80    6.40
  -5  -7   4   22.30    6.50
   4   7  -4  245.38   17.70
   4   7  -4  215.38   18.10
   4   7  -4  226.98   19.90
  -4  -7   4  272.07   16.60
  -4  -7   4  283.57   16.70
  -4  -7   4  274.37   19.10
   3   7  -4    1.80    3.70
   3   7  -4    0.60    2.70
   3   7  -4    7.80    4.20
  -3  -7   4    2.50    2.40
  -3  -7   4    1.20    2.20
   2   7  -4  196.58   12.80
   2   7  -4  174.88   14.50
   2   7  -4  196.08   14.60
  -2  -7   4  191.98   12.70
  -2  -7   4  182.38   11.90
  -2  -7   4  204.08   14.60
   1   7  -4  154.08   10.60
   1   7  -4  133.69   11.80
   1   7  -4  172.18   13.10
  -1  -7   4  146.79   11.10
  -1  -7   4  165.18   10.70
  -1  -7   4  150.38   12.00
   0   7  -4  329.97   19.20
   0   7  -4  320.87   17.30
   0   7  -4  335.97   20.50
   0  -7   4  313.47   18.90
   0  -7   4  320.77   17.30
   0  -7   4  316.17   18.90
  -1   7  -4  137.19   10.50
  -1   7  -4  152.58   11.70
  -1   7  -4  123.29   12.50
   1  -7   4  161.98   13.20
  -2   7  -4  226.88   14.90
  -2   7  -4  211.68   14.50
   2  -7   4  186.08   16.30
  -3   7  -4    4.40    3.10
   3  -7   4    9.20    4.80
   3  -7   4    8.30    5.10
  -4   7  -4  234.58   19.80
  -4   7  -4  248.48   17.50
   4  -7   4  251.57   19.00
  -5   7  -4   25.00    8.80
   5  -7   4   28.80    8.20
  -6   7  -4   17.00    8.60
   6  -7   4   -2.60    6.50
  -7   7  -4   -3.40   10.90
   7  -7   4    6.80    9.80
  -8   7  -4    5.80   14.60
   8   6  -4    8.00    9.40
  -8  -6   4  -11.30   10.50
   7   6  -4   13.80    9.60
   7   6  -4   10.30   10.20
   7   6  -4   10.40    6.60
  -7  -6   4    3.10    5.40
  -7  -6   4   15.10    6.80
  -7  -6   4    8.70    6.40
   6   6  -4   11.40    7.50
   6   6  -4   10.40    6.30
   6   6  -4   15.40    7.40
  -6  -6   4    4.60    6.10
  -6  -6   4   13.40    5.90
  -6  -6   4   13.80    5.40
   5   6  -4  117.69   17.30
   5   6  -4  110.89   13.40
   5   6  -4  117.89   12.30
  -5  -6   4  121.59   11.40
  -5  -6   4  128.69   13.00
  -5  -6   4  133.39   11.50
   4   6  -4   56.09    9.30
   4   6  -4   62.39    9.40
   4   6  -4   53.19    9.40
  -4  -6   4   81.29   11.30
  -4  -6   4   74.79    7.90
  -4  -6   4   73.09    7.70
   3   6  -4   13.90    4.30
   3   6  -4    9.20    3.80
   3   6  -4   16.40    4.20
  -3  -6   4   15.20    5.10
  -3  -6   4   17.80    4.20
  -3  -6   4   13.80    3.70
   2   6  -4  175.48   12.10
   2   6  -4  211.18   14.90
   2   6  -4  232.48   14.50
  -2  -6   4  182.18   11.50
  -2  -6   4  189.48   13.70
  -2  -6   4  203.48   12.10
   1   6  -4    7.30    3.10
   1   6  -4    3.70    2.90
   1   6  -4    3.70    2.00
  -1  -6   4    5.20    2.40
  -1  -6   4    5.30    2.20
  -1  -6   4    1.90    1.40
   0   6  -4  300.97   18.10
   0   6  -4  326.37   19.20
   0   6  -4  302.07   16.60
   0  -6   4  332.67   18.20
   0  -6   4  345.67   18.80
   0  -6   4  325.47   16.60
  -1   6  -4    6.70    3.50
  -1   6  -4    4.10    2.00
  -1   6  -4    5.50    2.30
   1  -6   4    2.90    2.90
  -2   6  -4  213.58   14.30
   2  -6   4  211.98   16.10
   2  -6   4  194.08   13.50
   3  -6   4   21.50    5.70
  -4   6  -4   68.39   11.00
   4  -6   4   97.89   11.30
  -5   6  -4  143.69   18.20
   5  -6   4  138.09   15.30
  -6   6  -4    9.40    8.30
  -7   6  -4   10.70    8.30
   7  -6   4   -4.70    7.30
  -8   6  -4    9.20   14.10
   8   5  -4    3.10    8.10
  -8  -5   4  -15.00    8.10
   7   5  -4    4.80    5.80
   7   5  -4   -0.60    7.40
  -7  -5   4   11.00    6.20
  -7  -5   4    9.00    6.30
   6   5  -4   41.00    9.20
   6   5  -4   41.90   11.60
   6   5  -4   32.30    8.30
  -6  -5   4   50.39   10.70
  -6  -5   4   29.40    6.70
  -6  -5   4   40.70    7.80
   5   5  -4   22.70    7.40
   5   5  -4   22.50    6.50
   5   5  -4   25.40    7.10
  -5  -5   4   27.10    8.30
  -5  -5   4   24.70    6.20
  -5  -5   4   31.20    6.00
   4   5  -4    6.80    3.50
   4   5  -4    8.40    4.10
   4   5  -4    4.50    3.60
  -4  -5   4   14.20    4.80
  -4  -5   4    2.40    2.40
   3   5  -4   32.40    6.00
   3   5  -4   39.30    7.60
   3   5  -4   33.80    5.80
  -3  -5   4   43.50    5.80
  -3  -5   4   23.50    4.40
  -3  -5   4   37.20    5.40
   2   5  -4 1128.99   48.70
   2   5  -4 1126.89   45.80
   2   5  -4 1149.19   47.00
  -2  -5   4 1049.00   47.40
  -2  -5   4 1135.69   44.80
  -2  -5   4 1127.59   45.00
   1   5  -4    5.90    2.60
   1   5  -4   10.20    2.60
   1   5  -4    4.50    2.00
  -1  -5   4    6.50    2.20
  -1  -5   4    9.50    3.10
  -1  -5   4    7.40    2.30
   0   5  -4  846.92   36.80
   0   5  -4  806.92   34.20
   0   5  -4  822.12   36.90
   0  -5   4  839.42   34.50
   0  -5   4  839.62   36.80
   0  -5   4  854.51   35.80
  -1   5  -4    7.50    2.50
  -1   5  -4    6.70    2.00
   1  -5   4    5.00    2.80
   2  -5   4 1123.29   47.40
   2  -5   4 1121.39   54.69
   3  -5   4   37.00    6.70
  -4   5  -4    3.00    4.20
   4  -5   4    0.60    4.00
  -5   5  -4   24.40    7.60
   5  -5   4   20.90    7.10
  -6   5  -4   28.40    9.80
   6  -5   4   34.00   11.20
  -7   5  -4   16.30    9.70
   7  -5   4   -7.30    8.20
  -8   5  -4   -6.20   12.00
   9   4  -4   -1.10   10.90
  -9  -4   4   -8.30    9.90
   8   4  -4    9.80   10.60
   8   4  -4    5.80    8.30
  -8  -4   4   10.90    8.80
   7   4  -4   16.10    7.70
   7   4  -4   36.60    9.30
  -7  -4   4   24.80    8.00
  -7  -4   4   22.80    8.30
   6   4  -4    1.20    4.40
   6   4  -4   10.20    5.90
   6   4  -4   -3.40    4.90
  -6  -4   4   -1.90    4.00
  -6  -4   4    5.60    4.40
   5   4  -4  117.29   13.50
   5   4  -4  128.19   14.30
   5   4  -4  129.19   12.60
  -5  -4   4  119.69   11.30
  -5  -4   4  124.29   11.80
  -5  -4   4  148.79   11.30
   4   4  -4   66.79    9.30
   4   4  -4   77.89   12.50
   4   4  -4   73.79    8.50
  -4  -4   4   76.89   10.50
  -4  -4   4   83.19    8.00
  -4  -4   4   82.89    7.40
   3   4  -4  280.57   18.10
   3   4  -4  305.77   17.10
   3   4  -4  285.77   16.30
  -3  -4   4  317.27   15.30
  -3  -4   4  264.37   16.70
  -3  -4   4  300.67   15.50
   2   4  -4  102.29    7.70
   2   4  -4   86.99    8.00
   2   4  -4   89.39    8.50
  -2  -4   4  109.59    6.80
  -2  -4   4  107.89    7.10
  -2  -4   4  102.09    8.40
   1   4  -4   99.39    8.10
   1   4  -4  114.59    7.70
   1   4  -4  104.29    6.70
  -1  -4   4   98.29    6.40
  -1  -4   4  110.29    8.30
  -1  -4   4   99.99    6.30
   0   4  -4   13.60    3.20
   0   4  -4   15.60    3.80
   0   4  -4   14.70    2.80
   0  -4   4   16.20    3.00
   0  -4   4   10.40    2.60
  -1   4  -4  108.69    8.70
   1  -4   4  105.69    8.80
   1  -4   4  105.89    7.70
   2  -4   4   97.29    8.20
  -3   4  -4  309.87   19.60
   3  -4   4  316.67   18.90
  -4   4  -4   85.39   11.90
   4  -4   4   87.69   11.70
  -5   4  -4  152.38   15.90
   5  -4   4  153.48   15.00
  -6   4  -4   -6.10    5.90
   6  -4   4    6.70    6.20
  -7   4  -4   14.00   10.10
  -7   4  -4   24.60    9.30
   7  -4   4   23.80    9.10
  -8   4  -4    1.30   11.20
  -9   4  -4   -3.70   15.10
  -9  -3   4    0.90   10.00
   8   3  -4  -11.30    9.80
   8   3  -4  -13.40    7.60
  -8  -3   4    8.70    7.20
   7   3  -4   15.30    7.00
   7   3  -4    8.90    7.50
  -7  -3   4   10.50    5.60
   6   3  -4   46.40    9.80
   6   3  -4   50.49   10.30
  -6  -3   4   50.69    9.40
  -6  -3   4   27.80    7.00
   5   3  -4   27.40    6.70
   5   3  -4   27.80    6.80
   5   3  -4   18.70    7.00
  -5  -3   4   26.40    6.20
  -5  -3   4   34.00    6.80
   4   3  -4   30.50    6.30
   4   3  -4   27.90    5.50
   4   3  -4   26.90    6.40
  -4  -3   4   33.90    5.20
  -4  -3   4   33.30    6.50
  -4  -3   4   45.80    6.50
   3   3  -4   76.79    7.80
   3   3  -4   69.39    6.80
   3   3  -4   63.29    6.50
  -3  -3   4   55.59    6.30
  -3  -3   4   67.29    6.10
  -3  -3   4   65.69    5.50
   2   3  -4  179.18   10.10
   2   3  -4  174.98   11.40
   2   3  -4  170.18    9.90
  -2  -3   4  192.48   11.40
  -2  -3   4  170.18    9.30
  -2  -3   4  173.88    8.50
   1   3  -4  275.97   14.90
   1   3  -4  293.27   12.90
  -1  -3   4  306.77   15.20
  -1  -3   4  296.87   12.80
  -1  -3   4  271.17   11.50
   0   3  -4   25.30    3.70
   0   3  -4   22.70    2.60
   0   3  -4   32.00    5.40
   0  -3   4   16.80    2.30
   0  -3   4   18.70    2.70
   1  -3   4  281.77   15.40
   1  -3   4  287.97   14.10
  -2   3  -4  181.28   11.50
  -2   3  -4  172.68   12.20
   2  -3   4  173.98   11.30
  -3   3  -4   61.39    7.30
  -3   3  -4   64.89    8.90
   3  -3   4   62.69    7.30
  -4   3  -4   34.40    7.80
  -4   3  -4   21.70    5.50
   4  -3   4   37.20    7.30
  -5   3  -4   24.20    7.00
   5  -3   4   32.40    8.60
  -6   3  -4   34.20    9.80
   6  -3   4   54.59   11.40
  -7   3  -4    0.70    7.60
  -7   3  -4    6.10    8.50
  -9   3  -4   40.90   15.80
   8   2  -4   -5.40    7.20
   8   2  -4   11.20   11.00
  -8  -2   4    6.70    6.70
   7   2  -4   13.60    6.90
   7   2  -4   -5.20    6.80
  -7  -2   4    4.70    5.60
  -7  -2   4    8.60    6.40
   6   2  -4    9.40    5.40
   6   2  -4    3.00    4.40
  -6  -2   4   12.10    4.90
  -6  -2   4    3.50    4.10
   5   2  -4   44.90    8.40
   5   2  -4   47.60    9.50
   5   2  -4   37.00    7.00
  -5  -2   4   47.60    7.60
  -5  -2   4   46.10    7.70
   4   2  -4   48.10    7.90
   4   2  -4   59.09    8.10
   4   2  -4   43.30    6.90
  -4  -2   4   63.19    8.20
  -4  -2   4   59.69    6.60
   3   2  -4  227.18   13.60
   3   2  -4  251.07   15.00
   3   2  -4  246.68   14.10
  -3  -2   4  261.97   13.50
  -3  -2   4  247.08   14.00
   2   2  -4  241.18   11.60
   2   2  -4  224.48   11.70
   2   2  -4  248.78   13.20
  -2  -2   4  229.28   11.30
  -2  -2   4  227.18   12.60
   1   2  -4 2231.68   83.69
   1   2  -4 2268.07   86.49
   1   2  -4 2473.85   83.59
  -1  -2   4 2247.78   86.29
  -1  -2   4 2278.17   83.49
   0   2  -4 2546.95   94.99
   0   2  -4 2753.62   95.99
   0   2  -4 2617.14   94.99
   0   2  -4 2662.93   98.19
   0  -2   4 2527.85   93.69
   0  -2   4 2575.44   93.59
  -1   2  -4 2285.07   84.49
   1  -2   4 2230.38   83.99
  -2   2  -4  226.18   15.60
  -2   2  -4  223.68   13.20
   2  -2   4  231.38   13.20
  -3   2  -4  220.28   14.80
  -3   2  -4  249.48   16.00
   3  -2   4  227.98   14.90
  -4   2  -4   75.29   10.40
  -4   2  -4   55.89    8.90
   4  -2   4   71.29   10.10
  -5   2  -4   40.60    8.20
  -5   2  -4   42.80    8.80
   5  -2   4   46.80    8.90
  -6   2  -4    0.80    6.80
  -6   2  -4    6.30    5.70
   6  -2   4    8.70    6.00
  -7   2  -4   12.90    7.60
  -7   2  -4    1.80    7.40
  -8   2  -4   -1.70   10.20
  -9   2  -4  -13.30   12.40
  -9  -1   4    4.40    8.70
   8   1  -4   29.50   11.70
  -8  -1   4   15.90    6.40
   7   1  -4   34.60    8.70
  -7  -1   4   30.20    7.30
  -7  -1   4   30.70    8.80
   6   1  -4    2.40    4.90
   6   1  -4   -2.50    3.80
  -6  -1   4    5.80    3.70
  -6  -1   4    4.90    4.20
   5   1  -4   24.10    6.10
   5   1  -4   15.40    5.10
  -5  -1   4   34.10    6.10
  -5  -1   4   34.60    6.60
   4   1  -4  252.17   15.40
   4   1  -4  228.58   15.50
   4   1  -4  248.48   15.40
  -4  -1   4  217.68   13.40
  -4  -1   4  224.58   14.30
   3   1  -4   25.50    4.50
   3   1  -4   42.00    6.70
   3   1  -4   26.60    4.70
  -3  -1   4   39.00    5.50
  -3  -1   4   36.50    5.00
   2   1  -4  888.11   35.80
   2   1  -4  936.81   36.80
  -2  -1   4  902.51   36.30
  -2  -1   4  906.31   35.30
   1   1  -4 7208.18  261.37
  -1  -1   4 7285.47  260.97
  -1  -1   4 7472.75  264.17
   0   1  -4 7742.53  288.37
   0  -1   4 7874.61  289.27
  -1   1  -4 7580.34  267.57
  -1   1  -4 7276.77  267.17
   1  -1   4 7370.66  266.87
  -2   1  -4  866.41   37.90
  -2   1  -4  903.71   38.50
   2  -1   4  946.31   38.00
   2  -1   4  891.81   38.30
  -3   1  -4   29.40    5.60
  -3   1  -4   34.40    5.90
   3  -1   4   30.00    5.70
   3  -1   4   29.90    5.40
  -4   1  -4  261.67   17.80
  -4   1  -4  242.88   16.90
   4  -1   4  240.18   17.30
   4  -1   4  228.98   16.60
  -5   1  -4   28.60    7.50
  -5   1  -4   17.50    6.00
   5  -1   4   35.30    8.50
   5  -1   4   26.10    7.40
  -6   1  -4    5.10    5.80
  -6   1  -4    6.30    5.60
  -6   1  -4    7.20    5.40
   6  -1   4    2.30    5.20
  -7   1  -4   21.50    7.60
  -7   1  -4   34.20   10.90
  -7   1  -4   41.80   11.80
  -8   1  -4   -5.90   11.60
  -9   1  -4   16.00   12.50
  -9   0   4   -4.50    7.50
   8   0  -4    2.60    9.40
  -8   0   4    2.40    5.40
   7   0  -4   -8.70    6.10
  -7   0   4   -0.70    5.60
  -7   0   4   -2.20    3.80
   6   0  -4   -1.00    4.30
  -6   0   4   -4.20    2.60
  -6   0   4    4.10    4.20
   5   0  -4    1.50    3.20
   5   0  -4    1.50    3.60
  -5   0   4    1.60    2.20
  -5   0   4    1.20    3.10
   4   0  -4   -0.10    2.40
   4   0  -4    1.50    2.30
   4   0  -4    3.50    2.20
  -4   0   4   -0.10    1.40
  -4   0   4   -2.40    2.20
   3   0  -4    2.60    1.80
   3   0  -4    3.70    2.10
   3   0  -4    3.90    2.00
  -3   0   4    0.10    1.30
  -3   0   4    0.90    1.30
   2   0  -4    3.00    1.30
   2   0  -4    1.40    1.10
  -2   0   4    0.70    1.00
   1   0  -4 6455.05  223.78
  -1   0   4 5981.40  221.68
  -1   0   4 6211.78  221.48
   0   0  -4  479.15   18.50
   0   0   4  479.55   18.40
  -1   0  -4 6488.75  230.38
  -1   0  -4 6417.66  230.18
   1   0   4 6196.38  230.88
  -2   0  -4    2.60    1.80
  -2   0  -4    0.40    1.60
   2   0   4    4.90    2.20
   2   0   4    2.80    1.80
  -3   0  -4    3.80    2.20
  -3   0  -4    4.60    2.90
   3   0   4    5.50    2.70
   3   0   4    2.00    2.40
  -4   0  -4   -1.70    2.10
  -4   0  -4    0.50    2.70
   4   0   4    3.00    3.30
   4   0   4   -1.90    2.90
  -5   0  -4    9.10    4.30
  -5   0  -4    1.10    3.70
  -5   0  -4    2.50    3.70
   5   0   4   -1.80    3.30
   5   0   4    3.50    4.80
  -6   0  -4   -2.60    4.30
  -6   0  -4   -3.60    4.30
  -6   0  -4    2.90    5.90
   6   0   4   -5.40    4.90
   6   0   4    0.20    5.00
  -7   0  -4    2.20    7.90
  -7   0  -4   -3.90    6.90
  -7   0  -4   -2.20    5.60
   7   0   4   -1.30    6.40
  -8   0  -4   -8.70   11.60
  -8   0  -4   -6.60    8.60
  -9   0  -4   17.00   12.80
  -9   1   4  -12.60    6.90
   8  -1  -4   17.10    9.80
  -8   1   4    8.00    5.70
   7  -1  -4   17.60    9.50
  -7   1   4   18.80    5.30
  -7   1   4   14.20    6.60
   6  -1  -4   10.70    6.10
  -6   1   4    4.70    3.40
  -6   1   4   10.80    4.80
   5  -1  -4   27.60    6.70
  -5   1   4   31.50    6.70
  -5   1   4   29.30    4.90
   4  -1  -4  261.97   15.90
  -4   1   4  265.97   15.90
  -4   1   4  235.68   12.70
   3  -1  -4   31.00    5.00
   3  -1  -4   35.50    4.80
  -3   1   4   36.50    5.30
   2  -1  -4  973.90   36.70
  -2   1   4  984.50   38.30
  -2   1   4  956.70   36.40
  -1   1   4 7611.44  271.77
   0  -1  -4 7264.37  254.27
   0   1   4 6927.71  253.97
  -1  -1  -4 7318.67  257.97
  -1  -1  -4 7368.66  258.17
   1   1   4 7268.37  257.77
   1   1   4 6612.64  257.67
  -2  -1  -4  906.51   41.60
  -2  -1  -4  871.11   39.00
   2   1   4  960.30   39.30
   2   1   4  987.50   39.60
  -3  -1  -4   28.60    5.70
  -3  -1  -4   37.60    6.20
   3   1   4   26.90    5.50
   3   1   4   34.80    6.10
  -4  -1  -4  235.58   16.90
  -4  -1  -4  282.97   20.90
  -4  -1  -4  250.17   17.40
   4   1   4  237.38   17.40
  -5  -1  -4   24.80    6.40
  -5  -1  -4   24.50    7.20
  -5  -1  -4   24.60    7.70
   5   1   4   15.70    5.90
   5   1   4   21.90    7.40
  -6  -1  -4    7.70    5.90
  -6  -1  -4   -1.40    5.40
  -6  -1  -4   -5.00    3.80
   6   1   4    0.00    4.70
   6   1   4    0.80    4.70
  -7  -1  -4    9.60    6.90
  -7  -1  -4   26.20   10.00
  -7  -1  -4    9.60    8.90
   7   1   4   21.30    8.50
  -8  -1  -4   -3.40    7.80
  -8  -1  -4    9.00    9.90
  -8  -1  -4   -1.90    9.60
   8   1   4   12.90   10.50
  -9   2   4   -1.10    6.60
   8  -2  -4   -5.50   10.60
  -8   2   4    9.70    5.30
   7  -2  -4    1.90    6.90
  -7   2   4   14.10    4.30
  -7   2   4    8.30    6.50
   6  -2  -4   12.70    5.70
  -6   2   4   13.00    6.00
   5  -2  -4   38.70    8.00
  -5   2   4   34.10    7.70
  -5   2   4   46.00    5.80
   4  -2  -4   58.69    8.20
  -4   2   4   53.69    4.50
  -4   2   4   53.39    7.60
  -3   2   4  258.37   14.70
   2  -2  -4  217.78   26.30
  -2   2   4  245.98   26.50
   1  -2  -4 2361.26   85.59
  -1   2   4 2311.57   85.29
   0  -2  -4 2635.54   95.59
   0  -2  -4 2641.64   96.79
   0   2   4 2660.53   95.89
   0   2   4 2537.45   95.69
  -1  -2  -4 2262.77   82.59
  -1  -2  -4 2176.18   83.19
   1   2   4 2163.38   82.69
   1   2   4 2208.78   83.09
  -2  -2  -4  250.67   14.10
  -2  -2  -4  211.78   13.20
   2   2   4  236.18   13.80
   2   2   4  229.08   13.60
  -3  -2  -4  239.38   15.30
  -3  -2  -4  216.28   17.60
  -3  -2  -4  225.38   15.20
   3   2   4  252.07   16.00
   3   2   4  259.87   16.00
  -4  -2  -4   48.90    8.30
  -4  -2  -4   49.00    9.10
  -4  -2  -4   54.29    8.40
   4   2   4   49.30    8.40
   4   2   4   60.89    9.30
  -5  -2  -4   38.50    8.60
  -5  -2  -4   33.50    7.60
  -5  -2  -4   48.30   12.30
   5   2   4   49.99   10.10
   5   2   4   37.00    8.60
  -6  -2  -4    7.60    4.90
  -6  -2  -4    6.50    5.50
  -6  -2  -4   12.30    5.50
   6   2   4   -0.80    4.50
   6   2   4    1.30    7.50
  -7  -2  -4    0.60    6.30
  -7  -2  -4   11.60    8.50
  -7  -2  -4    5.30    8.30
   7   2   4    1.50    5.60
  -8  -2  -4   18.00   14.10
  -8  -2  -4   -3.50    7.70
   8   2   4   14.20    8.40
  -9  -2  -4    3.50    9.50
   9   2   4   -7.70   10.50
  -9   3   4   -8.70    5.70
   8  -3  -4    7.90   10.80
  -8   3   4    3.90    4.40
   7  -3  -4    5.80    7.70
  -7   3   4    8.30    9.00
  -7   3   4    3.80    3.70
   6  -3  -4   44.20   10.00
  -6   3   4   46.80    9.60
  -6   3   4   33.80    5.40
   5  -3  -4   27.60    6.70
  -5   3   4   32.30    7.10
  -5   3   4   25.50    3.90
   4  -3  -4   38.10    6.90
  -4   3   4   44.40    7.00
  -3   3   4   85.79    7.90
   2  -3  -4  142.09   24.40
  -2   3   4  169.78   26.60
   1  -3  -4  287.47   13.30
   1  -3  -4  284.47   12.50
   0  -3  -4   22.20    3.80
   0  -3  -4   20.80    2.90
   0  -3  -4   20.50    3.60
   0   3   4   23.00    3.60
  -1  -3  -4  270.27   14.80
  -1  -3  -4  283.77   16.80
  -1  -3  -4  284.37   14.10
   1   3   4  267.77   14.10
   1   3   4  281.27   15.10
  -2  -3  -4  177.88   12.00
  -2  -3  -4  178.08   14.10
  -2  -3  -4  179.58   11.40
   2   3   4  163.98   11.60
   2   3   4  175.88   11.80
  -3  -3  -4   68.59    7.50
  -3  -3  -4   53.39    7.90
  -3  -3  -4   72.79   12.30
   3   3   4   71.39    7.90
   3   3   4   68.19    7.70
  -4  -3  -4   29.00    6.90
  -4  -3  -4   32.10    7.90
  -4  -3  -4   37.70    7.30
   4   3   4   34.90    7.30
   4   3   4   36.90    8.60
  -5  -3  -4   26.30    7.70
  -5  -3  -4   21.90    6.80
  -5  -3  -4   25.80    7.40
   5   3   4   31.50    8.00
   5   3   4   26.60    7.90
  -6  -3  -4   49.50   10.80
  -6  -3  -4   44.80    9.90
  -6  -3  -4   41.40    9.70
   6   3   4   46.20   10.10
  -7  -3  -4    1.10    7.50
  -7  -3  -4    4.20    6.50
   7   3   4   28.30    9.00
  -8  -3  -4    3.00    8.10
  -8  -3  -4    7.70   11.60
  -8  -3  -4   25.50    9.40
   8   3   4    7.90    8.90
  -9  -3  -4    6.30   11.50
   9   3   4   -2.00   12.80
   8  -4  -4   12.30   21.40
   7  -4  -4   23.20    9.20
  -7   4   4   17.30   12.90
   6  -4  -4    3.00    5.80
  -6   4   4    9.50    5.10
   5  -4  -4  118.69   16.00
  -5   4   4  127.39   12.60
  -4   4   4   77.09   10.00
   3  -4  -4  429.56   49.80
  -3   4   4  316.27   47.60
  -2   4   4   14.50    3.50
   1  -4  -4  100.89    6.00
   1  -4  -4  104.69    7.00
   1  -4  -4   99.39    8.60
   0  -4  -4    9.10    2.70
   0  -4  -4   12.40    2.40
   0   4   4    9.70    2.90
   0   4   4   13.00    2.60
  -1  -4  -4  109.09    8.70
  -1  -4  -4  104.19    9.10
  -1  -4  -4   99.29    7.40
   1   4   4   98.79    8.40
   1   4   4  101.19    7.60
  -2  -4  -4   65.89   10.20
  -2  -4  -4   90.79    7.90
   2   4   4  106.39    9.40
   2   4   4   85.19    7.90
  -3  -4  -4  278.77   17.30
  -3  -4  -4  284.07   18.40
  -3  -4  -4  285.37   20.30
   3   4   4  310.17   18.90
   3   4   4  310.97   18.60
  -4  -4  -4   57.09    9.40
  -4  -4  -4   72.99   11.50
  -4  -4  -4   72.79   10.10
   4   4   4  102.79   13.20
   4   4   4   95.59   10.40
  -5  -4  -4  120.69   13.30
  -5  -4  -4  128.39   15.00
  -5  -4  -4  116.69   12.50
   5   4   4  135.79   14.30
   5   4   4  120.69   13.10
  -6  -4  -4   -4.50    4.90
  -6  -4  -4    5.30    5.50
  -6  -4  -4    3.80    5.30
   6   4   4   -0.90    5.30
  -7  -4  -4   17.30    8.90
  -7  -4  -4   22.90    9.20
   7   4   4   23.20    9.80
   7   4   4   10.80    9.50
  -8  -4  -4    9.40    7.90
  -8  -4  -4   13.60   11.00
  -8  -4  -4  -16.20    8.50
   8   4   4    2.80    8.00
  -9  -4  -4   -1.90   12.90
   9   4   4  -15.70   12.90
   7  -5  -4    4.30    7.80
  -7   5   4  -16.60    6.80
   6  -5  -4   49.10   10.10
  -6   5   4   47.60   10.30
   5  -5  -4   18.70    6.40
  -5   5   4   28.30    7.40
  -4   5   4    3.90    5.90
  -3   5   4   40.40    5.90
  -2   5   4 1031.60   42.50
   1  -5  -4   11.70    3.00
   1  -5  -4    6.80    3.20
   1  -5  -4    8.40    2.20
  -1   5   4    7.60    2.40
  -1   5   4   10.60    2.90
   0  -5  -4  771.12   35.70
   0  -5  -4  757.92   32.80
   0  -5  -4  824.62   34.10
   0   5   4  766.02   32.90
   0   5   4  788.32   35.50
   0   5   4  831.02   36.00
  -1  -5  -4    6.90    2.60
  -1  -5  -4    5.70    3.00
  -1  -5  -4   13.80    4.00
   1   5   4   12.20    3.80
   1   5   4   16.80    5.40
   1   5   4    8.20    2.90
  -2  -5  -4 1105.99   45.10
  -2  -5  -4 1062.49   46.60
  -2  -5  -4 1060.09   48.40
   2   5   4 1041.00   45.50
   2   5   4 1028.60   46.60
  -3  -5  -4   32.20    7.20
  -3  -5  -4   44.50    7.90
  -3  -5  -4   36.70    6.60
   3   5   4   43.40    7.80
   3   5   4   40.00    7.50
  -4  -5  -4    2.30    3.80
  -4  -5  -4   10.20    4.70
  -4  -5  -4   13.60    4.50
   4   5   4    8.20    4.60
  -5  -5  -4   25.30    9.50
  -5  -5  -4   25.30    7.20
  -5  -5  -4   33.10    7.70
   5   5   4   20.40    7.50
  -6  -5  -4   42.80   10.50
  -6  -5  -4   36.90    9.10
  -6  -5  -4   50.99   13.50
   6   5   4   50.69   11.70
  -7  -5  -4    0.90    6.60
  -7  -5  -4    3.50    6.40
  -7  -5  -4   -1.80    6.10
   7   5   4   -0.10    7.80
   7   5   4  -10.00    6.20
  -8  -5  -4    2.40   10.90
  -8  -5  -4   15.10   11.00
  -8  -5  -4   -5.40    8.50
   8   5   4   -7.80    9.30
   7  -6  -4   12.60    9.80
  -7   6   4   25.50    9.60
   6  -6  -4   21.30    8.00
  -6   6   4   22.30    6.70
   5  -6  -4  123.49   13.80
  -5   6   4  136.09   13.80
  -4   6   4   70.79    8.20
  -3   6   4   12.60    3.80
   2  -6  -4  188.68    9.20
   2  -6  -4  200.78   15.60
  -2   6   4  169.68   11.50
  -2   6   4  185.48    9.80
   1  -6  -4    8.60    3.90
   1  -6  -4    5.80    2.30
   1  -6  -4    3.70    1.80
  -1   6   4    2.70    1.90
  -1   6   4    5.20    2.30
   0  -6  -4  327.67   17.00
   0  -6  -4  312.77   19.10
   0   6   4  321.57   18.50
   0   6   4  296.37   16.20
   0   6   4  301.87   18.80
  -1  -6  -4    3.70    1.90
  -1  -6  -4    4.60    2.70
  -1  -6  -4   10.40    3.40
   1   6   4    6.40    3.60
   1   6   4    9.90    3.30
   1   6   4   10.10    3.60
  -2  -6  -4  172.38   12.50
  -2  -6  -4  183.08   14.30
   2   6   4  206.88   15.10
   2   6   4  198.28   13.70
   2   6   4  189.78   16.50
  -3  -6  -4   26.00    6.90
  -3  -6  -4   19.50    5.70
  -3  -6  -4   11.20    4.10
   3   6   4   20.30    5.40
   3   6   4   15.50    5.50
  -4  -6  -4   69.69   10.40
  -4  -6  -4   99.69   16.10
  -4  -6  -4   60.09   10.10
   4   6   4   79.59   12.10
   4   6   4   69.99   11.10
  -5  -6  -4  150.68   16.60
  -5  -6  -4  115.89   13.30
  -5  -6  -4  105.39   14.30
   5   6   4  148.69   15.60
   5   6   4  126.79   14.50
  -6  -6  -4    2.20    6.40
  -6  -6  -4   13.70    7.00
   6   6   4   19.00    7.30
  -7  -6  -4    9.30    7.80
  -7  -6  -4   19.00    8.80
  -7  -6  -4   13.40    8.70
   7   6   4    9.90    8.30
   7   6   4   22.90    8.50
  -8  -6  -4   -0.50    9.00
  -8  -6  -4   -7.20   10.70
   8   6   4    4.30   10.60
   7  -7  -4   31.00   10.30
  -7   7   4   23.20   10.90
   6  -7  -4   -0.80    6.80
  -6   7   4    7.50    6.30
  -6   7   4    2.10    5.50
  -5   7   4   28.40    7.80
  -5   7   4   13.40    5.60
  -4   7   4  267.97   17.60
  -3   7   4    0.50    2.30
   2  -7  -4  192.48   16.50
   2  -7  -4  187.68   10.10
  -2   7   4  202.78   13.00
  -2   7   4  195.28   11.10
   1  -7  -4  139.59   10.60
   1  -7  -4  151.08    9.80
   1  -7  -4  154.88   13.70
  -1   7   4  156.08   10.60
  -1   7   4  168.88   11.30
   0  -7  -4  328.67   17.70
   0  -7  -4  325.97   17.50
   0  -7  -4  302.97   20.10
   0   7   4  291.17   19.60
   0   7   4  331.57   19.40
   0   7   4  312.77   17.20
  -1  -7  -4  146.69   11.60
  -1  -7  -4  140.89   10.70
  -1  -7  -4  136.09   12.30
   1   7   4  169.68   14.10
   1   7   4  140.99   10.90
   1   7   4  142.69   12.90
  -2  -7  -4  184.18   13.20
  -2  -7  -4  184.88   14.80
  -2  -7  -4  212.98   15.80
   2   7   4  163.78   14.80
   2   7   4  197.58   13.90
   2   7   4  204.48   17.50
  -3  -7  -4    4.40    3.90
  -3  -7  -4    2.80    3.00
  -3  -7  -4   -0.50    2.40
   3   7   4   10.50    5.20
   3   7   4    5.00    4.70
   3   7   4    4.50    3.70
  -4  -7  -4  218.68   17.10
  -4  -7  -4  233.98   19.10
  -4  -7  -4  264.77   20.90
   4   7   4  274.97   20.00
   4   7   4  252.67   20.80
  -5  -7  -4   20.40    7.70
  -5  -7  -4   24.40    7.80
  -5  -7  -4   15.70    5.50
   5   7   4   24.10    7.60
   5   7   4   20.00    8.00
  -6  -7  -4   15.30    7.10
  -6  -7  -4    5.70    7.40
   6   7   4   -4.20    6.30
  -7  -7  -4    6.60    8.90
  -7  -7  -4   14.60    9.20
  -7  -7  -4   13.40   10.00
   7   7   4   21.30   11.60
   7   7   4   13.20   10.90
  -8  -7  -4  -19.40   12.50
  -8  -7  -4   -3.20    9.40
   8   7   4   11.30   12.00
   7  -8  -4   -3.80   10.10
  -7   8   4    7.20    7.50
  -7   8   4   -2.60   10.70
   6  -8  -4   25.00    9.60
  -6   8   4   17.70    8.10
  -6   8   4   29.20    7.20
  -5   8   4   31.60    7.30
  -5   8   4   48.30    9.90
  -4   8   4   34.20    6.90
   3  -8  -4   34.80    9.50
  -3   8   4   54.59    8.10
  -3   8   4   50.19    4.80
   2  -8  -4   49.10   10.10
   2  -8  -4   48.90    4.90
  -2   8   4   41.20    6.50
  -2   8   4   53.49    6.80
   1  -8  -4   36.20    8.20
   1  -8  -4   35.90    6.40
   1  -8  -4   38.30    5.60
  -1   8   4   46.60    7.50
  -1   8   4   33.70    5.70
   0  -8  -4  499.15   24.80
   0  -8  -4  483.85   24.70
   0  -8  -4  481.05   28.10
   0   8   4  483.95   28.30
   0   8   4  490.45   24.70
  -1  -8  -4   29.30    6.90
  -1  -8  -4   22.70    4.70
  -1  -8  -4   35.00    6.00
   1   8   4   43.50    7.10
   1   8   4   43.80    8.50
   1   8   4   45.90    9.10
  -2  -8  -4   39.00    7.80
  -2  -8  -4   50.49    7.70
  -2  -8  -4   44.80    7.50
   2   8   4   52.79    9.40
   2   8   4   58.09    8.40
   2   8   4   54.39   11.50
  -3  -8  -4   39.70    9.00
  -3  -8  -4   34.60    6.90
  -3  -8  -4   34.70    8.40
   3   8   4   59.59   10.70
   3   8   4   59.69    9.80
   3   8   4   17.60    6.50
  -4  -8  -4   41.30    8.80
  -4  -8  -4   52.79   10.10
   4   8   4   56.29   10.30
   4   8   4   43.00   10.50
  -5  -8  -4   31.90    8.20
  -5  -8  -4   28.00    8.80
  -5  -8  -4   34.00    9.50
   5   8   4   11.50    6.90
   5   8   4   40.90   12.30
  -6  -8  -4    8.40    7.10
  -6  -8  -4   25.20    8.10
  -6  -8  -4   26.30    9.60
   6   8   4   21.60    9.20
  -7  -8  -4   16.20    8.60
  -7  -8  -4   16.90    8.20
  -7  -8  -4   13.20    9.60
   7   8   4    3.50    8.90
  -8  -8  -4    9.30   10.10
   8   8   4   13.30   12.10
  -8   9   4  -22.80    9.70
  -7   9   4   -1.70    7.30
  -6   9   4   15.10    9.50
  -6   9   4    4.90    6.10
  -5   9   4    6.00    4.90
   4  -9  -4   98.09   16.50
  -4   9   4   92.89   12.20
   3  -9  -4   10.60    5.80
  -3   9   4    7.70    4.40
  -3   9   4   10.70    3.10
   2  -9  -4  139.29    9.60
   2  -9  -4  127.59   15.20
  -2   9   4  147.09   10.80
  -2   9   4  154.58   12.10
   1  -9  -4   -1.60    3.60
   1  -9  -4    0.10    1.70
   1  -9  -4   -1.20    2.60
  -1   9   4    3.70    2.90
  -1   9   4    0.30    2.20
   0  -9  -4   12.10    3.80
   0  -9  -4    8.80    5.40
   0  -9  -4   15.20    4.00
   0   9   4    9.00    3.40
   0   9   4   11.90    5.70
   0   9   4   10.80    4.40
  -1  -9  -4   -1.90    2.20
  -1  -9  -4    4.30    2.50
  -1  -9  -4   -2.00    3.00
   1   9   4    2.70    2.60
   1   9   4    4.10    3.50
   1   9   4    7.90    4.50
  -2  -9  -4  161.58   14.70
  -2  -9  -4  145.29   13.50
  -2  -9  -4  121.49   11.70
   2   9   4  169.58   18.50
   2   9   4  136.39   15.40
  -3  -9  -4    0.90    4.30
  -3  -9  -4    7.90    4.50
  -3  -9  -4    6.20    5.30
   3   9   4   14.30    5.20
   3   9   4   14.90    6.90
   3   9   4    6.20    5.70
  -4  -9  -4  109.39   12.50
  -4  -9  -4   89.99   14.20
  -4  -9  -4  114.89   13.70
   4   9   4  105.79   15.60
   4   9   4   80.39   17.00
   4   9   4   85.49   13.30
  -5  -9  -4    6.90    5.90
  -5  -9  -4    7.10    6.30
   5   9   4    5.10    6.00
  -6  -9  -4   -0.10    6.00
  -6  -9  -4   21.70    7.50
  -6  -9  -4   11.10    7.10
   6   9   4    2.70    8.50
   6   9   4    0.60    6.10
  -7  -9  -4   -2.50    8.10
  -7  -9  -4   -5.30    8.70
   7   9   4    7.80    9.50
   8   9   4   13.60   12.10
  -7  10   4   -1.60    7.90
   6 -10  -4    1.40    8.90
  -6  10   4    5.30    9.60
  -6  10   4    9.40    6.30
   5 -10  -4   77.09   16.30
  -5  10   4   71.49   11.80
   4 -10  -4   14.40    8.60
  -4  10   4   19.90    6.90
   3 -10  -4    3.80    6.10
  -3  10   4   -2.40    2.40
  -3  10   4   -4.30    2.50
   2 -10  -4  139.39   16.50
   2 -10  -4  134.49    9.90
  -2  10   4  123.09   10.70
  -2  10   4  131.59   11.80
   1 -10  -4   36.10    9.10
   1 -10  -4   41.50    7.80
   1 -10  -4   39.90    6.40
  -1  10   4   36.70    7.10
  -1  10   4   49.60    7.90
   0 -10  -4    1.70    2.90
   0 -10  -4    0.50    4.00
   0 -10  -4    4.60    3.10
   0  10   4    2.90    3.50
   0  10   4    2.80    4.70
   0  10   4    6.80    3.20
  -1 -10  -4   50.79    8.40
  -1 -10  -4   32.60    6.20
  -1 -10  -4   46.70    9.50
   1  10   4   37.50    9.30
   1  10   4   32.30    6.50
  -2 -10  -4  120.59   11.80
  -2 -10  -4  118.89   14.10
  -2 -10  -4  128.39   12.90
   2  10   4   82.09   13.10
   2  10   4  129.99   14.90
   2  10   4  136.49   13.20
  -3 -10  -4    3.20    4.20
  -3 -10  -4    6.90    4.10
  -3 -10  -4    2.80    4.10
   3  10   4    4.40    5.70
   3  10   4    5.40    4.70
   3  10   4    2.90    5.10
  -4 -10  -4   11.10    6.20
  -4 -10  -4   24.50    7.40
   4  10   4   21.20    9.20
   4  10   4   15.20    6.60
   4  10   4   18.30    8.50
  -5 -10  -4   74.19   12.20
  -5 -10  -4   68.89   13.10
   5  10   4   64.19   14.00
   5  10   4   55.39   11.60
  -6 -10  -4   -4.70    8.10
  -6 -10  -4    4.80    6.40
  -6 -10  -4   -4.90    6.70
   6  10   4   -1.50   10.80
   6  10   4    9.40    7.60
  -7 -10  -4   11.30    9.90
  -7 -10  -4   -2.80    9.90
   7  10   4  -12.60    9.60
   7 -11  -4    1.50   13.60
  -7  11   4   -5.90    9.40
   6 -11  -4   -1.50   10.80
   6 -11  -4    8.00    9.80
  -6  11   4    8.10    7.20
  -6  11   4   20.40   10.20
   5 -11  -4   -0.90    8.80
  -5  11   4   13.50    6.20
   4 -11  -4   44.60   12.60
  -4  11   4   20.60    6.20
  -4  11   4   25.40    5.00
   3 -11  -4    2.40    7.60
  -3  11   4    4.80    3.80
  -3  11   4   15.50    6.40
   2 -11  -4    2.00    5.70
   2 -11  -4    6.00    2.90
  -2  11   4    2.60    3.60
  -2  11   4    8.00    4.00
   1 -11  -4   69.39    8.10
   1 -11  -4   71.99   10.60
   1 -11  -4   61.49   11.80
  -1  11   4   64.29    9.80
  -1  11   4   75.69   10.80
   0 -11  -4   -4.70    4.60
   0 -11  -4    7.70    3.50
   0 -11  -4    5.00    4.10
   0  11   4    2.50    5.60
   0  11   4    3.90    3.70
   0  11   4    9.60    4.20
  -1 -11  -4   56.59    9.00
  -1 -11  -4   56.79   11.70
   1  11   4   56.89    9.10
   1  11   4   69.49   13.30
   1  11   4   45.10   11.30
  -2 -11  -4    8.40    5.30
  -2 -11  -4    7.20    4.80
  -2 -11  -4    1.90    3.60
   2  11   4   -4.60    4.00
   2  11   4   -1.50    5.90
   2  11   4    2.60    3.70
  -3 -11  -4   27.20    7.50
  -3 -11  -4   17.80    6.20
  -3 -11  -4    7.00    5.90
   3  11   4    8.90    5.50
   3  11   4   25.60   10.00
   3  11   4   11.50    8.00
  -4 -11  -4   26.20    7.90
   4  11   4   24.80   18.90
   4  11   4   24.40    7.90
  -5 -11  -4    5.90    6.80
  -5 -11  -4   24.10    9.20
   5  11   4   17.00    7.70
   5  11   4  -17.90    9.10
  -6 -11  -4    0.50    8.70
  -6 -11  -4   -3.40    7.10
   6  11   4   -8.20    7.60
  -7 -11  -4   -1.40    9.60
  -7 -11  -4   18.50   13.40
   7  11   4   -1.80   10.70
   7 -12  -4    0.40   17.00
  -7  12   4    2.20    9.70
   6 -12  -4  -19.90   11.30
  -6  12   4   -5.30    7.60
   5 -12  -4   -6.40   10.10
  -5  12   4    8.10    6.20
   4 -12  -4   22.30   10.30
  -4  12   4   12.10    4.60
  -4  12   4   18.40    7.90
   3 -12  -4   11.50    8.00
  -3  12   4   28.80    6.50
   2 -12  -4   24.80    9.60
   2 -12  -4   23.60    5.80
  -2  12   4   20.60    6.60
   1 -12  -4   63.69    9.50
   1 -12  -4  101.59   13.10
   1 -12  -4   95.09   15.50
  -1  12   4   75.79   10.90
  -1  12   4   75.19   11.80
   0 -12  -4  467.45   27.80
   0 -12  -4  420.66   26.80
   0 -12  -4  529.45   34.20
   0  12   4  525.95   29.00
   0  12   4  525.85   34.40
   0  12   4  526.85   31.60
  -1 -12  -4   49.80    9.90
  -1 -12  -4   68.49   12.40
  -1 -12  -4   61.19   10.10
   1  12   4   81.09   14.00
   1  12   4   56.19    9.90
   1  12   4   66.99   11.70
  -2 -12  -4   18.00    6.20
  -2 -12  -4   22.80    7.60
  -2 -12  -4   23.20    7.20
   2  12   4    9.80    7.20
   2  12   4   15.10    6.50
   2  12   4   18.90    8.60
  -3 -12  -4   36.90    8.10
  -3 -12  -4   11.70    6.60
  -3 -12  -4   36.20    9.10
   3  12   4   32.80    9.10
   3  12   4   23.30   10.10
   3  12   4   21.20    9.90
  -4 -12  -4   21.90    7.90
  -4 -12  -4    8.80    5.90
  -4 -12  -4   12.50    7.40
   4  12   4   10.40    9.00
   4  12   4   16.60   10.00
   4  12   4   18.20    7.80
  -5 -12  -4    3.50    7.30
  -5 -12  -4   -4.20    7.40
  -5 -12  -4   12.90    7.40
   5  12   4  -22.50    9.90
   5  12   4   -1.90    7.50
  -6 -12  -4   12.70   11.00
  -6 -12  -4   -3.00    8.90
   6  12   4    7.20    9.00
  -7 -12  -4  -12.00   10.60
   7  12   4   -5.80   11.90
   6 -13  -4  -19.10   10.80
  -6  13   4   -2.60    8.30
   5 -13  -4   10.40   11.90
  -5  13   4    9.50    6.80
   4 -13  -4   -4.00    7.60
  -4  13   4   -6.00    3.80
  -4  13   4    8.50    6.20
   3 -13  -4   11.60    8.30
  -3  13   4   21.30    6.20
  -3  13   4    7.00    5.10
   2 -13  -4   16.20    5.00
   2 -13  -4   18.30    9.50
  -2  13   4   13.00    5.90
  -2  13   4    8.80    5.20
   1 -13  -4   46.30   12.00
   1 -13  -4   28.80    7.00
   1 -13  -4   34.10    8.20
  -1  13   4   22.10    6.80
  -1  13   4   26.80    8.00
   0 -13  -4   67.39   14.20
   0 -13  -4   71.09   11.70
   0 -13  -4   80.19   12.70
   0  13   4   74.89   13.60
   0  13   4   58.59   13.70
   0  13   4   57.19   10.00
  -1 -13  -4   27.70    7.10
  -1 -13  -4   32.80    8.70
  -1 -13  -4   29.00    9.20
   1  13   4   21.40    9.40
   1  13   4   36.60    9.50
   1  13   4   34.40    8.60
  -2 -13  -4   24.80   11.70
  -2 -13  -4   12.40    5.80
   2  13   4    0.60    7.60
   2  13   4    2.90    5.40
   2  13   4   29.80   10.00
  -3 -13  -4    7.10    5.90
  -3 -13  -4   -3.00    5.50
  -3 -13  -4   19.10    8.60
   3  13   4    3.90    8.30
   3  13   4    4.40    5.20
  -4 -13  -4   -4.40    6.30
  -4 -13  -4    2.90    6.20
  -4 -13  -4    2.50    5.90
   4  13   4   -1.20    8.10
   4  13   4  -12.20    8.70
   4  13   4   10.40    7.60
  -5 -13  -4   -3.70    7.70
  -5 -13  -4   14.00    7.50
   5  13   4    7.30   10.70
  -6 -13  -4   -3.70    9.40
  -6 -13  -4   -4.00    9.20
   6  13   4    2.20    9.00
  -6  14   4   22.10   10.60
   5 -14  -4   -3.00   11.90
  -5  14   4   -9.40    7.60
   4 -14  -4   -1.80   10.10
  -4  14   4   -3.80    5.40
  -4  14   4   -3.10    4.60
   3 -14  -4   15.00    9.30
  -3  14   4   -4.50    4.10
  -3  14   4   -1.10    4.60
   2 -14  -4   43.40    8.90
   2 -14  -4   21.20   10.50
  -2  14   4   25.50    7.60
  -2  14   4   31.10    8.80
   1 -14  -4    4.40    6.90
   1 -14  -4    1.30    4.90
   1 -14  -4    5.10    4.50
  -1  14   4   16.30    6.90
  -1  14   4    7.00    6.20
   0 -14  -4   20.10    8.40
   0 -14  -4   25.70    7.10
   0 -14  -4   10.30    5.30
   0  14   4    7.20    9.00
   0  14   4   19.80    6.80
   0  14   4   15.40    7.30
  -1 -14  -4   13.40    7.90
  -1 -14  -4   14.20    6.90
   1  14   4   12.30    5.80
  -2 -14  -4   44.40   11.50
  -2 -14  -4   26.10    8.70
  -2 -14  -4   22.60    7.00
   2  14   4    0.40   14.00
   2  14   4   51.29   10.50
  -3 -14  -4    5.60    5.60
  -3 -14  -4    3.20    7.10
  -3 -14  -4    8.20    6.60
   3  14   4   -1.70    5.40
   3  14   4    7.50    8.30
   3  14   4   15.20   10.60
  -4 -14  -4  -12.20    6.50
  -4 -14  -4   -9.50    6.70
  -4 -14  -4   -5.00    7.30
   4  14   4   -0.90    6.40
   4  14   4   12.90   13.10
   4  14   4   -4.10    9.10
  -5 -14  -4   -3.10    8.50
   5  14   4   -8.00   12.10
   5  14   4   -0.90    9.60
  -6 -14  -4   -6.00   11.00
   6  14   4   10.40   11.80
   5 -15  -4    6.90   14.20
  -5  15   4   13.00    9.80
   4 -15  -4   13.30   12.60
  -4  15   4    7.00    5.40
  -4  15   4   -4.60    6.40
   3 -15  -4  -10.00   10.40
  -3  15   4    9.80    6.40
  -3  15   4    0.40    6.70
   2 -15  -4   31.80   12.80
   2 -15  -4   29.40    8.00
  -2  15   4   26.30    8.30
  -2  15   4   15.90    7.60
   1 -15  -4    9.90    5.90
   1 -15  -4   22.50   10.00
  -1  15   4    9.90    5.60
  -1  15   4   11.70    6.90
   0 -15  -4    3.10    6.00
   0 -15  -4    9.80    7.30
   0 -15  -4    9.10    5.30
   0  15   4    1.80    6.10
   0  15   4   -3.20    6.00
   0  15   4    1.80    9.70
  -1 -15  -4    7.00    5.50
  -1 -15  -4   14.70    8.00
  -1 -15  -4   15.90    8.60
   1  15   4   20.00    7.10
   1  15   4   -6.70   10.80
   1  15   4   22.60    9.90
  -2 -15  -4    4.20    5.60
  -2 -15  -4   14.60    8.20
  -2 -15  -4   26.40   10.40
   2  15   4   13.10    8.50
   2  15   4   26.60    8.80
   2  15   4   29.50   12.00
  -3 -15  -4    6.30    7.60
  -3 -15  -4   16.80    8.20
  -3 -15  -4   18.80    8.50
   3  15   4   13.50   13.30
   3  15   4    9.90    6.60
   3  15   4   13.30   10.50
  -4 -15  -4    8.50    9.10
  -4 -15  -4   -3.50    7.50
   4  15   4    7.60   10.70
   4  15   4   11.30    8.40
  -5 -15  -4   -7.70    9.50
  -5 -15  -4  -10.40    9.30
   5  15   4   -5.20   15.30
   5  15   4   -2.70    9.30
   5 -16  -4    0.10   15.80
  -5  16   4    8.20    9.50
   4 -16  -4   12.50   13.70
  -4  16   4    6.90    7.10
  -4  16   4   14.30    7.50
   3 -16  -4   -2.70   10.40
  -3  16   4   -2.50    6.30
  -3  16   4    1.90    6.00
   2 -16  -4    2.20    5.80
   2 -16  -4    3.60   10.90
  -2  16   4   12.30    8.00
  -2  16   4    4.70    6.60
   1 -16  -4    5.90    5.20
   1 -16  -4  -21.40    8.80
   1 -16  -4    2.50    7.80
  -1  16   4   -7.70    6.10
  -1  16   4   11.00    7.00
   0 -16  -4    3.40    6.00
   0 -16  -4    4.30    5.50
   0 -16  -4   -3.60    7.80
   0  16   4    1.20    6.80
   0  16   4   -7.30    6.20
   0  16   4    1.30   10.90
  -1 -16  -4   -8.10    7.80
  -1 -16  -4   15.80    8.90
  -1 -16  -4    1.90    5.60
   1  16   4    9.00    7.30
   1  16   4   -4.00   12.60
   1  16   4    4.30    7.70
  -2 -16  -4  -12.30    7.50
  -2 -16  -4   15.00    9.80
  -2 -16  -4    5.10    8.30
   2  16   4   -9.60    7.70
   2  16   4    7.60   11.70
   2  16   4   -9.70    7.40
  -3 -16  -4    2.80   10.30
  -3 -16  -4   18.80    9.30
   3  16   4  -12.10    7.60
   3  16   4    6.10   10.90
  -4 -16  -4    1.80    9.20
  -4 -16  -4  -13.50   10.70
   4  16   4   20.60   13.10
   4  16   4    0.80    9.20
  -5 -16  -4    0.60   13.30
   5  16   4    7.60   16.10
   5  16   4   -4.10    9.70
   4 -17  -4    3.50   15.50
  -4  17   4    4.80    9.00
  -4  17   4   -3.60    8.10
   3 -17  -4   -2.50   12.20
  -3  17   4   -8.40    8.70
  -3  17   4    7.90    7.40
   2 -17  -4   -8.30   11.30
   2 -17  -4    5.60    6.80
  -2  17   4   -5.60    7.70
  -2  17   4    3.10    8.00
   1 -17  -4   -2.60    9.30
   1 -17  -4  -11.20    5.20
   1 -17  -4   -5.60    9.10
  -1  17   4    6.40    7.70
  -1  17   4    0.00    8.20
   0 -17  -4   -2.20    9.30
   0 -17  -4  -11.10    8.50
   0 -17  -4   -4.50    6.20
   0  17   4    0.80    7.90
   0  17   4  -27.00   11.70
   0  17   4    8.70    7.00
  -1 -17  -4  -12.60    6.00
  -1 -17  -4  -14.70    7.80
  -1 -17  -4    0.00    9.30
   1  17   4   -2.00    6.90
   1  17   4   -4.70    9.80
  -2 -17  -4  -10.30    7.20
  -2 -17  -4   14.50    9.90
  -2 -17  -4   -6.30    9.20
   2  17   4  -10.30    7.80
   2  17   4  -13.20    9.10
  -3 -17  -4    0.70   10.80
   3  17   4    6.80    8.70
   3  17   4   14.10   12.90
  -4 -17  -4   27.20   13.70
   4  17   4  -13.90   15.90
   4  17   4  -17.70   10.20
   3 -18  -4   -8.90   12.40
  -3  18   4   16.50   10.20
  -3  18   4  -13.80    9.90
   2 -18  -4    7.10    8.40
   2 -18  -4   12.20   21.00
  -2  18   4  -17.70    9.50
  -2  18   4  -16.60    7.40
   1 -18  -4   13.20   10.30
   1 -18  -4   13.70    8.60
   1 -18  -4    5.50   11.00
  -1  18   4   14.80   10.00
  -1  18   4   -3.90    8.80
   0 -18  -4   20.20    8.60
   0 -18  -4    0.00   11.10
   0 -18  -4    6.40   11.00
   0  18   4   12.50   10.50
   0  18   4   18.60   11.10
  -1 -18  -4   16.30    9.90
  -1 -18  -4   -0.30    9.90
  -1 -18  -4   15.80   12.40
   1  18   4   -2.10   11.20
   1  18   4   -5.70    8.70
  -2 -18  -4    2.50   10.30
   2  18   4  -26.70   10.10
   2  18   4    9.80   13.30
  -3 -18  -4   -9.30   11.70
   3  18   4   12.80   11.60
   3  18   4    6.50   15.90
   2 -19  -4    3.70   10.00
  -2  19   4    1.20   10.00
  -2  19   4    1.10   11.00
   1 -19  -4   -0.20   14.30
   1 -19  -4    4.00   10.00
  -1  19   4   10.50   11.10
   0 -19  -4   14.60   14.60
   0 -19  -4   -5.20   14.40
   0  19   4    0.50   11.30
   0  19   4   -3.80    9.50
  -1 -19  -4   -2.00   11.60
  -1 -19  -4   16.00   12.70
   1  19   4   -6.60   10.20
   1  19   4    5.60   12.40
  -2 -19  -4  -14.30   12.00
   2  19   4    8.50   15.10
   2  19   4    3.00   11.00
   1  19  -5   -4.40    9.10
   1  19  -5    8.90   12.30
  -1 -19   5   10.20   11.80
   0  19  -5   -8.00    9.80
   0  19  -5    3.80   17.00
   0 -19   5    4.20   11.70
  -1  19  -5    4.10   10.80
  -1  19  -5  -11.80   10.10
   1 -19   5   19.40   12.70
   3  18  -5  -13.60   11.20
   3  18  -5   34.50   17.90
  -3 -18   5    6.30   10.00
   2  18  -5   24.30   10.20
  -2 -18   5   -5.00    9.50
   1  18  -5   -8.40    7.30
   1  18  -5   -2.50    9.00
  -1 -18   5    3.90    9.80
   0  18  -5   -3.60    7.70
   0  18  -5  -16.50    7.10
   0 -18   5   -9.30    9.60
  -1  18  -5    0.20    8.60
  -1  18  -5  -11.90    8.40
   1 -18   5    1.80   10.40
  -2  18  -5    2.40    8.80
  -2  18  -5    1.70    9.10
   2 -18   5    9.60   13.00
  -3  18  -5   -7.00   10.50
  -3  18  -5  -14.60    8.00
   3 -18   5   -7.90   13.50
   4  17  -5    8.60   12.50
   4  17  -5    7.10   10.90
  -4 -17   5   -0.20    9.70
   3  17  -5   10.80   10.50
   3  17  -5    7.00    8.70
  -3 -17   5    3.80    8.40
   2  17  -5   -4.20    7.70
   2  17  -5    0.00    7.20
  -2 -17   5   -6.80    7.90
   1  17  -5   14.00    8.00
   1  17  -5   10.60    7.80
  -1 -17   5   14.90    8.40
   0  17  -5   -6.30    7.10
   0  17  -5   -4.80    6.70
   0 -17   5   -0.80    7.80
   0 -17   5   -4.70   13.00
  -1  17  -5   11.70    7.60
  -1  17  -5   20.30    9.70
   1 -17   5   13.90    9.50
  -2  17  -5    4.30    8.10
  -2  17  -5    1.80    7.60
   2 -17   5  -12.70    9.70
  -3  17  -5    2.90    9.40
  -3  17  -5   -9.10    7.90
   3 -17   5   12.00   12.90
  -4  17  -5   -3.00    8.50
  -4  17  -5    6.80    8.30
   4 -17   5    6.40   14.10
   5  16  -5    2.40   14.00
   5  16  -5  -15.40    9.20
  -5 -16   5    1.50    9.00
   4  16  -5   -2.70   10.30
   4  16  -5   -7.50    7.60
  -4 -16   5    1.20    7.70
   3  16  -5   10.30    8.00
   3  16  -5    3.20    7.50
  -3 -16   5    3.70    7.80
   2  16  -5   -3.00    7.40
   2  16  -5   -5.80    5.50
   2  16  -5   10.60   12.90
  -2 -16   5   11.60    8.10
   1  16  -5   -2.70    6.00
   1  16  -5    1.70    6.10
   1  16  -5    4.90   12.80
  -1 -16   5    5.70    7.30
  -1 -16   5    2.70    5.10
  -1 -16   5    6.90    7.70
   0  16  -5    5.40    5.90
   0  16  -5    1.30    6.50
   0  16  -5  -15.30   11.20
   0 -16   5   -2.30    5.00
   0 -16   5   -3.10    7.00
  -1  16  -5   -2.90    5.30
  -1  16  -5    0.10    5.40
   1 -16   5    3.30    7.30
  -2  16  -5    2.40    6.30
  -2  16  -5    6.60    6.80
   2 -16   5   -5.90    9.10
  -3  16  -5   14.30    8.00
  -3  16  -5   -3.30    6.50
   3 -16   5   -5.30   10.80
  -4  16  -5    0.40    9.00
  -4  16  -5    7.70    6.00
   4 -16   5  -16.70   12.00
  -5  16  -5   11.60    8.50
  -5  16  -5   19.40   11.20
   5 -16   5   36.00   18.30
   5  15  -5    6.40    8.80
   5  15  -5   -8.20   10.70
   4  15  -5    4.40    9.60
   4  15  -5   -6.80    7.30
  -4 -15   5   -8.20    6.60
   3  15  -5   13.60   12.10
   3  15  -5    0.10    6.60
   3  15  -5    8.80    6.40
  -3 -15   5    4.00    6.50
  -3 -15   5   -1.70    5.80
  -3 -15   5    7.20    6.70
   2  15  -5   15.00    6.80
   2  15  -5    8.30    7.60
   2  15  -5   -5.30    9.40
  -2 -15   5   16.70    6.80
  -2 -15   5    3.10    6.50
  -2 -15   5   14.90    8.20
   1  15  -5    1.40    4.70
   1  15  -5   14.00    5.80
  -1 -15   5   10.00    6.90
  -1 -15   5   14.50    7.60
  -1 -15   5   12.30    7.30
   0  15  -5   -0.50    5.00
   0  15  -5   -2.50    4.20
   0 -15   5    3.70    6.00
   0 -15   5    4.80    6.40
  -1  15  -5   15.10    7.20
  -1  15  -5   14.70    6.80
   1 -15   5    4.20    5.40
  -2  15  -5   12.20    7.00
  -2  15  -5   -2.10    5.70
   2 -15   5   -7.90    7.50
  -3  15  -5    1.60    7.20
  -3  15  -5   10.60    6.20
   3 -15   5   -7.40    9.20
  -4  15  -5    5.40    6.60
  -4  15  -5   -9.10    7.20
   4 -15   5   17.50   11.10
  -5  15  -5    7.90    7.30
  -5  15  -5   -9.00    9.10
   5 -15   5  -10.30   13.00
   6  14  -5   -0.60   10.30
   6  14  -5    9.00   15.60
  -6 -14   5   -0.10    8.90
   5  14  -5  -15.20    7.00
   5  14  -5   -4.00   10.30
  -5 -14   5  -10.60    6.40
   4  14  -5   -5.90    7.70
   4  14  -5   -3.80    5.40
   4  14  -5   -7.90   10.90
  -4 -14   5   -6.50    6.20
  -4 -14   5    7.00    8.60
  -4 -14   5    6.60    6.80
   3  14  -5    2.70    5.70
   3  14  -5   -3.70    5.50
  -3 -14   5    0.90    5.60
  -3 -14   5   10.70    6.30
  -3 -14   5    0.00    4.90
   2  14  -5    3.90    8.90
   2  14  -5   -0.30    4.90
   2  14  -5   13.50    5.30
  -2 -14   5    9.00    4.80
  -2 -14   5    0.60    5.50
  -2 -14   5    5.90    5.40
   1  14  -5    0.90    9.20
   1  14  -5   -6.50    3.40
  -1 -14   5   -3.40    4.50
  -1 -14   5   -3.10    5.10
  -1 -14   5   -1.50    4.30
   0  14  -5   32.80    8.20
   0  14  -5   41.60   11.70
   0 -14   5   35.40    7.80
   0 -14   5   29.60    8.70
  -1  14  -5    6.50    8.70
  -1  14  -5    3.40    4.40
  -1  14  -5    2.60    4.90
   1 -14   5   -7.10    3.80
   1 -14   5   -3.40    5.60
  -2  14  -5   -4.00    4.50
  -2  14  -5    4.50    4.70
   2 -14   5   -3.70    6.80
  -3  14  -5    9.90    6.00
   3 -14   5    3.80    7.20
  -4  14  -5    6.60    6.20
  -4  14  -5   -2.60    6.60
   4 -14   5   -3.00    8.80
   4 -14   5   -6.60    9.60
  -5  14  -5   -1.50    8.20
  -5  14  -5   -3.00    6.10
   5 -14   5  -16.80   11.00
  -6  14  -5    3.40    7.80
  -6  14  -5   -0.20   10.30
  -6  14  -5    4.90   14.70
   6  13  -5   24.30   13.80
   6  13  -5   20.70   10.10
  -6 -13   5   -1.40    7.30
   5  13  -5    0.40    6.60
   5  13  -5   11.70   10.00
   5  13  -5    6.30   11.90
  -5 -13   5    8.10    6.50
   4  13  -5    5.70    5.90
   4  13  -5   21.00   11.40
   4  13  -5   -0.20    7.20
  -4 -13   5  -11.70    5.20
  -4 -13   5   -9.80    5.50
  -4 -13   5   -0.60    5.50
   3  13  -5   -8.10    8.50
   3  13  -5    6.00    5.90
   3  13  -5    3.00    4.70
  -3 -13   5    3.50    5.80
  -3 -13   5   -8.60    4.10
   2  13  -5    8.60    4.90
   2  13  -5    7.40    5.70
   2  13  -5   -5.30    7.10
  -2 -13   5    4.50    5.00
  -2 -13   5    1.20    3.90
   1  13  -5   20.60    6.00
   1  13  -5   17.00    6.20
   1  13  -5   32.60   10.80
  -1 -13   5   26.80    7.60
  -1 -13   5   12.30    4.40
  -1 -13   5   25.80    6.80
   0  13  -5    2.40    3.90
   0  13  -5    9.50    4.80
   0  13  -5   -6.90    7.10
   0 -13   5    7.60    5.30
   0 -13   5    4.70    5.10
   0 -13   5    1.10    5.50
  -1  13  -5   22.50    6.20
  -1  13  -5   16.10    9.70
  -1  13  -5   14.90    5.40
   1 -13   5   34.50    9.60
   1 -13   5   14.70    6.50
  -2  13  -5    2.60    4.40
  -2  13  -5    3.70    4.00
   2 -13   5    3.20    6.70
  -3  13  -5    7.20    5.20
  -3  13  -5    2.70    4.80
  -4  13  -5   -2.60    5.50
  -4  13  -5    1.20    4.60
   4 -13   5   -1.50    7.60
  -5  13  -5   -8.40    6.50
   5 -13   5   -6.30   10.10
   5 -13   5   14.70   11.90
  -6  13  -5   -3.80    6.60
  -6  13  -5    4.60    8.90
  -6  13  -5   39.70   14.30
   6 -13   5   -2.90   13.60
   7  12  -5   -4.60   13.80
   7  12  -5   -5.90   10.40
  -7 -12   5    3.90    8.10
   6  12  -5   -5.90    8.10
   6  12  -5   23.00   11.10
  -6 -12   5   14.10    6.80
   5  12  -5    8.60    6.60
   5  12  -5    6.50   10.50
   5  12  -5    7.70    7.50
  -5 -12   5   -0.60    5.50
  -5 -12   5    5.20    7.40
  -5 -12   5   -4.20    5.30
   4  12  -5    5.40    8.20
   4  12  -5   -4.50    5.60
  -4 -12   5   10.20    6.70
  -4 -12   5   -7.00    5.10
   3  12  -5   -8.00    7.60
   3  12  -5    2.60    4.00
  -3 -12   5   21.00    6.10
  -3 -12   5    8.40    5.30
   2  12  -5   28.60    7.00
   2  12  -5   17.60    5.40
   2  12  -5   12.40    9.10
  -2 -12   5   20.00    6.30
  -2 -12   5   12.10    5.10
   1  12  -5  177.18   14.50
   1  12  -5  149.49   15.80
   1  12  -5  115.59   17.30
  -1 -12   5  143.09   14.90
  -1 -12   5  158.78   13.90
  -1 -12   5  172.58   15.40
   0  12  -5   25.60    6.60
   0  12  -5   23.60    9.40
   0  12  -5   10.30    4.70
   0 -12   5    8.50    6.40
   0 -12   5   17.30    6.00
   0 -12   5   25.80    7.10
  -1  12  -5  158.28   14.50
  -1  12  -5  168.68   18.10
  -1  12  -5  142.09   14.80
   1 -12   5  173.58   17.30
   1 -12   5  150.48   15.30
  -2  12  -5   37.50    7.90
  -2  12  -5   23.00    6.20
   2 -12   5   20.30    8.40
  -3  12  -5    8.00    4.70
  -3  12  -5    8.00    5.70
   3 -12   5   -2.00    6.40
  -4  12  -5    1.10    5.10
  -4  12  -5    1.70    3.60
   4 -12   5    5.50    8.20
  -5  12  -5    2.10    5.20
  -5  12  -5    7.00    6.90
   5 -12   5   -1.50    9.70
   5 -12   5    9.00   10.20
  -6  12  -5   18.10    7.70
  -6  12  -5   11.30    9.10
  -6  12  -5  -16.00   11.70
   6 -12   5   18.60   12.50
  -7  12  -5    5.50    8.00
  -7  12  -5  -20.60   14.90
  -7  12  -5   21.30   10.10
   7 -12   5  -12.60   14.90
   7  11  -5  -15.60   11.90
   7  11  -5   -2.10   10.10
  -7 -11   5   12.90    7.40
   6  11  -5    2.50    8.90
   6  11  -5   -7.10    6.70
   6  11  -5    0.20   11.60
  -6 -11   5   -1.40    8.30
  -6 -11   5    4.20    6.00
   5  11  -5    5.20    5.60
   5  11  -5  -11.10    7.80
   5  11  -5    4.20    7.10
  -5 -11   5   12.20    5.80
  -5 -11   5   14.30    5.60
  -5 -11   5    7.50    8.40
   4  11  -5   37.00    8.60
   4  11  -5   31.70   11.50
   4  11  -5   25.30    9.80
  -4 -11   5   43.30    8.40
  -4 -11   5   29.40    7.00
   3  11  -5   40.10    8.30
   3  11  -5   26.80    9.20
   3  11  -5   33.40    8.90
  -3 -11   5   42.80    8.10
  -3 -11   5   18.10    6.70
  -3 -11   5   27.50    6.20
   2  11  -5   27.80    8.40
   2  11  -5   20.70    6.10
   2  11  -5   32.80    6.80
  -2 -11   5   31.10    6.30
  -2 -11   5   34.40    7.40
  -2 -11   5   34.20    8.40
   1  11  -5   14.70    5.80
   1  11  -5    6.80    4.00
   1  11  -5   -4.60    4.60
  -1 -11   5    4.40    2.50
  -1 -11   5    4.90    3.10
  -1 -11   5   -2.10    4.10
   0  11  -5   66.59   12.20
   0  11  -5   67.89   12.00
   0  11  -5   59.89    8.80
   0 -11   5   59.09   10.20
   0 -11   5   76.49   12.40
   0 -11   5   61.59    9.10
  -1  11  -5    2.40    3.80
  -1  11  -5    4.80    5.90
  -1  11  -5    7.10    4.30
   1 -11   5    9.90    4.90
   1 -11   5    6.60    5.20
  -2  11  -5   39.40    8.10
  -2  11  -5   46.10    9.60
   2 -11   5   27.30    8.50
  -3  11  -5   30.40    8.00
  -3  11  -5   18.40    6.00
   3 -11   5   22.30    9.40
   3 -11   5   21.60    7.80
  -4  11  -5   33.80    8.50
   4 -11   5   44.30   12.90
   4 -11   5   36.60    9.90
  -5  11  -5    7.90    7.80
  -5  11  -5    4.00    4.80
  -5  11  -5    8.40    5.60
   5 -11   5   14.60    9.50
  -6  11  -5    7.80   12.50
  -6  11  -5   15.10    9.20
  -6  11  -5   -5.30    5.40
   6 -11   5    7.70   11.20
  -7  11  -5    6.20   13.70
  -7  11  -5  -10.50    9.50
  -7  11  -5   -0.50    6.30
   7 -11   5    1.00   13.60
   7  10  -5  -11.90   10.80
   7  10  -5  -15.00    7.80
  -7 -10   5    2.30    6.10
   6  10  -5    3.10    8.20
   6  10  -5   16.60   11.00
   6  10  -5    0.20    6.40
  -6 -10   5   25.10    8.20
  -6 -10   5    5.30    5.30
  -6 -10   5    1.00    6.40
   5  10  -5    5.30    5.10
   5  10  -5   -6.80    7.10
   5  10  -5    2.10    6.40
  -5 -10   5    4.80    4.80
  -5 -10   5    7.00    4.80
   4  10  -5   27.90    8.40
   4  10  -5   29.90    9.00
   4  10  -5   34.70    8.20
  -4 -10   5   31.10    6.90
  -4 -10   5   34.70    6.70
  -4 -10   5   24.80    7.30
   3  10  -5   98.49   14.70
   3  10  -5  125.59   18.20
   3  10  -5  109.69   11.60
  -3 -10   5  123.49   11.20
  -3 -10   5  121.59   11.40
   2  10  -5   33.70    6.80
   2  10  -5   29.80    6.90
   2  10  -5   52.69   11.10
  -2 -10   5   45.30    9.20
  -2 -10   5   38.00    7.30
  -2 -10   5   49.30    8.10
   1  10  -5   11.80    4.50
   1  10  -5    9.50    6.40
   1  10  -5   10.30    4.40
  -1 -10   5   12.40    4.70
  -1 -10   5   17.70    4.80
  -1 -10   5    6.00    3.00
   0  10  -5   33.70    7.60
   0  10  -5   18.50    8.10
   0 -10   5   41.70    7.50
   0 -10   5   36.70    8.60
   0 -10   5   29.60    6.70
  -1  10  -5   30.40    8.50
  -1  10  -5   14.80    4.60
  -1  10  -5   13.90    5.00
   1 -10   5   17.90    6.40
  -2  10  -5   50.19    9.60
  -2  10  -5   45.40    8.00
   2 -10   5   33.00    8.80
  -3  10  -5  108.09   12.20
  -3  10  -5  124.99   12.90
   3 -10   5  127.69   18.60
   3 -10   5  116.29   13.40
  -4  10  -5   43.70    9.20
  -4  10  -5   29.10    7.00
   4 -10   5   20.00    7.70
   4 -10   5   30.00   10.20
  -5  10  -5  -10.20    7.30
  -5  10  -5    1.50    4.70
  -5  10  -5    3.90    5.80
   5 -10   5   -3.40    6.90
   5 -10   5   12.60    8.60
  -6  10  -5   18.10    6.90
  -6  10  -5   22.30   10.30
   6 -10   5   26.10   10.60
   6 -10   5   20.00   12.30
  -7  10  -5    6.90    6.70
   7 -10   5    2.40   13.40
   8   9  -5  -20.70   14.50
   8   9  -5    9.90   11.20
   7   9  -5    6.90   11.40
   7   9  -5    9.80   11.20
   7   9  -5    7.60    8.90
  -7  -9   5    2.70    5.80
  -7  -9   5   12.10    8.60
   6   9  -5    7.70    9.10
   6   9  -5    2.90    5.50
   6   9  -5    4.20    8.60
  -6  -9   5    4.10    5.00
  -6  -9   5    6.80    5.80
  -6  -9   5   -3.50    4.80
   5   9  -5    5.90    7.30
   5   9  -5   18.50    7.20
   5   9  -5   15.00    6.00
  -5  -9   5    2.70    4.50
  -5  -9   5   10.50    5.30
   4   9  -5   19.60    5.80
   4   9  -5   19.30    7.70
   4   9  -5   14.20    6.60
  -4  -9   5   21.60    5.60
  -4  -9   5   24.60    7.40
  -4  -9   5    6.00    4.40
   3   9  -5   59.49    9.30
   3   9  -5   51.99    8.70
  -3  -9   5   67.29    8.60
  -3  -9   5   55.39    9.80
  -3  -9   5   57.09    8.40
   2   9  -5    4.10    2.80
   2   9  -5    0.10    4.10
   2   9  -5    1.60    2.30
  -2  -9   5    4.90    2.90
  -2  -9   5   -1.20    2.50
  -2  -9   5    6.40    3.50
   1   9  -5   15.70    4.30
   1   9  -5    8.00    4.80
   1   9  -5   13.30    4.90
  -1  -9   5   14.10    5.40
  -1  -9   5    9.30    4.20
  -1  -9   5   17.30    4.20
   0   9  -5  123.99   13.70
   0   9  -5  123.89   10.40
   0   9  -5  110.79   11.60
   0  -9   5  135.99   12.60
   0  -9   5  128.29   11.90
   0  -9   5  129.19   10.80
  -1   9  -5   17.10    6.40
  -1   9  -5    5.70    3.70
  -1   9  -5   12.80    4.30
   1  -9   5   15.20    5.30
  -2   9  -5   10.10    5.00
  -2   9  -5    4.90    3.60
   2  -9   5    2.50    4.30
  -3   9  -5   69.09   11.20
  -3   9  -5   68.69   10.60
   3  -9   5   45.10   11.30
   3  -9   5   68.79   11.10
  -4   9  -5   19.30    6.70
  -4   9  -5    7.10    4.90
   4  -9   5   26.70    8.40
   4  -9   5   24.20    9.00
  -5   9  -5   18.70    5.70
  -5   9  -5   -1.80    8.00
  -6   9  -5    6.50    5.50
  -6   9  -5    1.30    9.20
   6  -9   5    4.20    9.00
  -7   9  -5   13.80   12.40
  -8   9  -5  -16.40    7.60
   8   8  -5   -7.00   10.30
   7   8  -5    3.50   10.10
   7   8  -5  -11.40    6.60
   7   8  -5   -4.30    9.90
  -7  -8   5   10.10    5.80
  -7  -8   5    8.00    9.70
   6   8  -5    0.50    6.30
   6   8  -5   -3.00    7.10
  -6  -8   5    8.70    4.60
  -6  -8   5   11.80    7.10
   5   8  -5    7.80    4.30
   5   8  -5    3.90    6.40
   5   8  -5  -10.20    5.00
  -5  -8   5   -0.60    4.40
  -5  -8   5   -3.90    3.20
   4   8  -5   48.60    8.50
   4   8  -5   49.50   11.60
   4   8  -5   38.20    9.30
  -4  -8   5   39.30    6.80
  -4  -8   5   52.39    7.80
  -4  -8   5   29.60    7.20
   3   8  -5   45.10    7.70
   3   8  -5   37.50    8.30
   3   8  -5   54.09   10.50
  -3  -8   5   46.60    7.00
  -3  -8   5   36.80    7.10
  -3  -8   5   46.80    8.90
   2   8  -5   83.19    8.10
   2   8  -5   79.89   11.20
   2   8  -5   91.99   10.50
  -2  -8   5   73.09    7.70
  -2  -8   5   78.79    9.20
  -2  -8   5   57.89    7.90
   1   8  -5  120.89   11.90
   1   8  -5  102.19   10.70
   1   8  -5  102.19    8.90
  -1  -8   5  108.39   10.60
  -1  -8   5   91.09    8.40
  -1  -8   5  107.09    9.60
   0   8  -5  146.79   12.40
   0   8  -5  136.69   10.60
   0   8  -5  142.19   13.40
   0  -8   5  128.89   11.70
   0  -8   5  149.09   10.90
   0  -8   5  138.09   12.30
  -1   8  -5  102.59   13.90
  -1   8  -5  109.39    9.50
  -1   8  -5  103.49   10.40
   1  -8   5  108.69   11.30
  -2   8  -5   78.29    8.90
  -2   8  -5   54.79    8.70
   2  -8   5   75.79    8.50
   2  -8   5   76.69   12.20
  -3   8  -5   41.10    8.00
  -3   8  -5   42.90    7.90
   3  -8   5   40.50    9.40
  -4   8  -5   54.99   10.10
   4  -8   5   54.89   10.20
   4  -8   5   44.60   11.20
  -5   8  -5    2.30    3.70
  -5   8  -5    7.80    7.50
   5  -8   5    3.80    6.20
  -6   8  -5    2.30    8.30
  -6   8  -5    9.20    5.80
   6  -8   5    9.80    9.50
  -8   8  -5    2.10    7.80
  -8   8  -5    0.10   16.10
   8   7  -5  -18.10    9.00
  -8  -7   5   14.50    9.30
   7   7  -5   12.90    9.80
   7   7  -5   12.30   11.70
   7   7  -5    5.50    7.30
  -7  -7   5   -3.40    7.10
  -7  -7   5    1.20   11.40
   6   7  -5    4.50    6.60
   6   7  -5    0.20    7.50
   6   7  -5   -8.30    4.30
  -6  -7   5    3.00    4.10
  -6  -7   5   -1.60    4.40
   5   7  -5   40.80    9.40
   5   7  -5   41.40    9.80
   5   7  -5   55.19   10.00
  -5  -7   5   34.70    7.10
  -5  -7   5   48.70    7.40
   4   7  -5   37.50    7.10
   4   7  -5   25.80    6.80
   4   7  -5   19.80    6.10
  -4  -7   5   35.50    7.10
  -4  -7   5   42.40    9.80
  -4  -7   5   34.70    6.20
   3   7  -5   12.40    5.20
   3   7  -5   15.40    5.10
   3   7  -5   14.80    4.50
  -3  -7   5    9.90    3.30
  -3  -7   5    9.10    3.30
   2   7  -5   30.80    5.40
   2   7  -5   51.79    8.00
   2   7  -5   41.00    7.30
  -2  -7   5   44.00    5.90
  -2  -7   5   39.40    7.50
  -2  -7   5   44.00    6.00
   1   7  -5   63.29    9.30
   1   7  -5   55.19    6.10
   1   7  -5   41.50    7.00
  -1  -7   5   72.99    8.10
  -1  -7   5   66.89    6.50
  -1  -7   5   59.09    6.40
   0   7  -5  265.47   15.40
   0   7  -5  276.17   18.50
   0   7  -5  279.17   17.80
   0  -7   5  284.27   15.60
   0  -7   5  277.47   16.70
   0  -7   5  253.37   17.20
  -1   7  -5   61.59    9.80
  -1   7  -5   64.19    7.60
  -1   7  -5   51.59    7.20
   1  -7   5   59.09    9.10
  -2   7  -5   33.00    6.00
  -2   7  -5   53.09    8.40
   2  -7   5   54.79    9.30
   2  -7   5   51.29    8.00
  -3   7  -5    7.60    3.70
   3  -7   5    9.60    5.00
   3  -7   5   18.30    5.50
  -4   7  -5   45.60    9.40
  -4   7  -5   35.40    7.60
   4  -7   5   42.10    8.70
  -5   7  -5   66.39   12.40
   5  -7   5   55.69   11.20
  -6   7  -5  -18.10    7.10
   6  -7   5    1.90    7.10
  -7   7  -5   10.80    9.70
   7  -7   5    4.10    8.30
  -8   7  -5  -13.80   12.90
   8   6  -5    6.20    9.10
   7   6  -5  -19.60    8.00
   7   6  -5    5.60    6.40
   7   6  -5    9.20    8.90
  -7  -6   5    4.30    5.90
  -7  -6   5    8.40    7.40
   6   6  -5   18.00    7.50
   6   6  -5   17.90    7.50
   6   6  -5   16.20    6.30
  -6  -6   5   25.30    7.80
  -6  -6   5   13.50    4.90
   5   6  -5    3.80    4.50
   5   6  -5   -0.30    4.60
   5   6  -5   11.20    4.50
  -5  -6   5    2.10    3.50
  -5  -6   5   -0.30    3.00
  -5  -6   5   14.50    6.20
   4   6  -5   56.49    8.40
   4   6  -5   43.00    8.20
   4   6  -5   70.89   10.80
  -4  -6   5   53.39    8.90
  -4  -6   5   57.69    6.60
  -4  -6   5   58.19    7.70
   3   6  -5    3.40    2.60
   3   6  -5    1.30    2.30
   3   6  -5    6.80    3.20
  -3  -6   5    1.60    2.20
  -3  -6   5   -0.90    1.80
  -3  -6   5    4.90    3.20
   2   6  -5   85.79    8.50
   2   6  -5   79.99    8.70
   2   6  -5   69.19    7.10
  -2  -6   5   73.09    6.40
  -2  -6   5   81.19    8.50
  -2  -6   5   90.49    6.90
   1   6  -5  206.98   13.80
   1   6  -5  203.28   11.80
   1   6  -5  190.28   13.90
  -1  -6   5  196.58   11.50
  -1  -6   5  197.88   11.60
   0   6  -5  244.08   16.20
   0   6  -5  247.58   15.80
   0   6  -5  239.38   13.70
   0  -6   5  248.68   14.60
   0  -6   5  254.47   16.20
  -1   6  -5  193.58   13.50
  -1   6  -5  175.08   14.00
  -1   6  -5  203.68   12.40
   1  -6   5  167.68   11.50
   1  -6   5  179.78   13.60
  -2   6  -5   94.19    9.30
   2  -6   5   74.29   10.80
   2  -6   5   83.89    8.40
   3  -6   5   -1.00    2.20
   3  -6   5    1.20    3.40
  -4   6  -5   44.40    9.40
   4  -6   5   57.19    9.70
  -5   6  -5    4.40    5.80
   5  -6   5    7.50    6.00
  -6   6  -5    6.40    6.40
  -7   6  -5    5.20    9.60
   7  -6   5    7.00    9.60
  -8   6  -5   33.90   15.10
  -8   6  -5  -24.40   12.10
   8   5  -5  -13.60    8.10
   7   5  -5   -4.30    6.30
   7   5  -5    9.80    8.10
   7   5  -5    0.30    7.70
  -7  -5   5   17.60    7.10
  -7  -5   5   13.30    7.40
   6   5  -5    0.90    8.00
   6   5  -5    8.40    6.60
   6   5  -5   -5.70    5.40
  -6  -5   5    9.10    5.20
   5   5  -5  122.09   12.30
   5   5  -5  133.39   17.90
   5   5  -5   96.09   14.70
  -5  -5   5  120.09   14.30
  -5  -5   5  119.99   10.70
   4   5  -5   17.10    4.70
   4   5  -5   16.80    5.90
   4   5  -5   13.60    4.30
  -4  -5   5   17.40    3.70
  -4  -5   5   19.90    4.50
  -4  -5   5   11.40    4.00
   3   5  -5    1.90    2.30
   3   5  -5    0.00    1.90
   3   5  -5    1.40    1.80
  -3  -5   5    3.80    2.40
  -3  -5   5    5.10    2.20
  -3  -5   5    4.80    2.00
   2   5  -5  121.39   10.30
   2   5  -5  128.49    9.00
   2   5  -5  132.29    9.80
  -2  -5   5  125.89    8.20
  -2  -5   5  128.69    7.70
  -2  -5   5  128.59   10.30
   1   5  -5  609.14   28.00
   1   5  -5  569.04   25.90
   1   5  -5  559.34   29.10
  -1  -5   5  655.93   29.40
  -1  -5   5  639.54   26.10
  -1  -5   5  617.84   25.30
   0   5  -5   49.80    7.00
   0  -5   5   47.60    5.20
   0  -5   5   55.89    6.50
  -1   5  -5  572.14   28.10
  -1   5  -5  560.44   26.00
   1  -5   5  549.25   25.60
   1  -5   5  606.04   28.10
   2  -5   5  121.29   13.10
   2  -5   5  107.39    9.20
  -3   5  -5    2.90    3.00
   3  -5   5   -3.20    2.50
  -4   5  -5    8.10    6.00
   4  -5   5    6.60    5.10
  -5   5  -5  102.79   14.80
   5  -5   5  104.39   14.50
  -6   5  -5    7.40    7.20
  -7   5  -5    6.30    7.80
   7  -5   5   -9.00    8.00
  -8   5  -5    9.70   14.20
  -8   5  -5  -14.80   12.90
   8   4  -5    0.40   10.40
   8   4  -5    2.20    7.90
  -8  -4   5   -9.20    6.90
   7   4  -5   15.30    8.00
   7   4  -5   15.10    7.00
  -7  -4   5   14.90    6.10
  -7  -4   5   -2.50    5.90
   6   4  -5   36.10   10.80
   6   4  -5   41.90    9.00
   6   4  -5   49.50    9.80
  -6  -4   5   45.60    8.30
   5   4  -5  141.49   12.80
   5   4  -5  116.29   12.10
   5   4  -5  119.09   13.60
  -5  -4   5  131.29   12.10
  -5  -4   5  119.59   11.00
   4   4  -5  177.78   13.40
   4   4  -5  195.48   15.60
   4   4  -5  180.68   13.50
  -4  -4   5  190.58   10.90
  -4  -4   5  159.78   12.90
  -4  -4   5  188.08   17.30
   3   4  -5    2.50    2.20
   3   4  -5    6.70    2.50
   3   4  -5    7.20    2.80
  -3  -4   5    7.60    2.00
  -3  -4   5    7.60    2.50
  -3  -4   5    6.20    3.10
   2   4  -5  729.23   30.40
   2   4  -5  681.53   29.50
   2   4  -5  706.53   32.40
  -2  -4   5  722.33   27.10
  -2  -4   5  654.53   31.60
  -2  -4   5  709.03   29.00
   1   4  -5    7.70    2.40
   1   4  -5    3.90    1.80
   1   4  -5    5.90    2.70
  -1  -4   5    8.20    1.50
  -1  -4   5   10.10    3.30
  -1  -4   5    7.70    1.90
   0   4  -5   73.79    7.10
   0   4  -5   86.19    7.10
   0   4  -5   66.99    5.30
   0  -4   5   74.69    5.50
   0  -4   5   60.69    5.40
  -1   4  -5    6.20    2.20
   1  -4   5    6.40    2.20
   1  -4   5    8.30    2.90
   2  -4   5  648.74   29.80
  -3   4  -5    8.20    3.80
   3  -4   5    3.50    2.80
  -4   4  -5  191.88   16.00
   4  -4   5  148.79   13.60
  -5   4  -5  147.89   18.20
   5  -4   5  136.09   14.60
  -6   4  -5   43.40   10.20
   6  -4   5   53.89   11.20
  -7   4  -5   15.50    8.60
   7  -4   5   -1.40    8.10
  -8   4  -5    8.40   11.60
   8   3  -5   10.80    8.40
   8   3  -5    1.80    9.70
  -8  -3   5    5.20    6.70
   7   3  -5   54.79   11.10
   7   3  -5   34.50    9.60
  -7  -3   5   36.80    8.20
  -7  -3   5   18.20    7.30
   6   3  -5   -2.00    3.70
   6   3  -5    8.00    5.40
   6   3  -5   -1.40    5.50
  -6  -3   5    6.90    4.70
   5   3  -5  117.79   15.90
   5   3  -5  103.39   11.20
   5   3  -5  132.39   12.00
  -5  -3   5   95.19    9.60
  -5  -3   5  115.89   10.50
   4   3  -5   57.09    7.90
   4   3  -5   72.99    9.90
   4   3  -5   61.19    8.60
  -4  -3   5   70.69    7.50
  -4  -3   5   81.29    7.50
   3   3  -5  121.49    8.90
   3   3  -5  118.29    9.90
   3   3  -5  115.09    8.70
  -3  -3   5  100.49    8.60
  -3  -3   5  111.79    7.80
   2   3  -5   84.39    6.10
   2   3  -5   76.59    7.00
  -2  -3   5   75.29    5.30
  -2  -3   5   79.39    7.00
   1   3  -5  431.16   18.10
   1   3  -5  439.56   21.30
   1   3  -5  429.96   18.60
  -1  -3   5  460.15   21.50
  -1  -3   5  435.66   18.00
   0   3  -5  186.48    9.40
   0   3  -5  197.68   10.60
   0   3  -5  169.98   11.40
   0  -3   5  186.68    8.40
   0  -3   5  185.68    8.20
  -1   3  -5  461.65   21.10
   1  -3   5  488.75   22.40
   1  -3   5  447.76   20.50
  -2   3  -5   72.29    6.90
  -2   3  -5   61.99    7.00
   2  -3   5   53.29    6.20
  -3   3  -5  112.59   10.50
  -3   3  -5  105.99    9.70
   3  -3   5  105.39    9.50
  -4   3  -5   60.99    9.80
  -4   3  -5   85.69   10.00
   4  -3   5   88.79   11.80
  -5   3  -5  124.89   12.60
  -5   3  -5   91.99   13.50
   5  -3   5  125.29   13.70
  -6   3  -5   -1.00    6.90
   6  -3   5    8.50    5.60
  -7   3  -5   -2.40    9.20
  -7   3  -5   21.00    9.90
   7  -3   5   29.60   11.10
  -8   3  -5    9.80   11.50
  -8   3  -5   14.40   12.80
  -9   3  -5    0.10   14.70
  -9  -2   5   -4.20    8.70
   8   2  -5   20.40   10.90
  -8  -2   5   11.30    6.30
   7   2  -5   37.70    9.00
   7   2  -5   40.90    9.70
  -7  -2   5   31.30    9.30
   6   2  -5   28.20    7.70
   6   2  -5   24.10    6.60
  -6  -2   5   21.20    6.20
   5   2  -5   38.00    7.00
   5   2  -5   31.60    6.60
   5   2  -5   48.00    9.70
  -5  -2   5   34.20    6.50
  -5  -2   5   39.10    6.70
   4   2  -5   73.79    8.60
   4   2  -5   58.89    8.10
   4   2  -5   81.69    8.00
  -4  -2   5   72.89    7.20
  -4  -2   5   78.79    7.40
   3   2  -5  144.99    9.70
   3   2  -5  136.29   10.30
   3   2  -5  152.28    9.70
  -3  -2   5  137.59    9.70
  -3  -2   5  141.39    8.80
   2   2  -5  208.08   11.90
   2   2  -5  198.28   10.30
   2   2  -5  199.68   10.80
  -2  -2   5  189.88   11.40
  -2  -2   5  200.58    9.50
   1   2  -5  766.62   32.30
   1   2  -5  774.32   28.30
   1   2  -5  735.23   28.90
  -1  -2   5  783.82   32.70
  -1  -2   5  767.72   28.60
   0   2  -5  162.88    8.40
   0   2  -5  170.48   10.60
   0   2  -5  156.08    7.70
  -1   2  -5  756.72   31.40
  -1   2  -5  775.32   32.00
   1  -2   5  754.42   31.80
   1  -2   5  757.72   30.70
  -2   2  -5  201.58   12.70
  -2   2  -5  190.68   12.10
   2  -2   5  194.28   12.00
  -3   2  -5  122.89   10.70
  -3   2  -5  154.88   12.10
  -4   2  -5   62.19    9.60
  -4   2  -5   85.29    9.60
   4  -2   5   81.39    9.20
  -5   2  -5   29.80    7.30
  -5   2  -5   32.40    8.30
   5  -2   5   35.10    8.30
  -6   2  -5   16.10    8.90
  -6   2  -5   18.80    7.10
   6  -2   5   26.40    8.50
  -7   2  -5   12.70    8.30
  -7   2  -5   10.60   10.60
  -8   2  -5    7.20   10.80
  -8   2  -5   10.60   10.80
  -9   2  -5  -22.20   16.10
  -9  -1   5  -12.20    7.80
   8   1  -5   -3.50    9.30
  -8  -1   5    3.30    5.50
   7   1  -5   13.50    6.90
  -7  -1   5    3.80    4.50
   6   1  -5   12.00    5.20
   6   1  -5    1.60    4.60
  -6  -1   5    6.60    4.10
   5   1  -5    4.00    3.20
   5   1  -5   -0.80    3.20
   5   1  -5   -0.40    3.60
  -5  -1   5    3.10    2.60
  -5  -1   5    0.10    2.90
   4   1  -5    0.70    2.50
   4   1  -5    2.30    2.40
   4   1  -5    7.00    3.00
  -4  -1   5    1.50    1.90
  -4  -1   5    0.60    2.10
   3   1  -5  301.17   16.10
   3   1  -5  310.27   15.90
   3   1  -5  305.77   15.40
  -3  -1   5  300.27   14.90
  -3  -1   5  278.27   15.00
   2   1  -5  128.99    8.10
   2   1  -5  130.29    7.20
   2   1  -5  123.59    6.60
  -2  -1   5  122.59    6.50
  -2  -1   5  109.79    7.60
   1   1  -5 3592.44  129.79
   1   1  -5 3661.63  133.49
   0   1  -5  644.44   25.60
   0   1  -5  649.43   24.60
   0   1  -5  691.13   25.10
  -1   1  -5 3591.34  129.29
  -1   1  -5 3509.95  128.79
   1  -1   5 3416.66  128.79
  -2   1  -5  115.09    9.10
  -2   1  -5  115.49    8.80
   2  -1   5  124.79    9.40
   2  -1   5  124.69    8.90
  -3   1  -5  302.17   18.10
  -3   1  -5  291.77   17.80
   3  -1   5  307.37   18.40
   3  -1   5  283.87   17.50
  -4   1  -5    4.00    3.10
  -4   1  -5    7.80    3.70
   4  -1   5    1.30    3.40
   4  -1   5    6.70    3.80
  -5   1  -5    5.00    4.80
  -5   1  -5   -1.30    3.10
   5  -1   5    0.90    3.50
   5  -1   5    0.20    4.10
  -6   1  -5    5.70    5.30
  -6   1  -5    0.90    5.40
   6  -1   5    1.90    5.40
  -7   1  -5   14.10    6.90
  -7   1  -5   -1.50    8.00
  -7   1  -5   12.20    7.50
   7  -1   5    4.30    8.80
  -8   1  -5    7.70   10.60
  -8   1  -5    4.60   10.20
  -9   0   5   -3.10    7.10
   8   0  -5    8.10   10.20
  -8   0   5    1.50    4.80
   7   0  -5    6.60    6.70
  -7   0   5    4.00    3.80
   6   0  -5    7.60    4.80
  -6   0   5    0.10    2.80
   5   0  -5    5.80    4.10
  -5   0   5    7.70    3.90
  -5   0   5   10.40    3.50
   4   0  -5  125.59   10.40
   4   0  -5  104.79    9.70
   4   0  -5  138.39   10.80
  -4   0   5  157.58   10.70
  -4   0   5  137.59    8.90
   3   0  -5    0.70    1.20
   3   0  -5    0.00    1.60
   3   0  -5    0.50    1.70
  -3   0   5   -1.30    1.50
  -3   0   5    1.50    1.20
   2   0  -5  182.58    9.30
  -2   0   5  160.58    9.00
  -2   0   5  174.28    8.60
   1   0  -5  648.84   26.80
   0   0  -5    0.60    0.50
   0   0  -5    0.60    0.70
   0   0   5    1.60    0.70
  -1   0  -5  600.14   25.10
  -1   0  -5  606.44   25.10
   1   0   5  568.04   25.30
  -2   0  -5  150.38   10.40
  -2   0  -5  158.28   10.60
   2   0   5  161.38   10.80
   2   0   5  155.48   10.30
  -3   0  -5   -1.90    1.70
  -3   0  -5    0.30    2.20
   3   0   5   -1.00    1.90
   3   0   5   -1.60    1.80
  -4   0  -5  126.19   12.10
  -4   0  -5  124.39   11.90
   4   0   5  148.19   13.20
   4   0   5  142.69   12.70
  -5   0  -5    7.90    4.40
  -5   0  -5    5.30    4.40
   5   0   5    9.10    4.90
   5   0   5   18.70    6.40
  -6   0  -5   12.50    7.20
  -6   0  -5    2.50    4.60
   6   0   5    6.60    6.00
   6   0   5   -1.60    4.90
  -7   0  -5   12.30    7.70
  -7   0  -5    8.70    7.10
  -7   0  -5   -8.60    7.50
   7   0   5   -0.90    7.40
   7   0   5   -1.10    5.60
  -8   0  -5    9.20    8.20
  -8   0  -5   -1.50   11.10
  -9   1   5   -4.90    7.90
   8  -1  -5   -9.70    9.60
  -8   1   5   18.60    4.90
   7  -1  -5    2.00    6.50
  -7   1   5    5.20    3.40
   6  -1  -5    5.80    5.20
  -6   1   5   -0.70    2.70
   5  -1  -5   -4.50    3.00
  -5   1   5   -2.70    3.00
  -5   1   5   -1.10    1.80
   4  -1  -5    1.40    2.60
  -4   1   5    2.10    1.60
  -4   1   5    4.90    2.60
   3  -1  -5  264.77   13.50
  -3   1   5  302.07   15.00
   2  -1  -5  124.69    6.60
  -2   1   5  130.29    7.30
   1  -1  -5 3663.53  140.89
   0  -1  -5  665.63   25.70
   0  -1  -5  673.23   25.50
   0   1   5  634.24   25.50
  -1  -1  -5 3524.75  131.89
  -1  -1  -5 3596.34  131.79
   1   1   5 3632.14  131.49
  -2  -1  -5  116.29    9.00
  -2  -1  -5  110.89    8.80
   2   1   5  132.69    9.40
   2   1   5  113.19    8.70
  -3  -1  -5  264.57   17.30
  -3  -1  -5  288.37   17.70
   3   1   5  318.27   18.50
   3   1   5  306.37   17.90
  -4  -1  -5   -1.30    2.90
  -4  -1  -5    4.80    3.40
   4   1   5    7.10    3.90
   4   1   5   -0.70    3.40
  -5  -1  -5   -4.80    4.00
  -5  -1  -5   -2.50    4.50
  -5  -1  -5   -3.60    3.30
   5   1   5   -0.10    4.20
   5   1   5    6.50    4.30
  -6  -1  -5   18.60    8.30
  -6  -1  -5    9.40    5.20
  -6  -1  -5   15.30    7.80
   6   1   5    0.60    6.40
   6   1   5   -0.60    5.10
  -7  -1  -5   16.60    7.70
  -7  -1  -5   -3.70    9.40
  -7  -1  -5    5.40    6.40
   7   1   5    5.60    6.40
   7   1   5   -6.80    8.10
  -8  -1  -5    7.20    8.30
  -8  -1  -5    9.60   10.70
  -8  -1  -5   12.40   10.90
   8   1   5    6.00    8.80
  -9   2   5   10.60    6.40
   8  -2  -5   10.90   11.60
  -8   2   5   15.60    5.00
   7  -2  -5   13.90    9.00
  -7   2   5   14.20    4.60
   6  -2  -5   34.50    8.50
  -6   2   5   27.00    4.70
   5  -2  -5   40.90    8.50
  -5   2   5   37.70    7.10
  -5   2   5   38.70    4.90
   4  -2  -5   76.69    8.00
  -4   2   5   68.99    7.60
  -3   2   5  154.78   10.30
  -2   2   5  221.08   11.40
  -2   2   5  216.68   10.80
   1  -2  -5  757.92   29.70
  -1   2   5  777.62   29.50
   0  -2  -5  140.19    7.30
   0  -2  -5  148.89    8.30
   0   2   5  135.09    7.30
  -1  -2  -5  738.03   30.20
  -1  -2  -5  766.72   31.10
   1   2   5  772.82   30.80
   1   2   5  627.74   30.20
  -2  -2  -5  203.88   13.10
  -2  -2  -5  210.28   12.90
   2   2   5  214.58   13.10
   2   2   5  206.38   13.00
  -3  -2  -5  141.09   11.40
  -3  -2  -5  132.09   11.20
   3   2   5  126.99   10.90
   3   2   5  135.99   11.20
  -4  -2  -5   86.29   11.60
  -4  -2  -5   70.99   12.10
  -4  -2  -5   60.19    9.40
   4   2   5   81.79    9.60
   4   2   5   73.39   10.50
  -5  -2  -5   55.69   10.20
  -5  -2  -5   37.00    8.70
  -5  -2  -5   38.20    9.10
   5   2   5   43.80    9.90
   5   2   5   31.40    8.00
  -6  -2  -5   15.40    6.30
  -6  -2  -5   17.30    8.60
  -6  -2  -5   24.20    7.50
   6   2   5   34.70    9.10
   6   2   5    7.10    6.00
  -7  -2  -5   40.70   10.30
  -7  -2  -5   26.00    9.40
   7   2   5   28.00    9.20
  -8  -2  -5   20.70   10.40
  -8  -2  -5    9.10   11.80
  -8  -2  -5   13.30    9.70
   8   2   5   16.90   10.40
   8  -3  -5  -10.20    9.90
   7  -3  -5   14.80    8.50
  -7   3   5   39.90    9.80
   6  -3  -5   -5.50    5.70
   5  -3  -5  110.29   11.90
  -5   3   5  120.29   11.60
  -4   3   5   85.89    8.80
  -3   3   5  131.19    9.90
  -2   3   5   74.09    5.50
   1  -3  -5  438.46   18.60
   1  -3  -5  407.46   18.90
  -1   3   5  448.76   18.40
   0  -3  -5  184.78   11.00
   0  -3  -5  185.68    9.60
  -1  -3  -5  427.26   20.60
  -1  -3  -5  445.96   19.90
  -1  -3  -5  429.36   23.40
   1   3   5  409.76   20.30
   1   3   5  391.46   19.50
  -2  -3  -5   69.39    7.50
  -2  -3  -5   83.99    7.60
  -2  -3  -5  113.39   12.70
   2   3   5   70.79    7.30
   2   3   5   73.59    7.50
  -3  -3  -5  121.99   10.80
  -3  -3  -5  116.89   12.70
  -3  -3  -5  109.39   10.00
   3   3   5  109.99   10.50
   3   3   5  133.89   11.10
  -4  -3  -5   66.19   11.70
  -4  -3  -5   58.89    9.40
  -4  -3  -5   82.19   11.10
   4   3   5   76.09   11.10
   4   3   5   67.29   10.80
  -5  -3  -5  114.19   12.70
  -5  -3  -5  123.29   18.00
  -5  -3  -5  114.39   12.70
   5   3   5   96.79   13.90
   5   3   5  121.09   15.60
  -6  -3  -5    7.30    5.20
  -6  -3  -5   -6.10    5.10
  -6  -3  -5   -6.10    5.60
   6   3   5   -3.30    6.10
   6   3   5    7.60    6.10
  -7  -3  -5   25.00    8.40
  -7  -3  -5   40.30   11.10
   7   3   5   15.50   10.50
   7   3   5   34.90   10.50
  -8  -3  -5    5.70   10.80
   8   3   5    6.20    9.80
  -9  -3  -5   -7.50   11.40
   9   3   5    2.00   11.90
   8  -4  -5    6.70   18.10
   7  -4  -5   15.20    8.60
  -7   4   5  -12.10    6.00
   6  -4  -5   51.09   10.80
  -5   4   5  102.79   11.30
   3  -4  -5   -6.40   16.80
  -3   4   5   12.40   14.30
  -2   4   5  551.24   27.40
   1  -4  -5   11.10    2.60
   1  -4  -5   13.10    3.70
   0  -4  -5   76.39    7.10
   0  -4  -5   68.99    6.70
   0  -4  -5   71.89    5.70
   0   4   5   80.89    6.90
  -1  -4  -5    6.50    3.00
  -1  -4  -5    8.30    2.60
  -1  -4  -5    5.90    3.50
   1   4   5    6.10    2.40
   1   4   5    5.80    2.90
  -2  -4  -5  721.13   32.60
  -2  -4  -5  677.43   35.20
  -2  -4  -5  659.83   31.00
   2   4   5  650.43   31.20
   2   4   5  681.73   32.30
  -3  -4  -5    1.80    2.80
  -3  -4  -5    3.00    2.90
  -3  -4  -5    3.40    2.80
   3   4   5    5.40    3.40
   3   4   5    5.80    3.50
  -4  -4  -5  171.98   14.60
  -4  -4  -5  175.38   18.30
  -4  -4  -5  170.48   13.90
   4   4   5  174.98   15.30
  -5  -4  -5  138.59   14.00
  -5  -4  -5  116.69   13.20
  -5  -4  -5  141.19   16.50
   5   4   5  116.59   13.80
   5   4   5  133.19   14.10
  -6  -4  -5   50.79   11.00
  -6  -4  -5   39.00   11.70
  -6  -4  -5   47.40   10.60
   6   4   5   38.80   11.20
   6   4   5   71.09   13.20
  -7  -4  -5    9.70    7.30
  -7  -4  -5   18.80   10.10
  -7  -4  -5   24.10    8.20
   7   4   5   13.10    8.60
   7   4   5    7.30    8.20
  -8  -4  -5   -6.80    9.50
  -8  -4  -5  -18.00    7.90
  -8  -4  -5  -10.40   10.00
   8   4   5    1.90    8.30
   7  -5  -5    8.70    8.90
  -7   5   5   14.90    8.10
   6  -5  -5    6.00    6.00
  -6   5   5   10.40    6.60
   5  -5  -5  111.99   14.60
  -5   5   5  105.99   13.40
  -4   5   5   13.20    4.10
  -4   5   5    9.80    4.60
  -3   5   5    0.60    1.60
   2  -5  -5  159.38   31.40
  -2   5   5  114.69   29.20
   1  -5  -5  533.35   25.20
   1  -5  -5  609.54   29.40
   1  -5  -5  592.94   24.60
   0  -5  -5   30.40    5.80
   0  -5  -5   44.70    4.70
   0  -5  -5   47.10    6.80
   0   5   5   59.49    7.90
   0   5   5   28.70    4.40
  -1  -5  -5  538.15   25.20
  -1  -5  -5  540.25   28.10
  -1  -5  -5  557.94   27.70
   1   5   5  592.14   26.20
   1   5   5  537.85   27.40
  -2  -5  -5  128.79   12.10
  -2  -5  -5  125.99    9.80
  -2  -5  -5  116.09   10.80
   2   5   5  137.79   10.80
   2   5   5  123.69   10.80
  -3  -5  -5   -2.60    2.00
  -3  -5  -5    5.10    3.10
  -3  -5  -5    0.50    2.70
   3   5   5    5.80    3.60
   3   5   5    0.60    2.40
  -4  -5  -5   10.60    5.40
  -4  -5  -5   12.60    4.90
  -4  -5  -5   14.20    4.90
   4   5   5    8.80    5.00
   4   5   5   15.00    5.10
  -5  -5  -5   67.79   11.20
  -5  -5  -5   98.59   14.00
  -5  -5  -5  103.39   14.30
   5   5   5  115.79   15.60
   5   5   5  107.29   14.50
  -6  -5  -5   10.20    8.60
  -6  -5  -5   -1.10    4.90
   6   5   5    5.60    5.60
  -7  -5  -5   19.40   11.70
  -7  -5  -5   15.40    8.80
  -7  -5  -5    5.30    7.60
   7   5   5  -16.40    8.90
   7   5   5    7.40    9.30
  -8  -5  -5  -15.00    9.00
  -8  -5  -5    3.20    8.90
   8   5   5   -1.80    9.90
   7  -6  -5   -6.90   13.30
  -7   6   5   24.70    8.70
   6  -6  -5    8.60    6.90
  -6   6   5    6.40    6.80
  -5   6   5   11.60    4.80
  -5   6   5   17.20    5.50
  -4   6   5   48.70    7.40
  -3   6   5    7.20    3.10
   2  -6  -5   80.69   11.30
  -2   6   5   91.09    7.80
   1  -6  -5  176.38   10.30
   1  -6  -5  187.88   14.60
   1  -6  -5  181.28   11.40
  -1   6   5  170.78   11.10
  -1   6   5  191.78   12.40
   0  -6  -5  261.27   18.70
   0  -6  -5  252.47   13.90
   0  -6  -5  246.78   14.60
   0   6   5  209.38   15.50
   0   6   5  231.08   16.10
  -1  -6  -5  205.48   14.30
  -1  -6  -5  187.98   12.20
  -1  -6  -5  188.48   14.20
   1   6   5  199.08   13.00
   1   6   5  179.48   13.80
  -2  -6  -5   77.59    7.90
  -2  -6  -5   57.29    8.90
   2   6   5   79.29    9.00
   2   6   5   71.79    8.10
  -3  -6  -5   10.70    3.70
  -3  -6  -5    1.70    2.90
  -3  -6  -5    0.50    2.10
   3   6   5    3.80    3.80
   3   6   5    9.20    4.80
  -4  -6  -5   62.09   10.00
  -4  -6  -5   79.69   14.70
  -4  -6  -5   51.49    9.50
   4   6   5   43.30    8.60
   4   6   5   47.50    9.50
  -5  -6  -5    5.80    5.60
  -5  -6  -5    9.70    5.90
  -5  -6  -5   11.00    7.40
   5   6   5    8.20    6.10
   5   6   5   10.60    6.50
  -6  -6  -5    6.20    6.60
  -6  -6  -5   15.20    7.50
   6   6   5   -1.20    5.90
  -7  -6  -5   13.30    9.20
  -7  -6  -5   -6.50    7.60
  -7  -6  -5    0.90    6.40
   7   6   5   14.50    7.20
   7   6   5    5.40    8.10
  -8  -6  -5   -1.60   10.30
  -8  -6  -5   -0.50    9.40
   8   6   5    2.50   10.90
  -8   7   5   12.10    8.80
   7  -7  -5   15.10    9.70
  -7   7   5   -4.30    6.20
  -7   7   5    5.00    9.80
   6  -7  -5    1.30    5.80
  -6   7   5    1.50    4.60
  -6   7   5   -6.00    6.30
  -5   7   5   47.30    8.60
  -5   7   5   41.40    9.60
  -4   7   5   44.30    7.40
   3  -7  -5   13.70    5.60
  -3   7   5    5.50    3.10
   2  -7  -5   44.80    3.90
   2  -7  -5   31.20    7.70
  -2   7   5   45.70    6.20
  -2   7   5   37.30    5.30
   1  -7  -5   62.49   10.20
   1  -7  -5   52.69    6.20
   1  -7  -5   57.29    5.60
  -1   7   5   71.99    7.60
  -1   7   5   52.99    6.20
   0  -7  -5  264.47   15.90
   0  -7  -5  278.37   15.80
   0  -7  -5  281.47   18.80
   0   7   5  261.97   15.50
   0   7   5  273.57   18.10
   0   7   5  245.28   17.90
  -1  -7  -5   58.39    9.40
  -1  -7  -5   63.99    9.70
  -1  -7  -5   58.09    7.80
   1   7   5   41.10    8.00
   1   7   5   47.20    6.90
   1   7   5   76.09   12.00
  -2  -7  -5   46.00    8.20
  -2  -7  -5   35.00    6.00
  -2  -7  -5   33.40    7.20
   2   7   5   29.80    7.20
   2   7   5   49.10   10.70
   2   7   5   48.40    7.60
  -3  -7  -5    8.30    3.60
  -3  -7  -5   16.20    5.90
   3   7   5   14.10    4.90
   3   7   5   14.00    5.90
  -4  -7  -5   70.79   13.90
  -4  -7  -5   34.50    8.60
  -4  -7  -5   41.90    8.60
   4   7   5   47.90    9.90
   4   7   5   58.49   11.30
  -5  -7  -5   36.10    9.00
  -5  -7  -5   36.70   10.30
  -5  -7  -5   49.50   11.90
   5   7   5   53.29   11.20
   5   7   5   51.79   10.10
  -6  -7  -5   -6.90    5.60
  -6  -7  -5    5.40    7.00
  -6  -7  -5    7.50    6.20
   6   7   5   -1.00    5.80
   6   7   5   -7.20    6.40
  -7  -7  -5    4.80    8.50
  -7  -7  -5   -7.60    7.40
  -7  -7  -5   17.70    8.80
   7   7   5   17.60   11.00
   7   7   5   -4.80    8.00
  -8  -7  -5   -5.80    9.30
  -8  -7  -5   24.00   11.10
   8   7   5   -6.00   11.00
  -8   8   5  -25.50    9.20
   7  -8  -5  -15.70    9.30
  -7   8   5    7.10    7.50
   6  -8  -5   -1.80    6.90
  -6   8   5    9.30    5.70
  -5   8   5    3.40    4.80
  -5   8   5    5.10    4.70
  -4   8   5   41.80    7.50
   3  -8  -5   31.00    8.70
  -3   8   5   51.29    7.80
   2  -8  -5   97.39   14.30
   2  -8  -5   78.79    6.20
  -2   8   5   76.89    8.10
  -2   8   5   83.79    7.40
   1  -8  -5  113.09   15.10
   1  -8  -5   92.69    8.70
   1  -8  -5   96.69    7.90
  -1   8   5  110.49    9.80
  -1   8   5   88.79    8.60
   0  -8  -5  137.29   11.00
   0  -8  -5  149.59   11.30
   0  -8  -5  131.59   13.30
   0   8   5  151.88   11.40
   0   8   5  160.68   16.40
   0   8   5  131.59   13.40
  -1  -8  -5   95.89   11.20
  -1  -8  -5   96.59    9.10
  -1  -8  -5  105.19   10.40
   1   8   5   95.29    9.40
   1   8   5  129.49   13.00
   1   8   5  112.49   12.60
  -2  -8  -5   72.59   10.90
  -2  -8  -5   84.59   10.60
  -2  -8  -5   91.19   10.60
   2   8   5   86.19   12.80
   2   8   5   89.09    9.70
   2   8   5   69.99   13.70
  -3  -8  -5   36.10    7.80
  -3  -8  -5   37.10    8.10
  -3  -8  -5   43.00    7.90
   3   8   5   37.90    9.10
   3   8   5   43.00    8.40
  -4  -8  -5   39.60    8.20
  -4  -8  -5   41.80    9.60
  -4  -8  -5   42.80   11.20
   4   8   5   44.50    9.80
   4   8   5   41.20    9.30
  -5  -8  -5    4.40    5.40
  -5  -8  -5    8.20    5.30
   5   8   5    4.70    6.70
   5   8   5    6.80    4.80
  -6  -8  -5    3.00    6.90
  -6  -8  -5    2.90    6.40
   6   8   5   12.40    7.50
  -7  -8  -5    3.30    7.70
  -7  -8  -5  -19.90    8.70
   7   8   5   13.60    8.60
  -8  -8  -5  -16.30    9.00
   8   8   5   -2.20   11.70
  -8   9   5    3.80   11.40
  -7   9   5    4.80    8.40
  -6   9   5    0.90    5.80
  -6   9   5    9.30    8.60
  -5   9   5   11.20    7.20
   4  -9  -5   10.90    7.20
  -4   9   5   14.20    5.30
   3  -9  -5   39.50   10.40
  -3   9   5   74.59    9.90
   2  -9  -5    8.10    2.70
   2  -9  -5   -0.40    3.50
  -2   9   5    1.70    2.50
  -2   9   5    2.30    2.50
   1  -9  -5   17.40    4.60
   1  -9  -5   18.80    4.50
   1  -9  -5   13.80    6.20
  -1   9   5    7.10    3.80
  -1   9   5   11.50    4.70
   0  -9  -5  115.89   10.40
   0  -9  -5  101.59   14.10
   0  -9  -5  136.59   11.20
   0   9   5  128.99   14.00
   0   9   5  135.59   12.90
   0   9   5  122.99   10.60
  -1  -9  -5    3.10    2.90
  -1  -9  -5    4.10    5.50
  -1  -9  -5    9.00    3.70
   1   9   5    5.30    4.20
   1   9   5    7.20    4.90
   1   9   5   15.20    6.40
  -2  -9  -5    6.60    3.70
  -2  -9  -5    3.40    4.10
  -2  -9  -5    5.50    4.20
   2   9   5   -1.20    3.00
   2   9   5    1.80    3.90
  -3  -9  -5   42.90    9.50
  -3  -9  -5   44.00    8.80
  -3  -9  -5   50.59   10.90
   3   9   5   63.69   10.70
   3   9   5   55.89   11.70
   3   9   5   52.99   10.80
  -4  -9  -5   15.80    6.30
  -4  -9  -5   22.10    7.00
  -4  -9  -5   17.80    6.10
   4   9   5   12.40    8.20
   4   9   5   11.50    5.80
  -5  -9  -5   10.70    6.50
  -5  -9  -5    2.20    6.40
   5   9   5   12.00    6.90
  -6  -9  -5    2.00    8.30
  -6  -9  -5    9.70    7.50
  -6  -9  -5   10.30    7.20
   6   9   5   15.30    8.10
   6   9   5   -9.90   10.10
  -7  -9  -5    6.70    8.10
   7   9   5    4.90    8.50
  -8  -9  -5   35.40   15.50
   8   9   5   18.00   12.90
  -7  10   5   -8.70   11.60
   6 -10  -5    2.80   10.20
   6 -10  -5   27.00   10.00
  -6  10   5   16.10    9.50
  -6  10   5   10.80    6.80
   5 -10  -5    0.80    8.10
  -5  10   5    7.40    5.30
   4 -10  -5   11.70    8.90
  -4  10   5   27.20    7.10
   3 -10  -5   93.99   16.20
  -3  10   5   99.79   11.00
  -3  10   5   96.99    8.50
   2 -10  -5   42.30    6.50
   2 -10  -5   36.10    9.70
  -2  10   5   52.49    7.90
  -2  10   5   43.80    7.60
   1 -10  -5   22.90    5.80
   1 -10  -5    4.50    5.10
   1 -10  -5   10.40    4.00
  -1  10   5   16.60    5.90
  -1  10   5   12.20    4.50
   0 -10  -5   33.90    8.30
   0 -10  -5   32.60    7.20
   0 -10  -5   36.80    7.20
   0  10   5   41.80    9.70
   0  10   5   40.30    9.60
  -1 -10  -5    9.30    4.80
  -1 -10  -5   14.80    4.80
  -1 -10  -5   10.30    5.20
   1  10   5   18.50    5.20
   1  10   5   11.20    6.20
  -2 -10  -5   27.30    5.80
  -2 -10  -5   25.10    7.70
  -2 -10  -5   31.10    7.10
   2  10   5   47.50   10.30
   2  10   5   29.30    8.50
   2  10   5   48.40    9.00
  -3 -10  -5  106.79   13.30
  -3 -10  -5  103.89   15.00
  -3 -10  -5   78.29   11.30
   3  10   5  116.09   17.10
   3  10   5  115.09   12.80
   3  10   5  106.09   18.20
  -4 -10  -5   12.10    5.70
  -4 -10  -5   23.90    7.90
   4  10   5   28.60    8.10
   4  10   5   34.40   10.60
  -5 -10  -5    8.10    7.00
  -5 -10  -5   -7.60    6.20
   5  10   5   15.30    8.80
  -6 -10  -5   21.00   10.20
  -6 -10  -5   12.70    8.10
  -6 -10  -5   11.50    8.30
   6  10   5    9.10    8.50
   6  10   5   13.60   10.30
  -7 -10  -5   15.90   11.30
  -7 -10  -5   11.70   10.10
   7  10   5  -12.40    8.20
   7 -11  -5   -3.30   13.20
   6 -11  -5    8.60   11.80
  -6  11   5   15.20    7.50
   5 -11  -5   -0.30    8.50
  -5  11   5   -7.20    5.30
   4 -11  -5   38.10   12.30
  -4  11   5   45.10    8.80
   3 -11  -5   12.40    8.30
  -3  11   5   12.50    5.50
   2 -11  -5   26.00    9.80
   2 -11  -5   32.40    5.90
  -2  11   5   32.80    7.50
   1 -11  -5    5.60    3.20
   1 -11  -5   -2.20    3.70
   1 -11  -5    0.20    4.60
  -1  11   5    5.20    3.80
  -1  11   5   12.60    5.10
   0 -11  -5   50.89   11.00
   0 -11  -5   65.89   10.00
   0 -11  -5   59.79    9.60
   0  11   5   94.49   15.30
   0  11   5   57.69   10.90
   0  11   5   54.29    8.70
  -1 -11  -5    6.30    4.20
  -1 -11  -5    4.40    3.50
  -1 -11  -5    9.00    5.00
   1  11   5   11.10    6.90
   1  11   5    7.70    5.90
  -2 -11  -5   31.10    8.00
  -2 -11  -5   29.50    7.00
  -2 -11  -5   51.39   10.80
   2  11   5   25.80    9.40
   2  11   5   28.20    8.90
   2  11   5   34.10    8.80
  -3 -11  -5   26.40    8.10
  -3 -11  -5   40.90   10.10
  -3 -11  -5   24.30    7.10
   3  11   5   34.50    8.80
   3  11   5   22.10    8.70
   3  11   5   44.80   11.70
  -4 -11  -5   21.40    8.70
  -4 -11  -5   29.80    9.90
  -4 -11  -5   34.00    9.20
   4  11   5   23.70    7.30
  -5 -11  -5   -6.60    5.30
  -5 -11  -5    1.90    7.60
  -5 -11  -5   16.90    7.30
   5  11   5   -2.90    8.50
   5  11   5   -5.20    6.40
  -6 -11  -5    3.30    7.70
  -6 -11  -5   19.30    9.70
  -7 -11  -5    0.40   11.00
  -7 -11  -5   18.10   13.10
   7  11   5   -7.60   11.50
   7 -12  -5   -1.50   13.30
  -7  12   5   -2.10   10.20
   6 -12  -5    9.60   12.70
  -6  12   5    5.60    9.50
   5 -12  -5   -6.90    9.60
  -5  12   5   22.70    7.40
   4 -12  -5   13.20    8.20
  -4  12   5   -5.50    5.00
   3 -12  -5   13.80    8.10
  -3  12   5   14.00    5.00
  -3  12   5    7.90    4.60
   2 -12  -5   41.10   11.80
   2 -12  -5   22.00    4.90
  -2  12   5   28.20    6.70
  -2  12   5   28.00    7.30
   1 -12  -5  159.98   18.20
   1 -12  -5  160.78   14.60
   1 -12  -5  135.39   12.30
  -1  12   5  159.08   14.30
  -1  12   5  173.68   15.50
   0 -12  -5   29.60    7.00
   0 -12  -5   41.80   10.50
   0 -12  -5   25.50    6.70
   0  12   5   33.00    8.30
   0  12   5   26.70    7.40
   0  12   5   23.40    8.80
  -1 -12  -5  132.79   13.80
  -1 -12  -5  134.29   13.90
  -1 -12  -5  164.08   17.50
   1  12   5  152.88   18.40
   1  12   5  145.09   16.90
   1  12   5  177.68   14.80
  -2 -12  -5   26.50    7.60
  -2 -12  -5   35.90    9.80
   2  12   5   30.40    8.10
   2  12   5   37.40   11.30
   2  12   5   18.70    8.70
  -3 -12  -5   14.90    6.30
   3  12   5   10.50    7.20
   3  12   5    6.10    8.00
   3  12   5    8.60    6.00
  -4 -12  -5    9.90    6.20
  -4 -12  -5    6.00    5.50
  -4 -12  -5   11.20    6.40
   4  12   5   -0.30    8.50
   4  12   5   13.40    8.10
   4  12   5    1.50    5.40
  -5 -12  -5   -2.60    6.20
  -5 -12  -5    4.10    7.90
  -5 -12  -5   -4.80    5.70
   5  12   5    7.30   10.40
   5  12   5    8.20    8.10
  -6 -12  -5   -8.80    9.50
   6  12   5   13.90    9.10
  -7 -12  -5  -10.60   10.80
   7  12   5   19.40   13.50
   6 -13  -5   34.70   16.40
   5 -13  -5   11.00   11.90
  -5  13   5   11.50    8.40
   4 -13  -5  -20.60    8.90
  -4  13   5   -3.80    4.60
   3 -13  -5    4.70    7.60
  -3  13   5    0.40    4.60
  -3  13   5   12.60    6.00
   2 -13  -5    9.20    4.40
  -2  13   5    1.80    5.00
  -2  13   5   -1.00    4.80
   1 -13  -5   22.10    6.00
   1 -13  -5   28.80    7.60
   1 -13  -5   35.20   10.80
  -1  13   5   13.70    6.40
  -1  13   5   32.90    8.70
   0 -13  -5   -0.90    4.20
   0 -13  -5    0.50    4.30
   0 -13  -5    7.60    7.10
   0  13   5   -5.90    7.70
   0  13   5    8.60    5.70
   0  13   5   -1.90    4.40
  -1 -13  -5   10.60    7.10
  -1 -13  -5   29.70    8.00
  -1 -13  -5   22.40    6.30
   1  13   5   25.20    9.60
   1  13   5   16.50    6.10
   1  13   5   20.10    7.20
  -2 -13  -5   14.60    7.80
  -2 -13  -5    1.60    6.20
  -2 -13  -5    1.50    5.50
   2  13   5    9.40    6.60
   2  13   5    7.80    7.50
   2  13   5   -3.00    6.20
  -3 -13  -5    2.00    6.20
  -3 -13  -5   -5.20    5.70
  -3 -13  -5   -3.00    4.80
   3  13   5    5.30    7.60
   3  13   5    7.70    5.80
   3  13   5  -11.80    7.90
  -4 -13  -5   -5.10    5.70
  -4 -13  -5  -11.80    6.00
  -4 -13  -5   -8.80    5.90
   4  13   5    8.00    9.70
   4  13   5   -6.50    9.10
   4  13   5   -0.80    5.90
  -5 -13  -5   -0.30    7.90
  -5 -13  -5   -4.40    7.70
   5  13   5   -1.40    8.50
  -6 -13  -5    8.60   11.10
  -6 -13  -5   -1.90   10.10
   6  13   5  -28.60    9.10
   6 -14  -5   11.90   17.80
  -6  14   5    0.60   10.00
   5 -14  -5   -6.10   13.90
  -5  14   5   -8.80    7.50
   4 -14  -5   -4.10   11.20
  -4  14   5    9.10    6.60
  -4  14   5    1.20    4.70
   3 -14  -5    2.20    8.60
  -3  14   5   13.80    5.80
  -3  14   5   -0.10    5.10
   2 -14  -5    4.40    4.20
   2 -14  -5    1.10    7.40
  -2  14   5    8.70    5.60
  -2  14   5   -0.60    5.10
   1 -14  -5    3.30    3.80
   1 -14  -5    7.50    7.10
   1 -14  -5    1.90    5.70
  -1  14   5    7.90    5.40
  -1  14   5    2.00    4.80
   0 -14  -5   43.40    8.80
   0 -14  -5   27.50   11.20
   0 -14  -5    5.40    6.90
   0  14   5   38.20    9.20
   0  14   5   20.20    7.90
   0  14   5   10.20    9.90
  -1 -14  -5    6.90    7.70
  -1 -14  -5   -1.50    5.90
  -1 -14  -5   -8.00    4.30
   1  14   5   -1.70    5.50
   1  14   5    6.30    5.20
  -2 -14  -5    8.30    6.10
  -2 -14  -5    2.60    7.40
  -2 -14  -5   -8.20    4.80
   2  14   5    9.90   10.80
   2  14   5    3.00    5.70
   2  14   5   -1.90    7.70
  -3 -14  -5   -8.50    6.10
  -3 -14  -5   -1.80    5.80
   3  14   5   13.00    9.10
   3  14   5   -0.60    9.00
   3  14   5   -3.60    5.60
  -4 -14  -5   -2.40    7.80
  -4 -14  -5    1.60    7.20
  -4 -14  -5    5.40    7.80
   4  14   5   -1.90   12.30
   4  14   5   -5.20    9.80
   4  14   5   12.90    8.60
  -5 -14  -5   -9.50    8.60
  -5 -14  -5   -2.80   10.00
   5  14   5    3.20    9.70
   6  14   5   32.70   13.70
   5 -15  -5    6.70   14.80
   4 -15  -5   -8.70   10.80
  -4  15   5    5.90    5.60
  -4  15   5    3.20    7.10
   3 -15  -5   -9.30   10.40
  -3  15   5    4.00    6.30
  -3  15   5    9.50    5.90
   2 -15  -5   13.70    6.20
   2 -15  -5    3.30    8.90
  -2  15   5   22.70    8.60
  -2  15   5   27.80    7.70
   1 -15  -5   18.40    9.30
   1 -15  -5   22.20    6.90
   1 -15  -5    3.30    6.80
  -1  15   5   35.50    9.80
  -1  15   5    1.30    6.00
   0 -15  -5  -10.20    7.70
   0 -15  -5   -3.70    6.90
   0 -15  -5    0.00    5.10
   0  15   5    1.80    5.70
   0  15   5    9.20    7.10
  -1 -15  -5   10.40    6.40
  -1 -15  -5    5.90    6.80
  -1 -15  -5    8.00    8.50
   1  15   5    7.80    7.20
   1  15   5   19.60    7.90
   1  15   5   22.50   11.70
  -2 -15  -5   15.70    8.80
  -2 -15  -5    4.00    8.60
  -2 -15  -5   16.60    8.40
   2  15   5   25.50   12.10
   2  15   5   12.20    6.90
   2  15   5    6.10    8.60
  -3 -15  -5   25.50    9.70
  -3 -15  -5   -7.80    6.60
  -3 -15  -5  -12.50    7.70
   3  15   5  -17.50   11.60
   3  15   5   10.90    8.50
   3  15   5    8.60   10.50
  -4 -15  -5   -4.70    8.70
  -4 -15  -5    3.30    8.80
   4  15   5    0.50    9.20
   4  15   5   21.00   12.50
  -5 -15  -5   -8.60    9.30
  -5 -15  -5   -5.60   10.10
   5  15   5   20.20   10.30
   5 -16  -5  -12.80   15.70
  -5  16   5  -27.00   10.10
   4 -16  -5   16.60   13.80
  -4  16   5   -1.40    8.60
  -4  16   5  -15.80    6.50
   3 -16  -5   -0.10   10.20
  -3  16   5    0.10    6.50
  -3  16   5   10.90    8.00
   2 -16  -5  -16.60   10.00
   2 -16  -5    7.70    6.30
  -2  16   5    2.60    7.30
  -2  16   5    6.20    7.30
   1 -16  -5  -10.60    9.70
   1 -16  -5   -4.30    7.80
   1 -16  -5    3.00    5.10
  -1  16   5   -2.80    6.10
  -1  16   5    3.50    6.90
   0 -16  -5   -6.80    5.30
   0 -16  -5    5.00    9.90
   0 -16  -5    3.30    6.80
   0  16   5    3.00   10.70
   0  16   5    4.40    6.60
   0  16   5    6.10    8.20
  -1 -16  -5   -8.60    7.90
  -1 -16  -5   -7.50    6.30
  -1 -16  -5   -6.00    6.80
   1  16   5  -14.90    7.40
   1  16   5    1.60   13.00
   1  16   5    7.10    6.70
  -2 -16  -5   -3.60    9.30
  -2 -16  -5    5.10    8.40
  -2 -16  -5   17.70    8.80
   2  16   5   -1.50   12.30
   2  16   5   -2.60    7.70
   2  16   5   11.40   10.70
  -3 -16  -5   -0.90    9.80
  -3 -16  -5    7.70    8.60
   3  16   5   19.30   13.20
   3  16   5    8.50    8.50
  -4 -16  -5   14.10   10.50
   4  16   5   -3.10   12.80
   4  16   5   -4.70    8.80
  -5 -16  -5    2.10   13.10
   5  16   5   10.60   11.10
   4 -17  -5    8.60   16.10
  -4  17   5   16.60   11.00
  -4  17   5    7.00    8.70
   3 -17  -5   11.10   13.70
  -3  17   5   11.90    8.90
  -3  17   5    9.40    8.70
   2 -17  -5   -9.60    6.30
   2 -17  -5   13.60   13.40
  -2  17   5    7.50    8.80
  -2  17   5    7.90    7.50
   1 -17  -5   14.60   11.70
   1 -17  -5   13.90    9.30
   1 -17  -5   14.60    7.80
  -1  17   5   14.50    8.40
  -1  17   5    5.40    8.90
   0 -17  -5   -4.70    6.30
   0 -17  -5   12.30    8.60
   0 -17  -5    5.40    9.30
   0  17   5   15.00   13.70
   0  17   5   -5.50    7.30
   0  17   5    7.80    9.10
  -1 -17  -5   -3.40    7.20
  -1 -17  -5    8.90   10.50
  -1 -17  -5   33.50   10.90
   1  17   5    1.40    7.50
   1  17   5    4.20   10.00
  -2 -17  -5  -10.80    8.10
  -2 -17  -5    5.90    9.40
  -2 -17  -5    3.40   10.60
   2  17   5    3.50    9.50
   2  17   5   18.40   11.40
  -3 -17  -5   17.90   11.70
  -3 -17  -5   -6.30    9.20
   3  17   5   -2.70   12.80
   3  17   5    7.10   10.20
  -4 -17  -5   -8.90   12.50
  -4 -17  -5    3.30   11.90
   4  17   5   -9.30   12.10
   4  17   5   38.30   18.20
   3 -18  -5    6.60   16.60
  -3  18   5    8.70    8.90
  -3  18   5   -1.40    9.60
   2 -18  -5   11.00    8.40
  -2  18   5   18.10   10.10
  -2  18   5   -0.90    9.00
   1 -18  -5  -23.90    9.50
   1 -18  -5   -9.20    6.40
   1 -18  -5   -3.90   12.40
  -1  18   5   -2.40    8.90
  -1  18   5   -5.80    9.20
   0 -18  -5    0.10   10.10
   0 -18  -5  -10.20   10.70
   0 -18  -5   -9.90    9.10
   0  18   5    5.30   10.10
   0  18   5  -13.00    8.50
  -1 -18  -5   12.90   12.20
  -1 -18  -5   -3.70    9.10
  -1 -18  -5    2.00    9.50
   1  18   5    1.10   12.20
   1  18   5    6.00    9.10
  -2 -18  -5    7.60   10.70
   2  18   5   15.00   13.60
   2  18   5   22.60   11.70
  -3 -18  -5   10.20   12.20
  -3 -18  -5   12.40   13.20
   3  18   5   -3.90   10.00
   1 -19  -5  -11.10   12.20
   1 -19  -5  -13.50    9.20
   1 -19  -5   -5.80   16.10
  -1  19   5    5.60   10.20
  -1  19   5    2.50   11.10
   0 -19  -5   -4.90   14.10
   0 -19  -5   15.50   11.60
   0 -19  -5    9.40   14.10
   0  19   5   -0.60   10.20
   0  19   5    2.10   11.70
  -1 -19  -5  -12.80   12.70
   1  19   5   -5.40   14.00
   1  19   5    6.30   11.30
   0  19  -6    9.50   11.10
   0 -19   6    6.50   11.00
   3  18  -6   -7.80    9.80
   2  18  -6   -4.20    8.90
   2  18  -6    3.40   11.10
  -2 -18   6   -1.70    9.20
   1  18  -6   -5.60    9.00
   1  18  -6   28.70    9.90
  -1 -18   6   -1.80    9.10
   0  18  -6  -25.60    7.60
   0  18  -6   12.30    8.60
   0 -18   6   -6.50    9.50
  -1  18  -6  -18.10    7.90
  -1  18  -6    4.80    9.70
   1 -18   6    6.90   11.50
  -2  18  -6    2.70    8.70
  -2  18  -6   12.50    9.60
   2 -18   6   15.30   12.40
   4  17  -6    2.00   11.20
   4  17  -6    1.30   13.50
  -4 -17   6   10.30    9.50
   3  17  -6    6.30    8.70
  -3 -17   6    0.00    7.80
   2  17  -6   -0.70    9.30
   2  17  -6    4.90    7.40
  -2 -17   6    5.00    8.90
   1  17  -6   13.80    8.60
   1  17  -6   16.90    8.50
  -1 -17   6    3.60    8.40
   0  17  -6   -5.80    6.90
   0  17  -6    5.90    6.30
   0 -17   6    9.00    8.70
  -1  17  -6   22.00    9.80
  -1  17  -6    8.50    8.00
   1 -17   6   11.80    9.60
  -2  17  -6    6.90    7.70
  -2  17  -6    9.50    8.10
   2 -17   6  -11.90    9.40
  -3  17  -6   15.50    8.90
  -3  17  -6  -17.50    8.20
   3 -17   6   -3.70   12.10
  -4  17  -6  -19.40    9.80
  -4  17  -6   -9.00    8.50
   4 -17   6    2.50   14.80
   4  16  -6    1.70    9.40
   4  16  -6  -14.10   20.10
  -4 -16   6   18.70    8.50
   3  16  -6    5.20    8.00
   3  16  -6   12.00   10.10
  -3 -16   6   21.70    7.60
   2  16  -6   -1.10    6.90
   2  16  -6   13.60    8.00
  -2 -16   6    1.70    7.40
   1  16  -6   14.10    7.00
   1  16  -6   -2.10    5.90
   1  16  -6   22.40   12.90
  -1 -16   6    3.60    7.80
  -1 -16   6    9.50    5.80
  -1 -16   6   14.20    7.60
   0  16  -6   13.30    9.50
   0  16  -6   -8.10   12.30
   0  16  -6   15.10    8.00
   0 -16   6    2.40    7.50
   0 -16   6   22.00   10.80
  -1  16  -6   -5.20    5.80
  -1  16  -6   14.40    6.50
   1 -16   6    4.10    7.50
  -2  16  -6   -3.20    6.40
  -2  16  -6    7.00    6.80
   2 -16   6   -5.50    9.20
  -3  16  -6   -6.90    7.00
  -3  16  -6    3.50    6.40
   3 -16   6  -19.80   10.00
   3 -16   6  -16.10    9.90
  -4  16  -6    6.70    8.70
  -4  16  -6   10.00    9.90
   4 -16   6   25.10   13.30
  -5 -15   6   -0.90    7.40
   4  15  -6    4.90    8.20
   4  15  -6    0.40    9.70
  -4 -15   6   -3.80    6.70
   3  15  -6   -3.80   13.20
   3  15  -6   11.50    9.70
   3  15  -6    5.90    7.00
  -3 -15   6    3.20    6.30
   2  15  -6   17.20   12.30
   2  15  -6   10.20    8.30
   2  15  -6    3.00    6.00
  -2 -15   6    9.00    5.40
  -2 -15   6    1.60    6.80
  -2 -15   6    3.60    6.20
   1  15  -6    3.20    4.80
   1  15  -6   -4.10    4.60
   1  15  -6   12.80   12.60
  -1 -15   6    2.50    6.00
  -1 -15   6  -11.10    6.30
  -1 -15   6    4.30    5.50
   0  15  -6  -19.90   11.00
   0  15  -6   -5.60    4.70
   0  15  -6   -3.90    5.00
   0 -15   6  -16.00    6.60
   0 -15   6    3.30    6.20
  -1  15  -6    0.50    5.40
  -1  15  -6    1.40    5.20
   1 -15   6   -3.50    6.80
  -2  15  -6    7.10    5.10
  -2  15  -6   18.40    7.40
   2 -15   6   11.60    8.50
  -3  15  -6    3.70    5.60
  -3  15  -6    6.20    6.90
   3 -15   6   23.10    9.70
   3 -15   6    3.30    9.10
  -4  15  -6    8.00    6.90
  -4  15  -6   35.10    9.70
   4 -15   6   14.00   12.90
  -5  15  -6    1.50    9.70
  -5  15  -6   -4.00    6.90
   5 -15   6    9.20   13.30
   6  14  -6    4.20   10.10
   6  14  -6   -9.50   12.10
  -6 -14   6   -6.70    7.60
   5  14  -6  -26.20    8.90
   5  14  -6    4.30    7.30
  -5 -14   6   -2.20    6.50
   4  14  -6    3.50   12.00
   4  14  -6    9.30    7.40
   4  14  -6   -2.30    7.60
  -4 -14   6    8.40    6.40
   3  14  -6   -2.10    6.90
   3  14  -6   10.80    6.50
  -3 -14   6    1.40    5.10
  -3 -14   6    7.90    6.40
  -3 -14   6    4.70    5.70
   2  14  -6   -8.90    9.50
   2  14  -6   12.70    6.00
   2  14  -6   10.10    5.20
  -2 -14   6    2.60    5.30
  -2 -14   6    0.60    6.00
  -2 -14   6   10.40    8.90
   1  14  -6    6.90    5.00
   1  14  -6   11.60    7.10
   1  14  -6   18.20   10.30
  -1 -14   6   -0.50    5.30
  -1 -14   6    9.10    5.60
   0  14  -6   97.69   15.70
   0  14  -6   79.59   12.50
   0  14  -6   54.79   15.60
   0 -14   6   51.59   11.00
   0 -14   6   71.19   12.70
  -1  14  -6   17.10    7.40
  -1  14  -6   -3.70    4.30
  -2  14  -6   -0.90    5.30
  -2  14  -6    1.50    6.00
   2 -14   6    1.20    6.20
  -3  14  -6  -12.30    5.30
  -3  14  -6    7.80    5.30
   3 -14   6    8.10    7.90
   3 -14   6   -4.20    7.80
  -4  14  -6   -3.00    6.80
  -4  14  -6   -0.20    5.70
   4 -14   6   22.50   10.10
   4 -14   6    1.30   10.00
  -5  14  -6    5.90    8.30
  -5  14  -6   -2.20    6.20
   5 -14   6   19.10   13.00
  -6  14  -6    8.30   10.40
  -6  14  -6    6.70    8.00
  -6  14  -6  -16.60   15.20
   6  13  -6    6.50   10.60
   6  13  -6  -10.30   11.20
  -6 -13   6   13.80    7.30
   5  13  -6  -10.20   12.50
   5  13  -6   -6.30    8.30
   5  13  -6   22.00    7.90
  -5 -13   6    8.00    6.00
   4  13  -6   14.70    6.70
   4  13  -6    9.30    7.40
  -4 -13   6    6.00    7.20
  -4 -13   6   12.50    6.10
   3  13  -6   -1.30    9.30
   3  13  -6   -1.50    5.90
   3  13  -6   19.80    6.80
  -3 -13   6    7.60    5.80
  -3 -13   6    4.30    8.30
  -3 -13   6   18.20    6.10
   2  13  -6   35.50   10.70
   2  13  -6   21.50    8.30
   2  13  -6   22.50    7.20
  -2 -13   6   19.30    6.40
  -2 -13   6   28.80    7.60
   1  13  -6   39.60    8.00
   1  13  -6   54.89   13.20
   1  13  -6   47.80   15.20
  -1 -13   6   39.30    8.50
  -1 -13   6   33.40    7.70
  -1 -13   6   63.59   10.30
   0  13  -6   17.90   11.00
   0  13  -6   29.40    8.60
   0  13  -6   24.30    6.90
   0 -13   6   21.30    7.10
   0 -13   6   24.10    7.30
  -1  13  -6   47.60    9.30
  -1  13  -6   44.10   10.90
  -1  13  -6   49.30   12.80
   1 -13   6   47.00   10.00
  -2  13  -6   26.90    7.30
  -2  13  -6   15.70    5.80
   2 -13   6   19.70    8.10
  -3  13  -6   13.20    6.90
  -3  13  -6   17.40    6.70
  -4  13  -6   11.60    6.30
  -4  13  -6   10.20    7.20
   4 -13   6   21.00   10.40
  -5  13  -6   -2.40    5.20
  -5  13  -6    0.80    6.40
   5 -13   6   14.80   11.00
   5 -13   6   -3.00   10.50
  -6  13  -6   -1.60   12.70
  -6  13  -6    7.30    7.20
  -6  13  -6  -22.00    8.10
   6 -13   6  -23.90   13.70
   7  12  -6  -14.10   10.10
  -7 -12   6   -2.60    7.00
   6  12  -6   -4.00   10.30
   6  12  -6    0.50    8.00
  -6 -12   6    3.50    6.00
   5  12  -6   30.80   11.90
   5  12  -6    7.90    7.60
   5  12  -6    1.30    9.40
  -5 -12   6    5.00    5.10
  -5 -12   6   -9.20    6.00
  -5 -12   6   16.00    5.80
   4  12  -6  -16.00    7.90
   4  12  -6    0.20    7.20
   4  12  -6    4.00    5.10
  -4 -12   6   -0.70    7.20
  -4 -12   6    0.20    5.50
  -4 -12   6    8.80    5.30
   3  12  -6   64.09   14.20
   3  12  -6   48.90   10.90
   3  12  -6   35.60    9.00
  -3 -12   6   59.29    9.50
  -3 -12   6   54.69    9.70
   2  12  -6   17.30    5.30
   2  12  -6    9.50    7.70
   2  12  -6   12.30    6.00
  -2 -12   6   20.30    6.20
  -2 -12   6   16.80    5.50
   1  12  -6  102.79   10.70
   1  12  -6   86.89   15.50
  -1 -12   6   73.19   11.40
  -1 -12   6   84.99   13.90
  -1 -12   6   92.79   12.20
   0  12  -6   65.49   11.40
   0  12  -6   68.89   10.30
   0  12  -6   55.19   13.20
   0 -12   6   61.29   11.20
   0 -12   6   41.90    9.10
  -1  12  -6  108.49   16.00
  -1  12  -6   92.29   16.00
  -1  12  -6   77.79   11.30
   1 -12   6   65.69   11.60
  -2  12  -6   28.80    7.40
  -2  12  -6   19.10    6.50
   2 -12   6   14.90    6.80
  -3  12  -6   57.49   10.40
  -3  12  -6   36.70    9.00
   3 -12   6   67.19   12.40
   3 -12   6   56.89   13.40
  -4  12  -6   -2.50    4.30
  -4  12  -6    8.00    5.40
   4 -12   6   -0.30    7.70
  -5  12  -6  -13.30   10.30
  -5  12  -6   -0.40    5.60
   5 -12   6    7.60    9.70
   5 -12   6   13.60   11.70
  -6  12  -6    6.80    9.10
  -6  12  -6  -12.70    5.40
  -6  12  -6   -0.70   13.20
   6 -12   6   -0.30   12.90
  -7  12  -6    0.30   16.10
  -7  12  -6    6.70    9.00
  -7  12  -6  -11.40    9.60
   7 -12   6   -3.20   16.10
   7  11  -6   16.40   11.70
   7  11  -6    8.60   12.90
  -7 -11   6   -3.30    6.40
   6  11  -6   14.10   11.60
   6  11  -6   -8.60    9.50
   6  11  -6    7.00    7.80
  -6 -11   6   19.70    8.40
  -6 -11   6    6.30    5.60
   5  11  -6   12.30    8.80
   5  11  -6  -10.50    5.20
   5  11  -6   -2.20    9.20
  -5 -11   6    6.00    8.20
  -5 -11   6    3.00    5.10
  -5 -11   6   -1.70    4.30
   4  11  -6   -1.10    4.50
   4  11  -6    5.00    4.90
   4  11  -6   -4.20    7.40
  -4 -11   6    8.00    4.90
   3  11  -6   53.19   12.20
   3  11  -6   52.19    9.10
   3  11  -6   66.29   13.10
  -3 -11   6   53.49   11.00
  -3 -11   6   81.19   14.10
  -3 -11   6   58.19    9.10
   2  11  -6    7.90    3.90
   2  11  -6   13.50    4.80
   2  11  -6   18.40    8.10
  -2 -11   6   16.60    5.40
  -2 -11   6   17.80    5.20
  -2 -11   6   12.20    5.50
   1  11  -6   90.69   14.90
   1  11  -6   98.09   15.40
   1  11  -6   85.79   11.40
  -1 -11   6   73.89   11.50
  -1 -11   6   75.29   10.70
  -1 -11   6   91.79   11.30
   0  11  -6   81.79    9.50
   0  11  -6   85.89   14.70
   0  11  -6  111.99   12.60
   0 -11   6  102.49   13.10
   0 -11   6  110.19   15.40
  -1  11  -6   96.09   15.70
  -1  11  -6   94.59   10.70
  -1  11  -6   93.69   13.70
   1 -11   6   81.59   13.00
  -2  11  -6    9.80    4.90
  -2  11  -6   12.10    4.90
   2 -11   6   10.50    5.60
   2 -11   6    8.50    6.30
  -3  11  -6   67.09   12.40
  -3  11  -6   55.09    9.60
   3 -11   6   58.19   11.10
   3 -11   6   47.90   11.30
  -4  11  -6    0.60    3.70
  -4  11  -6    8.10    5.80
   4 -11   6    6.50    7.30
   4 -11   6   -7.50    6.90
  -5  11  -6   -3.60    5.40
  -5  11  -6   -7.00    8.90
  -5  11  -6    2.70    4.40
   5 -11   6   -4.10    9.20
  -6  11  -6   22.90    7.30
  -6  11  -6    7.20    8.40
  -6  11  -6   -4.80   11.80
   6 -11   6   19.20   11.70
  -7  11  -6   -5.40    6.40
  -7  11  -6  -12.20   15.30
  -7  11  -6   14.60   10.30
   7 -11   6    6.60   16.00
   7  10  -6    1.20   11.50
   7  10  -6   -5.90    8.80
  -7 -10   6   -4.40    5.50
   6  10  -6    8.30    9.10
   6  10  -6    7.50    7.20
   6  10  -6    7.40   10.20
  -6 -10   6   -1.80    4.30
  -6 -10   6   -6.50    6.40
   5  10  -6   -1.80    6.40
   5  10  -6    9.00    6.30
   5  10  -6   25.90    9.00
  -5 -10   6    3.80    4.10
   4  10  -6   38.80    8.80
   4  10  -6   64.79   12.60
   4  10  -6   38.50    9.80
  -4 -10   6   43.70   10.10
  -4 -10   6   40.10    7.20
   3  10  -6   91.49   12.30
   3  10  -6  107.79   15.20
   3  10  -6  129.19   18.10
  -3 -10   6  129.69   11.30
  -3 -10   6   97.39   10.00
  -3 -10   6  102.09   15.30
   2  10  -6   18.80    5.20
   2  10  -6   14.60    6.00
   2  10  -6   25.80    8.00
  -2 -10   6   31.60    6.40
  -2 -10   6   25.50    6.00
  -2 -10   6   11.70    4.20
   1  10  -6   63.19   13.90
   1  10  -6   45.90    7.90
   1  10  -6   57.89    8.60
  -1 -10   6   55.59    8.60
  -1 -10   6   51.59    8.20
  -1 -10   6   56.89   10.30
   0  10  -6    6.80    3.30
   0  10  -6    4.20    4.00
   0 -10   6    2.40    2.90
   0 -10   6   -1.40    3.00
  -1  10  -6   48.10    9.90
  -1  10  -6   53.09    8.60
  -1  10  -6   74.09   11.90
   1 -10   6   44.60    9.30
  -2  10  -6   11.00    4.50
  -2  10  -6   27.30    6.40
   2 -10   6   21.70    7.40
  -3  10  -6   86.89   12.20
  -3  10  -6  107.79   12.10
   3 -10   6   78.99   13.70
   3 -10   6  109.59   12.70
  -4  10  -6   24.20    6.70
  -4  10  -6   54.99   10.40
   4 -10   6   29.10    8.80
   4 -10   6   19.90   10.60
  -5  10  -6    1.60    4.60
  -5  10  -6    4.30    6.80
  -5  10  -6    3.80    6.10
   5 -10   6   -5.30    8.00
   5 -10   6    8.00    7.90
  -6  10  -6   -5.90    9.00
  -6  10  -6    0.50    5.80
   6 -10   6    9.80   10.20
   6 -10   6    0.40    9.30
  -7  10  -6   -2.30    6.90
  -7  10  -6   16.10   13.00
   7 -10   6    3.60   13.20
   7   9  -6   23.20   11.00
   7   9  -6    0.30    7.00
   7   9  -6    0.10   10.50
  -7  -9   6  -11.50    7.40
   6   9  -6   13.10    8.90
   6   9  -6    0.90    7.40
   6   9  -6    3.80    6.40
  -6  -9   6   11.60    6.10
  -6  -9   6    6.20    8.10
  -6  -9   6   12.60    5.00
   5   9  -6   -5.70    5.40
   5   9  -6   -3.00    4.10
   5   9  -6   -2.90    6.60
  -5  -9   6   -0.40    3.90
  -5  -9   6    6.00    3.90
   4   9  -6    5.20    5.50
   4   9  -6    4.70    4.00
   4   9  -6    7.20    5.30
  -4  -9   6    5.00    3.60
  -4  -9   6    7.20    5.00
   3   9  -6  202.58   15.10
   3   9  -6  182.28   17.30
  -3  -9   6  197.78   15.10
  -3  -9   6  194.78   14.00
   2   9  -6   26.10    6.70
   2   9  -6   13.80    5.70
   2   9  -6   25.90    5.00
  -2  -9   6   26.30    5.50
  -2  -9   6   17.00    4.80
   1   9  -6   49.60    9.80
   1   9  -6   37.30    7.10
   1   9  -6   64.29    8.30
  -1  -9   6   48.80    9.00
  -1  -9   6   52.29    7.80
  -1  -9   6   50.89    7.30
   0   9  -6   39.30    9.30
   0   9  -6   32.80    8.10
   0   9  -6   31.60    6.00
   0  -9   6   26.40    6.10
  -1   9  -6   46.30    7.70
  -1   9  -6   32.50    6.20
  -1   9  -6   55.09   10.30
   1  -9   6   48.40    9.10
  -2   9  -6   34.40    8.20
  -2   9  -6   26.90    6.00
   2  -9   6   26.80    6.50
   2  -9   6    9.70    5.80
  -3   9  -6  211.68   16.70
  -3   9  -6  220.88   16.50
   3  -9   6  186.18   16.30
   3  -9   6  186.58   18.80
  -4   9  -6   12.90    5.30
  -4   9  -6    6.70    4.50
   4  -9   6   -7.40    4.80
   4  -9   6   -3.90    6.00
  -5   9  -6    5.90    4.30
  -5   9  -6    7.00    8.40
  -6   9  -6   -1.60    8.70
  -6   9  -6   15.30    7.10
   6  -9   6    5.00    8.50
   6  -9   6    4.00    9.50
  -7   9  -6  -17.80   11.20
  -7   9  -6    2.10    6.90
   8   8  -6   -5.70    9.90
   8   8  -6   -1.10   12.90
   7   8  -6    5.80    9.20
   7   8  -6    4.60   10.50
   7   8  -6   11.90    7.70
  -7  -8   6   11.60    7.30
   6   8  -6   12.90   14.80
   6   8  -6   -7.60    6.80
   6   8  -6    0.90    5.60
  -6  -8   6   -5.60    4.70
  -6  -8   6    0.20    3.80
   5   8  -6    1.80    5.60
   5   8  -6    5.70    7.00
   5   8  -6   10.30    6.20
  -5  -8   6    7.70    3.90
  -5  -8   6    1.40    4.00
   4   8  -6   -2.70    4.90
   4   8  -6   -3.10    3.30
   4   8  -6    0.90    3.20
  -4  -8   6   -6.10    2.50
  -4  -8   6   -6.30    2.80
  -4  -8   6    1.60    3.20
   3   8  -6   14.20    5.80
   3   8  -6   19.40    6.10
   3   8  -6   15.50    4.60
  -3  -8   6   19.00    4.30
  -3  -8   6   27.20    5.40
  -3  -8   6   15.20    5.70
   2   8  -6    7.40    4.30
   2   8  -6    3.40    2.60
   2   8  -6    4.70    2.60
  -2  -8   6    4.00    2.40
  -2  -8   6    5.40    3.50
  -2  -8   6    4.60    4.40
   1   8  -6   86.79    8.00
   1   8  -6   81.29   11.60
  -1  -8   6   68.89   10.30
  -1  -8   6   76.79    7.50
  -1  -8   6   79.09    7.70
   0   8  -6    7.20    4.30
   0   8  -6    2.70    2.80
   0   8  -6    6.20    3.80
   0  -8   6    6.40    3.60
   0  -8   6    2.80    2.60
  -1   8  -6   78.49    8.00
  -1   8  -6   98.49   13.40
  -1   8  -6   79.29    9.40
   1  -8   6   75.19   10.40
   1  -8   6   83.29    8.20
  -2   8  -6    6.00    3.50
  -2   8  -6    2.70    2.80
   2  -8   6    4.20    4.50
   2  -8   6    0.70    3.10
  -3   8  -6    4.50    4.00
  -3   8  -6   28.70    7.50
   3  -8   6    8.90    7.10
  -4   8  -6    5.40    5.10
  -4   8  -6   -2.50    3.00
   4  -8   6   -0.10    5.10
   4  -8   6    0.40    5.00
  -5   8  -6   -0.30    5.80
  -5   8  -6    8.40    4.70
   5  -8   6   -5.30    6.90
   5  -8   6    2.90    6.10
  -6   8  -6    9.10    9.80
  -7   8  -6   -5.80   11.30
  -8   8  -6  -13.20   15.50
  -8  -7   6    0.00    9.20
   7   7  -6   12.00    9.40
   7   7  -6    6.50    7.10
   7   7  -6    5.70    9.90
  -7  -7   6   -4.90    5.90
   6   7  -6   10.80    6.50
   6   7  -6    0.80    6.40
   6   7  -6    5.90    4.90
  -6  -7   6    1.30    5.40
   5   7  -6   19.40    8.20
   5   7  -6   18.40    6.90
   5   7  -6   14.00    6.10
  -5  -7   6   17.60    6.70
  -5  -7   6   21.30    5.90
   4   7  -6   57.09    8.80
   4   7  -6   42.80    8.50
   4   7  -6   62.59   10.20
  -4  -7   6   65.39    7.40
  -4  -7   6   70.39   11.80
  -4  -7   6   63.69    6.60
   3   7  -6   60.59    9.10
   3   7  -6   71.19    7.90
   3   7  -6   66.19   10.80
  -3  -7   6   70.69    6.40
  -3  -7   6   70.39    7.10
  -3  -7   6   80.19    9.20
   2   7  -6   76.29    9.10
   2   7  -6   90.09   12.30
   2   7  -6   71.69    7.30
  -2  -7   6   79.89    6.70
  -2  -7   6   89.59    9.70
  -2  -7   6   93.49    7.90
   1   7  -6   89.79   10.00
   1   7  -6   78.19    7.30
   1   7  -6   95.09   10.00
  -1  -7   6   94.89    7.50
  -1  -7   6   88.19    7.50
  -1  -7   6   81.49    9.00
   0   7  -6   62.99    6.60
   0   7  -6   55.39    9.30
   0   7  -6   68.49   10.40
   0  -7   6   57.09    7.50
   0  -7   6   79.59   11.90
  -1   7  -6   71.79    7.60
  -1   7  -6  101.19   11.00
  -1   7  -6   79.89    8.90
   1  -7   6   77.69    7.60
  -2   7  -6   83.49    8.70
  -2   7  -6   75.49    9.20
   2  -7   6   95.79   11.20
   2  -7   6   99.59    9.50
  -3   7  -6   51.59    8.80
   3  -7   6   73.79   12.50
   3  -7   6   78.89    9.30
  -4   7  -6   67.99   12.20
   4  -7   6   73.99   11.30
  -5   7  -6   19.20    8.60
   5  -7   6   21.90    7.80
  -6   7  -6   -2.90    9.20
   6  -7   6   17.00    7.80
  -7   7  -6    6.50   11.20
   7  -7   6   -9.50   10.10
  -8   7  -6   24.10   13.30
   8   6  -6   11.20    9.20
   7   6  -6   14.50    7.80
   7   6  -6   -0.90    7.60
   7   6  -6   12.20    8.50
  -7  -6   6    6.10    6.10
  -7  -6   6    4.40    5.90
   6   6  -6   15.90    6.60
   6   6  -6   17.10    7.50
  -6  -6   6   17.00    6.50
   5   6  -6   15.70    7.50
   5   6  -6   14.50    5.80
   5   6  -6   14.00    6.80
  -5  -6   6   22.10    6.40
  -5  -6   6   20.90    4.40
   4   6  -6   60.69    9.70
   4   6  -6   52.59   10.60
   4   6  -6   52.49    8.50
  -4  -6   6   65.29    7.00
  -4  -6   6   40.30    7.40
  -4  -6   6   58.79    5.70
   3   6  -6  111.79   10.50
   3   6  -6  122.89   12.00
   3   6  -6  131.29   10.20
  -3  -6   6  105.59   10.60
  -3  -6   6  122.69    9.10
  -3  -6   6  113.59    7.50
   2   6  -6   86.29    7.50
   2   6  -6   80.59    8.50
   2   6  -6   67.69    9.80
  -2  -6   6   90.89    6.10
  -2  -6   6   91.79    9.20
  -2  -6   6   89.49    7.00
   1   6  -6   51.69    5.30
   1   6  -6   49.40    7.50
   1   6  -6   51.59    7.30
  -1  -6   6   33.30    5.50
  -1  -6   6   43.80    5.50
  -1  -6   6   52.29    4.70
   0   6  -6  286.27   18.10
   0   6  -6  299.77   15.70
   0   6  -6  281.37   18.10
   0  -6   6  294.47   15.70
   0  -6   6  311.57   18.80
   0  -6   6  291.67   14.80
  -1   6  -6   43.70    6.80
  -1   6  -6   52.09    5.70
   1  -6   6   44.60    6.30
   1  -6   6   45.10    7.30
  -2   6  -6   77.49    9.00
   2  -6   6   87.69   11.70
   2  -6   6   79.59    8.40
   3  -6   6  126.49   11.90
   3  -6   6  140.79   14.30
  -4   6  -6   29.30    7.80
   4  -6   6   53.89    9.70
  -5   6  -6   30.70    9.40
   5  -6   6   20.10    7.40
  -6   6  -6    6.00    7.50
  -7   6  -6   13.40    9.30
   7  -6   6   44.30   13.10
  -8   6  -6    7.10   14.30
   8   5  -6   -5.60    7.90
   7   5  -6  -10.40    7.90
   7   5  -6   -0.20    5.90
   7   5  -6    7.60    8.40
  -7  -5   6    3.50    5.60
  -7  -5   6    4.90    5.40
   6   5  -6    5.20    7.00
   6   5  -6    5.90    5.10
   6   5  -6   12.00    6.40
  -6  -5   6   -0.30    3.50
   5   5  -6   88.99   15.30
   5   5  -6  107.19   11.40
  -5  -5   6   95.19    9.40
   4   5  -6    6.60    3.70
   4   5  -6    6.30    3.50
   4   5  -6    3.90    3.80
  -4  -5   6    5.80    3.30
  -4  -5   6    8.40    3.90
   3   5  -6    7.60    2.80
   3   5  -6    4.10    2.80
   3   5  -6    9.50    4.30
  -3  -5   6    1.30    1.40
  -3  -5   6    2.70    2.50
  -3  -5   6    5.80    2.50
   2   5  -6   24.60    4.70
   2   5  -6   25.30    4.20
   2   5  -6   17.80    4.50
  -2  -5   6   24.30    2.10
  -2  -5   6   22.10    3.60
  -2  -5   6   20.60    5.10
   1   5  -6  232.58   13.40
   1   5  -6  206.38   11.30
   1   5  -6  200.18   14.00
  -1  -5   6  197.58    9.30
  -1  -5   6  202.68    9.50
  -1  -5   6  221.58   11.40
  -1  -5   6  228.08   14.60
   0   5  -6   18.80    3.40
   0   5  -6   25.30    5.10
   0   5  -6    9.30    2.50
   0  -5   6   13.00    2.60
   0  -5   6   16.30    3.20
  -1   5  -6  204.18   14.50
  -1   5  -6  227.38   13.00
   1  -5   6  213.58   12.40
   1  -5   6  211.08   13.80
   2  -5   6   24.60    5.00
   2  -5   6   28.40    9.60
  -3   5  -6    3.10    3.20
   3  -5   6    5.90    3.50
  -4   5  -6    2.80    4.50
  -5   5  -6   96.49   14.50
   5  -5   6   94.19   13.40
  -6   5  -6   -1.30    6.80
  -7   5  -6   -3.50    9.10
   7  -5   6   -6.40    8.50
  -8   5  -6  -12.00   14.70
   8   4  -6   21.50   11.50
   8   4  -6    9.50    9.00
  -8  -4   6   10.50    6.90
   7   4  -6   14.20    7.70
   7   4  -6    2.00    5.40
  -7  -4   6    8.60    6.10
  -7  -4   6   -1.50    5.20
   6   4  -6   25.30    8.10
   6   4  -6   19.70    7.40
   6   4  -6   30.30    9.20
  -6  -4   6   25.70    6.60
   5   4  -6   10.50    5.20
   5   4  -6   14.40    6.00
   5   4  -6   11.40    4.80
  -5  -4   6    6.10    3.40
  -5  -4   6    6.50    3.20
   4   4  -6  111.69   11.60
   4   4  -6  105.69   10.00
   4   4  -6  123.09   10.40
  -4  -4   6  117.69    9.10
  -4  -4   6  128.99   10.80
   3   4  -6    2.30    1.90
   3   4  -6    0.80    1.90
   3   4  -6    4.30    2.60
  -3  -4   6   -1.10    1.50
  -3  -4   6    0.90    1.80
   2   4  -6   46.50    4.70
   2   4  -6   43.40    4.90
   2   4  -6   53.49    8.00
  -2  -4   6   42.90    4.10
  -2  -4   6   47.80    7.30
   1   4  -6  123.39    8.10
   1   4  -6  117.79    8.40
   1   4  -6  114.69   11.10
  -1  -4   6  134.19    7.40
  -1  -4   6  134.89   10.30
   0   4  -6  358.66   18.20
   0   4  -6  366.36   22.20
   0  -4   6  359.16   15.10
   0  -4   6  334.27   14.70
  -1   4  -6  115.19   10.10
   1  -4   6  118.39    8.10
   1  -4   6  121.99    9.00
   2  -4   6   38.00    5.90
   2  -4   6   24.90    5.90
  -3   4  -6    1.80    2.40
   3  -4   6    3.80    2.90
  -4   4  -6  142.49   14.00
   4  -4   6  107.89   11.30
  -5   4  -6    3.80    5.50
   5  -4   6   10.90    5.40
  -6   4  -6   13.80    8.30
   6  -4   6   36.70    9.90
  -7   4  -6  -15.20    8.30
   7  -4   6   -9.50    8.90
  -8   4  -6   16.10   13.60
  -8   4  -6   35.80   16.50
   8   3  -6   -1.80    7.70
   8   3  -6   -8.70   10.60
  -8  -3   6    6.20    6.30
   7   3  -6    8.10    5.80
   7   3  -6    9.00    7.60
  -7  -3   6    7.00    5.00
  -7  -3   6    2.90    6.30
   6   3  -6    1.90    5.60
   6   3  -6   -0.90    4.00
   6   3  -6   -2.60    5.20
  -6  -3   6    2.30    4.10
   5   3  -6  176.48   15.90
   5   3  -6  199.38   15.10
   5   3  -6  164.68   14.40
  -5  -3   6  186.88   13.80
  -5  -3   6  178.88   13.20
   4   3  -6   35.60    7.20
   4   3  -6   26.20    5.50
   4   3  -6   30.60    5.90
  -4  -3   6   41.10    6.70
  -4  -3   6   29.40    5.60
   3   3  -6   34.80    5.20
   3   3  -6   34.40    5.10
  -3  -3   6   25.50    4.60
  -3  -3   6   26.90    3.80
   2   3  -6  197.48   10.50
   2   3  -6  200.58   10.60
   2   3  -6  203.98   13.00
  -2  -3   6  211.88   10.00
  -2  -3   6  197.38   12.60
   1   3  -6   -1.00    0.90
   1   3  -6    1.50    1.30
   1   3  -6    1.60    1.00
  -1  -3   6    2.20    1.80
  -1  -3   6    1.70    1.00
   0   3  -6   83.99    7.70
   0   3  -6   72.69    5.20
   0   3  -6   78.59    6.20
  -1   3  -6    1.70    1.60
   1  -3   6    1.60    1.20
   1  -3   6    2.90    1.90
  -2   3  -6  195.78   13.20
  -2   3  -6  188.28   12.70
   2  -3   6  177.88   11.80
  -3   3  -6   33.30    6.60
  -3   3  -6   43.40    7.30
   3  -3   6   26.50    5.50
  -4   3  -6   37.10    7.90
  -4   3  -6   51.59    8.90
   4  -3   6   28.00    6.60
  -5   3  -6  176.78   16.70
  -5   3  -6  205.48   17.20
   5  -3   6  194.38   16.70
   6  -3   6   -0.90    5.70
  -7   3  -6   -0.20    9.50
   7  -3   6    2.40    8.50
  -8   3  -6    1.40   11.20
  -8   3  -6   -4.90   12.10
   8   2  -6    2.80   10.90
  -8  -2   6    0.50    5.40
   7   2  -6   12.50    7.60
   7   2  -6   11.90    6.10
  -7  -2   6   13.50    6.60
  -7  -2   6    8.00    5.90
   6   2  -6   34.60    8.90
   6   2  -6   27.90    7.00
   6   2  -6   12.70    6.70
  -6  -2   6   24.00    5.90
   5   2  -6    7.40    4.20
   5   2  -6   12.50    4.20
   5   2  -6    1.00    3.70
  -5  -2   6   13.50    4.40
  -5  -2   6    6.70    3.10
   4   2  -6   16.20    4.50
   4   2  -6   16.90    4.50
   4   2  -6   15.70    4.90
  -4  -2   6   18.80    4.30
  -4  -2   6   18.10    3.90
   3   2  -6   75.09    7.40
   3   2  -6   80.49    6.60
   3   2  -6   64.69    6.20
  -3  -2   6   86.79    6.10
  -3  -2   6   77.69    6.90
   2   2  -6  202.88    9.60
   2   2  -6  192.78   12.00
   2   2  -6  195.98   10.00
  -2  -2   6  211.68   12.20
  -2  -2   6  191.48    9.00
   1   2  -6   99.29    5.10
   1   2  -6  108.49    8.00
   0   2  -6  118.99    6.80
   0   2  -6  104.49    8.50
   0   2  -6  112.09    6.00
  -1   2  -6  100.59    7.50
  -1   2  -6  106.39    7.20
   1  -2   6   98.99    6.30
   1  -2   6   96.99    7.10
  -2   2  -6  180.88   12.10
  -2   2  -6  194.08   12.90
   2  -2   6  192.08   12.00
  -3   2  -6   73.19    8.50
  -3   2  -6   76.99    8.50
   3  -2   6   74.89    8.00
  -4   2  -6   21.20    6.30
  -4   2  -6    8.90    4.50
   4  -2   6   18.70    5.40
  -5   2  -6   13.70    5.60
  -5   2  -6   20.40    6.90
  -6   2  -6   20.50    6.90
  -6   2  -6   33.90    9.70
   6  -2   6   45.80   10.20
  -7   2  -6   13.30   12.90
  -7   2  -6    7.70    8.30
   7  -2   6   12.10    9.50
  -8   2  -6   15.60   13.40
  -8   2  -6  -20.40   10.70
  -9  -1   6   -3.60    7.40
   8   1  -6   -9.90    9.70
  -8  -1   6   26.90    6.80
   7   1  -6   22.20    7.60
  -7  -1   6    6.00    4.50
  -7  -1   6   -4.20    8.20
   6   1  -6    3.10    3.70
   6   1  -6   -0.40    5.00
  -6  -1   6    2.70    2.90
   5   1  -6   19.00    5.10
   5   1  -6    5.80    4.10
  -5  -1   6    6.30    3.40
  -5  -1   6    9.60    3.80
   4   1  -6   63.49    9.10
   4   1  -6   54.19    7.60
   4   1  -6   53.29    7.60
  -4  -1   6   53.09    5.80
  -4  -1   6   52.99    6.00
   3   1  -6   13.90    3.20
   3   1  -6   18.20    3.70
   3   1  -6   18.90    3.50
  -3  -1   6   17.70    3.10
  -3  -1   6   16.30    3.60
   2   1  -6  124.89    8.20
   2   1  -6  112.69    6.50
  -2  -1   6  109.09    5.50
  -2  -1   6  108.89    7.80
   1   1  -6  153.18    9.50
   0   1  -6    0.40    0.80
   0   1  -6    0.80    0.80
   0   1  -6    0.20    0.60
  -1   1  -6  133.19    8.70
  -1   1  -6  153.98    8.90
  -2   1  -6  100.79    8.60
  -2   1  -6  112.19    8.80
   2  -1   6   98.09    8.00
   2  -1   6  117.99    9.00
  -3   1  -6   18.00    4.80
  -3   1  -6   15.10    4.70
   3  -1   6   24.60    5.00
   3  -1   6   21.60    4.90
  -4   1  -6   48.80    9.30
  -4   1  -6   80.49    9.20
   4  -1   6   51.49    8.60
   4  -1   6   67.39   10.30
  -5   1  -6   15.40    5.40
  -5   1  -6   12.60    5.50
   5  -1   6    6.70    4.70
   5  -1   6    7.60    4.80
  -6   1  -6   -5.20    5.80
  -6   1  -6    2.60    4.60
   6  -1   6    9.60    6.40
  -7   1  -6    3.90    6.20
  -7   1  -6   18.40    7.90
  -8   1  -6   10.30   11.00
  -8   1  -6   12.10   12.00
  -9   0   6    7.70    7.00
   8   0  -6   -5.60    9.20
  -8   0   6    0.00    4.60
   7   0  -6    7.90    7.50
  -7   0   6    8.50    4.30
   6   0  -6   20.70    7.10
  -6   0   6   15.80    4.60
   5   0  -6  115.19   11.40
  -5   0   6  121.49    8.90
  -5   0   6  133.19   11.00
   4   0  -6   14.40    4.10
   4   0  -6   10.80    3.60
  -4   0   6   18.20    4.30
  -4   0   6   16.30    3.20
   3   0  -6   15.60    3.20
   3   0  -6   17.40    3.50
  -3   0   6   13.50    2.90
  -3   0   6   18.70    3.20
   2   0  -6   58.69    4.90
  -2   0   6   50.89    3.40
   1   0  -6  776.22   32.30
   0   0  -6  114.39    5.60
   0   0  -6  126.49    6.20
  -1   0  -6  631.84   28.00
  -1   0  -6  700.33   28.20
   1   0   6  673.53   28.10
  -2   0  -6   57.89    6.20
  -2   0  -6   62.89    6.50
   2   0   6   65.99    6.70
   2   0   6   57.09    6.00
  -3   0  -6   15.80    4.70
  -3   0  -6   13.00    4.40
   3   0   6   17.40    4.40
   3   0   6   21.10    4.50
  -4   0  -6    5.90    3.90
  -4   0  -6   17.40    5.00
   4   0   6   14.40    5.00
   4   0   6   13.30    4.50
  -5   0  -6  115.79   15.40
  -5   0  -6  137.29   14.20
   5   0   6  141.39   13.60
   5   0   6  139.89   14.30
  -6   0  -6    6.60    7.90
  -6   0  -6   14.80    7.40
  -6   0  -6    5.60    6.30
   6   0   6   12.70    7.60
   6   0   6   30.10    9.00
  -7   0  -6   25.50    9.00
  -7   0  -6    2.30    6.10
   7   0   6    1.80    7.60
  -8   0  -6   14.40    8.60
  -8   0  -6    8.50   11.50
  -9   1   6    0.20    6.20
   8  -1  -6    6.70   10.60
  -8   1   6    9.60    5.10
   7  -1  -6    4.30    7.50
  -7   1   6   16.20    8.10
  -7   1   6    5.10    3.30
   6  -1  -6    4.20    4.90
  -6   1   6    1.30    2.20
   5  -1  -6    2.50    4.00
  -5   1   6   14.20    4.40
  -5   1   6    1.60    2.40
   4  -1  -6   52.69    7.10
   4  -1  -6   55.89    7.70
  -4   1   6   57.79    4.90
  -4   1   6   63.89    6.90
   3  -1  -6   13.40    2.90
  -3   1   6   18.90    3.40
  -3   1   6   15.30    3.40
   2  -1  -6  119.39    6.60
  -2   1   6  102.49    6.00
  -2   1   6  102.59    5.70
  -1   1   6  129.09    5.50
   0  -1  -6   -0.60    0.70
   0  -1  -6    0.70    0.80
   0   1   6    1.50    0.90
  -1  -1  -6  138.59    8.70
  -1  -1  -6  144.89    9.00
   1   1   6  139.39    8.20
  -2  -1  -6  104.09    8.60
  -2  -1  -6  106.29    8.80
   2   1   6  108.19    8.50
   2   1   6  106.09    8.70
  -3  -1  -6   14.80    4.30
  -3  -1  -6   13.20    4.10
   3   1   6   12.20    4.40
   3   1   6   13.10    3.90
  -4  -1  -6   60.79    9.50
  -4  -1  -6   54.19    9.00
   4   1   6   58.09    9.10
   4   1   6   69.99   10.40
  -5  -1  -6    7.70    4.40
  -5  -1  -6   -3.40    4.30
  -5  -1  -6   12.40    5.30
   5   1   6   15.10    6.10
   5   1   6    3.30    4.10
  -6  -1  -6   -0.60    4.70
  -6  -1  -6   -7.70    6.10
  -6  -1  -6    3.60    6.40
   6   1   6    0.80    5.70
   6   1   6   -2.90    5.10
  -7  -1  -6    3.40    6.00
  -7  -1  -6   24.50    8.60
   7   1   6    1.00    7.20
  -8  -1  -6   11.40   11.60
  -8  -1  -6    5.10    8.40
   8   1   6   38.30   11.60
   8  -2  -6  -18.10   10.30
  -8   2   6    3.80    4.20
   7  -2  -6   -2.40    7.70
  -7   2   6   10.20    7.50
  -7   2   6    4.70    2.90
   6  -2  -6   28.40    8.70
  -6   2   6   24.00    4.20
   5  -2  -6    5.90    4.00
  -5   2   6    8.60    4.10
   4  -2  -6   12.40    4.30
  -4   2   6   22.30    5.00
  -3   2   6   83.79    7.00
   2  -2  -6  199.48    9.20
[truncated: 450,123 more chars]
