# Supplementary material for: A practical preparation of bicyclic boronates via metal-free heteroatom-directed alkenyl sp2-C‒H borylation
Source: Commun Chem. 2023 Aug 23;6:176. doi: 10.1038/s42004-023-00976-5 (PMC10447525; doi:10.1038/s42004-023-00976-5)
Supplement: Supplementary file 5 — Supplementary Data 2-8-the cif files [file 42004_2023_976_MOESM5_ESM.zip › Supplementary Data 3-the cif file of 3ah/20201010PPY0398_0m.cif]

 
data_20201010PPY0398_0m
 
_audit_creation_method            'SHELXL-2018/3'
_shelx_SHELXL_version_number      '2018/3'
_chemical_name_systematic         ?
_chemical_name_common             ?
_chemical_melting_point           ?
_chemical_formula_moiety          ?
_chemical_formula_sum
 'C18 H16 B2 F2 O4' 
_chemical_formula_weight          355.93

loop_
 _atom_type_symbol
 _atom_type_description
 _atom_type_scat_dispersion_real
 _atom_type_scat_dispersion_imag
 _atom_type_scat_source
 'C'  'C'   0.0181   0.0091
 'International Tables Vol C Tables 4.2.6.8 and 6.1.1.4'
 'H'  'H'   0.0000   0.0000
 'International Tables Vol C Tables 4.2.6.8 and 6.1.1.4'
 'O'  'O'   0.0492   0.0322
 'International Tables Vol C Tables 4.2.6.8 and 6.1.1.4'
 'F'  'F'   0.0727   0.0534
 'International Tables Vol C Tables 4.2.6.8 and 6.1.1.4'
 'B'  'B'   0.0090   0.0039
 'International Tables Vol C Tables 4.2.6.8 and 6.1.1.4'
 
_space_group_crystal_system       monoclinic
_space_group_IT_number            14
_space_group_name_H-M_alt         'P 21/n'
_space_group_name_Hall            '-P 2yn'
 
_shelx_space_group_comment
;
The symmetry employed for this shelxl refinement is uniquely defined
by the following loop, which should always be used as a source of
symmetry information in preference to the above space-group names.
They are only intended as comments.
;
 
loop_
 _space_group_symop_operation_xyz
 'x, y, z'
 '-x+1/2, y+1/2, -z+1/2'
 '-x, -y, -z'
 'x-1/2, -y-1/2, z-1/2'
 
_cell_length_a                    7.4528(2)
_cell_length_b                    7.4913(2)
_cell_length_c                    31.9715(7)
_cell_angle_alpha                 90
_cell_angle_beta                  96.4770(10)
_cell_angle_gamma                 90
_cell_volume                      1773.61(8)
_cell_formula_units_Z             4
_cell_measurement_temperature     300(2)
_cell_measurement_reflns_used     5860
_cell_measurement_theta_min       2.7820
_cell_measurement_theta_max       64.9843
 
_exptl_crystal_description        block
_exptl_crystal_colour             'clear light colourless'
_exptl_crystal_density_meas       ?
_exptl_crystal_density_method     ?
_exptl_crystal_density_diffrn     1.333          
_exptl_crystal_F_000              736
_exptl_transmission_factor_min    ?
_exptl_transmission_factor_max    ?
_exptl_crystal_size_max           0.290
_exptl_crystal_size_mid           0.150
_exptl_crystal_size_min           0.090
_exptl_absorpt_coefficient_mu     0.885
_shelx_estimated_absorpt_T_min    0.783
_shelx_estimated_absorpt_T_max    0.925
_exptl_absorpt_correction_type    ?
_exptl_absorpt_correction_T_min   ?
_exptl_absorpt_correction_T_max   ?
_exptl_absorpt_process_details    ?
_exptl_absorpt_special_details    ?
_diffrn_ambient_temperature       300(2)
_diffrn_radiation_wavelength      1.54178
_diffrn_radiation_type            CuK\a
_diffrn_source                    ?
_diffrn_measurement_device_type   'd8 venture'
_diffrn_measurement_method        ?
_diffrn_detector_area_resol_mean  ?
_diffrn_reflns_number             12658
_diffrn_reflns_av_unetI/netI      0.0497
_diffrn_reflns_av_R_equivalents   0.0619
_diffrn_reflns_limit_h_min        -7
_diffrn_reflns_limit_h_max        8
_diffrn_reflns_limit_k_min        -8
_diffrn_reflns_limit_k_max        8
_diffrn_reflns_limit_l_min        -37
_diffrn_reflns_limit_l_max        33
_diffrn_reflns_theta_min          2.782
_diffrn_reflns_theta_max          65.245
_diffrn_reflns_theta_full         65.245
_diffrn_measured_fraction_theta_max   0.991
_diffrn_measured_fraction_theta_full  0.991
_diffrn_reflns_Laue_measured_fraction_max    0.991
_diffrn_reflns_Laue_measured_fraction_full   0.991
_diffrn_reflns_point_group_measured_fraction_max   0.991
_diffrn_reflns_point_group_measured_fraction_full  0.991
_reflns_number_total              3018
_reflns_number_gt                 2419
_reflns_threshold_expression      'I > 2\s(I)'
_reflns_Friedel_coverage          0.000
_reflns_Friedel_fraction_max      .
_reflns_Friedel_fraction_full     .
 
_reflns_special_details
;
 Reflections were merged by SHELXL according to the crystal
 class for the calculation of statistics and refinement.
 
 _reflns_Friedel_fraction is defined as the number of unique
 Friedel pairs measured divided by the number that would be
 possible theoretically, ignoring centric projections and
 systematic absences.
;
 
_computing_data_collection        ?
_computing_cell_refinement        ?
_computing_data_reduction         ?
_computing_structure_solution     'SHELXT 2014/5 (Sheldrick, 2014)'
_computing_structure_refinement 'SHELXL-2018/3 (Sheldrick, 2018)'
_computing_molecular_graphics     ?
_computing_publication_material   ?
_refine_special_details           ?
_refine_ls_structure_factor_coef  Fsqd
_refine_ls_matrix_type            full
_refine_ls_weighting_scheme       calc
_refine_ls_weighting_details
'w=1/[\s^2^(Fo^2^)+(0.1747P)^2^+1.6599P] where P=(Fo^2^+2Fc^2^)/3'
_atom_sites_solution_primary      ?
_atom_sites_solution_secondary    ?
_atom_sites_solution_hydrogens    mixed
_refine_ls_hydrogen_treatment     mixed
_refine_ls_extinction_method      none
_refine_ls_extinction_coef        .
_refine_ls_number_reflns          3018
_refine_ls_number_parameters      245
_refine_ls_number_restraints      0
_refine_ls_R_factor_all           0.0630
_refine_ls_R_factor_gt            0.0522
_refine_ls_wR_factor_ref          0.1783
_refine_ls_wR_factor_gt           0.1571
_refine_ls_goodness_of_fit_ref    0.600
_refine_ls_restrained_S_all       0.600
_refine_ls_shift/su_max           0.000
_refine_ls_shift/su_mean          0.000
 
loop_
 _atom_site_label
 _atom_site_type_symbol
 _atom_site_fract_x
 _atom_site_fract_y
 _atom_site_fract_z
 _atom_site_U_iso_or_equiv
 _atom_site_adp_type
 _atom_site_occupancy
 _atom_site_site_symmetry_order  
 _atom_site_calc_flag
 _atom_site_refinement_flags_posn
 _atom_site_refinement_flags_adp
 _atom_site_refinement_flags_occupancy
 _atom_site_disorder_assembly
 _atom_site_disorder_group
B2 B 0.1704(3) 0.3362(4) 0.54689(8) 0.0586(6) Uani 1 1 d . . . . .
F2 F -0.3357(2) 0.0631(2) 0.67842(5) 0.1033(6) Uani 1 1 d . . . . .
O2 O 0.6327(2) 0.5807(3) 0.55083(5) 0.0700(5) Uani 1 1 d . . . . .
H17 H 0.545(4) 0.541(4) 0.5510(10) 0.086(10) Uiso 1 1 d . . . . .
O3 O 0.3129(2) 0.4151(3) 0.53089(6) 0.0754(5) Uani 1 1 d . . . . .
H1 H 0.313(4) 0.412(4) 0.5080(10) 0.090(10) Uiso 1 1 d . . . . .
F1 F 1.3002(3) 0.8429(3) 0.73810(7) 0.1448(10) Uani 1 1 d . . . . .
B1 B 0.7175(3) 0.6080(3) 0.59054(8) 0.0571(6) Uani 1 1 d . . . . .
C2 C 0.9865(3) 0.7156(3) 0.62932(7) 0.0605(5) Uani 1 1 d . . . . .
C3 C 1.1557(3) 0.7852(4) 0.62739(10) 0.0800(7) Uani 1 1 d . . . . .
H2 H 1.198630 0.803939 0.601536 0.096 Uiso 1 1 calc R U . . .
C4 C 1.2617(4) 0.8273(4) 0.66454(13) 0.0984(10) Uani 1 1 d . . . . .
H3 H 1.376628 0.875050 0.664070 0.118 Uiso 1 1 calc R U . . .
O4 O 0.88664(19) 0.6785(2) 0.59133(4) 0.0605(4) Uani 1 1 d . . . . .
C5 C 1.1938(5) 0.7972(4) 0.70185(11) 0.0984(10) Uani 1 1 d . . . . .
O5 O 0.18667(18) 0.3310(2) 0.58996(4) 0.0610(4) Uani 1 1 d . . . . .
C7 C 1.0289(4) 0.7269(4) 0.70482(9) 0.0859(8) Uani 1 1 d . . . . .
H9 H 0.989110 0.707554 0.730986 0.103 Uiso 1 1 calc R U . . .
C8 C 0.9181(3) 0.6834(3) 0.66745(7) 0.0651(6) Uani 1 1 d . . . . .
C9 C 0.7389(3) 0.6072(3) 0.66817(7) 0.0677(6) Uani 1 1 d . . . . .
C10 C 0.6692(5) 0.5726(5) 0.70996(8) 0.1027(10) Uani 1 1 d . . . . .
H6 H 0.655370 0.684042 0.724088 0.154 Uiso 1 1 calc R U . . .
H5 H 0.753413 0.498577 0.727005 0.154 Uiso 1 1 calc R U . . .
H7 H 0.554473 0.513326 0.705369 0.154 Uiso 1 1 calc R U . . .
C11 C 0.6394(3) 0.5703(3) 0.63146(7) 0.0641(6) Uani 1 1 d . . . . .
H8 H 0.524205 0.522391 0.631149 0.077 Uiso 1 1 calc R U . . .
C12 C -0.0511(4) 0.1951(3) 0.67655(8) 0.0722(6) Uani 1 1 d . . . . .
H10 H -0.034166 0.195039 0.705822 0.087 Uiso 1 1 calc R U . . .
C13 C 0.0781(3) 0.2627(3) 0.65409(7) 0.0647(6) Uani 1 1 d . . . . .
H13 H 0.183690 0.310421 0.667942 0.078 Uiso 1 1 calc R U . . .
C14 C 0.0514(3) 0.2601(3) 0.61070(7) 0.0542(5) Uani 1 1 d . . . . .
C16 C 0.0046(3) 0.2550(3) 0.52199(7) 0.0635(6) Uani 1 1 d . . . . .
H11 H -0.006342 0.254281 0.492723 0.076 Uiso 1 1 calc R U . . .
C17 C -0.1048(3) 0.1883(3) 0.58845(6) 0.0546(5) Uani 1 1 d . . . . .
C18 C -0.2367(3) 0.1213(3) 0.61282(8) 0.0673(6) Uani 1 1 d . . . . .
H12 H -0.343766 0.073542 0.599749 0.081 Uiso 1 1 calc R U . . .
C19 C -0.2057(3) 0.1273(3) 0.65555(8) 0.0710(6) Uani 1 1 d . . . . .
C20 C -0.1261(3) 0.1843(3) 0.54256(7) 0.0583(5) Uani 1 1 d . . . . .
C21 C -0.2941(3) 0.1020(4) 0.52000(9) 0.0796(7) Uani 1 1 d . . . . .
H14 H -0.286786 0.103633 0.490214 0.119 Uiso 1 1 calc R U . . .
H16 H -0.397751 0.169007 0.526143 0.119 Uiso 1 1 calc R U . . .
H15 H -0.304871 -0.019022 0.529245 0.119 Uiso 1 1 calc R U . . .
 
loop_
 _atom_site_aniso_label
 _atom_site_aniso_U_11
 _atom_site_aniso_U_22
 _atom_site_aniso_U_33
 _atom_site_aniso_U_23
 _atom_site_aniso_U_13
 _atom_site_aniso_U_12
B2 0.0545(13) 0.0694(15) 0.0518(13) -0.0025(11) 0.0048(10) 0.0011(10)
F2 0.1097(12) 0.1121(13) 0.0962(12) 0.0068(9) 0.0477(10) -0.0296(10)
O2 0.0596(9) 0.0980(13) 0.0508(9) -0.0039(8) 0.0000(7) -0.0155(8)
O3 0.0592(9) 0.1151(14) 0.0526(10) 0.0023(9) 0.0086(7) -0.0217(9)
F1 0.1374(17) 0.1543(19) 0.1218(16) -0.0450(14) -0.0765(14) 0.0195(14)
B1 0.0538(12) 0.0623(13) 0.0545(13) -0.0016(10) 0.0024(10) 0.0026(10)
C2 0.0621(12) 0.0547(11) 0.0614(13) -0.0060(9) -0.0073(9) 0.0079(9)
C3 0.0634(14) 0.0774(15) 0.0954(19) -0.0085(14) -0.0083(12) 0.0001(11)
C4 0.0712(16) 0.0831(18) 0.131(3) -0.0211(19) -0.0310(17) 0.0035(13)
O4 0.0578(8) 0.0716(9) 0.0513(8) -0.0027(7) 0.0022(6) -0.0053(6)
C5 0.100(2) 0.094(2) 0.089(2) -0.0242(17) -0.0425(18) 0.0238(17)
O5 0.0533(8) 0.0768(10) 0.0520(8) -0.0014(7) 0.0024(6) -0.0072(6)
C7 0.104(2) 0.0786(16) 0.0671(16) -0.0105(13) -0.0232(14) 0.0251(15)
C8 0.0772(14) 0.0553(12) 0.0589(13) -0.0068(10) -0.0093(10) 0.0178(10)
C9 0.0830(15) 0.0671(13) 0.0542(12) 0.0033(10) 0.0125(11) 0.0156(11)
C10 0.130(3) 0.126(3) 0.0560(15) 0.0104(15) 0.0269(16) 0.018(2)
C11 0.0645(12) 0.0720(14) 0.0565(13) -0.0001(10) 0.0098(10) 0.0022(10)
C12 0.0893(16) 0.0706(14) 0.0586(13) 0.0054(11) 0.0166(12) -0.0012(12)
C13 0.0705(13) 0.0673(13) 0.0557(12) 0.0016(10) 0.0038(10) -0.0007(10)
C14 0.0533(10) 0.0514(10) 0.0580(12) 0.0017(9) 0.0068(9) 0.0007(8)
C16 0.0587(12) 0.0783(14) 0.0526(12) -0.0048(10) 0.0021(9) -0.0020(10)
C17 0.0588(11) 0.0485(10) 0.0567(12) -0.0017(9) 0.0078(9) 0.0021(8)
C18 0.0655(13) 0.0560(12) 0.0820(17) -0.0017(11) 0.0157(11) -0.0064(10)
C19 0.0845(16) 0.0632(13) 0.0705(15) 0.0052(11) 0.0307(12) -0.0050(11)
C20 0.0526(11) 0.0585(12) 0.0623(13) -0.0068(10) 0.0000(9) -0.0008(9)
C21 0.0626(14) 0.0923(17) 0.0808(17) -0.0138(14) -0.0049(12) -0.0148(12)
 
_geom_special_details
;
 All esds (except the esd in the dihedral angle between two l.s. planes)
 are estimated using the full covariance matrix.  The cell esds are taken
 into account individually in the estimation of esds in distances, angles
 and torsion angles; correlations between esds in cell parameters are only
 used when they are defined by crystal symmetry.  An approximate (isotropic)
 treatment of cell esds is used for estimating esds involving l.s. planes.
;
 
loop_
 _geom_bond_atom_site_label_1
 _geom_bond_atom_site_label_2
 _geom_bond_distance
 _geom_bond_site_symmetry_2
 _geom_bond_publ_flag
B2 O3 1.364(3) . ?
B2 O5 1.369(3) . ?
B2 C16 1.519(3) . ?
F2 C19 1.365(3) . ?
O2 B1 1.368(3) . ?
O2 H17 0.72(3) . ?
O3 H1 0.73(3) . ?
F1 C5 1.372(3) . ?
B1 O4 1.364(3) . ?
B1 C11 1.517(3) . ?
C2 C3 1.373(4) . ?
C2 O4 1.379(2) . ?
C2 C8 1.395(3) . ?
C3 C4 1.387(4) . ?
C3 H2 0.9300 . ?
C4 C5 1.366(5) . ?
C4 H3 0.9300 . ?
C5 C7 1.350(5) . ?
O5 C14 1.374(2) . ?
C7 C8 1.412(3) . ?
C7 H9 0.9300 . ?
C8 C9 1.455(4) . ?
C9 C11 1.344(3) . ?
C9 C10 1.510(3) . ?
C10 H6 0.9600 . ?
C10 H5 0.9600 . ?
C10 H7 0.9600 . ?
C11 H8 0.9300 . ?
C12 C13 1.362(3) . ?
C12 C19 1.364(4) . ?
C12 H10 0.9300 . ?
C13 C14 1.379(3) . ?
C13 H13 0.9300 . ?
C14 C17 1.401(3) . ?
C16 C20 1.344(3) . ?
C16 H11 0.9300 . ?
C17 C18 1.414(3) . ?
C17 C20 1.458(3) . ?
C18 C19 1.360(3) . ?
C18 H12 0.9300 . ?
C20 C21 1.505(3) . ?
C21 H14 0.9600 . ?
C21 H16 0.9600 . ?
C21 H15 0.9600 . ?
 
loop_
 _geom_angle_atom_site_label_1
 _geom_angle_atom_site_label_2
 _geom_angle_atom_site_label_3
 _geom_angle
 _geom_angle_site_symmetry_1
 _geom_angle_site_symmetry_3
 _geom_angle_publ_flag
O3 B2 O5 113.9(2) . . ?
O3 B2 C16 126.8(2) . . ?
O5 B2 C16 119.4(2) . . ?
B1 O2 H17 112(3) . . ?
B2 O3 H1 117(3) . . ?
O4 B1 O2 113.8(2) . . ?
O4 B1 C11 120.0(2) . . ?
O2 B1 C11 126.2(2) . . ?
C3 C2 O4 116.4(2) . . ?
C3 C2 C8 122.2(2) . . ?
O4 C2 C8 121.4(2) . . ?
C2 C3 C4 119.0(3) . . ?
C2 C3 H2 120.5 . . ?
C4 C3 H2 120.5 . . ?
C5 C4 C3 118.6(3) . . ?
C5 C4 H3 120.7 . . ?
C3 C4 H3 120.7 . . ?
B1 O4 C2 119.98(18) . . ?
C7 C5 C4 123.7(3) . . ?
C7 C5 F1 118.8(4) . . ?
C4 C5 F1 117.5(4) . . ?
B2 O5 C14 120.62(17) . . ?
C5 C7 C8 118.7(3) . . ?
C5 C7 H9 120.6 . . ?
C8 C7 H9 120.6 . . ?
C2 C8 C7 117.6(3) . . ?
C2 C8 C9 120.5(2) . . ?
C7 C8 C9 121.9(2) . . ?
C11 C9 C8 118.9(2) . . ?
C11 C9 C10 121.8(3) . . ?
C8 C9 C10 119.3(2) . . ?
C9 C10 H6 109.5 . . ?
C9 C10 H5 109.5 . . ?
H6 C10 H5 109.5 . . ?
C9 C10 H7 109.5 . . ?
H6 C10 H7 109.5 . . ?
H5 C10 H7 109.5 . . ?
C9 C11 B1 119.2(2) . . ?
C9 C11 H8 120.4 . . ?
B1 C11 H8 120.4 . . ?
C13 C12 C19 119.1(2) . . ?
C13 C12 H10 120.4 . . ?
C19 C12 H10 120.4 . . ?
C12 C13 C14 119.7(2) . . ?
C12 C13 H13 120.2 . . ?
C14 C13 H13 120.2 . . ?
O5 C14 C13 116.71(19) . . ?
O5 C14 C17 121.05(18) . . ?
C13 C14 C17 122.2(2) . . ?
C20 C16 B2 119.5(2) . . ?
C20 C16 H11 120.2 . . ?
B2 C16 H11 120.2 . . ?
C14 C17 C18 116.5(2) . . ?
C14 C17 C20 120.59(19) . . ?
C18 C17 C20 122.9(2) . . ?
C19 C18 C17 119.5(2) . . ?
C19 C18 H12 120.3 . . ?
C17 C18 H12 120.3 . . ?
C18 C19 C12 123.0(2) . . ?
C18 C19 F2 118.4(2) . . ?
C12 C19 F2 118.6(2) . . ?
C16 C20 C17 118.78(18) . . ?
C16 C20 C21 122.5(2) . . ?
C17 C20 C21 118.8(2) . . ?
C20 C21 H14 109.5 . . ?
C20 C21 H16 109.5 . . ?
H14 C21 H16 109.5 . . ?
C20 C21 H15 109.5 . . ?
H14 C21 H15 109.5 . . ?
H16 C21 H15 109.5 . . ?
 
loop_
 _geom_torsion_atom_site_label_1
 _geom_torsion_atom_site_label_2
 _geom_torsion_atom_site_label_3
 _geom_torsion_atom_site_label_4
 _geom_torsion
 _geom_torsion_site_symmetry_1
 _geom_torsion_site_symmetry_2
 _geom_torsion_site_symmetry_3
 _geom_torsion_site_symmetry_4
 _geom_torsion_publ_flag
O4 C2 C3 C4 179.2(2) . . . . ?
C8 C2 C3 C4 -0.8(4) . . . . ?
C2 C3 C4 C5 0.2(4) . . . . ?
O2 B1 O4 C2 178.94(18) . . . . ?
C11 B1 O4 C2 0.0(3) . . . . ?
C3 C2 O4 B1 179.6(2) . . . . ?
C8 C2 O4 B1 -0.3(3) . . . . ?
C3 C4 C5 C7 0.6(5) . . . . ?
C3 C4 C5 F1 -178.9(2) . . . . ?
O3 B2 O5 C14 178.18(19) . . . . ?
C16 B2 O5 C14 -2.8(3) . . . . ?
C4 C5 C7 C8 -0.8(4) . . . . ?
F1 C5 C7 C8 178.7(2) . . . . ?
C3 C2 C8 C7 0.6(3) . . . . ?
O4 C2 C8 C7 -179.42(19) . . . . ?
C3 C2 C8 C9 -179.2(2) . . . . ?
O4 C2 C8 C9 0.8(3) . . . . ?
C5 C7 C8 C2 0.2(4) . . . . ?
C5 C7 C8 C9 180.0(2) . . . . ?
C2 C8 C9 C11 -0.8(3) . . . . ?
C7 C8 C9 C11 179.4(2) . . . . ?
C2 C8 C9 C10 179.5(2) . . . . ?
C7 C8 C9 C10 -0.3(3) . . . . ?
C8 C9 C11 B1 0.5(3) . . . . ?
C10 C9 C11 B1 -179.9(2) . . . . ?
O4 B1 C11 C9 -0.1(3) . . . . ?
O2 B1 C11 C9 -178.9(2) . . . . ?
C19 C12 C13 C14 -0.6(4) . . . . ?
B2 O5 C14 C13 -179.1(2) . . . . ?
B2 O5 C14 C17 1.2(3) . . . . ?
C12 C13 C14 O5 179.8(2) . . . . ?
C12 C13 C14 C17 -0.6(3) . . . . ?
O3 B2 C16 C20 -179.0(2) . . . . ?
O5 B2 C16 C20 2.0(3) . . . . ?
O5 C14 C17 C18 -179.07(18) . . . . ?
C13 C14 C17 C18 1.3(3) . . . . ?
O5 C14 C17 C20 1.1(3) . . . . ?
C13 C14 C17 C20 -178.56(19) . . . . ?
C14 C17 C18 C19 -0.9(3) . . . . ?
C20 C17 C18 C19 179.0(2) . . . . ?
C17 C18 C19 C12 -0.3(4) . . . . ?
C17 C18 C19 F2 179.5(2) . . . . ?
C13 C12 C19 C18 1.0(4) . . . . ?
C13 C12 C19 F2 -178.7(2) . . . . ?
B2 C16 C20 C17 0.2(3) . . . . ?
B2 C16 C20 C21 179.8(2) . . . . ?
C14 C17 C20 C16 -1.8(3) . . . . ?
C18 C17 C20 C16 178.4(2) . . . . ?
C14 C17 C20 C21 178.6(2) . . . . ?
C18 C17 C20 C21 -1.2(3) . . . . ?
 
_refine_diff_density_max    0.214
_refine_diff_density_min   -0.212
_refine_diff_density_rms    0.034

_shelx_res_file
;
TITL 20201010PPY0398_0m_a.res in P2(1)/n
    20201010PPY0398_0m.res
    created by SHELXL-2018/3 at 10:45:39 on 10-Oct-2020
CELL 1.54178 7.4528 7.4913 31.9715 90.000 96.477 90.000
ZERR 4.00 0.0002 0.0002 0.0007 0.000 0.001 0.000
LATT 1
SYMM -x+1/2, y+1/2, -z+1/2
SFAC C H O F B
UNIT 72 64 16 8 8
LIST 4
TEMP 26.850
SIZE 0.090 0.150 0.290
ACTA
L.S. 4
FMAP 2
PLAN -4 0 0.00
HTAB
BOND $H
CONF
WGHT    0.174700    1.659900
FVAR       0.91471
B2    5    0.170355    0.336241    0.546888    11.00000    0.05447    0.06938 =
         0.05181   -0.00253    0.00483    0.00111
F2    4   -0.335686    0.063074    0.678422    11.00000    0.10969    0.11214 =
         0.09623    0.00679    0.04768   -0.02958
O2    3    0.632690    0.580692    0.550830    11.00000    0.05964    0.09801 =
         0.05080   -0.00393    0.00004   -0.01548
H17   2    0.545106    0.541367    0.550953    11.00000    0.08640
O3    3    0.312907    0.415085    0.530888    11.00000    0.05918    0.11506 =
         0.05263    0.00235    0.00856   -0.02165
H1    2    0.312661    0.411903    0.508032    11.00000    0.08990
F1    4    1.300165    0.842915    0.738097    11.00000    0.13739    0.15425 =
         0.12180   -0.04500   -0.07645    0.01952
B1    5    0.717508    0.607958    0.590545    11.00000    0.05376    0.06230 =
         0.05449   -0.00159    0.00238    0.00261
C2    1    0.986493    0.715554    0.629316    11.00000    0.06211    0.05473 =
         0.06138   -0.00600   -0.00734    0.00794
C3    1    1.155693    0.785224    0.627388    11.00000    0.06336    0.07740 =
         0.09537   -0.00850   -0.00829    0.00011
AFIX  43
H2    2    1.198630    0.803939    0.601536    11.00000   -1.20000
AFIX   0
C4    1    1.261688    0.827304    0.664544    11.00000    0.07117    0.08308 =
         0.13118   -0.02112   -0.03105    0.00353
AFIX  43
H3    2    1.376628    0.875050    0.664070    11.00000   -1.20000
AFIX   0
O4    3    0.886639    0.678459    0.591327    11.00000    0.05777    0.07159 =
         0.05133   -0.00268    0.00219   -0.00528
C5    1    1.193830    0.797195    0.701850    11.00000    0.09977    0.09395 =
         0.08941   -0.02415   -0.04252    0.02378
O5    3    0.186672    0.331046    0.589965    11.00000    0.05328    0.07682 =
         0.05201   -0.00135    0.00243   -0.00717
C7    1    1.028931    0.726931    0.704822    11.00000    0.10436    0.07863 =
         0.06712   -0.01046   -0.02324    0.02512
AFIX  43
H9    2    0.989110    0.707554    0.730986    11.00000   -1.20000
AFIX   0
C8    1    0.918097    0.683434    0.667454    11.00000    0.07721    0.05531 =
         0.05891   -0.00682   -0.00926    0.01781
C9    1    0.738872    0.607176    0.668165    11.00000    0.08300    0.06714 =
         0.05415    0.00335    0.01246    0.01558
C10   1    0.669190    0.572636    0.709961    11.00000    0.12969    0.12616 =
         0.05601    0.01036    0.02693    0.01811
AFIX 137
H6    2    0.655370    0.684042    0.724088    11.00000   -1.50000
H5    2    0.753413    0.498577    0.727005    11.00000   -1.50000
H7    2    0.554473    0.513326    0.705369    11.00000   -1.50000
AFIX   0
C11   1    0.639447    0.570346    0.631459    11.00000    0.06454    0.07204 =
         0.05649   -0.00010    0.00975    0.00218
AFIX  43
H8    2    0.524205    0.522391    0.631149    11.00000   -1.20000
AFIX   0
C12   1   -0.051127    0.195054    0.676555    11.00000    0.08934    0.07059 =
         0.05856    0.00543    0.01656   -0.00121
AFIX  43
H10   2   -0.034166    0.195039    0.705822    11.00000   -1.20000
AFIX   0
C13   1    0.078060    0.262722    0.654090    11.00000    0.07054    0.06726 =
         0.05567    0.00157    0.00378   -0.00068
AFIX  43
H13   2    0.183690    0.310421    0.667942    11.00000   -1.20000
AFIX   0
C14   1    0.051399    0.260129    0.610703    11.00000    0.05332    0.05135 =
         0.05805    0.00166    0.00676    0.00070
C16   1    0.004621    0.255037    0.521988    11.00000    0.05867    0.07830 =
         0.05256   -0.00478    0.00213   -0.00200
AFIX  43
H11   2   -0.006342    0.254281    0.492723    11.00000   -1.20000
AFIX   0
C17   1   -0.104767    0.188325    0.588447    11.00000    0.05885    0.04847 =
         0.05670   -0.00175    0.00780    0.00213
C18   1   -0.236655    0.121336    0.612824    11.00000    0.06550    0.05599 =
         0.08199   -0.00174    0.01569   -0.00639
AFIX  43
H12   2   -0.343766    0.073542    0.599749    11.00000   -1.20000
AFIX   0
C19   1   -0.205700    0.127316    0.655553    11.00000    0.08446    0.06318 =
         0.07047    0.00525    0.03068   -0.00501
C20   1   -0.126077    0.184280    0.542562    11.00000    0.05259    0.05847 =
         0.06231   -0.00684   -0.00004   -0.00075
C21   1   -0.294073    0.102032    0.519999    11.00000    0.06262    0.09235 =
         0.08083   -0.01379   -0.00486   -0.01483
AFIX 137
H14   2   -0.286786    0.103633    0.490214    11.00000   -1.50000
H16   2   -0.397751    0.169007    0.526143    11.00000   -1.50000
H15   2   -0.304871   -0.019022    0.529245    11.00000   -1.50000
REM #####
REM #####
REM #####
REM #####
REM #####
REM #####
REM #####
REM #####
AFIX   0
HKLF 4 1 1 0 0 0 1 0 0 0 1


REM  20201010PPY0398_0m_a.res in P2(1)/n
REM wR2 = 0.178283, GooF = S = 0.59997, Restrained GooF = 0.59997 for all data
REM R1 = 0.052211 for 2419 Fo > 4sig(Fo) and 0.063014 for all 3018 data
REM 245 parameters refined using 0 restraints

END

WGHT      0.0786      0.3325

REM Instructions for potential hydrogen bonds
HTAB O2 O3
EQIV $1 -x+1, -y+1, -z+1
HTAB O3 O2_$1
EQIV $2 x+2, y+1, z
HTAB C4 F2_$2
EQIV $3 -x+3/2, y-1/2, -z+3/2
HTAB C12 F1_$3

REM Highest difference peak  0.214,  deepest hole -0.212,  1-sigma level  0.034
Q1    1   0.9690  0.7211  0.5628  11.00000  0.05    0.21
Q2    1   0.3311  0.3455  0.6147  11.00000  0.05    0.19
Q3    1   0.7704  0.6268  0.6180  11.00000  0.05    0.18
Q4    1   0.0715  0.2715  0.5596  11.00000  0.05    0.17
;
_shelx_res_checksum   19540

_shelx_hkl_file
;
   1   0   0    0.60    0.50
  -2   0   0 6595.04  377.26
  -3   0   0    2.60    1.50
   3   0   0    2.20    1.50
  -4   0   0   50.09    6.90
   4   0   0   52.29    6.80
   5   0   0   -1.60    1.00
   5   0   0    1.40    1.30
   5   0   0    1.60    2.90
   6   0   0  130.39    9.00
   6   0   0  128.89    8.80
   6   0   0  104.99    8.70
   7   0   0   -2.10    0.90
   7   0   0   -1.60    1.00
   7   0   0    1.70    1.20
   8   0   0   -1.00    0.70
   8   0   0   -0.50    1.00
   8  -1   0    0.60    0.90
   8  -1   0   -1.20    0.80
   7  -1   0    4.60    2.20
   7  -1   0    5.60    1.80
   6  -1   0   67.09    6.20
   6  -1   0   71.69    5.80
   6  -1   0   72.79    5.90
   5  -1   0    1.50    1.40
   5  -1   0    4.50    1.40
   5  -1   0   -0.40    1.80
   5  -1   0   -0.40    1.20
   4  -1   0  134.29   12.10
  -4   1   0  125.19   10.30
   3  -1   0  197.48   14.40
  -3   1   0  182.18   12.90
   2  -1   0    9.50    1.90
  -2   1   0    7.60    1.30
   1  -1   0  317.97   18.80
   0   1   0    2.90    0.70
   1   1   0  277.57   18.00
  -2  -1   0    5.50    1.90
   2   1   0    7.80    2.30
  -3  -1   0  151.18   13.50
   3   1   0  168.28   13.60
  -4  -1   0  119.59   12.80
   4   1   0  120.59   12.20
  -5  -1   0    7.30    4.20
   5   1   0    5.20    1.40
   5   1   0    0.00    2.30
   5   1   0    3.00    1.20
   6   1   0   57.99    5.50
   6   1   0   61.89   10.90
   6   1   0   58.69    5.30
   6   1   0   60.49    5.70
   7   1   0    1.50    1.30
   7   1   0    1.70    1.60
   8   1   0    1.10    0.80
   8  -2   0   -1.50    1.10
   7  -2   0   -0.20    0.90
   7  -2   0   -0.90    1.10
   7  -2   0    1.40    1.30
   6  -2   0    7.80    2.10
   6  -2   0    7.50    1.70
   6  -2   0    9.90    2.30
   5  -2   0   89.09    7.70
   5  -2   0  101.99    6.90
   5  -2   0   77.49    7.10
  -3   2   0   96.99   11.50
  -2   2   0 3118.69  186.08
  -2   2   0 3102.09  187.18
  -2  -2   0 3315.87  184.28
   2   2   0 2978.60  182.88
  -3  -2   0   78.59    9.50
   3   2   0   83.39    9.10
  -4  -2   0   51.19    8.90
   4   2   0   59.59    8.40
  -5  -2   0   74.99   13.20
   5   2   0   79.39   11.10
   5   2   0   71.69    6.50
   5   2   0   95.99    6.70
   5   2   0   79.79    6.60
   6   2   0    4.40    5.00
   6   2   0    7.10    2.10
   6   2   0    7.80    2.20
   7   2   0   -0.10    0.90
   7   2   0    1.70    1.20
   8   2   0   -1.40    1.10
   8   2   0   -0.40    1.10
   8  -3   0    2.30    1.00
   7  -3   0    0.40    0.70
   7  -3   0   -0.50    1.00
   6  -3   0   28.60    3.80
   6  -3   0   19.60    3.20
   6  -3   0   27.80    3.30
   5  -3   0   26.70    3.60
   5  -3   0   31.00    3.40
   4  -3   0    0.80    1.20
   4  -3   0   -1.00    1.10
  -3   3   0    0.60    4.40
  -2   3   0  392.06   35.20
  -2   3   0  385.56   35.90
   1  -3   0  558.74   33.20
   0  -3   0   10.70    2.70
  -1  -3   0  484.75   33.40
   1   3   0  523.15   32.30
  -2  -3   0  391.56   28.70
   2   3   0  398.36   27.40
  -3  -3   0    7.60    4.10
   3   3   0    2.90    2.30
   3   3   0    2.70    1.30
  -4  -3   0   -2.30    3.60
   4   3   0    3.10    1.40
   4   3   0    1.60    1.20
   4   3   0    2.80    2.30
   5   3   0   23.00    7.80
   5   3   0   22.50    3.10
   5   3   0   26.00    3.30
   5   3   0   19.40    3.10
   6   3   0   17.20    3.00
   6   3   0   23.00    3.20
   7   3   0    1.20    1.00
   8   3   0    1.40    0.80
   8   3   0    3.20    1.20
   7  -4   0    3.70    1.40
   7  -4   0    4.50    1.50
   6  -4   0    5.00    2.30
   6  -4   0    7.80    2.00
   5  -4   0   37.50    3.80
   5  -4   0   30.10    4.20
   5  -4   0   37.00    5.00
  -5   4   0   39.10    4.40
   4  -4   0    9.80    3.90
   4  -4   0   10.80    2.20
   4  -4   0    6.40    1.70
   4  -4   0    4.80    1.70
  -4   4   0    7.90    2.10
   3  -4   0  340.77   20.70
   3  -4   0  300.77   20.40
  -3   4   0  315.97   20.80
   2  -4   0 3314.47  184.88
  -2   4   0 3105.29  184.88
   1  -4   0  436.36   26.80
   1  -4   0  424.36   27.20
  -1   4   0  455.05   27.40
   0  -4   0  543.55   35.40
   0  -4   0  523.85   33.00
   0   4   0  551.64   32.90
  -1  -4   0  383.96   25.40
  -1  -4   0  420.76   29.50
   1   4   0  406.16   24.90
  -2  -4   0 3107.19  180.78
  -2  -4   0 3194.78  187.08
   2   4   0 3129.19  179.78
   2   4   0 3091.69  184.18
  -3  -4   0  270.97   25.20
   3   4   0  287.77   23.40
   3   4   0  313.47   18.70
   3   4   0  284.47   18.80
   4   4   0    7.90    2.00
   4   4   0    4.20    1.80
   4   4   0    7.20    4.00
   4   4   0    8.20    2.20
   5   4   0   35.50    4.00
   5   4   0   28.00    3.90
   5   4   0   28.00    3.80
   5   4   0   25.90    7.30
  -6  -4   0    5.80    2.00
   7   4   0    3.30    1.20
   7   4   0    3.70    1.20
   7  -5   0    5.80    1.30
   7  -5   0    5.80    1.40
   6  -5   0    4.00    1.60
   6  -5   0    4.40    1.30
   5  -5   0   59.89    5.40
   5  -5   0   70.59    6.20
  -5   5   0   56.49    5.90
   4  -5   0  120.29    9.70
   4  -5   0  124.99    9.90
   4  -5   0  126.99    9.00
  -4   5   0  115.49    9.90
   3  -5   0    7.50    2.20
   3  -5   0    9.10    2.00
   3  -5   0   10.60    2.70
  -3   5   0   10.00    2.50
   2  -5   0  110.29    9.00
   2  -5   0  117.39    8.50
   2  -5   0  120.09    9.40
  -2   5   0  128.49    9.80
   1  -5   0  172.68   12.00
   1  -5   0  188.28   13.40
  -1   5   0  189.58   13.30
   0  -5   0   -0.40    1.10
   0  -5   0    1.00    1.10
   0  -5   0    0.00    2.90
   0   5   0    2.30    1.30
  -1  -5   0  162.88   16.30
  -1  -5   0  168.48   12.70
   1   5   0  161.58   11.00
   1   5   0  169.08   11.80
  -2  -5   0  117.59   15.10
  -2  -5   0  118.29    9.90
   2   5   0  121.79    8.90
   2   5   0  108.39    8.70
   2   5   0  118.99    8.50
  -3  -5   0    6.40    2.20
   3   5   0    8.30    2.30
   3   5   0    4.60    1.90
   3   5   0    9.10    2.10
   4   5   0   99.99    7.80
   4   5   0  101.19    8.00
   4   5   0  102.19    8.40
  -5  -5   0   47.70    5.70
   5   5   0   48.80    4.90
   5   5   0   52.89    5.30
  -6  -5   0    1.60    1.90
   6   5   0    1.90    1.00
   6   5   0    3.20    1.30
   7   5   0    6.00    1.30
   7   5   0    2.30    1.00
   6  -6   0   10.90    1.90
   6  -6   0   11.30    2.10
   5  -6   0   10.70    2.00
   5  -6   0   12.60    2.40
  -5   6   0   11.80    2.60
   4  -6   0   36.10    5.70
   4  -6   0   36.20    4.10
  -4   6   0   31.50    4.30
   3  -6   0  288.17   19.50
   3  -6   0  276.97   18.50
   3  -6   0  289.87   18.40
  -3   6   0  280.37   19.60
   2  -6   0   19.00    3.20
   2  -6   0   21.80    4.20
  -2   6   0   29.70    4.50
   1  -6   0    6.50    2.20
   1  -6   0    8.60    2.10
  -1   6   0    8.70    2.30
   0  -6   0   15.60    3.60
   0   6   0    8.30    2.10
  -1  -6   0    8.60    2.50
   1   6   0    8.00    1.90
   1   6   0    7.80    1.90
  -2  -6   0   19.60    4.40
   2   6   0   27.50    3.60
   2   6   0   21.70    3.20
   2   6   0   19.70    3.60
  -3  -6   0  263.07   18.50
   3   6   0  243.98   16.90
   3   6   0  236.68   16.50
   3   6   0  253.97   16.40
  -4  -6   0   28.80    4.20
   4   6   0   26.30    3.60
   4   6   0   27.60    4.30
   4   6   0   15.40    4.20
  -5  -6   0   12.60    2.80
   5   6   0    5.90    1.40
   5   6   0    6.40    1.80
  -6  -6   0    9.20    2.30
   6   6   0    3.30    0.90
   6   6   0    6.30    1.50
   5  -7   0    3.20    1.30
   4  -7   0   56.39    4.90
   4  -7   0   56.59    4.50
  -4   7   0   52.19    5.40
   3  -7   0  121.59   12.00
  -3   7   0  130.79   10.40
   2  -7   0    5.70    2.10
  -2   7   0   11.50    3.00
   1  -7   0    1.30    1.30
  -1   7   0   -0.40    0.90
   0  -7   0   -0.90    1.20
   0   7   0   -0.40    1.00
  -1  -7   0    0.40    1.70
   1   7   0    1.60    1.20
  -2  -7   0    2.30    2.00
   2   7   0    8.20    2.30
  -3  -7   0  117.19   10.00
   3   7   0  115.19    8.30
   3   7   0  115.09   10.10
  -4  -7   0   41.80    5.10
   4   7   0   44.00    4.50
   4   7   0   50.79    4.10
   4   7   0   44.90    4.00
   4   7   0   47.40    4.10
  -5  -7   0    2.30    1.80
   5   7   0    0.70    0.70
   5   7   0    0.10    1.40
  -3   8   0    1.20    1.60
   2  -8   0   -0.90    1.40
  -2   8   0   -0.70    1.10
   1  -8   0    6.90    1.90
  -1   8   0    7.60    2.00
   0  -8   0   36.10    4.80
   0   8   0   29.90    3.80
  -1  -8   0    3.40    1.70
   1   8   0    3.80    1.50
  -2  -8   0    4.60    2.00
   2   8   0    4.50    1.70
  -3  -8   0    1.80    1.80
   3   8   0    1.20    1.40
   3   8  -1  137.79    9.90
  -3  -8   1  142.89   10.60
   2   8  -1    6.60    1.90
  -2  -8   1    9.70    2.20
   1   8  -1    0.90    1.30
  -1  -8   1    0.90    1.60
   0   8  -1   13.90    2.90
   0  -8   1   13.10    3.20
  -1   8  -1    2.60    1.40
   1  -8   1    0.70    1.10
  -2   8  -1    3.20    1.60
   2  -8   1    3.00    1.60
  -3   8  -1   35.30    4.00
   5   7  -1    4.90    2.10
  -5  -7   1    6.50    2.20
   4   7  -1   48.30    4.70
   4   7  -1   48.70    4.30
   4   7  -1   49.60    4.30
   4   7  -1   48.80    4.30
  -4  -7   1   49.99    5.40
   3   7  -1   16.50    2.60
   3   7  -1   13.60    2.80
  -3  -7   1   17.00    3.60
   2   7  -1    3.50    1.50
  -2  -7   1    1.70    1.80
   1   7  -1    4.80    2.10
  -1  -7   1    4.60    2.40
   0   7  -1   13.50    3.10
   0  -7   1   18.70    4.00
  -1   7  -1    5.10    1.80
   1  -7   1    4.90    2.00
  -2   7  -1    2.90    1.60
   2  -7   1    5.30    2.00
  -3   7  -1    6.70    2.40
   3  -7   1    8.50    2.80
  -4   7  -1    1.80    1.50
   4  -7   1   -1.80    1.20
   5  -7   1    2.60    1.20
   6   6  -1    4.50    1.20
   6   6  -1    4.50    1.20
  -6  -6   1    6.30    2.20
   5   6  -1   17.10    2.80
   5   6  -1   20.50    2.60
   5   6  -1   14.40    3.20
  -5  -6   1   22.80    3.50
   4   6  -1    0.70    1.60
   4   6  -1   -2.20    1.80
   4   6  -1    0.30    1.20
  -4  -6   1    3.60    2.10
   3   6  -1 1056.89   58.89
   3   6  -1  932.71   58.19
   3   6  -1  973.40   57.99
  -3  -6   1  967.20   59.99
   2   6  -1  499.75   31.10
   2   6  -1  518.35   31.90
  -2  -6   1  514.25   33.40
   1   6  -1  204.58   14.20
   1   6  -1  233.08   15.70
  -1  -6   1  224.88   16.30
   0   6  -1    4.30    2.00
   0  -6   1    1.90    1.30
  -1   6  -1   -1.60    0.90
   1  -6   1    0.40    1.00
   1  -6   1    1.10    1.40
  -2   6  -1   24.50    3.90
   2  -6   1   14.40    3.20
   2  -6   1   23.30    3.20
  -3   6  -1   31.80    4.50
   3  -6   1   28.70    3.80
   3  -6   1   31.90    4.60
   3  -6   1   29.40    3.90
  -4   6  -1   44.30    5.10
   4  -6   1   43.60    4.50
  -5   6  -1    6.10    3.60
   5  -6   1    5.40    1.70
   5  -6   1    5.10    1.50
   6  -6   1    8.10    1.60
   6  -6   1    6.20    1.50
   7   5  -1    0.60    0.70
   7   5  -1    2.60    1.00
   6   5  -1    0.50    0.90
   6   5  -1    0.50    0.70
  -6  -5   1   -2.50    1.80
   5   5  -1  169.78   12.20
   5   5  -1  167.68   11.70
  -5  -5   1  166.68   12.90
   4   5  -1  178.68   12.30
   4   5  -1  185.08   12.90
   4   5  -1  186.48   12.50
  -4  -5   1  151.28   14.60
   3   5  -1   17.80    3.10
   3   5  -1   17.20    2.70
   3   5  -1   14.70    2.90
  -3  -5   1   19.80    3.70
   2   5  -1    0.60    1.10
   2   5  -1    1.50    1.00
   2   5  -1   -2.40    2.00
  -2  -5   1    4.00    5.90
  -2  -5   1    2.30    1.60
   1   5  -1   21.00    2.50
  -1  -5   1   17.00    5.20
  -1  -5   1   19.40    3.30
   0   5  -1   12.70    2.80
   0  -5   1   17.00    3.20
   0  -5   1   16.70    4.50
  -1   5  -1   12.00    2.70
   1  -5   1   14.00    2.80
   1  -5   1    9.30    1.90
  -2   5  -1  121.89    9.60
   2  -5   1  116.29    8.40
   2  -5   1  107.59    8.70
   2  -5   1  124.59    9.50
  -3   5  -1   94.49    8.00
   3  -5   1   87.99    7.80
   3  -5   1   84.49    6.90
   3  -5   1   96.49    7.70
  -4   5  -1    4.50    1.90
   4  -5   1   10.90    3.70
   4  -5   1    3.70    1.50
   4  -5   1    1.70    1.90
   4  -5   1    6.10    2.00
  -5   5  -1   23.10    3.70
   5  -5   1   21.80    2.90
   5  -5   1   20.40    3.20
   6  -5   1   -0.30    1.00
   6  -5   1    0.70    0.90
   7  -5   1   -0.40    1.10
   7  -5   1    1.10    0.80
   7   4  -1    2.70    1.20
   7   4  -1    1.70    1.00
   6   4  -1   56.99    6.30
   6   4  -1   55.29    5.70
  -6  -4   1   49.80    5.60
   5   4  -1   86.09    6.60
   5   4  -1   74.49    7.10
   5   4  -1   75.79   11.90
   5   4  -1   88.59    7.00
  -5  -4   1   87.49    8.50
   4   4  -1  114.89    8.30
   4   4  -1  102.79    8.50
   4   4  -1  108.19    8.20
   4   4  -1   93.89   12.70
   3   4  -1   68.59    5.50
   3   4  -1   56.69    5.30
   3   4  -1   64.09    8.60
  -3  -4   1   46.50    9.10
   2   4  -1 8567.14  499.25
   2   4  -1 8689.83  503.75
  -2  -4   1 8637.54  500.25
  -2  -4   1 9136.59  507.15
   1   4  -1 1939.51  117.09
   1   4  -1 1973.70  114.79
  -1  -4   1 1983.80  115.39
  -1  -4   1 2045.00  119.99
   0   4  -1  537.25   33.00
   0  -4   1  539.35   33.20
   0  -4   1  550.64   35.60
   1  -4   1   38.70    4.00
   1  -4   1   40.30    4.30
  -2   4  -1  334.87   21.50
   2  -4   1  329.87   21.30
  -3   4  -1    4.20    1.50
   3  -4   1    8.50    2.30
   3  -4   1    4.70    1.50
  -4   4  -1  110.79    8.90
   4  -4   1  117.89    8.30
   4  -4   1  106.69    8.80
   4  -4   1  116.69    8.40
  -5   4  -1   -2.90    1.70
   5  -4   1    0.00    1.10
   5  -4   1    1.50    1.30
   5  -4   1    1.20    1.80
   6  -4   1   10.80    2.10
   7  -4   1    2.80    1.10
   7  -4   1    4.40    1.40
   8   3  -1   21.00    2.60
   8   3  -1   23.80    2.40
   7   3  -1    9.90    2.10
   7   3  -1   12.30    2.30
   6   3  -1  141.39    9.80
   6   3  -1  149.49   10.60
   6   3  -1  130.49   16.60
   6   3  -1  143.69   10.70
   5   3  -1  474.05   26.10
   5   3  -1  397.86   26.60
   5   3  -1  418.26   33.90
   5   3  -1  400.36   26.30
   4   3  -1  141.39   11.60
   4   3  -1  159.88   10.40
   4   3  -1  137.89   14.90
  -4  -3   1  151.18   17.20
   3   3  -1  122.59    8.50
   3   3  -1  111.69   11.80
  -3  -3   1  126.99   14.00
   2   3  -1  231.98   17.40
  -2  -3   1  209.88   18.20
   1   3  -1   67.69    6.90
  -1  -3   1   76.49    7.90
   0   3  -1   16.00    2.20
   0  -3   1   14.30    2.90
   1  -3   1  880.81   51.59
  -2   3  -1   12.30    6.20
  -2   3  -1   23.20    7.90
   3  -3   1   90.59    7.00
   4  -3   1  107.69    7.60
   4  -3   1  101.39    8.20
   5  -3   1   30.00    3.80
   5  -3   1   30.90    3.90
   5  -3   1   36.50    3.60
   6  -3   1    9.30    2.10
   6  -3   1    7.10    1.80
   6  -3   1   10.10    2.40
   7  -3   1   -1.20    1.40
   7  -3   1    2.80    1.40
   7  -3   1    1.60    1.10
   8  -3   1    3.30    1.20
   8   2  -1   17.20    3.10
   7   2  -1   61.79    5.60
   7   2  -1   60.29    5.50
   6   2  -1   66.79    5.60
   6   2  -1   59.49    5.70
   6   2  -1   52.49    5.40
   6   2  -1   69.09   11.00
   5   2  -1   10.70    2.30
   5   2  -1   12.90    2.60
   5   2  -1   12.10    4.80
   5   2  -1   15.90    2.50
  -5  -2   1    8.00    6.20
   4   2  -1   42.70    7.30
  -4  -2   1   49.30    8.90
   3   2  -1 1345.57   79.09
  -3  -2   1 1212.98   79.59
   2   2  -1  303.57   21.60
  -2  -2   1  313.97   22.40
   0   2  -1 4696.93  268.27
   1  -2   1 2392.56  136.49
  -2   2  -1   60.39    9.00
  -2   2  -1   62.59    9.60
  -3   2  -1   92.99   14.70
  -3   2  -1  105.59   12.40
   5  -2   1   84.99    7.30
   5  -2   1  100.99    7.50
   5  -2   1   95.39    7.00
   6  -2   1    3.00    1.40
   6  -2   1    3.20    1.60
   6  -2   1   -0.10    1.30
   7  -2   1    4.10    1.60
   7  -2   1    3.40    1.30
   7  -2   1    3.20    1.40
   8  -2   1   17.10    2.30
   8   1  -1    2.00    1.10
   8   1  -1    2.80    1.50
   7   1  -1  184.38   12.60
   7   1  -1  181.78   12.60
   6   1  -1  124.39   15.00
   6   1  -1  113.19    8.80
   6   1  -1  106.19    8.60
   6   1  -1  116.59    8.40
   5   1  -1   24.00    6.20
   5   1  -1   36.80    4.00
   5   1  -1   31.60    3.70
  -5  -1   1   53.89    9.60
   4   1  -1  492.35   33.10
  -4  -1   1  419.96   32.70
  -3  -1   1 1136.39   70.19
   2   1  -1  562.74   35.60
   1   1  -1    9.30    2.10
   0   1  -1 1663.43   95.29
  -1   1  -1  401.76   27.80
   1  -1   1  439.26   28.40
  -2   1  -1  491.05   28.00
   2  -1   1  450.25   29.00
  -3   1  -1    2.30    1.00
   3  -1   1    1.10    1.40
  -4   1  -1   14.30    3.20
   4  -1   1   16.40    4.30
   5  -1   1    4.80    1.40
   5  -1   1    7.20    2.00
   5  -1   1    7.50    3.00
   6  -1   1   16.20    2.60
   6  -1   1   17.00    2.60
   6  -1   1    9.40    2.50
   6  -1   1   12.70    2.50
   7  -1   1    4.60    1.60
   7  -1   1    1.40    1.70
   8  -1   1    0.10    0.90
   8  -1   1   -0.40    1.00
   8   0  -1    2.30    1.00
   8   0  -1   -0.80    0.90
   7   0  -1  123.79    9.20
   7   0  -1  123.39    9.00
   7   0  -1  144.49    9.30
   7   0  -1  110.89    8.90
   6   0  -1    1.00    1.20
   6   0  -1    1.40    3.90
   6   0  -1    2.10    1.60
   6   0  -1   -1.40    1.20
   6   0  -1    0.80    1.10
   5   0  -1   17.20    2.90
   5   0  -1   15.80    2.60
   5   0  -1   14.90    5.10
  -5   0   1   12.80    5.30
   4   0  -1   -0.30    1.50
  -4   0   1    0.50    1.90
   3   0  -1  188.28   14.40
  -3   0   1  166.98   13.60
   2   0  -1   -1.00    0.60
   1   0  -1 2449.05  140.69
  -2   0  -1    3.90    1.50
  -3   0  -1 3646.74  209.38
   3   0   1 3574.04  209.68
  -4   0  -1   -0.30    1.50
   4   0   1    2.70    1.50
   5   0   1  162.68   22.50
   5   0   1  142.99   10.30
   5   0   1  151.38   10.30
   6   0   1   -2.80    1.70
   6   0   1    1.10    1.10
   6   0   1   -1.00    1.30
   7   0   1   27.20    3.60
   7   0   1   26.60    3.50
   7   0   1   27.40    3.40
   8   0   1   -0.20    1.20
   8   0   1   -0.40    0.80
   8  -1  -1    3.90    1.20
   8  -1  -1    3.90    1.40
   7  -1  -1  223.98   15.50
   7  -1  -1  212.48   13.90
   7  -1  -1  180.58   13.80
   6  -1  -1  102.09    8.60
   6  -1  -1  142.99   10.30
   6  -1  -1  119.09    9.20
   6  -1  -1  122.69    8.70
   5  -1  -1   32.80    3.30
   5  -1  -1   36.50    3.80
   5  -1  -1   27.80    5.90
   4  -1  -1  521.05   34.20
  -4   1   1  486.15   32.00
   3  -1  -1 1360.76   78.79
  -3   1   1 1270.07   77.09
   2  -1  -1  608.54   36.90
  -2   1   1  603.44   35.70
   1  -1  -1    7.90    1.20
   0  -1  -1 1740.33  107.79
   0   1   1 2011.70  107.49
  -1  -1  -1  444.76   28.20
   1   1   1  464.55   28.10
  -2  -1  -1  351.86   24.50
   2   1   1  389.36   24.70
  -3  -1  -1    2.10    1.30
   3   1   1    0.60    1.00
  -4  -1  -1   11.70    3.40
   4   1   1   14.50    4.70
  -5  -1  -1    8.90    5.20
   5   1   1    7.60    1.90
   5   1   1    5.70    1.60
   5   1   1    3.80    2.60
   6   1   1   13.40    2.50
   6   1   1   14.60    2.80
   7   1   1    0.80    2.00
   7   1   1   -0.60    1.00
   8   1   1   -1.40    0.70
   8   1   1    0.00    0.80
   8  -2  -1   30.80    3.60
   7  -2  -1   60.19    5.20
   7  -2  -1   64.99    5.90
   7  -2  -1   64.29    5.20
   6  -2  -1   67.09    5.30
   6  -2  -1   54.39    5.40
   6  -2  -1   57.99    5.90
   5  -2  -1   13.40    2.60
   5  -2  -1   16.90    2.90
   5  -2  -1   11.20    2.20
   3  -2  -1 1755.02  102.49
  -2   2   1  311.77   25.80
  -2   2   1  309.57   26.10
   0  -2  -1 4577.24  262.37
  -1  -2  -1 2049.20  127.69
   1   2   1 2320.87  127.29
  -2  -2  -1   61.49    7.20
   2   2   1   58.49    6.60
  -3  -2  -1   94.69   10.40
   3   2   1   95.29    9.90
  -4  -2  -1  365.26   29.80
   4   2   1  391.36   28.80
  -5  -2  -1   80.89   13.60
   5   2   1   89.69   11.70
   5   2   1   97.49    7.20
   5   2   1   72.09    6.70
   6   2   1    0.50    1.10
   6   2   1    2.80    1.50
   7   2   1    3.30    1.30
   7   2   1    4.40    1.40
   8   2   1   14.40    2.10
   8   2   1   16.30    3.00
   8  -3  -1   32.80    3.40
   7  -3  -1   13.70    2.50
   7  -3  -1    9.20    1.80
   6  -3  -1  145.19   10.80
   6  -3  -1  157.98   10.80
   6  -3  -1  164.78   11.80
   5  -3  -1  419.46   29.50
   5  -3  -1  513.65   29.00
   5  -3  -1  487.05   29.10
   4  -3  -1  135.19   12.50
   4  -3  -1  159.38   10.20
   3  -3  -1  130.49    9.20
  -2   3   1  226.58   25.00
  -2   3   1  240.18   25.90
   1  -3  -1   79.09    5.80
   0  -3  -1    8.60    2.30
  -1  -3  -1  768.22   50.19
   1   3   1  826.12   49.10
  -2  -3  -1   19.40    5.00
   2   3   1   18.70    4.50
  -3  -3  -1   79.29    9.90
   3   3   1   81.19    6.00
   3   3   1   76.89    9.10
  -4  -3  -1   75.29   12.80
   4   3   1  109.59    7.60
   4   3   1  102.19   12.00
   4   3   1  106.79    7.80
   4   3   1   93.49    7.70
   5   3   1   30.30    3.50
   5   3   1   27.30    3.60
   6   3   1    4.80    1.70
   6   3   1    5.70    1.70
  -7  -3  -1   -4.30    2.10
   7   3   1    2.10    1.10
   7   3   1    0.40    1.00
   8   3   1    3.40    1.20
   8   3   1    2.80    1.00
   7  -4  -1    4.30    1.50
   7  -4  -1    0.90    1.50
   6  -4  -1   63.39    6.50
   6  -4  -1   61.19    6.90
   5  -4  -1   93.89    7.30
   5  -4  -1   95.89    8.10
  -5   4   1   87.69    7.60
   4  -4  -1  133.89    9.80
   4  -4  -1  126.99    9.10
   4  -4  -1  125.39    9.80
  -4   4   1  122.59    9.90
   3  -4  -1   54.49    5.40
   3  -4  -1   62.29    5.50
   2  -4  -1 9935.71  564.34
  -2   4   1 9852.21  564.64
   1  -4  -1 2161.38  121.19
   1  -4  -1 2106.59  121.59
  -1   4   1 2024.60  121.59
   0  -4  -1  517.35   32.80
   0  -4  -1  553.94   35.10
   0   4   1  532.15   32.50
  -1  -4  -1   32.20    4.00
  -1  -4  -1   33.10    6.10
   1   4   1   30.50    3.50
  -2  -4  -1  294.07   25.20
   2   4   1  306.47   23.30
   2   4   1  324.97   19.70
  -3  -4  -1    1.70    3.20
   3   4   1    6.40    1.90
   3   4   1    2.40    2.30
   3   4   1    6.40    1.50
   4   4   1   92.19    7.90
   4   4   1  102.69    7.80
   4   4   1   98.69   12.50
   4   4   1   98.49    7.60
   5   4   1    2.30    1.40
   5   4   1    3.20    1.60
   5   4   1    1.50    1.90
  -6  -4  -1    8.00    2.30
  -7  -4  -1   -5.60    3.70
   7   4   1    3.30    1.20
   7   4   1    3.00    1.10
   7  -5  -1    2.50    1.20
   7  -5  -1    3.70    1.00
   6  -5  -1    0.60    1.00
   6  -5  -1   -0.90    0.70
   5  -5  -1  193.28   13.90
   5  -5  -1  201.68   13.20
  -5   5   1  185.38   13.80
   4  -5  -1  205.98   13.90
   4  -5  -1  207.28   14.70
   4  -5  -1  211.68   14.80
  -4   5   1  209.28   15.00
   3  -5  -1   19.90    2.60
   3  -5  -1   23.80    3.30
   3  -5  -1   17.30    3.00
  -3   5   1   14.20    2.90
   2  -5  -1    4.00    2.30
   2  -5  -1   -0.90    1.10
   2  -5  -1    2.60    1.20
  -2   5   1    1.20    1.20
   1  -5  -1   26.40    2.90
  -1   5   1   22.20    3.40
   0  -5  -1   17.50    4.80
   0  -5  -1   13.60    2.80
   0  -5  -1   14.50    2.40
   0   5   1   11.70    2.50
  -1  -5  -1   11.10    2.80
  -1  -5  -1    9.50    4.40
   1   5   1   10.50    1.90
   1   5   1    9.80    2.40
  -2  -5  -1  111.29    9.50
  -2  -5  -1  110.89   15.60
   2   5   1  114.69    8.50
   2   5   1  112.89    8.00
   2   5   1   96.59    8.50
  -3  -5  -1   86.39    8.00
   3   5   1   79.99    7.10
   3   5   1   79.59    6.70
   3   5   1   87.79    7.00
  -4  -5  -1    0.90    1.80
   4   5   1    1.80    1.30
   4   5   1    2.30    1.50
  -5  -5  -1   14.90    3.30
   5   5   1   13.60    2.80
   5   5   1   13.90    2.70
  -6  -5  -1    2.30    1.80
   6   5   1   -0.60    0.70
   6   5   1    0.00    1.00
   7   5   1    1.40    0.90
   7   5   1   -0.20    0.50
   6  -6  -1    4.80    1.30
   6  -6  -1    5.20    1.40
   5  -6  -1   29.60    3.50
   5  -6  -1   32.20    3.50
  -5   6   1   24.70    3.60
   4  -6  -1    0.10    1.90
   4  -6  -1    0.60    1.40
  -4   6   1    1.10    1.60
   3  -6  -1 1133.29   64.39
   3  -6  -1 1070.09   64.49
   3  -6  -1 1098.29   65.39
  -3   6   1 1069.39   65.79
   2  -6  -1  535.95   34.40
   2  -6  -1  542.35   33.10
  -2   6   1  552.54   34.70
   1  -6  -1  245.58   16.90
   1  -6  -1  222.18   15.30
  -1   6   1  229.68   16.50
   0  -6  -1    4.90    1.90
   0   6   1    5.40    2.10
  -1  -6  -1    2.70    1.90
   1   6   1    0.50    1.20
   1   6   1    0.10    1.10
  -2  -6  -1   27.40    5.20
   2   6   1   24.40    3.50
   2   6   1   15.00    2.70
  -3  -6  -1   19.80    4.10
   3   6   1   23.40    3.60
   3   6   1   22.70    3.60
   3   6   1   31.50    3.60
  -4  -6  -1   40.90    5.30
   4   6   1   36.50    5.10
   4   6   1   30.90    4.00
  -5  -6  -1    6.10    2.30
   5   6   1    0.00    1.10
   5   6   1    2.10    1.10
  -6  -6  -1    0.70    2.00
   6   6   1    4.00    1.00
   6   6   1    5.60    1.40
   5  -7  -1    3.20    1.90
   4  -7  -1   60.69    5.20
   4  -7  -1   57.29    4.70
  -4   7   1   51.49    5.40
   3  -7  -1   15.60    2.70
   3  -7  -1   15.20    4.60
  -3   7   1   19.10    3.70
   2  -7  -1   -0.70    1.20
  -2   7   1   -0.20    1.00
   1  -7  -1    1.80    1.60
  -1   7   1    3.70    1.70
   0  -7  -1   10.50    2.70
   0   7   1   19.10    3.70
  -1  -7  -1    5.80    2.20
   1   7   1    2.50    1.40
  -2  -7  -1    3.50    2.10
   2   7   1    5.30    1.80
  -3  -7  -1    4.40    2.20
   3   7   1    2.20    1.80
   3   7   1    4.40    1.30
  -4  -7  -1    1.50    1.40
   4   7   1    1.50    1.10
   4   7   1    0.40    1.10
   4   7   1    0.20    1.60
   4   7   1    1.40    2.80
  -5  -7  -1    3.00    2.00
   5   7   1   -2.80    1.10
   5   7   1    0.60    0.70
  -3   8   1  128.69   10.80
   2  -8  -1   11.70    2.70
  -2   8   1    6.70    1.80
   1  -8  -1   -0.80    1.20
  -1   8   1    0.90    1.10
   0  -8  -1   12.60    3.10
   0   8   1    8.60    2.10
  -1  -8  -1    1.60    1.20
   1   8   1    1.60    1.30
  -2  -8  -1    1.40    2.10
   2   8   1    4.60    1.80
  -3  -8  -1   42.10    4.70
   3   8   1   34.20    3.80
   3   8  -2    1.50    1.80
  -3  -8   2    3.80    2.30
   2   8  -2   24.90    3.50
  -2  -8   2   25.20    3.70
   1   8  -2   -0.70    1.00
  -1  -8   2   -0.70    1.50
   0   8  -2    2.30    1.20
   0  -8   2    1.80    1.50
  -1   8  -2    0.60    1.00
   1  -8   2    0.00    1.00
  -2   8  -2    4.50    1.60
   2  -8   2    3.40    1.80
  -3   8  -2    8.60    2.00
   5   7  -2    8.70    2.10
   5   7  -2    5.40    1.20
  -5  -7   2    4.00    1.90
   4   7  -2    5.00    1.50
   4   7  -2   -0.70    1.50
   4   7  -2    1.50    1.00
  -4  -7   2    1.90    1.70
   3   7  -2   19.60    3.10
   3   7  -2   16.60    2.60
  -3  -7   2   14.10    3.60
   2   7  -2    6.20    2.20
  -2  -7   2    3.60    2.10
   1   7  -2   55.59    5.90
  -1  -7   2   56.59    6.60
   0   7  -2    2.40    1.30
   0  -7   2    4.00    2.00
  -1   7  -2    3.10    1.50
   1  -7   2    6.60    2.30
  -2   7  -2   18.40    3.50
   2  -7   2   16.30    3.40
   3  -7   2    0.10    1.80
  -4   7  -2    2.50    1.60
   4  -7   2    3.00    1.40
   5  -7   2    8.70    1.50
   6   6  -2    4.70    1.20
   6   6  -2    6.40    1.60
  -6  -6   2    1.60    2.60
   5   6  -2   10.10    2.00
   5   6  -2    9.90    1.80
   5   6  -2    7.70    2.00
  -5  -6   2   11.80    2.70
   4   6  -2  198.78   13.10
   4   6  -2  164.18   14.70
   4   6  -2  161.28   12.50
  -4  -6   2  205.58   14.30
   3   6  -2  106.39    8.10
   3   6  -2   98.09    8.00
   3   6  -2  104.09    8.60
  -3  -6   2   91.69    9.30
   2   6  -2  297.07   18.80
   2   6  -2  252.77   17.60
  -2  -6   2  277.77   19.80
   1   6  -2    6.00    2.80
  -1  -6   2   10.30    3.00
   0   6  -2    2.70    1.60
   0  -6   2    5.40    2.20
  -1   6  -2   44.10    5.20
   1  -6   2   40.60    5.10
  -2   6  -2  320.07   22.50
   2  -6   2  351.76   23.40
   2  -6   2  329.77   21.10
  -3   6  -2   53.69    5.80
   3  -6   2   59.69    5.30
   3  -6   2   58.59    5.40
   3  -6   2   54.89    6.10
  -4   6  -2    7.10    1.90
   4  -6   2    2.90    1.20
   4  -6   2    0.90    1.90
   5  -6   2    3.40    1.40
   5  -6   2    5.90    1.70
   6  -6   2    4.00    1.20
   7   5  -2    0.20    0.70
   7   5  -2   -0.40    0.80
   6   5  -2   29.80    3.40
   6   5  -2   29.10    3.20
  -6  -5   2   24.40    4.00
   5   5  -2    0.20    1.50
   5   5  -2    2.60    1.60
   5   5  -2    5.20    1.60
  -5  -5   2    4.80    2.30
   4   5  -2   13.50    5.80
   4   5  -2   18.40    2.90
   4   5  -2   16.00    3.10
   4   5  -2   18.50    3.20
  -4  -5   2   26.00    5.30
   3   5  -2    3.10    3.20
   3   5  -2    1.70    1.50
   3   5  -2    1.80    1.30
   3   5  -2    3.40    1.50
  -3  -5   2    0.40    1.50
   2   5  -2   81.69    7.20
   2   5  -2  103.79    7.80
   2   5  -2   90.09    7.00
  -2  -5   2  101.19    8.50
  -2  -5   2   85.39   14.00
   1   5  -2    8.40    2.10
   1   5  -2    3.10    1.20
  -1  -5   2    2.90    3.70
  -1  -5   2    5.60    2.00
   0   5  -2    8.20    1.60
   0   5  -2    6.60    2.10
   0  -5   2   17.80    5.00
   0  -5   2   10.80    2.40
  -1   5  -2    4.30    1.80
   1  -5   2    9.00    1.80
   1  -5   2    4.50    1.70
  -2   5  -2   12.20    2.70
   2  -5   2   16.90    3.30
   2  -5   2   11.70    2.60
   2  -5   2   12.60    2.30
  -3   5  -2   62.09    6.30
   3  -5   2   67.89    5.60
   3  -5   2   65.69    6.40
   3  -5   2   73.29    6.30
  -4   5  -2   53.59    6.00
   4  -5   2   45.50    7.00
   4  -5   2   58.69    4.90
   4  -5   2   44.30    5.00
   4  -5   2   48.90    5.10
   5  -5   2    4.80    1.80
   5  -5   2    1.10    1.20
   6  -5   2   56.59    4.70
   6  -5   2   50.59    5.00
   7  -5   2    1.80    1.00
   7   4  -2    3.40    1.30
   7   4  -2    3.00    1.20
   6   4  -2    6.00    1.60
   6   4  -2    3.50    1.50
   6   4  -2    2.40    1.40
  -6  -4   2   -1.20    2.00
   5   4  -2  319.77   18.70
   5   4  -2  305.07   19.10
   5   4  -2  238.38   25.20
   5   4  -2  289.57   19.50
  -5  -4   2  299.97   20.20
   4   4  -2  113.99    8.70
   4   4  -2  110.79   13.40
   4   4  -2  112.59    8.40
   4   4  -2  110.19    8.30
  -4  -4   2  107.89    9.30
   3   4  -2   37.50    6.50
   3   4  -2   39.30    4.10
   3   4  -2   35.90    3.90
  -3  -4   2   48.30    9.40
  -3  -4   2   35.90    4.30
   2   4  -2  295.67   17.70
   2   4  -2  266.97   21.20
  -2  -4   2  259.77   23.40
  -2  -4   2  263.67   18.30
   1   4  -2  846.62   50.49
   1   4  -2  860.31   52.89
  -1  -4   2  849.02   55.29
  -1  -4   2  856.41   51.09
   0   4  -2  104.99    8.00
   0  -4   2  109.59   10.20
   0  -4   2  105.79    8.20
  -1   4  -2 1641.14   92.99
   1  -4   2 1624.44   92.79
   1  -4   2 1582.84   93.39
   1  -4   2 1531.05   92.99
  -2   4  -2   52.49    5.00
   2  -4   2   46.90    4.80
  -3   4  -2  115.19    9.10
   3  -4   2  129.89    9.30
   3  -4   2  110.39    8.80
  -4   4  -2    0.50    1.30
   4  -4   2    2.10    1.40
   4  -4   2    2.90    1.20
   4  -4   2    1.20    1.20
   5  -4   2    5.10    1.90
   5  -4   2   -0.30    1.80
   5  -4   2    4.00    1.40
   6  -4   2   10.00    1.90
   6  -4   2    5.30    1.90
   6  -4   2   15.30    3.00
   7  -4   2   16.10    2.30
   7  -4   2   20.60    2.80
   8   3  -2    2.50    1.10
   8   3  -2    3.00    0.90
   7   3  -2    2.70    1.10
   7   3  -2    3.40    1.40
   6   3  -2   55.99   11.30
   6   3  -2   61.59    5.90
   6   3  -2   68.79    5.90
   6   3  -2   63.49    5.30
   5   3  -2   23.50    6.90
   5   3  -2   21.50    3.20
   5   3  -2   20.10    3.40
   5   3  -2   28.60    3.20
   4   3  -2    2.30    1.00
   4   3  -2   -0.60    1.50
  -4  -3   2   12.60    5.70
   3   3  -2   17.50    4.80
  -3  -3   2    8.50    3.70
   2   3  -2   43.20    5.90
  -2  -3   2   44.20    6.70
   1   3  -2    1.80    1.50
  -1  -3   2    0.50    1.30
   0   3  -2   31.20    3.30
   0  -3   2   22.60    3.80
   1  -3   2   20.70    2.40
   1  -3   2   15.70    2.10
   2  -3   2  981.50   57.69
   3  -3   2   38.60    3.90
  -4   3  -2  102.89    8.60
   4  -3   2  125.89    8.30
   4  -3   2  119.19    8.90
   5  -3   2  105.49    8.30
   5  -3   2  118.19    9.60
   5  -3   2  101.79    7.80
   6  -3   2   40.70    4.50
   6  -3   2   48.60    4.90
   6  -3   2   40.00    4.00
   7  -3   2   24.00    2.80
   7  -3   2   29.60    3.50
   7  -3   2   22.10    3.10
   8  -3   2   11.90    2.00
   8   2  -2   21.80    2.90
   8   2  -2   19.50    3.30
   7   2  -2    2.80    1.40
   7   2  -2    0.70    1.10
   7   2  -2    2.60    1.90
   6   2  -2  201.58   12.90
   6   2  -2  199.98   13.50
   6   2  -2  180.28   13.30
   6   2  -2  185.68   20.40
   5   2  -2  448.46   33.60
   5   2  -2  388.86   25.90
   5   2  -2  420.66   26.00
   4   2  -2  107.69   12.10
  -4  -2   2   99.29   12.90
  -3  -2   2 1303.67   81.39
   2   2  -2   67.89    7.30
   1   2  -2  426.16   27.20
   0   2  -2  203.28   13.10
   1  -2   2    3.90    0.80
  -2   2  -2  808.32   54.79
  -2   2  -2  718.93   57.39
  -3   2  -2  246.88   22.60
  -3   2  -2  255.27   22.40
   5  -2   2    2.10    1.10
   5  -2   2    3.40    1.30
   5  -2   2    7.40    1.70
   6  -2   2   25.00    3.30
   6  -2   2   21.60    3.40
   6  -2   2   22.50    2.90
   7  -2   2   16.00    2.60
   7  -2   2   16.60    2.60
   7  -2   2   12.80    2.20
   8  -2   2    2.10    1.50
   8  -2   2    3.90    1.30
   8   1  -2   73.79    5.80
   8   1  -2   82.29    5.90
   7   1  -2   13.40    2.60
   7   1  -2   12.20    2.40
   6   1  -2   99.09    7.20
   6   1  -2   86.29    7.30
   6   1  -2   95.59    7.80
   6   1  -2   83.59   12.90
   5   1  -2    7.70    2.50
   5   1  -2    3.50    1.60
   5   1  -2    3.20    1.20
  -5  -1   2   16.90    5.50
   4   1  -2   -0.20    1.60
  -4  -1   2   -1.90    2.40
   3   1  -2   25.60    4.50
  -3  -1   2   20.90    4.30
   2   1  -2  182.08   13.80
   1   1  -2  333.67   21.20
   0   1  -2    0.40    0.50
  -1   1  -2  254.17   17.60
   1  -1   2  330.37   17.40
  -2   1  -2   28.90    2.70
   2  -1   2   27.60    3.40
  -3   1  -2  845.52   52.79
   3  -1   2  935.31   54.59
  -4   1  -2   -0.90    1.40
   4  -1   2    1.80    1.70
   5  -1   2    3.60    1.20
   5  -1   2    4.60    1.50
   6  -1   2   57.59    5.40
   6  -1   2   64.49    7.30
   6  -1   2   57.79    5.10
   6  -1   2   62.19    5.70
   8  -1   2   14.40    2.30
   8  -1   2   22.90    2.50
   8   0  -2   72.89    6.60
   8   0  -2   74.99    5.40
   7   0  -2   -0.70    1.20
   7   0  -2    0.90    1.40
   7   0  -2   -2.20    1.10
   7   0  -2    0.70    1.40
   6   0  -2  195.78   13.90
   6   0  -2  212.78   20.70
   6   0  -2  199.18   13.70
   6   0  -2  205.88   13.80
   6   0  -2  217.48   13.70
   5   0  -2   -0.60    3.00
   5   0  -2    0.30    1.30
   5   0  -2    0.30    1.20
  -5   0   2   -3.00    3.40
   4   0  -2 2605.24  148.79
  -4   0   2 2382.26  147.69
   3   0  -2    1.20    1.30
  -3   0   2   -0.10    0.90
   2   0  -2 2064.09  120.39
   1   0  -2   -0.20    0.40
   0   0  -2   27.80    2.10
   0   0   2   25.10    2.00
  -1   0  -2    0.70    0.60
   1   0   2    1.90    0.80
   1   0   2    0.30    0.60
  -2   0  -2 1385.16   85.69
   2   0   2 1538.15   86.29
  -3   0  -2   -0.60    0.80
   3   0   2    0.00    0.80
  -4   0  -2   92.29    9.90
   4   0   2  108.69   10.60
  -5   0  -2   -0.30    5.80
   5   0   2   -0.60    1.20
   5   0   2    0.10    3.10
   5   0   2   -1.10    1.10
   6   0   2    3.80    1.50
   6   0   2    9.10    2.00
   6   0   2    8.00    2.20
   7   0   2   -1.50    1.00
   8   0   2   11.60    1.90
   8  -1  -2   68.39    5.10
   7  -1  -2    9.90    2.60
   7  -1  -2   10.10    2.20
   7  -1  -2    9.40    2.10
   6  -1  -2   93.49    7.50
   6  -1  -2   99.89    7.60
   6  -1  -2  115.69   10.60
   6  -1  -2   98.49    7.70
   5  -1  -2    3.30    2.80
   5  -1  -2   -0.90    1.40
   5  -1  -2   -0.10    1.10
   4  -1  -2    0.60    1.60
  -4   1   2   -2.00    1.70
   3  -1  -2   22.40    3.80
  -3   1   2   20.30    3.00
   2  -1  -2  192.88   13.30
   1  -1  -2  396.36   23.60
  -1   1   2  396.46   23.10
   0  -1  -2    1.70    0.70
   0   1   2    1.20    0.70
  -1  -1  -2  327.77   21.20
   1   1   2  330.97   21.00
  -2  -1  -2   23.40    3.50
   2   1   2   22.90    3.60
  -3  -1  -2  759.72   49.80
   3   1   2  805.72   49.60
  -4  -1  -2    1.40    1.80
   4   1   2    1.90    1.70
  -5  -1  -2    3.40    3.90
   5   1   2    2.50    1.30
   5   1   2    3.90    1.40
   5   1   2    4.20    2.00
   6   1   2   46.60    4.90
   6   1   2   62.89    6.30
   6   1   2   54.59    5.40
   7   1   2   56.39    6.50
   8   1   2   20.40    2.40
   8   1   2   18.50    2.40
   8  -2  -2   25.20    4.90
   8  -2  -2   20.00    3.50
   7  -2  -2    6.60    1.50
   7  -2  -2    3.70    1.40
   7  -2  -2    0.50    1.60
   6  -2  -2  208.58   13.90
   6  -2  -2  204.58   14.00
   6  -2  -2  217.28   14.80
   5  -2  -2  491.15   29.00
   5  -2  -2  410.66   29.20
   5  -2  -2  515.65   28.90
   4  -2  -2  147.29   12.30
   3  -2  -2 1679.93   98.39
   2  -2  -2   90.19    6.40
   1  -2  -2  468.45   27.40
   0  -2  -2  214.98   14.50
  -1  -2  -2    2.00    1.40
   1   2   2    4.60    2.00
  -2  -2  -2  797.02   51.79
   2   2   2  851.11   51.29
  -3  -2  -2  205.88   17.90
   3   2   2  216.88   17.30
  -4  -2  -2   36.00    8.10
   4   2   2   32.50    6.20
  -5  -2  -2   -5.00    4.40
   5   2   2    4.30    3.50
   5   2   2    3.20    1.40
   5   2   2    1.30    1.00
   6   2   2   20.90    3.20
   6   2   2   20.70    3.00
   7   2   2   11.00    2.30
   7   2   2   11.70    2.20
   8   2   2    0.80    0.90
   8  -3  -2    5.50    1.60
   7  -3  -2    2.50    1.30
   7  -3  -2    5.40    1.80
   6  -3  -2   69.99    6.70
   6  -3  -2   75.79    6.10
   5  -3  -2   22.10    3.50
   5  -3  -2   24.70    3.10
   4  -3  -2   -0.90    1.00
   4  -3  -2   -1.30    1.20
   3  -3  -2   17.60    2.50
  -2   3   2   43.50   10.40
  -2   3   2   51.69   11.30
   1  -3  -2    0.60    0.70
   0  -3  -2   34.00    4.30
  -1  -3  -2   22.00    4.00
   1   3   2   18.30    3.20
  -2  -3  -2 1007.30   63.79
   2   3   2 1000.70   62.29
  -3  -3  -2   26.20    6.20
   3   3   2   28.60    3.30
   3   3   2   34.20    5.70
  -4  -3  -2  108.79   15.20
   4   3   2  109.89   12.80
   4   3   2  130.79    8.70
   4   3   2  112.19    8.70
   4   3   2  118.19    8.70
   5   3   2   73.49    7.20
   5   3   2   90.09    7.40
   5   3   2   90.09   12.20
   6   3   2   37.30    4.40
   6   3   2   39.60    4.20
   7   3   2   22.70    3.00
   7   3   2   21.50    3.00
   8   3   2    8.50    1.60
   8   3   2    4.60    1.20
   7  -4  -2    4.50    1.40
   7  -4  -2    8.10    2.00
   6  -4  -2    3.80    1.60
   5  -4  -2  345.17   20.80
   5  -4  -2  314.47   21.60
  -5   4   2  318.97   21.40
   4  -4  -2  138.89    9.70
   4  -4  -2  128.49    9.80
   4  -4  -2  109.59    8.80
   3  -4  -2   36.20    4.00
   3  -4  -2   32.80    4.00
   2  -4  -2  302.57   19.60
   1  -4  -2  914.11   55.99
   1  -4  -2  981.10   55.79
  -1   4   2  939.51   56.19
   0  -4  -2  100.49    9.60
   0  -4  -2  105.29    8.20
   0   4   2  106.99    7.90
  -1  -4  -2 1569.34   96.29
  -1  -4  -2 1518.65   92.19
   1   4   2 1637.94   91.69
  -2  -4  -2   46.60    8.20
   2   4   2   55.99    4.90
  -3  -4  -2  122.29   14.30
   3   4   2  100.09    8.80
   3   4   2  115.59   14.10
   3   4   2  117.29    8.30
   4   4   2    0.10    1.30
   4   4   2    1.00    1.20
   4   4   2    0.30    1.10
   5   4   2    3.60    1.80
   5   4   2    9.00    2.10
  -6  -4  -2    9.10    2.30
   6   4   2    8.10    2.20
   6   4   2    6.80    2.40
  -7  -4  -2   16.70    2.90
   7   4   2   11.40    2.20
   7   4   2   15.90    2.30
   7  -5  -2    0.40    0.90
   7  -5  -2    0.60    0.90
   6  -5  -2   30.70    3.80
   6  -5  -2   33.00    3.50
   5  -5  -2    5.70    2.00
   5  -5  -2    5.30    1.80
  -5   5   2    3.40    2.20
   4  -5  -2   15.10    3.00
   4  -5  -2   23.10    3.90
   4  -5  -2   22.60    3.00
  -4   5   2   23.50    4.60
   3  -5  -2    3.10    1.70
   3  -5  -2    2.70    1.60
   3  -5  -2    3.50    1.20
  -3   5   2    1.20    1.20
   2  -5  -2   78.29    7.30
   2  -5  -2   91.69    7.00
   2  -5  -2  109.69    8.20
  -2   5   2   94.29    8.10
   1  -5  -2    4.20    1.80
   1  -5  -2    1.40    1.20
  -1   5   2    2.30    1.40
   0  -5  -2    7.00    1.40
   0  -5  -2    8.40    2.40
   0  -5  -2    7.00    3.40
   0   5   2    6.20    1.80
  -1  -5  -2   -0.30    1.00
  -1  -5  -2   -0.60    3.40
   1   5   2    2.90    1.20
   1   5   2    4.40    1.40
  -2  -5  -2    9.70    2.80
   2   5   2    8.30    1.80
   2   5   2   11.50    2.40
  -3  -5  -2   54.19    6.20
   3   5   2   60.29    5.40
   3   5   2   53.59    5.60
   3   5   2   62.09    5.40
  -4  -5  -2   45.20    5.70
   4   5   2   48.70    5.20
   4   5   2   49.00    4.80
   4   5   2   44.80    4.60
  -5  -5  -2    3.10    2.10
   5   5   2    3.40    1.50
   5   5   2    1.80    1.30
  -6  -5  -2   40.70    4.70
   6   5   2   40.70    4.10
   6   5   2   36.30    3.80
   7   5   2    2.30    1.00
   7   5   2    3.50    1.20
   6  -6  -2    7.10    1.50
   6  -6  -2    7.10    1.60
   5  -6  -2    9.50    2.20
   5  -6  -2   12.60    2.20
  -5   6   2   12.40    2.50
   4  -6  -2  246.08   18.80
   4  -6  -2  217.68   15.10
  -4   6   2  219.18   16.10
   3  -6  -2  116.69    8.50
   3  -6  -2  103.69    8.50
   3  -6  -2  102.59    9.10
  -3   6   2  107.09    9.70
   2  -6  -2  293.17   19.70
   2  -6  -2  278.97   18.30
  -2   6   2  285.77   20.10
   1  -6  -2    5.00    1.80
   1  -6  -2    6.60    2.30
  -1   6   2    9.50    2.90
   0  -6  -2    2.70    1.80
   0   6   2    1.20    1.20
  -1  -6  -2   52.69    6.00
   1   6   2   44.60    5.10
   1   6   2   43.00    4.10
  -2  -6  -2  292.17   23.00
   2   6   2  258.77   19.60
   2   6   2  300.57   19.00
   2   6   2  279.37   18.00
  -3  -6  -2   57.79    6.50
   3   6   2   55.39    5.30
   3   6   2   48.80    4.70
   3   6   2   43.20    4.90
  -4  -6  -2    0.20    1.30
   4   6   2   -0.50    1.60
   4   6   2    2.30    2.10
   4   6   2    1.70    1.20
  -5  -6  -2    4.70    2.00
   5   6   2    2.60    1.10
   5   6   2    3.30    1.40
  -6  -6  -2    3.60    1.90
   6   6   2    2.10    0.90
   6   6   2    1.90    0.70
  -5   7   2    3.80    3.40
   4  -7  -2    0.90    1.20
   4  -7  -2    2.20    1.30
  -4   7   2   -0.60    1.30
   3  -7  -2   26.00    5.40
   3  -7  -2   15.60    2.70
  -3   7   2   22.80    4.10
   2  -7  -2    4.00    2.00
  -2   7   2    7.00    2.50
   1  -7  -2   58.29    6.30
  -1   7   2   60.79    6.30
   0  -7  -2    4.40    1.80
   0   7   2    4.30    1.80
  -1  -7  -2    3.80    2.00
   1   7   2    3.10    1.50
  -2  -7  -2   20.80    4.30
   2   7   2   18.20    3.00
   3   7   2    1.00    1.40
   3   7   2    1.40    1.00
   3   7   2    2.30    1.60
  -4  -7  -2    1.20    1.50
   4   7   2    3.70    1.30
   4   7   2    2.40    1.20
  -5  -7  -2    5.60    2.00
   5   7   2    6.60    1.30
   5   7   2    4.20    1.60
  -3   8   2    4.50    2.20
   2  -8  -2   28.70    3.90
  -2   8   2   24.00    3.70
   1  -8  -2   -1.00    1.00
  -1   8   2   -0.40    1.10
   0  -8  -2   -1.30    1.00
   0   8   2   -1.00    0.70
  -1  -8  -2    1.40    1.20
   1   8   2    0.20    1.10
  -2  -8  -2    4.10    2.40
   2   8   2    3.90    1.70
  -3  -8  -2   12.40    3.00
   3   8   2    9.80    2.00
   3   8  -3  114.59    8.80
  -3  -8   3  108.59    9.00
   2   8  -3   25.90    3.50
  -2  -8   3   28.00    3.90
   1   8  -3   -0.10    1.00
  -1  -8   3    0.10    1.20
   0   8  -3    3.40    1.50
   0  -8   3    1.40    1.30
  -2   8  -3   -2.10    1.00
   2  -8   3   -0.50    1.40
  -3   8  -3    7.00    1.90
   5   7  -3    6.70    1.40
   5   7  -3    5.30    1.20
  -5  -7   3    7.60    2.10
   4   7  -3    4.20    2.50
   4   7  -3    1.60    1.00
   4   7  -3    0.60    1.30
  -4  -7   3   -2.10    1.60
   3   7  -3    0.30    0.90
   3   7  -3    0.40    1.10
  -3  -7   3   -0.70    1.40
   2   7  -3    0.20    1.00
  -2  -7   3    0.10    1.40
   1   7  -3    7.90    2.10
  -1  -7   3   17.70    4.20
   0   7  -3   15.40    3.30
   0  -7   3   17.00    3.70
  -1   7  -3    1.90    1.40
   1  -7   3   -0.50    1.20
  -2   7  -3   11.90    2.70
  -3   7  -3   82.09    7.50
  -4   7  -3   22.60    3.70
   4  -7   3   18.40    2.60
   5  -7   3    7.30    1.40
   6   6  -3   -0.10    0.80
   6   6  -3   -0.60    0.90
   5   6  -3    2.30    1.20
   5   6  -3    2.20    1.30
  -5  -6   3    1.90    1.60
   4   6  -3  157.78   11.80
   4   6  -3  161.18   12.60
   4   6  -3  149.59   11.50
  -4  -6   3  195.38   13.30
   3   6  -3   83.49    7.00
   3   6  -3   83.49    7.10
   3   6  -3   88.99    7.70
  -3  -6   3   83.49    8.40
   2   6  -3   13.80    2.90
   2   6  -3   20.20    3.00
  -2  -6   3   20.30    4.20
  -1  -6   3    0.70    1.60
   0   6  -3    4.00    1.50
   0  -6   3    6.20    2.00
  -1   6  -3    0.30    1.40
   1  -6   3   -0.30    1.60
  -2   6  -3   50.69    7.30
   2  -6   3   50.59    4.90
  -3   6  -3   27.50    3.80
   3  -6   3   30.50    3.50
   3  -6   3   28.50    3.60
   3  -6   3   21.80    3.80
  -4   6  -3    0.50    1.50
   4  -6   3   -1.00    0.90
   4  -6   3    2.20    1.10
   4  -6   3   -1.80    3.40
   5  -6   3    8.00    1.90
   5  -6   3    7.50    1.80
   6  -6   3    5.30    1.40
   7   5  -3   -0.10    0.70
   7   5  -3   -0.40    0.60
   6   5  -3   -0.70    0.90
   6   5  -3    0.90    0.90
  -6  -5   3   -0.40    2.10
   5   5  -3    1.80    1.30
   5   5  -3   -0.70    0.70
  -5  -5   3    0.70    1.60
   4   5  -3   26.20   11.40
   4   5  -3   15.10    3.00
   4   5  -3   14.10    2.80
   4   5  -3   14.80    2.70
  -4  -5   3   19.50    4.90
   3   5  -3   15.20    2.80
   3   5  -3   18.40    3.00
   3   5  -3   18.60    3.30
  -3  -5   3   18.60    3.60
   2   5  -3  104.09   11.40
   2   5  -3  107.09    7.60
   2   5  -3   89.69    7.90
   2   5  -3   98.29    8.00
  -2  -5   3  112.29   15.70
  -2  -5   3  106.19    8.90
   1   5  -3   63.49    5.80
  -1  -5   3   64.39    6.30
  -1  -5   3   70.69   10.60
   0   5  -3   30.30    3.80
   0  -5   3   25.60    5.90
   0  -5   3   34.60    4.20
  -1   5  -3   50.19    5.00
   1  -5   3   36.20    4.50
   1  -5   3   37.60    3.70
  -2   5  -3  113.19    9.20
   2  -5   3  113.19    9.10
   2  -5   3  110.19    8.10
   2  -5   3  109.69    8.30
  -3   5  -3   61.69    6.40
   3  -5   3   71.39    6.20
   3  -5   3   66.99    5.70
   3  -5   3   75.69    6.80
  -4   5  -3   47.90    7.20
   4  -5   3   43.50    4.90
   4  -5   3   53.99    4.70
   4  -5   3   52.09    5.20
   5  -5   3   80.49    6.90
   5  -5   3  104.39    8.30
   6  -5   3    1.10    1.10
   6  -5   3    2.70    1.20
   7  -5   3    1.10    0.80
   7   4  -3    9.00    1.80
   7   4  -3    9.20    1.90
   6   4  -3   36.40    3.90
   6   4  -3   34.80    4.50
   6   4  -3   49.60    5.00
   6   4  -3   55.09   12.50
  -6  -4   3   37.70    4.70
   5   4  -3  119.79   16.00
   5   4  -3  130.79   10.10
   5   4  -3  139.09    9.50
   5   4  -3  131.79    9.70
  -5  -4   3  127.29   10.50
   4   4  -3   93.19    8.00
   4   4  -3   97.99   12.50
   4   4  -3  104.09    7.80
   4   4  -3   96.69    7.90
  -4  -4   3  107.29    8.70
   3   4  -3   31.20    6.10
   3   4  -3   45.10    4.10
   3   4  -3   39.50    4.00
  -3  -4   3   46.30    8.20
  -3  -4   3   38.90    4.60
   2   4  -3  200.68   17.10
   2   4  -3  198.48   13.50
  -2  -4   3  207.78   19.40
  -2  -4   3  207.08   14.30
   1   4  -3   61.29    5.20
   1   4  -3   60.09    6.70
  -1  -4   3   60.79    5.60
  -1  -4   3   58.49    8.40
   0  -4   3   21.30    4.40
   0  -4   3   23.00    3.20
  -1   4  -3  704.73   41.80
   1  -4   3  667.33   41.90
   1  -4   3  721.93   41.70
   1  -4   3  682.23   41.70
  -2   4  -3  419.06   25.60
   2  -4   3  395.06   25.50
  -3   4  -3   20.10    3.30
   3  -4   3   14.30    3.90
   3  -4   3   17.30    2.80
   3  -4   3   18.80    4.30
  -4   4  -3    4.40    1.50
   4  -4   3    1.50    1.30
   4  -4   3    2.10    1.20
   5  -4   3    0.90    1.00
   5  -4   3    3.60    1.40
   5  -4   3    2.30    1.60
   6  -4   3   17.30    2.90
   6  -4   3   19.90    2.50
   6  -4   3   18.10    2.80
   7  -4   3   18.80    2.70
   7  -4   3   20.90    2.70
   8   3  -3    6.10    1.20
   8   3  -3    4.20    1.30
   7   3  -3    4.60    1.40
   7   3  -3    2.20    1.30
   6   3  -3   13.90    5.40
   6   3  -3   21.10    3.00
   6   3  -3   16.00    3.00
   6   3  -3   19.90    3.40
  -6  -3   3   19.10    3.50
   5   3  -3    1.30    1.30
   5   3  -3   -0.50    1.30
   5   3  -3   -1.30    0.80
   4   3  -3    2.90    2.40
   4   3  -3    3.20    2.60
   4   3  -3    3.40    1.30
  -4  -3   3    9.10    4.30
   3   3  -3  490.55   27.40
   3   3  -3  447.76   32.30
  -3  -3   3  397.46   33.40
   2   3  -3  109.29   10.80
   2   3  -3  123.99    8.60
  -2  -3   3  107.09   11.70
   1   3  -3  304.87   21.00
   0   3  -3   35.60    9.20
   0   3  -3   47.90   10.70
   1  -3   3   31.70    3.10
   1  -3   3   27.80    3.20
   2  -3   3  522.15   31.60
  -3   3  -3    1.60    1.30
   3  -3   3    4.70    1.50
  -4   3  -3  172.58   12.20
   4  -3   3  164.28   12.30
   4  -3   3  183.98   11.90
   4  -3   3  204.58   12.50
   5  -3   3   23.40    2.80
   5  -3   3   26.40    3.30
   6  -3   3    3.60    1.50
   6  -3   3    2.70    1.50
   6  -3   3    4.80    1.40
   7  -3   3   17.10    2.70
   7  -3   3   16.50    2.60
   8  -3   3    0.90    0.90
   8   2  -3  116.49    8.20
   7   2  -3   71.19    5.90
   7   2  -3   60.19    5.30
   7   2  -3   65.99    6.10
   6   2  -3  412.56   24.30
   6   2  -3  374.66   24.80
   6   2  -3  377.36   33.70
   6   2  -3  403.06   24.90
   5   2  -3   13.70    2.40
   5   2  -3   14.20    5.80
   5   2  -3   17.70    2.60
   5   2  -3   11.10    2.40
  -5  -2   3   20.30    8.30
   4   2  -3   75.59    9.90
  -4  -2   3   71.89   10.80
   3   2  -3    2.10    1.80
  -3  -2   3   -1.30    1.40
   2   2  -3  526.05   34.40
   1   2  -3 3306.57  190.98
   0   2  -3 2789.42  160.18
   1  -2   3 2743.23  156.78
  -2   2  -3   42.60    8.10
  -2   2  -3   33.60    7.40
   3  -2   3   11.40    2.70
   5  -2   3   12.50    1.90
   5  -2   3   13.00    2.60
   6  -2   3    6.00    2.00
   6  -2   3   10.40    2.40
   6  -2   3    8.50    1.90
   7  -2   3   10.80    2.30
   7  -2   3    4.30    1.70
   8  -2   3   25.20    2.80
   8   1  -3    9.30    1.80
   8   1  -3    7.00    1.50
   7   1  -3   56.89    5.20
   7   1  -3   58.59    5.30
   7   1  -3   58.99    6.70
   6   1  -3   15.70    2.60
   6   1  -3   13.70    4.20
   6   1  -3   18.60    6.10
   6   1  -3   11.50    2.50
   5   1  -3   99.69    6.90
   5   1  -3   91.09   11.80
   5   1  -3   78.79    6.80
  -5  -1   3   96.09   13.10
   4   1  -3   82.79    9.80
  -4  -1   3   62.89    9.20
   3   1  -3  410.26   28.70
   2   1  -3   40.30    5.00
   1   1  -3    0.40    0.90
   0   1  -3  876.71   50.99
  -1   1  -3 4119.19  247.68
   1  -1   3 4572.14  247.88
  -2   1  -3 1550.14   89.49
  -3   1  -3  761.92   45.80
  -4   1  -3    1.20    1.40
   5  -1   3    6.50    1.50
   5  -1   3   14.10    2.60
   6  -1   3   71.99    6.10
   6  -1   3   67.79    6.30
   7  -1   3    2.50    1.40
   7  -1   3    3.00    1.70
   8  -1   3    5.40    1.30
   8  -1   3    2.80    1.20
   8   0  -3   -0.70    0.90
   8   0  -3   -1.80    1.40
   7   0  -3  966.10   52.59
   7   0  -3  829.62   52.39
   7   0  -3  876.11   52.19
   7   0  -3  877.61   52.39
   6   0  -3    2.20    1.30
   6   0  -3   -0.50    1.10
   6   0  -3   -0.40    4.80
   6   0  -3    0.80    1.30
   6   0  -3   -0.80    1.20
   5   0  -3   17.30    2.80
   5   0  -3   19.30    2.80
   5   0  -3   15.50    2.40
   5   0  -3   20.30    6.40
  -5   0   3   21.70    6.00
   4   0  -3   -1.20    1.60
  -4   0   3    3.30    2.20
   3   0  -3  342.27   24.10
   2   0  -3    1.70    1.10
   0   0  -3    0.20    0.20
   0   0   3    0.10    0.30
  -1   0  -3  193.28   12.30
   1   0   3  169.98   12.30
   1   0   3  201.08   13.20
  -2   0  -3    0.30    0.60
   2   0   3    0.50    0.80
  -4   0  -3    0.20    2.00
   4   0   3    1.40    1.40
  -5   0  -3   14.30    4.80
   5   0   3   13.40    2.30
   5   0   3   15.90    2.50
   5   0   3   11.30    2.40
   6   0   3   -0.50    1.30
   7   0   3   28.20    4.00
   7   0   3   30.50    4.10
   7   0   3   42.80    4.90
   8   0   3    0.90    1.00
   8  -1  -3    5.10    1.50
   8  -1  -3    3.20    1.90
   8  -1  -3    9.30    2.10
   7  -1  -3   63.79    5.70
   7  -1  -3   63.59    7.00
   7  -1  -3   62.79    5.50
   6  -1  -3   10.20    2.40
   6  -1  -3   13.10    2.40
   6  -1  -3   14.30    2.50
   6  -1  -3   17.10    6.10
   5  -1  -3   99.29    7.30
   5  -1  -3   97.19   11.40
  -5   1   3   99.79   10.90
   4  -1  -3   90.39    9.50
  -4   1   3   78.39    8.00
   3  -1  -3  415.36   26.40
  -3   1   3  357.56   24.40
   2  -1  -3   43.10    4.50
  -2   1   3   42.30    3.50
   1  -1  -3    2.50    0.90
   1  -1  -3    1.90    0.60
  -1   1   3    0.70    0.60
   0  -1  -3  914.91   52.99
   0   1   3  898.11   53.29
  -1  -1  -3 4766.42  267.87
   1   1   3 4564.64  268.27
  -2  -1  -3 1305.27   80.89
   2   1   3 1406.46   80.89
  -3  -1  -3  687.43   46.80
   3   1   3  779.02   47.10
  -4  -1  -3    3.20    2.50
   4   1   3   -1.10    1.00
  -5  -1  -3    9.00    4.90
   5   1   3   10.40    2.20
   5   1   3    9.60    2.20
   5   1   3    6.70    3.20
   6   1   3   54.59    5.80
   6   1   3   77.29    6.40
   6   1   3   77.99    5.70
   7   1   3    0.90    1.40
   8   1   3    3.00    1.00
   8   1   3    4.10    1.10
   8  -2  -3  115.79    7.60
   8  -2  -3  108.39    9.30
   7  -2  -3   74.19    6.10
   7  -2  -3   70.29    8.30
   7  -2  -3   94.59    7.50
   6  -2  -3  455.65   28.70
   6  -2  -3  449.76   27.80
   5  -2  -3   10.10    2.80
   5  -2  -3   15.10    2.60
   5  -2  -3   13.30    2.70
   4  -2  -3   89.09    9.00
   3  -2  -3    2.00    1.80
   2  -2  -3  682.43   40.60
   1  -2  -3 3750.62  214.08
   1  -2  -3 3751.22  214.08
   0  -2  -3 3161.28  182.08
  -1  -2  -3 2563.94  150.38
   1   2   3 2593.54  149.69
  -2  -2  -3   38.70    5.50
   2   2   3   34.00    5.00
  -3  -2  -3    2.20    1.90
   3   2   3    3.70    2.00
  -4  -2  -3   31.80    7.60
   4   2   3   37.60    6.70
   5   2   3   12.20    4.90
   5   2   3   10.90    2.30
   5   2   3   10.10    2.00
   6   2   3   10.10    2.40
   6   2   3    9.60    2.40
   7   2   3    4.30    1.70
   7   2   3    6.90    1.70
   8   2   3   26.20    3.40
   8   2   3   27.50    2.80
   8  -3  -3    4.80    1.20
   8  -3  -3    4.50    1.60
   7  -3  -3    4.60    1.40
   7  -3  -3    5.60    1.90
   6  -3  -3   21.70    3.10
   6  -3  -3   22.70    3.50
   5  -3  -3   -0.10    1.20
   5  -3  -3   -0.10    1.10
   4  -3  -3    1.20    1.80
   3  -3  -3  501.45   30.40
  -2   3   3  118.39   16.60
  -2   3   3  113.19   17.20
   1  -3  -3  361.46   22.20
   0  -3  -3   50.89    5.60
  -1  -3  -3   31.90    5.00
  -2  -3  -3  469.95   33.10
   2   3   3  468.95   31.80
  -3  -3  -3    5.60    2.90
   3   3   3    3.00    2.20
  -4  -3  -3  162.78   17.90
   4   3   3  162.48   11.10
   4   3   3  148.39   11.10
   4   3   3  157.58   15.90
   6   3   3    1.40    1.50
   6   3   3    4.00    1.50
   7   3   3   10.70    2.10
   7   3   3   10.70    2.10
   8   3   3    1.50    0.80
   8   3   3    2.20    1.00
   7  -4  -3   13.10    2.10
   7  -4  -3   16.30    2.50
   6  -4  -3   45.50    5.10
   5  -4  -3  139.49   11.40
   5  -4  -3  159.68   10.80
   4  -4  -3  109.59    8.70
   4  -4  -3   96.79    7.60
   4  -4  -3  104.99    8.20
   3  -4  -3   40.20    4.10
   3  -4  -3   36.80    4.00
   3  -4  -3   33.20    4.00
   2  -4  -3  233.98   15.50
   1  -4  -3   69.09    5.70
   1  -4  -3   65.49    5.80
  -1   4   3   60.19    5.80
   0  -4  -3   24.40    3.30
   0  -4  -3   32.00    4.70
   0   4   3   29.30    3.30
  -1  -4  -3  637.34   39.50
  -1  -4  -3  641.44   43.20
   1   4   3  658.73   38.80
  -2  -4  -3  414.66   31.30
   2   4   3  405.36   25.20
  -3  -4  -3   16.60    5.50
   3   4   3   19.10    2.60
   3   4   3   15.40    4.30
   4   4   3    2.80    1.20
   4   4   3    2.30    1.50
   4   4   3   -0.20    1.20
   5   4   3    0.20    1.20
   5   4   3    1.10    1.10
   6   4   3   11.90    2.30
   6   4   3   15.00    2.80
  -7  -4  -3    8.40    2.80
   7   4   3   16.90    2.30
   7   4   3   14.40    2.20
   7  -5  -3   -0.10    0.80
   7  -5  -3    0.70    0.80
   6  -5  -3   -0.50    0.80
   6  -5  -3   -0.60    1.00
   5  -5  -3   -0.20    1.10
   5  -5  -3   -1.80    1.20
  -5   5   3    0.00    1.40
   4  -5  -3   19.40    3.00
   4  -5  -3   22.80    3.90
  -4   5   3   17.00    3.60
   3  -5  -3   14.20    2.70
   3  -5  -3   22.20    3.50
   3  -5  -3   19.20    2.60
  -3   5   3   14.90    3.00
   2  -5  -3  116.19    8.80
   2  -5  -3  110.39    7.90
   2  -5  -3   91.79    8.20
  -2   5   3  112.39    9.10
   1  -5  -3   62.59    5.30
   1  -5  -3   72.39    6.50
  -1   5   3   60.89    6.10
   0  -5  -3   39.80    4.60
   0  -5  -3   39.80    6.90
   0  -5  -3   33.70    3.40
   0   5   3   33.80    4.10
  -1  -5  -3   33.20    7.10
  -1  -5  -3   38.80    4.80
   1   5   3   41.40    4.50
  -2  -5  -3  124.09    9.90
  -2  -5  -3  107.79   15.30
   2   5   3   90.99    8.20
   2   5   3  111.79    8.10
   2   5   3  115.69    8.50
  -3  -5  -3   65.99    6.90
   3   5   3   64.69    5.60
   3   5   3   61.29    5.60
   3   5   3   61.29    5.90
  -4  -5  -3   41.70    5.30
   4   5   3   45.00    4.50
   4   5   3   43.80    4.50
   4   5   3   39.90    4.70
  -5  -5  -3   75.59    7.20
   5   5   3   63.49    6.10
   5   5   3   62.69    5.70
  -6  -5  -3   -1.20    1.70
   6   5   3    1.50    0.90
   6   5   3    0.60    1.10
   7   5   3    2.00    1.00
   7   5   3    1.50    0.70
   6  -6  -3   -0.20    1.00
   6  -6  -3    0.50    1.10
   5  -6  -3    0.70    1.00
   5  -6  -3    0.50    1.10
  -5   6   3    1.00    1.60
   4  -6  -3  193.88   15.80
   4  -6  -3  189.28   13.00
  -4   6   3  183.58   14.10
   3  -6  -3   90.99    8.00
   3  -6  -3  104.09    7.70
   3  -6  -3   78.49    7.50
  -3   6   3   93.29    8.70
   2  -6  -3   22.20    3.80
   2  -6  -3   23.90    3.20
  -2   6   3   18.50    4.00
   1  -6  -3    0.80    1.10
   1  -6  -3    1.10    1.50
  -1   6   3    1.60    1.50
   0  -6  -3    5.80    2.10
   0   6   3   10.50    2.90
  -1  -6  -3   -1.70    1.10
   1   6   3   -1.50    0.90
   1   6   3    1.90    1.20
  -2  -6  -3   27.20    6.90
   2   6   3   47.50    4.30
   2   6   3   54.69    5.60
   2   6   3   39.80    4.90
  -3  -6  -3   26.00    4.20
   3   6   3   19.60    3.20
   3   6   3   24.70    3.40
   3   6   3   24.40    3.20
  -4  -6  -3    0.80    1.40
   4   6   3   -1.40    0.70
   4   6   3    0.10    1.40
   4   6   3    0.70    1.20
  -5  -6  -3    8.30    2.30
   5   6   3    6.50    1.50
   5   6   3    6.10    1.80
  -6  -6  -3    4.00    2.00
   6   6   3    5.60    1.30
   6   6   3    5.40    1.20
   5  -7  -3    6.40    1.40
  -5   7   3    4.10    2.00
   4  -7  -3    2.50    1.50
   4  -7  -3    3.30    1.40
   3  -7  -3    0.40    1.70
   3  -7  -3   -0.30    1.00
  -3   7   3    0.90    1.40
   2  -7  -3    1.40    1.70
  -2   7   3   -0.60    1.20
   1  -7  -3   15.50    3.40
  -1   7   3   20.90    3.40
   0  -7  -3   10.20    2.60
   0   7   3   12.50    3.00
  -1  -7  -3    1.30    1.60
   1   7   3   -0.20    1.00
  -2  -7  -3   13.10    3.50
   2   7   3    6.30    2.20
  -3  -7  -3   63.79    6.70
   3   7   3   62.29    5.50
   3   7   3   54.59    4.90
   3   7   3   57.49    4.80
  -4  -7  -3   19.40    3.30
   4   7   3   23.20    2.60
   4   7   3   17.10    2.40
  -5  -7  -3    5.80    2.10
   5   7   3    7.20    1.30
   5   7   3    4.20    1.60
  -3   8   3  111.29    8.70
   2  -8  -3   27.00    3.90
  -2   8   3   28.60    3.80
   1  -8  -3    1.60    1.20
  -1   8   3   -0.30    0.90
   0  -8  -3    1.80    1.50
   0   8   3    4.40    1.60
  -1  -8  -3   -0.40    1.20
   1   8   3   -0.70    0.80
  -2  -8  -3    0.00    1.60
  -3  -8  -3    7.40    2.40
   3   8   3    9.10    2.10
   3   8  -4   19.60    3.80
  -3  -8   4   16.40    3.30
   2   8  -4   28.80    3.60
  -2  -8   4   27.70    4.10
   1   8  -4    3.00    1.50
  -1  -8   4    5.50    2.20
   0   8  -4   -0.50    1.20
   0  -8   4    0.80    1.60
  -1   8  -4    1.10    0.90
   1  -8   4   -1.20    1.20
  -2   8  -4    1.10    1.20
   2  -8   4    0.60    1.30
  -3   8  -4    0.00    1.40
   5   7  -4    1.20    0.70
   5   7  -4    1.70    1.10
   5   7  -4    1.30    1.30
  -5  -7   4    2.30    2.00
   4   7  -4   81.19    6.20
   4   7  -4   79.59    6.70
  -4  -7   4   81.69    7.20
   3   7  -4   12.40    2.50
   3   7  -4    6.70    1.70
  -3  -7   4    9.40    2.80
   2   7  -4    0.00    1.00
  -2  -7   4    1.60    1.80
   1   7  -4   15.00    3.10
  -1  -7   4    8.90    2.70
   0   7  -4   12.10    2.50
  -1   7  -4    0.20    1.00
   1  -7   4    2.70    1.70
  -2   7  -4   23.90    3.50
   2  -7   4   23.30    3.90
  -3   7  -4    0.10    1.20
   3  -7   4    3.80    2.70
  -4   7  -4   -2.50    2.00
   4  -7   4    2.90    1.60
   5  -7   4    5.30    1.30
   6   6  -4   18.30    2.50
   6   6  -4   14.20    2.20
   5   6  -4    4.70    1.50
   5   6  -4    3.70    1.30
   5   6  -4    5.10    1.40
  -5  -6   4    1.90    1.70
   4   6  -4   20.20    3.10
   4   6  -4   15.20    3.60
   4   6  -4   15.10    3.10
  -4  -6   4   18.50    3.50
   3   6  -4  463.55   29.70
   3   6  -4  490.45   29.10
   3   6  -4  465.65   29.00
  -3  -6   4  467.55   30.60
   2   6  -4   21.30    4.00
   2   6  -4   17.60    2.80
  -2  -6   4   25.80    5.50
   1   6  -4    2.40    1.20
   1   6  -4    0.00    1.10
  -1  -6   4   -0.90    1.30
   0   6  -4    1.60    1.10
   0  -6   4    1.80    1.70
  -1   6  -4    2.70    1.70
   1  -6   4    3.10    1.40
   2  -6   4    3.00    2.50
   2  -6   4    2.50    1.40
  -3   6  -4    2.00    1.60
   3  -6   4    0.40    1.30
   3  -6   4   -1.40    1.00
   3  -6   4    0.50    1.30
  -4   6  -4    8.20    2.40
   4  -6   4   10.30    1.90
   4  -6   4    6.60    1.80
   4  -6   4    8.40    2.00
   5  -6   4    5.70    1.70
   6  -6   4   25.40    2.90
   7   5  -4    0.80    0.90
   7   5  -4    1.40    0.80
   6   5  -4   18.70    2.70
   6   5  -4   19.70    2.60
   6   5  -4   17.40    2.60
  -6  -5   4   17.80    3.20
   5   5  -4   57.19    5.10
   5   5  -4   55.39    5.00
   5   5  -4   57.09    5.50
   5   5  -4   62.49   11.20
  -5  -5   4   48.20    5.70
   4   5  -4   56.89    6.00
   4   5  -4   50.59    4.90
   4   5  -4   35.80    9.30
   4   5  -4   56.69    5.30
  -4  -5   4   49.10    6.30
   3   5  -4   27.70    3.60
   3   5  -4   28.00    3.30
   3   5  -4   34.20    8.20
   3   5  -4   28.50    3.60
  -3  -5   4   25.70    3.90
   2   5  -4  182.38   13.30
   2   5  -4  196.98   13.50
   2   5  -4  202.38   13.00
   2   5  -4  181.18   16.90
  -2  -5   4  191.38   14.20
  -2  -5   4  244.68   29.10
   1   5  -4    4.60    1.50
   1   5  -4    8.60    2.20
  -1  -5   4    6.90    4.30
  -1  -5   4    6.20    1.90
   0   5  -4  152.68   11.30
   0  -5   4  159.98   14.70
   0  -5   4  151.28   11.70
  -1   5  -4  239.68   17.10
   1  -5   4  257.97   17.40
   1  -5   4  261.67   16.20
  -2   5  -4   53.59    5.60
   2  -5   4   66.39    6.00
   2  -5   4   50.89    6.00
   2  -5   4   56.59    4.90
   3  -5   4    3.50    1.60
   3  -5   4    4.60    1.50
   3  -5   4    1.70    1.30
   4  -5   4   17.20    2.90
   4  -5   4   21.80    2.90
   5  -5   4   -0.20    1.50
   5  -5   4    1.20    1.90
   5  -5   4   -2.10    1.40
   6  -5   4   34.50    3.80
   6  -5   4   36.30    3.40
   7  -5   4   24.30    2.80
   7   4  -4    2.30    1.00
   7   4  -4    5.20    1.40
   6   4  -4   23.50    3.00
   6   4  -4   13.70    8.50
   6   4  -4   22.10    4.00
   6   4  -4   21.80    4.00
  -6  -4   4   23.40    3.80
   5   4  -4  316.67   18.50
   5   4  -4  298.17   18.70
   5   4  -4  285.37   19.10
   5   4  -4  250.27   25.60
  -5  -4   4  273.97   19.40
   4   4  -4  200.08   13.40
   4   4  -4  210.88   13.70
   4   4  -4  199.48   13.70
   4   4  -4  170.28   18.60
  -4  -4   4  201.28   14.40
   3   4  -4   52.09    5.10
   3   4  -4   54.29    7.90
   3   4  -4   57.09    5.20
   3   4  -4   58.29    4.90
  -3  -4   4   49.00    9.50
  -3  -4   4   58.79    5.70
   2   4  -4  532.85   33.30
   2   4  -4  543.15   37.50
  -2  -4   4  565.24   40.40
  -2  -4   4  569.04   34.10
   1   4  -4  489.75   28.70
   1   4  -4  458.15   31.00
  -1  -4   4  450.45   33.20
  -1  -4   4  467.65   29.00
   0   4  -4    2.20    1.10
   0  -4   4    0.10    1.60
   0  -4   4    1.20    1.10
  -1   4  -4   50.09    4.90
   1  -4   4   50.69    4.90
   1  -4   4   42.60    5.10
   1  -4   4   56.69    5.40
  -2   4  -4    1.10    1.20
   2  -4   4    3.30    1.20
  -3   4  -4   37.90    4.30
   3  -4   4   43.60    4.60
  -4   4  -4    2.80    1.80
   4  -4   4    1.30    1.10
   4  -4   4    3.80    1.30
   5  -4   4  107.29    8.70
   5  -4   4  106.69    7.80
   5  -4   4  108.69    8.40
   6  -4   4   -1.20    0.90
   6  -4   4   -0.10    1.20
   6  -4   4    0.30    0.90
   7  -4   4   21.80    2.90
   8   3  -4   -0.10    0.60
   8   3  -4    0.10    0.70
   7   3  -4    0.30    1.00
   7   3  -4   -0.40    0.90
   7   3  -4   -1.50    1.40
   6   3  -4  111.79    8.60
   6   3  -4  113.09   15.90
   6   3  -4  115.09    8.30
   6   3  -4  105.79    8.70
  -6  -3   4  113.59    9.50
   5   3  -4    1.30    3.60
   5   3  -4    0.90    1.20
   5   3  -4    1.60    1.20
   5   3  -4    1.60    1.40
   4   3  -4   -1.10    1.00
   4   3  -4    1.40    2.60
  -4  -3   4   -0.20    3.70
   3   3  -4  200.78   17.70
   3   3  -4  209.58   13.20
  -3  -3   4  185.38   18.80
   2   3  -4  445.76   30.70
   2   3  -4  444.86   26.90
   1   3  -4  849.81   52.39
   0   3  -4  444.36   27.70
   1  -3   4 2528.85  146.49
  -2   3  -4    6.70    4.90
  -2   3  -4    7.00    4.70
  -3   3  -4    3.30    1.50
   3  -3   4    4.80    1.50
   4  -3   4  130.79    9.30
   4  -3   4  155.08   10.30
   4  -3   4  128.49    9.90
   5  -3   4  138.29    9.40
   5  -3   4  132.29   10.20
   5  -3   4  133.39    9.90
   6  -3   4   14.50    2.10
   6  -3   4   16.80    2.80
   6  -3   4   11.10    2.60
   7  -3   4    9.20    2.20
   7  -3   4    6.90    1.90
   8  -3   4   28.10    2.90
   8   2  -4   25.50    2.90
   8   2  -4   27.80    3.30
   7   2  -4   64.39    5.80
   7   2  -4   68.69    6.40
   7   2  -4   64.39   12.50
   7   2  -4   69.69    5.50
   6   2  -4  253.77   15.70
   6   2  -4  225.48   24.20
   6   2  -4  232.58   16.10
   6   2  -4  244.08   16.10
   5   2  -4  279.27   16.60
   5   2  -4  233.28   16.70
   5   2  -4  250.97   23.40
   5   2  -4  264.97   16.90
  -5  -2   4  253.47   26.50
   4   2  -4   12.80    4.00
  -4  -2   4   17.00    6.30
   3   2  -4  123.39   12.30
   2   2  -4   24.10    4.20
   1   2  -4 1312.17   77.79
   0   2  -4 2005.10  115.79
  -1   2  -4  287.07   18.30
   1  -2   4  322.17   18.60
  -2   2  -4    7.70    3.40
   3  -2   4    2.10    1.30
   4  -2   4  191.98   12.90
   5  -2   4    5.00    1.90
   5  -2   4    3.20    1.30
   5  -2   4    2.70    1.40
   6  -2   4   29.90    3.90
   6  -2   4   27.10    3.50
   6  -2   4   36.50    4.00
   7  -2   4    5.20    1.70
   7  -2   4    3.20    1.50
   8  -2   4    2.30    1.10
   8  -2   4    1.10    1.00
   8   1  -4    1.00    1.00
   8   1  -4    0.80    1.40
   7   1  -4    1.90    1.30
   7   1  -4   12.10    6.50
   7   1  -4    2.50    1.80
   6   1  -4   59.09   12.50
   6   1  -4   39.60    4.40
   6   1  -4   43.70    4.30
   5   1  -4  102.29    7.90
   5   1  -4  114.09    8.50
   5   1  -4   93.49   12.60
   5   1  -4  106.09    7.70
  -5  -1   4  107.29   14.30
   4   1  -4 1184.28   70.29
  -4  -1   4  985.50   69.29
   3   1  -4  503.05   34.20
   2   1  -4   54.59    6.00
   1   1  -4  682.73   41.30
  -1   1  -4 1360.16   80.99
   1  -1   4 1447.76   81.09
  -2   1  -4 2114.59  111.69
   2  -1   4 1752.42  112.09
  -3   1  -4  357.46   22.90
   5  -1   4    3.90    1.30
   5  -1   4   -0.10    0.80
   6  -1   4   27.80    3.50
   6  -1   4   34.10    4.00
   7  -1   4   13.80    2.60
   7  -1   4   20.80    2.90
   8  -1   4    6.00    1.40
   8  -1   4    5.30    1.40
   8   0  -4    0.80    1.00
   8   0  -4   -0.60    1.00
   8   0  -4    0.60    1.20
   7   0  -4   -0.70    1.20
   7   0  -4    3.20    1.40
   7   0  -4   -1.20    1.20
   7   0  -4   -2.60    1.20
   6   0  -4  529.15   33.40
   6   0  -4  565.84   33.30
   6   0  -4  555.84   41.90
   6   0  -4  537.25   33.30
   6   0  -4  557.24   33.50
   5   0  -4    4.10    2.80
   5   0  -4    1.60    3.80
   5   0  -4    4.00    1.40
  -5   0   4   10.00    4.50
   4   0  -4   93.49   10.50
  -4   0   4   88.29   10.00
   3   0  -4    0.70    1.00
   2   0  -4  672.63   41.60
   1   0  -4   -0.50    0.80
  -1   0  -4   -0.20    0.50
   1   0   4    0.10    0.60
  -2   0  -4   52.79    5.40
   2   0   4   57.79    5.80
   2   0   4   57.49    5.90
  -3   0  -4    2.20    1.60
   3   0   4    0.90    1.70
  -4   0  -4   71.99    8.30
   4   0   4   87.19    9.30
  -5   0  -4   -3.80    3.60
   5   0   4   -0.10    1.00
   5   0   4   -0.70    1.20
   5   0   4   -0.70    1.30
   6   0   4    0.70    2.40
   6   0   4    0.70    1.00
   6   0   4    2.20    1.40
   7   0   4    1.40    1.10
   7   0   4   -1.90    0.90
   8   0   4    5.60    1.60
   8  -1  -4    0.40    1.10
   7  -1  -4    1.50    1.20
   7  -1  -4   -0.20    1.10
   6  -1  -4   44.40    4.40
   6  -1  -4   51.19   10.30
   6  -1  -4   35.40    6.20
   6  -1  -4   37.00    3.90
   5  -1  -4  118.89   10.40
   5  -1  -4  107.39   12.20
  -5   1   4  112.09   12.00
   4  -1  -4 1215.58   69.49
  -4   1   4 1059.69   66.59
  -4   1   4 1028.50   65.89
   3  -1  -4  526.05   32.70
  -3   1   4  463.95   30.20
   2  -1  -4   63.49    5.80
  -2   1   4   58.09    4.70
   1  -1  -4  820.52   49.20
   1  -1  -4  802.32   48.70
  -1   1   4  891.01   48.90
   1   1   4 1341.97   79.79
  -2  -1  -4 1704.23  102.29
  -3  -1  -4  288.87   23.10
   3   1   4  360.06   23.80
  -4  -1  -4   81.59   10.00
   4   1   4   81.89    9.50
  -5  -1  -4    2.50    4.40
   5   1   4    2.00    1.20
   5   1   4    3.10    1.40
   6   1   4   26.00    3.60
   6   1   4   27.90    3.60
   7   1   4   15.00    3.20
   7   1   4   15.80    2.50
   8   1   4    3.00    1.10
   8   1   4    1.50    0.90
   8  -2  -4   27.20    2.80
   8  -2  -4   26.30    3.80
   7  -2  -4   69.09    5.90
   7  -2  -4   81.99    6.80
   6  -2  -4  277.77   17.80
   6  -2  -4  270.37   18.60
   5  -2  -4  306.07   23.20
   5  -2  -4  294.17   19.00
   3  -2  -4  150.88   11.80
   2  -2  -4   23.30    3.10
   1  -2  -4 1566.54   88.09
   1  -2  -4 1572.64   88.19
  -1   2   4 1440.56   88.79
   0  -2  -4 2415.36  138.09
   0   2   4 2352.06  139.09
  -1  -2  -4  288.97   20.20
  -2  -2  -4    8.60    2.80
   2   2   4    7.80    2.70
  -3  -2  -4    0.70    2.00
   3   2   4    0.60    1.10
  -4  -2  -4  178.98   17.80
   4   2   4  198.38   12.90
   4   2   4  206.48   17.70
   4   2   4  174.58   12.60
  -5  -2  -4    9.00    6.50
   5   2   4   -0.10    1.20
   5   2   4    3.60    1.40
   6   2   4   31.20    3.90
   6   2   4   30.40    3.80
   7   2   4    2.00    1.30
   7   2   4    2.70    1.20
   8   2   4    2.00    1.00
   8   2   4    1.00    0.90
   8  -3  -4   -0.10    0.90
   8  -3  -4    0.10    0.90
   7  -3  -4   -0.50    0.90
   7  -3  -4    0.50    1.00
   6  -3  -4  118.69    9.90
   6  -3  -4  127.99    9.10
   5  -3  -4   -0.70    1.20
   5  -3  -4    0.90    1.30
   4  -3  -4    6.00    2.30
   4  -3  -4   -0.20    1.10
  -3   3   4  210.68   24.40
  -2   3   4  427.86   41.20
  -2   3   4  538.55   42.20
   1  -3  -4 1052.69   61.69
   0  -3  -4  525.65   33.40
  -1  -3  -4 2269.77  134.29
  -2  -3  -4    7.60    3.20
   2   3   4    5.40    2.10
  -3  -3  -4   -0.70    2.00
   3   3   4    4.20    2.20
   4   3   4  121.39    8.50
   4   3   4   98.19    8.20
   5   3   4   92.49    8.50
   5   3   4  118.79    8.70
   6   3   4   10.20    2.30
   6   3   4   10.70    2.30
   7   3   4    6.70    1.70
   7   3   4   10.40    2.10
   8   3   4   18.90    2.10
   8   3   4   20.40    2.40
   7  -4  -4    3.50    1.20
   7  -4  -4    3.10    1.20
   6  -4  -4   28.20    4.00
  -6   4   4   26.30    3.80
   5  -4  -4  341.07   20.60
   5  -4  -4  299.87   21.20
   4  -4  -4  208.08   14.70
   4  -4  -4  205.58   13.60
   3  -4  -4   60.69    5.20
   3  -4  -4   58.39    5.60
   3  -4  -4   50.89    4.60
   2  -4  -4  658.23   39.70
   1  -4  -4  524.15   32.90
   1  -4  -4  553.54   33.10
   0  -4  -4   18.80    4.30
  -1  -4  -4   43.10    4.80
  -1  -4  -4   47.60    7.00
   1   4   4   48.80    4.50
  -2  -4  -4    1.40    1.70
   2   4   4    1.00    1.00
  -3  -4  -4   49.50    8.30
   3   4   4   37.00    3.80
   3   4   4   34.40    4.00
   3   4   4   35.50    3.80
   4   4   4    4.80    1.80
   4   4   4    5.20    1.60
   5   4   4  101.49    7.70
   5   4   4   86.39    7.80
   6   4   4   -0.40    0.90
   6   4   4    0.70    1.10
  -7  -4  -4   13.80    2.90
   7   4   4   14.40    2.20
   7   4   4   16.50    2.40
   7  -5  -4    4.20    1.30
   7  -5  -4    4.20    1.30
   6  -5  -4   23.30    2.90
   6  -5  -4   19.00    3.40
  -6   5   4   16.80    3.50
   5  -5  -4   69.79    5.70
   5  -5  -4   58.89    6.10
  -5   5   4   58.79    6.10
   4  -5  -4   59.29    5.80
   4  -5  -4   58.89    6.00
   4  -5  -4   57.09    5.20
   3  -5  -4   25.00    3.20
   3  -5  -4   26.80    3.60
   3  -5  -4   28.50    3.80
  -3   5   4   27.60    4.00
   2  -5  -4  163.48   13.20
   2  -5  -4  216.98   14.00
   2  -5  -4  199.38   12.90
  -2   5   4  196.48   14.10
   1  -5  -4    8.60    1.80
   1  -5  -4    9.80    2.50
  -1   5   4    7.60    2.30
   0  -5  -4  159.98   11.70
   0  -5  -4  157.98   13.80
   0  -5  -4  146.79   10.30
   0   5   4  143.69   11.10
  -1  -5  -4  238.28   20.60
  -1  -5  -4  232.98   16.60
   1   5   4  201.98   15.00
   1   5   4  266.37   16.10
  -2  -5  -4   52.79    9.90
  -2  -5  -4   59.59    6.50
   2   5   4   59.39    5.50
   2   5   4   62.29    5.50
   2   5   4   61.09    5.20
  -3  -5  -4    0.50    1.40
   3   5   4    2.30    1.40
   3   5   4    2.40    1.60
   3   5   4    2.90    1.30
  -4  -5  -4   11.90    2.90
   4   5   4   22.40    4.50
   4   5   4   21.00    3.10
   4   5   4   17.60    3.00
  -5  -5  -4    0.00    1.50
  -6  -5  -4   27.90    3.80
   6   5   4   21.30    2.70
   6   5   4   27.20    3.40
   7   5   4   17.40    2.10
   7   5   4   21.00    2.50
   6  -6  -4   20.20    2.60
   6  -6  -4   18.60    2.60
   5  -6  -4    4.80    1.60
   5  -6  -4    4.90    1.70
  -5   6   4    4.40    1.70
   4  -6  -4   20.50    4.60
   4  -6  -4   13.40    2.80
  -4   6   4   23.00    4.20
   3  -6  -4  481.15   30.40
   3  -6  -4  489.25   30.90
   3  -6  -4  509.35   30.10
  -3   6   4  482.15   31.70
   2  -6  -4   15.10    3.20
   2  -6  -4   14.10    2.50
  -2   6   4   18.60    4.40
   1  -6  -4    0.50    1.00
   1  -6  -4    0.70    1.30
  -1   6   4    1.40    1.60
   0  -6  -4    2.50    1.60
   0   6   4    2.60    1.60
  -1  -6  -4    3.90    2.20
   1   6   4    3.80    1.80
   1   6   4    4.10    1.40
  -2  -6  -4    1.70    1.90
  -3  -6  -4   -2.30    1.30
   3   6   4   -1.90    0.90
   3   6   4   -0.70    1.10
   3   6   4   -0.70    1.60
  -4  -6  -4    5.20    2.00
   4   6   4    3.00    1.50
   4   6   4    3.00    3.10
  -5  -6  -4    5.00    1.70
   5   6   4    2.80    1.10
   5   6   4    3.80    1.60
  -6  -6  -4   16.00    2.80
   6   6   4   15.70    1.90
   6   6   4   16.70    2.30
   5  -7  -4    0.20    1.00
   5  -7  -4    2.10    1.60
  -5   7   4    0.30    1.80
   4  -7  -4   94.79    6.60
   4  -7  -4   84.49    6.70
  -4   7   4   80.59    7.50
   3  -7  -4   12.20    2.40
   3  -7  -4   12.60    2.80
  -3   7   4   10.90    2.70
   2  -7  -4    0.60    1.40
   2  -7  -4    2.80    1.80
  -2   7   4    0.80    1.30
   1  -7  -4   18.80    3.80
  -1   7   4    9.10    2.80
   0  -7  -4   29.80    4.40
   0   7   4   26.80    4.00
  -1  -7  -4    2.00    2.20
   1   7   4    2.30    1.50
  -2  -7  -4   26.10    4.00
   2   7   4   20.60    3.30
  -3  -7  -4    1.00    1.50
   3   7   4   -1.30    1.30
   3   7   4   -0.20    1.40
   3   7   4   -0.30    0.80
  -4  -7  -4    2.30    1.50
   4   7   4   -0.90    1.10
  -5  -7  -4    7.00    2.10
   5   7   4    4.50    1.00
   5   7   4    6.10    1.90
  -3   8   4   18.20    3.10
   2  -8  -4   30.30    3.90
  -2   8   4   25.60    3.60
   1  -8  -4    3.90    1.60
  -1   8   4    2.50    1.20
   0  -8  -4    2.10    1.70
   0   8   4   -1.60    0.80
  -1  -8  -4    1.60    1.50
   1   8   4    1.00    1.20
  -2  -8  -4    0.90    1.80
   2   8   4    1.00    1.40
  -3  -8  -4    1.10    1.80
   3   8   4    2.40    2.30
   3   8  -5   14.60    3.40
  -3  -8   5   24.10    3.70
   2   8  -5    1.10    1.30
  -2  -8   5    1.10    1.50
   1   8  -5    3.90    1.40
  -1  -8   5    5.40    1.90
   0   8  -5    3.40    1.60
   0  -8   5    0.20    1.30
  -1   8  -5    1.60    1.20
   1  -8   5    1.20    1.40
  -2   8  -5    0.60    1.30
   2  -8   5    0.30    1.60
  -3   8  -5   -0.10    1.30
   5   7  -5    1.10    1.30
   5   7  -5    0.80    0.60
  -5  -7   5    4.30    2.90
   4   7  -5    0.70    1.00
   4   7  -5    1.90    1.30
  -4  -7   5    0.60    1.80
   3   7  -5   91.49    7.30
   3   7  -5  101.89    8.10
   2   7  -5   -0.10    1.00
  -2  -7   5    0.30    1.40
   1   7  -5   67.79    6.70
  -1  -7   5   69.79    7.20
   0   7  -5   -0.60    1.40
   0  -7   5    2.30    1.50
  -1   7  -5    2.40    1.40
   1  -7   5    3.80    1.90
  -2   7  -5    0.70    1.20
   2  -7   5    2.40    1.70
  -3   7  -5    0.10    1.40
   3  -7   5    1.10    1.40
   6   6  -5   -0.30    0.70
   6   6  -5   -1.20    0.80
   5   6  -5    8.00    1.60
   5   6  -5    6.70    1.60
   5   6  -5    7.00    1.60
  -5  -6   5    6.70    2.30
   4   6  -5    7.70    1.90
   4   6  -5    7.60    3.10
   4   6  -5    4.50    1.70
  -4  -6   5    6.70    2.20
   3   6  -5   25.90    3.80
   3   6  -5   25.80    3.40
   3   6  -5   21.60    3.40
  -3  -6   5   29.00    4.20
   2   6  -5  113.59    8.10
  -2  -6   5   87.09   12.10
   1   6  -5    3.70    1.50
  -1  -6   5    4.70    2.20
   0  -6   5   32.10    4.60
  -1   6  -5    6.40    1.80
   1  -6   5    9.40    2.70
  -2   6  -5   21.60    4.20
   2  -6   5   19.80    3.40
  -3   6  -5    3.90    1.70
   3  -6   5    3.10    1.40
   3  -6   5    2.60    1.50
   3  -6   5    1.70    1.40
  -4   6  -5    8.80    2.30
   4  -6   5    5.80    1.70
   4  -6   5    1.60    1.70
   4  -6   5    3.30    1.40
   5  -6   5    0.50    1.00
   6  -6   5    1.50    1.00
   7   5  -5    3.10    0.90
   7   5  -5    1.20    0.90
   6   5  -5    5.60    1.60
   6   5  -5    5.10    1.30
   6   5  -5    3.70    1.30
   5   5  -5   59.19    5.40
   5   5  -5   58.39    5.60
   5   5  -5   60.19    5.30
   5   5  -5   71.19   15.80
  -5  -5   5   64.49    6.20
   4   5  -5  129.59    9.50
   4   5  -5  126.99    9.10
   4   5  -5   88.89   13.90
  -4  -5   5  123.49   10.90
   3   5  -5   66.69    5.70
   3   5  -5   71.79    6.10
   3   5  -5   53.19    9.10
   3   5  -5   66.79    6.00
  -3  -5   5   68.89    6.70
   2   5  -5  181.78   12.30
   2   5  -5  172.48   11.70
   2   5  -5  169.18   16.10
  -2  -5   5  156.08   24.90
  -2  -5   5  169.68   12.80
   1   5  -5   44.80    3.90
   1   5  -5   39.00    4.40
  -1  -5   5   42.30    8.20
  -1  -5   5   46.40    5.00
   0   5  -5   71.89    6.50
   0  -5   5   75.19   10.40
   0  -5   5   70.19    6.70
  -1   5  -5   -1.70    0.80
   1  -5   5   -1.10    0.90
   1  -5   5   -0.80    0.80
  -2   5  -5   19.60    3.40
   2  -5   5   18.90    3.10
   2  -5   5   17.80    2.60
   3  -5   5    1.20    1.10
   3  -5   5   -0.20    1.00
  -4   5  -5    4.50    2.30
   4  -5   5    8.00    2.00
   4  -5   5    9.50    2.40
   5  -5   5    0.50    1.10
   5  -5   5   -0.70    1.20
   5  -5   5    1.40    1.20
   6  -5   5    4.50    2.10
   6  -5   5    4.70    2.40
   6  -5   5    3.50    1.40
   7   4  -5    2.30    1.40
   7   4  -5   -0.10    0.90
   7   4  -5   -0.10    0.70
   6   4  -5   10.50    2.00
   6   4  -5    3.70    4.80
   6   4  -5    8.70    3.10
   6   4  -5   17.00    4.10
   5   4  -5   17.30    2.80
   5   4  -5   16.10    3.10
   5   4  -5   13.80    6.80
   5   4  -5   17.90    2.80
  -5  -4   5   16.00    3.20
   4   4  -5   83.59   11.80
   4   4  -5   94.79    7.50
   4   4  -5   84.89    7.30
   4   4  -5   91.29    7.20
  -4  -4   5   98.29    8.00
   3   4  -5    5.70    1.60
   3   4  -5   -0.80    1.00
   3   4  -5    0.00    1.50
  -3  -4   5    1.70    1.40
  -3  -4   5   -0.90    3.40
   2   4  -5  276.37   22.40
   2   4  -5  291.17   18.60
  -2  -4   5  310.97   25.50
  -2  -4   5  296.67   19.20
   1   4  -5  154.28   13.00
   1   4  -5  139.89   10.50
  -1  -4   5  163.18   15.10
  -1  -4   5  159.38   11.10
   0   4  -5   38.00    3.70
   0  -4   5   33.50    3.80
   0  -4   5   30.00    5.30
  -1   4  -5  883.01   52.19
   1  -4   5  854.11   52.39
   1  -4   5  937.51   52.69
   1  -4   5  842.12   52.89
  -2   4  -5    3.20    1.30
   2  -4   5    4.70    1.60
  -3   4  -5   81.89    6.70
   3  -4   5   81.49    6.70
   3  -4   5   80.89    6.20
   3  -4   5   82.79    7.20
  -4   4  -5    3.60    2.00
   4  -4   5    4.30    1.80
   4  -4   5    5.50    1.50
   5  -4   5   15.30    2.30
   5  -4   5   16.80    2.80
   5  -4   5   10.30    2.20
   6  -4   5   42.90    4.40
   6  -4   5   34.60    3.50
   6  -4   5   39.60    4.20
   7  -4   5    5.40    1.70
   7  -4   5    4.20    2.40
   8   3  -5   11.40    1.90
   8   3  -5   11.30    1.70
   7   3  -5    1.70    1.10
   7   3  -5    2.50    1.40
   7   3  -5    4.30    1.40
   6   3  -5   34.10    3.70
   6   3  -5   41.60   10.00
   6   3  -5   36.00    3.90
   6   3  -5   33.50    4.20
   5   3  -5  516.45   29.60
   5   3  -5  454.55   30.00
   5   3  -5  458.25   38.10
   5   3  -5  506.35   30.00
  -5  -3   5  483.45   30.50
   4   3  -5   10.20    1.90
   4   3  -5    4.70    3.00
   4   3  -5   10.20    2.80
  -4  -3   5   13.30    6.70
   3   3  -5    3.50    1.20
   3   3  -5    3.10    2.50
  -3  -3   5    0.10    2.70
  -3  -3   5    2.30    1.30
   2   3  -5  651.83   44.10
   2   3  -5  701.03   40.20
   1   3  -5   10.60    3.00
   0   3  -5  732.53   44.30
   1  -3   5   12.50    2.40
   2  -3   5   65.89    7.10
   3  -3   5   17.20    2.60
   4  -3   5   14.40    2.70
   4  -3   5   20.80    2.50
   5  -3   5   12.10    4.00
   5  -3   5    9.40    1.80
   5  -3   5    9.00    2.00
   6  -3   5    3.00    1.40
   6  -3   5    1.50    1.40
   6  -3   5   -0.30    1.10
   7  -3   5    2.60    1.30
   7  -3   5    1.90    1.30
   8   2  -5   31.50    2.90
   7   2  -5    8.90    2.20
   7   2  -5    7.60    1.90
   7   2  -5   28.40    9.10
   7   2  -5    5.70    1.50
   6   2  -5   37.40   10.40
   6   2  -5   58.69    5.00
   6   2  -5   50.19    5.10
   6   2  -5   54.59    5.20
   5   2  -5  233.18   14.40
   5   2  -5  192.78   14.50
   5   2  -5  238.68   21.90
   5   2  -5  228.08   14.70
  -5  -2   5  206.18   23.80
   4   2  -5   34.50    6.70
  -4  -2   5   30.60    8.50
   3   2  -5    2.70    2.40
   2   2  -5  332.97   23.60
   1   2  -5  163.48   12.40
   0   2  -5 1884.11  109.19
  -1   2  -5  560.44   34.50
   1  -2   5  603.14   34.90
   2  -2   5 4444.96  253.97
  -3   2  -5  197.58   19.70
   4  -2   5  977.10   57.59
   5  -2   5   47.50    4.30
   5  -2   5   49.20    4.90
   5  -2   5   41.20    4.40
   6  -2   5   18.90    2.90
   6  -2   5   21.40    3.30
   7  -2   5   11.10    2.30
   7  -2   5   12.70    2.30
   8  -2   5   16.70    2.20
   8   1  -5   12.30    2.00
   8   1  -5   15.20    2.20
   7   1  -5  243.98   16.20
   7   1  -5  260.17   16.40
   7   1  -5  258.27   16.30
   7   1  -5  221.68   26.80
   6   1  -5  159.08   18.00
   6   1  -5  145.89   10.80
   5   1  -5   23.30    3.20
   5   1  -5   29.70    7.90
   5   1  -5   23.80    3.00
   5   1  -5   21.30    2.70
  -5  -1   5   13.80    6.10
   4   1  -5   83.29   10.40
  -4  -1   5   72.69    9.80
   3   1  -5   12.60    3.40
   2   1  -5  709.03   44.40
   1   1  -5 4360.16  250.37
   0   1  -5 1011.20   58.29
   0  -1   5  972.10   58.69
  -1   1  -5  285.57   18.20
   1  -1   5  300.87   18.30
  -2   1  -5  133.49    9.10
   2  -1   5  121.99    9.50
  -3   1  -5  590.14   36.30
  -4   1  -5   11.30    2.90
   5  -1   5    5.70    1.50
   5  -1   5    5.60    1.80
   6  -1   5   30.80    3.60
   6  -1   5   28.60    3.80
   7  -1   5   17.10    2.60
   7  -1   5   11.30    2.40
   8  -1   5    4.20    1.20
   8  -1   5    4.20    1.10
   8   0  -5    1.60    1.10
   8   0  -5    1.60    1.10
   7   0  -5  235.08   15.10
   7   0  -5  222.18   22.70
   7   0  -5  236.88   15.10
   7   0  -5  232.48   14.90
   7   0  -5  215.88   14.80
   6   0  -5   -1.80    1.20
   6   0  -5   -0.60    1.20
   6   0  -5    0.40    1.30
   6   0  -5   -1.20    1.30
   6   0  -5   -0.70    4.40
   5   0  -5    0.90    1.20
   5   0  -5   -0.30    3.10
   5   0  -5    0.00    1.10
   4   0  -5    1.90    2.30
  -4   0   5    4.70    2.80
   3   0  -5 1057.79   69.19
   2   0  -5   -0.20    1.00
   1   0  -5    4.30    1.40
  -1   0   5    4.60    1.10
   0   0  -5    0.80    0.50
   0   0   5    0.10    0.50
  -1   0  -5 4718.33  266.87
   1   0   5 4603.54  267.17
  -2   0  -5    0.40    0.70
   2   0   5    0.30    1.10
  -3   0  -5 9999.00  572.64
  -4   0  -5   -1.50    1.80
  -5   0  -5   63.39    9.60
   5   0   5   77.29    6.50
   5   0   5   85.69    6.90
   5   0   5   73.89    6.10
   6   0   5   -0.10    1.10
   6   0   5    0.50    1.30
   6   0   5    1.60    1.20
   7   0   5   64.19    5.50
   7   0   5   73.09    5.60
   7   0   5   62.69    6.50
   8   0   5    0.20    1.10
   8  -1  -5   23.40    3.30
   8  -1  -5   14.50    2.20
   7  -1  -5  280.17   18.10
   7  -1  -5  287.77   18.60
   6  -1  -5  156.08   11.40
   6  -1  -5  173.08   13.00
   6  -1  -5  172.18   18.00
   6  -1  -5  169.58   11.30
   6  -1  -5  161.18   12.70
   5  -1  -5   24.40    3.30
   5  -1  -5   22.40    3.00
   5  -1  -5   29.50    6.90
  -5   1   5   30.70    6.50
   4  -1  -5   87.69    9.90
  -4   1   5   96.79    8.60
  -4   1   5   78.99    8.50
   3  -1  -5   23.80    4.00
  -3   1   5   17.60    2.80
   2  -1  -5  793.62   48.70
  -2   1   5  813.42   48.10
   1  -1  -5 4951.80  301.77
   1  -1  -5 5120.79  300.97
  -1   1   5 5745.23  301.27
   0  -1  -5 1037.30   63.99
   0   1   5 1153.98   64.69
  -1  -1  -5  307.87   20.00
   1   1   5  289.57   20.40
  -2  -1  -5  131.29   11.20
   2   1   5  129.29   12.00
   2   1   5  134.99   11.00
  -3  -1  -5  555.94   38.20
   3   1   5  600.04   38.30
  -4  -1  -5   15.20    5.10
   4   1   5   10.40    3.70
  -5  -1  -5   10.10    5.60
   5   1   5    3.30    1.50
   5   1   5    6.50    1.60
   5   1   5    4.80    1.70
   6   1   5   34.90    3.60
   6   1   5   22.60    3.60
   6   1   5   25.30    3.40
   7   1   5   16.50    2.40
   7   1   5    9.70    2.40
   8   1   5    4.40    1.60
   8   1   5    4.30    1.20
   8  -2  -5   45.20    5.80
   8  -2  -5   30.90    3.10
   7  -2  -5    9.10    1.90
   7  -2  -5   11.00    2.60
   6  -2  -5   58.79    6.00
   6  -2  -5   61.79    5.60
   5  -2  -5  214.48   16.10
   5  -2  -5  261.47   20.40
   5  -2  -5  249.68   15.70
   4  -2  -5   41.80    6.00
   3  -2  -5    1.70    1.60
   2  -2  -5  400.46   25.10
  -2   2   5  393.06   24.00
   1  -2  -5  209.28   13.20
  -1   2   5  199.28   14.80
   0  -2  -5 2030.20  119.39
   0   2   5 2076.29  120.69
  -1  -2  -5  545.05   37.60
   1   2   5  578.04   39.40
  -2  -2  -5 4608.84  269.17
   2   2   5 4672.63  268.47
  -3  -2  -5  178.38   16.20
   3   2   5  190.98   15.90
  -4  -2  -5  937.81   62.99
   4   2   5 1062.39   56.39
   4   2   5  844.92   55.79
  -5  -2  -5   78.69   22.20
   5   2   5   42.60    4.50
   5   2   5   41.50    4.50
   6   2   5   13.50    2.60
   6   2   5   14.50    2.90
   7   2   5   11.10    2.30
   7   2   5    9.60    2.10
   8   2   5   16.50    2.20
   8   2   5   20.90    2.30
   8  -3  -5    7.70    1.60
   8  -3  -5   12.60    1.70
   7  -3  -5    3.90    1.60
   7  -3  -5    6.20    1.70
   6  -3  -5   39.50    4.00
   6  -3  -5   30.50    4.40
   5  -3  -5  458.45   31.20
   5  -3  -5  531.25   30.40
   4  -3  -5    9.10    1.70
   4  -3  -5   11.80    2.80
  -3   3   5    1.20    4.90
  -2   3   5  756.72   55.09
  -2   3   5  633.44   55.19
   1  -3  -5   14.30    2.10
   1  -3  -5   16.40    2.30
   0  -3  -5  818.02   52.09
  -1  -3  -5    8.90    2.80
  -2  -3  -5   63.09    8.20
  -3  -3  -5   14.30    4.90
  -4  -3  -5   15.60    5.50
   4   3   5   14.30    2.20
   4   3   5   11.70    2.40
   5   3   5    5.30    1.80
   5   3   5    5.10    1.80
   6   3   5   -0.20    1.10
   6   3   5   -2.00    0.80
   7   3   5    1.80    1.10
   7   3   5    2.10    1.10
   7  -4  -5   -0.10    0.90
   7  -4  -5    0.30    1.00
   6  -4  -5   14.40    3.30
  -6   4   5   15.60    3.00
   5  -4  -5   19.90    3.20
   5  -4  -5   16.70    3.50
   4  -4  -5   98.79    8.40
   4  -4  -5   98.59    7.40
   3  -4  -5    5.20    1.50
   3  -4  -5    1.60    1.40
   3  -4  -5    2.60    1.20
   2  -4  -5  339.37   21.50
   1  -4  -5  188.08   12.70
   1  -4  -5  170.38   12.30
   0  -4  -5   39.30    5.60
   0  -4  -5   34.40    4.00
   0   4   5   42.20    4.00
  -1  -4  -5  918.71   59.19
   1   4   5  929.11   54.69
   2   4   5    6.70    1.60
  -3  -4  -5   86.39   20.20
   3   4   5   71.19    5.70
   3   4   5   69.29    5.80
   3   4   5   63.79    5.90
   4   4   5    2.80    1.70
   4   4   5    5.30    1.50
   5   4   5   11.30    2.80
   5   4   5   11.90    2.50
   6   4   5   30.70    3.90
   6   4   5   36.30    3.90
  -7  -4  -5    5.40    2.10
   7   4   5    3.70    1.30
   7   4   5    2.80    1.10
   7  -5  -5    2.10    0.90
   7  -5  -5    2.10    1.10
   6  -5  -5    1.40    1.30
   6  -5  -5    2.90    1.30
  -6   5   5    9.40    2.30
   5  -5  -5   62.29    6.20
   5  -5  -5   71.09    5.80
  -5   5   5   54.29    6.20
   4  -5  -5  144.19   10.00
   4  -5  -5  134.49   10.40
   4  -5  -5  136.79   10.80
   3  -5  -5   63.89    6.20
   3  -5  -5   67.49    5.80
   3  -5  -5   77.59    6.80
  -3   5   5   72.29    6.90
   2  -5  -5  178.98   12.40
   2  -5  -5  194.78   13.40
  -2   5   5  185.08   13.70
   1  -5  -5   43.80    4.10
   1  -5  -5   49.80    5.00
  -1   5   5   45.60    5.00
   0  -5  -5   68.69    6.60
   0  -5  -5   63.79    8.80
   0  -5  -5   66.99    5.40
   0   5   5   72.99    6.40
  -1  -5  -5   -1.50    3.20
  -1  -5  -5   -1.30    1.00
   1   5   5    0.40    1.10
  -2  -5  -5    9.60    5.40
  -2  -5  -5   23.10    3.70
   2   5   5   18.80    3.10
   2   5   5   18.40    2.90
   2   5   5   22.00    2.80
  -3  -5  -5   -1.50    0.90
   3   5   5    0.60    1.10
   3   5   5   -0.90    1.00
   3   5   5    0.80    1.20
  -4  -5  -5    6.00    2.20
   4   5   5    5.20    1.60
   4   5   5    7.00    2.10
  -5  -5  -5    1.20    1.50
   5   5   5   -0.20    1.60
   5   5   5    0.30    1.20
  -6  -5  -5    4.10    2.00
   6   5   5    1.90    0.90
   6   5   5    1.00    1.10
   6  -6  -5   -0.20    0.90
   6  -6  -5    0.80    0.90
   5  -6  -5   13.50    2.60
   5  -6  -5    9.90    2.10
   4  -6  -5    8.10    2.70
   4  -6  -5    5.40    1.90
  -4   6   5    9.40    2.70
   3  -6  -5   24.80    3.80
   3  -6  -5   26.90    3.80
   3  -6  -5   31.80    3.60
  -3   6   5   19.30    3.80
   2  -6  -5  119.89    8.70
   2  -6  -5  124.89    9.80
  -2   6   5  100.79   11.20
   1  -6  -5    1.70    1.40
   1  -6  -5    0.00    1.40
  -1   6   5    1.70    1.70
   0  -6  -5   22.70    4.00
   0   6   5   31.60    4.20
  -1  -6  -5   13.10    3.50
   1   6   5   14.50    3.20
   1   6   5    7.20    1.90
  -2  -6  -5   15.60    3.60
   2   6   5   18.90    2.50
   2   6   5   15.60    2.90
   2   6   5   17.10    4.60
  -3  -6  -5    1.30    1.70
   3   6   5    4.10    1.30
   3   6   5    4.10    1.70
   3   6   5    2.10    1.50
  -4  -6  -5    3.00    1.90
   4   6   5    2.10    1.20
   4   6   5    1.00    1.00
  -5  -6  -5   -1.20    1.30
   5   6   5    0.60    0.80
   5   6   5   -0.70    1.00
  -6  -6  -5    0.50    1.50
   6   6   5    1.70    0.90
   6   6   5    1.20    0.70
   5  -7  -5    0.60    1.10
  -5   7   5    0.20    1.40
   4  -7  -5    3.80    1.40
   4  -7  -5    1.10    1.40
  -4   7   5    2.30    1.60
   3  -7  -5  102.19    8.20
   3  -7  -5   97.29    7.50
  -3   7   5   95.39    8.60
   2  -7  -5    1.10    1.00
   2  -7  -5   -1.50    1.10
  -2   7   5   -0.40    1.40
   1  -7  -5   71.09    7.00
  -1   7   5   75.19    7.20
   0  -7  -5   -2.00    1.20
   0   7   5    1.00    1.20
  -1  -7  -5    2.90    1.90
   1   7   5    1.00    1.10
  -2  -7  -5    0.70    1.60
   2   7   5    1.00    1.40
  -3  -7  -5    0.20    1.80
   3   7   5    1.70    1.00
   3   7   5    1.60    1.40
   3   7   5    0.50    1.50
  -4  -7  -5    0.80    1.40
   4   7   5    0.70    0.90
   4   7   5    1.60    0.80
  -5  -7  -5   -0.20    1.50
   5   7   5    0.40    0.60
   5   7   5    0.80    1.20
  -3   8   5   33.50    4.30
   2  -8  -5   -0.60    1.60
  -2   8   5    0.80    1.20
   1  -8  -5    3.60    1.80
  -1   8   5    5.70    2.00
   0  -8  -5    3.00    1.50
   0   8   5    3.20    1.60
  -1  -8  -5    0.80    1.50
   1   8   5    1.80    1.10
  -2  -8  -5    1.40    1.60
   2   8   5   -0.40    1.20
  -3  -8  -5    1.50    2.10
   3   8  -6    1.70    1.50
  -3  -8   6    0.50    1.30
   2   8  -6    1.30    1.10
  -2  -8   6    0.80    1.20
   1   8  -6    7.40    2.20
  -1  -8   6    5.00    1.80
   0   8  -6    2.30    1.50
   0  -8   6    1.70    1.90
  -1   8  -6    1.20    1.30
   1  -8   6   -0.70    1.00
  -2   8  -6    0.80    1.40
   2  -8   6    0.30    1.40
  -3   8  -6    1.80    1.80
   5   7  -6    1.00    0.70
   5   7  -6   -0.60    1.50
   4   7  -6   18.30    2.90
   4   7  -6   15.50    2.40
  -4  -7   6   15.80    3.00
   3   7  -6    9.60    2.00
   3   7  -6   10.10    2.40
   2   7  -6    2.10    1.70
  -2  -7   6    2.60    1.60
   1   7  -6   33.20    4.50
  -1  -7   6   31.40    4.60
   0   7  -6   49.70    5.50
   0  -7   6   46.50    5.70
  -1   7  -6   -0.50    1.10
   1  -7   6    0.80    1.10
  -2   7  -6    1.20    1.40
   2  -7   6   -0.20    1.10
  -3   7  -6   -0.40    1.20
   3  -7   6    0.40    1.20
   6   6  -6   -0.30    1.40
   6   6  -6    0.00    0.50
   6   6  -6   -0.50    0.80
   5   6  -6   -0.30    1.20
   5   6  -6    2.60    1.10
   5   6  -6    1.70    1.30
  -5  -6   6    5.90    2.30
   4   6  -6   17.10    2.60
   4   6  -6   12.80    2.70
  -4  -6   6   16.30    3.60
   3   6  -6    2.00    1.30
   3   6  -6    4.40    1.70
   3   6  -6    1.70    1.90
  -3  -6   6    0.30    1.50
   2   6  -6    9.50    2.00
   2   6  -6   16.40    3.50
  -2  -6   6    7.10    2.40
   1   6  -6    7.40    2.30
  -1  -6   6    4.60    2.10
   0   6  -6  138.09   11.20
   0  -6   6  157.08   12.00
  -1   6  -6   10.00    2.70
   1  -6   6   12.60    3.20
  -2   6  -6    6.00    1.90
   2  -6   6    3.30    1.60
  -3   6  -6    8.20    2.30
   3  -6   6    8.70    2.00
   3  -6   6   10.40    2.30
   3  -6   6    9.60    2.70
  -4   6  -6    7.20    2.60
   4  -6   6   10.10    2.00
   4  -6   6    9.60    2.00
   4  -6   6   12.30    2.40
   5  -6   6   16.20    2.70
   5  -6   6   13.40    2.90
   6  -6   6   17.50    2.20
   7   5  -6    2.40    0.80
   7   5  -6    2.00    0.70
   6   5  -6    0.50    1.00
   6   5  -6    1.80    1.10
   6   5  -6    1.10    1.00
   5   5  -6   12.50    2.60
   5   5  -6   14.90    2.60
   5   5  -6    9.80    2.10
   5   5  -6    4.20    7.90
  -5  -5   6   18.40    3.30
   4   5  -6  121.19   15.70
   4   5  -6  140.19   10.40
   4   5  -6  130.19   11.00
   4   5  -6  155.58   10.30
   3   5  -6   76.09   11.00
   3   5  -6   82.79    6.60
   3   5  -6   76.79    6.80
   3   5  -6   76.99    6.40
  -3  -5   6   77.49    7.20
   2   5  -6  259.47   21.10
   2   5  -6  253.87   17.00
   2   5  -6  257.27   16.40
  -2  -5   6  256.17   25.00
  -2  -5   6  245.98   17.50
   1   5  -6    8.90    2.30
   1   5  -6    7.90    1.70
  -1  -5   6    6.20    1.90
  -1  -5   6   23.10    7.10
   0   5  -6   -1.10    0.50
   0  -5   6    1.80    1.40
   0  -5   6   -3.20    3.50
  -1   5  -6   26.20    3.60
   1  -5   6   28.50    3.80
   1  -5   6   29.10    3.20
  -2   5  -6    0.90    1.20
   2  -5   6    1.80    1.10
   2  -5   6    4.80    1.40
   2  -5   6    3.30    1.50
  -3   5  -6    1.20    1.40
   3  -5   6    5.60    2.40
   3  -5   6    2.70    1.50
   3  -5   6    0.60    1.20
  -4   5  -6    0.70    1.70
   4  -5   6    0.70    1.30
   4  -5   6    0.60    1.20
   5  -5   6    3.60    1.50
   5  -5   6    2.70    1.30
   5  -5   6    3.40    1.70
   6  -5   6    0.00    1.50
   6  -5   6    4.00    1.40
   7   4  -6    0.20    0.80
   7   4  -6    2.00    1.20
   7   4  -6    1.20    1.00
   6   4  -6   -4.20    4.90
   6   4  -6   -1.50    1.00
   5   4  -6   45.30    4.50
   5   4  -6   39.50    4.30
   5   4  -6   43.40    4.80
  -5  -4   6   47.80    5.40
   4   4  -6    4.10    3.40
   4   4  -6    2.80    1.30
   4   4  -6    4.30    1.60
   4   4  -6    2.90    1.30
  -4  -4   6    3.80    2.00
   3   4  -6    3.80    1.40
   3   4  -6    9.20    1.80
   3   4  -6    7.80    1.90
  -3  -4   6    3.40    1.80
  -3  -4   6   -0.80    3.70
   2   4  -6    1.00    0.90
   2   4  -6    2.70    2.10
  -2  -4   6    1.80    1.20
  -2  -4   6    1.00    2.90
   1   4  -6  151.48   16.00
   1   4  -6  196.68   12.30
  -1  -4   6  185.08   12.60
   0   4  -6   67.59    6.40
   0   4  -6   67.39    5.70
   0  -4   6   68.29    6.00
  -1   4  -6  811.02   48.40
   1  -4   6  872.01   49.20
   1  -4   6  782.12   49.50
   1  -4   6  783.22   48.60
  -2   4  -6  202.48   13.30
   2  -4   6  185.28   13.40
  -3   4  -6   25.20    3.30
   3  -4   6   24.90    2.90
   3  -4   6   25.40    3.40
   3  -4   6   26.40    3.20
   4  -4   6    1.30    1.00
   4  -4   6   -2.10    1.00
   5  -4   6  166.98   12.20
   5  -4   6  176.78   12.40
   5  -4   6  175.88   11.50
   6  -4   6    3.60    1.70
   6  -4   6    2.40    1.40
   6  -4   6    2.40    1.40
   7  -4   6    4.40    1.80
   7  -4   6    4.10    1.40
   8   3  -6   42.50    3.80
   8   3  -6   43.40    3.50
   7   3  -6    2.10    1.30
   7   3  -6    1.20    1.10
   7   3  -6    2.80    1.30
   6   3  -6   10.40    7.20
   6   3  -6    5.70    1.70
   6   3  -6    5.30    1.80
   6   3  -6    6.40    1.80
   5   3  -6  279.97   17.30
   5   3  -6  243.88   24.40
   5   3  -6  280.67   17.10
   5   3  -6  239.48   17.30
  -5  -3   6  263.07   17.70
   4   3  -6   29.90    8.00
   4   3  -6   25.70    3.20
   4   3  -6   17.60    2.80
   4   3  -6   22.30    2.70
  -4  -3   6   22.40    9.00
  -4  -3   6   24.20    3.40
   3   3  -6 1056.29   59.69
   3   3  -6  990.90   65.59
  -3  -3   6  996.00   59.89
   2   3  -6   86.69    9.50
   2   3  -6   87.29    6.50
   1   3  -6   77.29    7.90
   0   3  -6    0.20    1.20
   1  -3   6   66.19    5.80
   2  -3   6    2.70    1.00
   3  -3   6    1.40    1.00
   4  -3   6    9.80    1.80
   4  -3   6    7.70    1.80
   5  -3   6    2.70    1.50
   5  -3   6    4.60    1.60
   5  -3   6    2.30    1.30
   6  -3   6    1.10    1.40
   6  -3   6    3.90    1.90
   6  -3   6    0.90    1.00
   7  -3   6    7.70    1.80
   7  -3   6    5.50    1.50
   8   2  -6   -0.80    0.70
   8   2  -6    1.20    0.90
   7   2  -6   12.20    2.40
   7   2  -6   20.30    7.50
   7   2  -6    6.60    1.70
   7   2  -6    9.90    2.00
   6   2  -6   -0.40    1.00
   6   2  -6    1.80    1.20
   6   2  -6   -5.30    3.10
   6   2  -6    1.00    1.10
   5   2  -6   39.00    4.10
   5   2  -6   49.30    9.10
   5   2  -6   48.20    4.40
   5   2  -6   37.50    3.90
  -5  -2   6   28.80    9.90
   4   2  -6  111.89   13.00
  -4  -2   6  105.89   13.70
   3   2  -6   15.70    4.90
   3   2  -6   19.10    2.40
   2   2  -6  127.99   14.60
   1   2  -6   14.30    2.70
   0   2  -6  148.09   10.80
   0  -2   6  150.78   10.90
   1  -2   6   75.79    6.00
   2  -2   6 2034.40  117.69
  -3   2  -6  151.68   17.10
   4  -2   6  148.59   11.00
   4  -2   6  176.68   11.40
   5  -2   6   89.09    7.10
   5  -2   6   75.59    6.50
   6  -2   6   46.00    4.60
   6  -2   6   40.40    4.70
   7  -2   6    0.50    1.00
   7  -2   6   -1.70    1.00
   8  -2   6    2.30    1.00
   8  -2   6    2.20    1.00
   8   1  -6   37.90    3.50
   8   1  -6   35.20    3.10
   8   1  -6   32.80    3.30
   7   1  -6   23.60    3.30
   7   1  -6   20.30    3.10
   7   1  -6   23.50    3.40
   6   1  -6  309.27   22.30
   6   1  -6  325.37   29.00
   6   1  -6  313.77   20.20
   5   1  -6   94.49    7.40
   5   1  -6   90.39    7.00
   5   1  -6   86.59   12.00
   5   1  -6   87.09    7.10
  -5  -1   6   72.69   12.80
   4   1  -6  645.44   44.90
   3   1  -6    2.60    2.00
   2   1  -6  206.88   15.70
   1   1  -6  132.19   10.20
   0  -1   6   96.19    7.30
  -1   1  -6    4.30    1.30
   1  -1   6    6.10    1.60
  -2   1  -6    2.30    1.00
   2  -1   6    1.00    1.20
  -3   1  -6    1.80    1.40
  -4   1  -6   44.00    5.40
   5  -1   6   -0.10    1.10
   5  -1   6    1.10    0.90
   6  -1   6   51.09    4.90
   6  -1   6   48.20    5.00
   7  -1   6   14.80    2.60
   8  -1   6   -0.60    0.70
   8  -1   6    0.80    0.90
   8   0  -6    3.50    1.40
   8   0  -6    6.90    1.80
   8   0  -6   10.60    2.20
   7   0  -6   -1.20    1.10
   7   0  -6    0.80    1.10
   7   0  -6    1.70    1.20
   7   0  -6    8.70    6.80
   7   0  -6    0.70    1.10
   6   0  -6   -5.80    4.00
   6   0  -6    2.70    1.70
   6   0  -6    2.60    1.60
   6   0  -6    1.10    1.30
   6   0  -6    2.10    2.30
   5   0  -6    3.70    5.60
   5   0  -6   -0.30    1.10
   5   0  -6   -0.90    2.00
   5   0  -6    0.80    1.50
  -5   0   6    4.60    5.20
   4   0  -6  259.47   21.50
   3   0  -6   -0.60    1.00
   2   0  -6  113.49    9.70
   1   0  -6    0.20    0.80
  -1   0   6    0.40    0.50
   0   0  -6 2285.57  138.29
   0   0   6 2524.95  138.69
  -1   0  -6    1.60    0.90
   1   0   6    0.50    0.90
  -2   0  -6   56.39    5.70
   2   0   6   52.39    6.10
  -3   0  -6   -0.30    1.30
  -4   0  -6  675.13   44.30
  -5   0  -6    2.30    4.50
   6   0   6    9.90    2.40
   6   0   6   10.40    2.00
   6   0   6    9.20    2.10
   7   0   6   -1.10    1.10
   7   0   6   -0.20    0.90
   7   0   6   -0.70    1.30
   8   0   6    1.80    1.30
   8  -1  -6   39.50    4.40
   8  -1  -6   44.70    4.10
   7  -1  -6   17.30    2.90
   7  -1  -6   21.40    3.20
   6  -1  -6  293.37   21.10
   6  -1  -6  374.56   23.30
   6  -1  -6  347.37   21.70
   6  -1  -6  356.06   29.10
   6  -1  -6  347.57   21.50
   5  -1  -6  115.19    7.90
   5  -1  -6  108.29   12.40
   5  -1  -6   95.99    8.30
   5  -1  -6   96.09    7.50
  -5   1   6  108.99   11.90
   4  -1  -6  656.83   43.30
  -4   1   6  644.24   40.40
  -4   1   6  610.24   41.60
   3  -1  -6    1.20    1.50
  -3   1   6    0.80    1.00
   2  -1  -6  242.98   16.90
  -2   1   6  240.68   15.70
   1  -1  -6  141.19    9.90
   1  -1  -6  150.18   10.30
  -1   1   6  145.59   10.10
   0  -1  -6   92.29    7.10
   0   1   6   91.89    7.50
  -1  -1  -6    6.90    2.10
   1   1   6    5.30    2.10
  -2  -1  -6    0.20    0.70
   2   1   6    0.90    1.50
  -3  -1  -6    2.20    1.80
  -4  -1  -6   45.00    7.40
  -5  -1  -6   -2.20    5.00
   5   1   6   -1.20    1.00
   5   1   6    1.70    1.20
   5   1   6    2.20    1.20
   6   1   6   45.80    4.20
   6   1   6   42.70    4.50
   6   1   6   38.00    4.60
   7   1   6   14.20    2.50
   7   1   6   19.30    3.00
   8   1   6   -1.40    0.80
   8   1   6    0.30    1.10
   8  -2  -6    1.80    1.00
   8  -2  -6    1.10    1.50
   7  -2  -6   12.80    2.70
   7  -2  -6    8.20    2.10
   6  -2  -6    2.10    1.40
   6  -2  -6   -0.60    1.20
   5  -2  -6   46.60    8.20
   5  -2  -6   47.20    4.70
   5  -2  -6   36.60    4.60
   5  -2  -6   48.30    4.50
   4  -2  -6  135.49   12.50
   3  -2  -6   21.70    4.60
   2  -2  -6  159.08   11.50
  -2   2   6  145.89   10.50
   1  -2  -6   19.10    2.40
  -1   2   6   18.40    3.20
   0  -2  -6  179.48   12.60
   0   2   6  168.38   13.60
  -1  -2  -6   67.59    6.90
   1   2   6   60.79    7.80
  -2  -2  -6 2119.39  126.19
  -3  -2  -6  143.19   14.00
  -4  -2  -6  148.59   15.40
   4   2   6  156.88   10.50
   4   2   6  125.99    9.90
   5   2   6   72.79    6.30
   5   2   6   66.09    5.90
   6   2   6   33.80    4.00
   6   2   6   34.70    4.10
   7   2   6   -1.40    0.80
   7   2   6   -1.50    0.80
   8   2   6    2.30    1.00
   8   2   6    1.40    0.90
   8  -3  -6   57.29    4.60
   8  -3  -6   50.69    4.10
   7  -3  -6    1.80    1.10
   7  -3  -6    1.10    1.30
   6  -3  -6    8.30    1.90
   6  -3  -6    5.30    2.10
   5  -3  -6  255.07   18.50
   5  -3  -6  289.57   17.70
   4  -3  -6   21.90    2.80
   4  -3  -6   23.10    3.30
  -3   3   6  994.90   74.59
  -2   3   6  102.79   15.90
   1  -3  -6   89.39    7.10
   0  -3  -6    0.70    1.00
  -1  -3  -6   74.79    8.10
  -2  -3  -6    3.50    2.20
  -3  -3  -6   -1.00    2.60
  -4  -3  -6    4.50    4.80
   4   3   6    4.30    1.60
   4   3   6   10.30    2.20
   5   3   6    2.70    1.40
   5   3   6    0.90    1.10
   6   3   6    2.30    1.30
   6   3   6    1.50    1.10
   7   3   6    5.70    1.60
   7   3   6    6.70    1.80
   7  -4  -6    1.30    0.90
   7  -4  -6    0.00    0.80
   6  -4  -6    0.20    1.50
   6  -4  -6    0.70    1.50
  -6   4   6    0.00    2.10
   5  -4  -6   39.30    5.00
   5  -4  -6   41.30    4.30
   4  -4  -6    3.30    1.60
   4  -4  -6    2.10    1.40
   3  -4  -6    8.30    1.90
   3  -4  -6    6.50    1.50
   2  -4  -6    2.30    1.20
   1  -4  -6  232.08   15.60
   1  -4  -6  214.88   14.90
   0  -4  -6   71.09    6.20
   0  -4  -6   80.59    8.30
   0   4   6   69.49    6.00
  -1  -4  -6  835.62   54.39
   1   4   6  843.32   49.90
  -2  -4  -6  192.08   17.80
   2   4   6  182.68   12.40
  -3  -4  -6   32.40    6.40
   3   4   6   19.80    2.80
   3   4   6   25.70    3.20
   4   4   6   -0.60    1.20
   4   4   6    0.70    1.00
   5   4   6  136.69   10.50
   5   4   6  136.09   10.00
   6   4   6    4.00    1.50
   6   4   6    1.80    1.20
  -7  -4  -6   -0.10    1.80
   7   4   6    4.30    1.30
   7   4   6    3.90    1.40
   7  -5  -6    2.00    1.20
   7  -5  -6    1.40    0.90
   6  -5  -6   -1.30    0.70
   6  -5  -6   -0.40    0.90
  -6   5   6    1.90    1.60
   5  -5  -6   18.10    3.00
   5  -5  -6   17.40    3.30
  -5   5   6   14.00    3.10
   4  -5  -6  150.58   11.90
   4  -5  -6  159.28   11.00
  -4   5   6  160.98   12.80
   3  -5  -6   77.89    6.40
   3  -5  -6   82.79    6.90
   3  -5  -6   81.19    7.20
   2  -5  -6  275.97   17.70
   2  -5  -6  253.17   18.80
   2  -5  -6  253.57   16.70
  -2   5   6  264.07   18.10
   1  -5  -6    7.20    1.60
   1  -5  -6   13.40    2.90
  -1   5   6   10.70    2.60
   0  -5  -6    0.10    5.70
   0  -5  -6   -1.80    1.20
   0  -5  -6    2.90    1.20
   0   5   6   -1.00    0.90
  -1  -5  -6   36.40    4.60
   1   5   6   30.10    3.90
  -2  -5  -6    2.30    4.80
  -2  -5  -6    1.00    1.10
   2   5   6    3.20    1.30
   2   5   6    1.20    1.40
   3   5   6    0.00    1.90
   3   5   6    1.50    1.30
   4   5   6   -0.80    1.10
   4   5   6   -2.30    1.00
  -5  -5  -6    1.70    1.60
   5   5   6    2.60    1.30
   5   5   6    1.90    1.10
  -6  -5  -6    4.90    1.70
   6   5   6    2.40    0.90
   6   5   6    3.20    1.50
   6  -6  -6    1.00    0.90
   6  -6  -6   -0.40    0.90
   5  -6  -6    1.90    1.40
   5  -6  -6    0.60    1.00
  -5   6   6    0.10    1.40
   4  -6  -6   12.90    2.50
  -4   6   6   19.40    3.90
   3  -6  -6    1.90    1.70
   3  -6  -6    1.70    1.60
   3  -6  -6    3.40    1.40
  -3   6   6    3.70    2.10
   2  -6  -6    8.30    2.70
   2  -6  -6   10.50    2.60
   2  -6  -6   11.50    2.20
  -2   6   6    9.90    2.90
   1  -6  -6    8.20    2.00
   1  -6  -6    8.00    2.10
  -1   6   6    9.00    2.80
   0  -6  -6  140.39   11.60
   0   6   6  153.98   11.60
  -1  -6  -6    8.80    3.20
   1   6   6   11.10    2.40
   1   6   6    8.40    1.80
  -2  -6  -6    4.60    2.10
   2   6   6    1.90    1.20
   2   6   6    1.60    1.80
   2   6   6    3.10    1.50
  -3  -6  -6    6.80    2.50
   3   6   6    3.60    1.80
   3   6   6    6.10    1.60
   3   6   6    8.60    2.00
  -4  -6  -6    7.10    2.50
   4   6   6    7.80    1.70
   4   6   6    5.10    1.70
  -5  -6  -6    8.20    2.30
   5   6   6    6.20    1.40
   5   6   6    9.10    2.00
  -6  -6  -6   14.00    2.70
   6   6   6   11.60    1.60
   6   6   6   13.60    2.00
   5  -7  -6    3.50    2.30
   5  -7  -6   -0.10    0.90
  -5   7   6    1.10    1.60
   4  -7  -6   15.10    2.30
   4  -7  -6   18.10    2.70
  -4   7   6   18.20    3.30
   3  -7  -6    8.90    2.20
   3  -7  -6    6.60    2.60
  -3   7   6    6.80    2.20
   2  -7  -6    2.20    1.30
   2  -7  -6    1.10    1.40
  -2   7   6    3.80    2.00
   1  -7  -6   40.50    4.80
  -1   7   6   33.10    4.60
   0  -7  -6   55.89    6.40
   0   7   6   48.90    5.50
  -1  -7  -6    3.50    1.80
   1   7   6    2.40    1.30
  -2  -7  -6    1.80    1.50
   2   7   6    0.00    1.10
  -3  -7  -6    0.90    1.60
   3   7   6    0.10    1.40
   3   7   6    3.10    1.10
   3   7   6    0.50    1.40
  -4  -7  -6   -1.40    1.10
   4   7   6    0.00    0.70
   4   7   6   -1.80    1.00
  -3   8   6    0.60    1.30
   2  -8  -6    2.30    2.50
  -2   8   6   -1.90    1.30
   1  -8  -6    4.50    2.10
  -1   8   6    8.50    2.30
   0  -8  -6    3.30    1.60
   0   8   6    1.50    1.30
  -1  -8  -6    1.70    2.10
   1   8   6    1.60    0.90
  -2  -8  -6    0.00    1.40
   2   8   6    1.40    2.60
  -3  -8  -6    2.50    1.80
   3   8  -7    7.80    2.20
   2   8  -7    9.20    2.50
  -2  -8   7    6.20    1.90
   1   8  -7   12.50    2.60
  -1  -8   7   20.70    3.70
   0   8  -7    0.30    1.00
   0  -8   7   -0.20    1.40
  -1   8  -7    7.80    2.00
   1  -8   7    7.10    2.30
  -2   8  -7    2.70    2.10
   2  -8   7    5.40    1.70
   5   7  -7    0.40    0.90
   5   7  -7    0.00    0.60
   4   7  -7    2.60    1.10
  -4  -7   7    2.50    1.70
   3   7  -7   -1.80    0.80
  -3  -7   7   -0.40    1.60
   2   7  -7   -0.40    1.00
  -2  -7   7    2.00    1.30
   1   7  -7    1.20    1.60
  -1  -7   7   -0.50    1.30
   0   7  -7   31.30    4.40
   0  -7   7   39.00    5.10
  -1   7  -7    5.60    1.80
   1  -7   7    5.80    2.00
  -2   7  -7    2.20    1.20
   2  -7   7    1.10    1.10
  -3   7  -7    1.10    1.60
   3  -7   7    6.20    2.40
   6   6  -7    1.50    0.80
   6   6  -7    2.40    1.40
   6   6  -7    0.70    0.80
   5   6  -7   -0.60    0.80
   5   6  -7    1.30    0.90
   5   6  -7   -1.40    0.90
  -5  -6   7    0.40    1.80
   4   6  -7    9.10    1.90
   4   6  -7    9.80    2.50
   4   6  -7    7.90    2.20
  -4  -6   7    9.70    2.60
   3   6  -7   22.60    3.60
   3   6  -7   20.60    3.00
   3   6  -7   20.20    3.20
  -3  -6   7   20.10    3.80
   2   6  -7    5.80    1.70
   2   6  -7    2.30    1.20
  -2  -6   7    3.60    1.70
   1   6  -7   40.40    4.80
  -1  -6   7   43.30    5.30
   0   6  -7   14.00    2.90
   0  -6   7   18.70    3.60
  -1   6  -7   84.69    7.40
   1  -6   7   76.39    7.80
  -2   6  -7    4.10    1.60
   2  -6   7    7.00    2.60
  -3   6  -7    9.00    2.10
   3  -6   7    7.80    1.90
   3  -6   7    7.60    2.40
   4  -6   7   12.60    2.20
   4  -6   7   11.90    2.20
   5  -6   7    3.20    1.60
   5  -6   7   -0.60    1.10
   7   5  -7    0.40    0.70
   7   5  -7    0.70    0.70
   6   5  -7    5.70    1.40
   6   5  -7    4.00    1.50
   6   5  -7    1.50    1.00
   5   5  -7    3.10    1.30
   5   5  -7    9.40    5.80
   5   5  -7    1.00    1.10
   5   5  -7    4.20    1.40
  -5  -5   7    1.80    2.10
   4   5  -7    4.50    1.90
   4   5  -7   -3.60    3.70
   4   5  -7    2.80    1.30
   4   5  -7    3.20    1.40
   3   5  -7    8.80    2.20
   3   5  -7    9.80    2.30
   3   5  -7    7.90    5.00
  -3  -5   7    9.30    2.40
   2   5  -7   87.69    6.60
   2   5  -7   76.99    6.90
   2   5  -7   76.39   10.20
  -2  -5   7   80.39   13.80
  -2  -5   7   83.49    7.40
   1   5  -7  119.59    8.40
   1   5  -7  116.99    9.10
  -1  -5   7  121.89    9.60
  -1  -5   7  103.89   13.90
   0   5  -7   83.19    7.10
   0  -5   7   79.99    7.20
   0  -5   7   78.39   12.00
  -1   5  -7   62.79    5.80
   1  -5   7   60.59    6.10
  -2   5  -7   52.59    5.20
   2  -5   7   50.99    4.70
   2  -5   7   48.40    4.70
   2  -5   7   50.59    5.40
  -3   5  -7   10.70    2.20
   3  -5   7   12.10    2.30
   4  -5   7   37.20    4.00
   4  -5   7   39.70    4.20
   5  -5   7   21.00    2.80
   5  -5   7   21.30    3.10
   5  -5   7   22.80    3.10
   6  -5   7    8.50    1.80
   6  -5   7    6.40    1.60
   7   4  -7    2.00    1.20
   7   4  -7    0.20    0.80
   7   4  -7   -1.00    0.60
   6   4  -7    2.20    1.20
   6   4  -7    5.00    2.10
   6   4  -7   11.90    6.30
   5   4  -7    7.10    1.80
   5   4  -7    3.20    1.40
   5   4  -7    6.10    1.90
   5   4  -7    4.40    4.20
  -5  -4   7    5.00    2.40
   4   4  -7   75.29    6.10
   4   4  -7   72.79    6.60
   4   4  -7   70.79   11.20
   4   4  -7   75.69    6.60
  -4  -4   7   83.09    7.10
   3   4  -7   20.30    3.10
   3   4  -7   12.40    2.30
   3   4  -7   10.30    3.90
   3   4  -7   20.60    2.70
  -3  -4   7   17.20    3.20
  -3  -4   7   31.10    8.60
   2   4  -7   69.29    5.30
   2   4  -7   64.89    5.60
   2   4  -7   56.49    8.00
  -2  -4   7   63.29    5.80
   1   4  -7   58.69    7.10
   1   4  -7   58.69    5.20
  -1  -4   7   64.59    5.50
   0   4  -7    0.00    0.80
   0   4  -7   -2.70    2.30
   0  -4   7    1.00    1.00
  -1   4  -7   65.99    5.40
   1  -4   7   62.09    6.90
   1  -4   7   58.19    5.60
  -2   4  -7  209.78   13.70
   2  -4   7  195.28   13.90
   2  -4   7  202.78   13.50
  -3   4  -7   12.20    2.10
   3  -4   7    8.30    2.00
   3  -4   7    7.50    1.60
   3  -4   7    7.70    2.40
   4  -4   7   21.50    2.80
   5  -4   7    4.30    1.60
   5  -4   7    5.10    1.30
   5  -4   7    2.50    1.90
   6  -4   7    0.10    1.20
   6  -4   7    2.00    1.30
   6  -4   7   -1.10    1.60
   7  -4   7    6.20    1.60
   7  -4   7    7.30    2.00
   8   3  -7    8.60    1.40
   7   3  -7    1.10    1.10
   7   3  -7    0.30    1.00
   7   3  -7    2.60    1.20
   6   3  -7   44.80    4.60
   6   3  -7   46.40   11.30
   6   3  -7   45.60    4.80
   6   3  -7   49.10    4.70
   5   3  -7   17.70    3.50
   5   3  -7   24.70    3.20
   5   3  -7   24.00    7.60
   5   3  -7   20.30    2.90
   4   3  -7    4.30    1.60
   4   3  -7    1.80    2.70
   4   3  -7    1.90    1.30
   4   3  -7    4.40    1.30
  -4  -3   7    2.10    1.80
  -4  -3   7    0.10    4.90
   3   3  -7  389.16   31.20
   3   3  -7  451.75   26.00
  -3  -3   7  416.16   26.00
   2   3  -7  561.54   38.10
   1   3  -7   14.00    3.50
   0   3  -7  106.39    9.10
   0  -3   7  118.59    9.90
  -1   3  -7 1123.39   69.49
   1  -3   7 1207.68   69.69
   1  -3   7 1240.48   70.49
   2  -3   7   50.79    4.70
   3  -3   7   36.00    4.00
   4  -3   7   36.50    3.80
   4  -3   7   33.40    3.60
   5  -3   7  316.67   20.70
   5  -3   7  335.17   21.00
   5  -3   7  316.67   19.80
   6  -3   7    9.00    2.10
   6  -3   7   10.70    2.50
   7  -3   7    6.40    1.70
   7  -3   7    4.50    1.50
   8   2  -7    0.50    0.80
   8   2  -7    0.70    0.70
   8   2  -7   -1.10    1.20
   7   2  -7    5.30    1.70
   7   2  -7    8.20    1.70
   7   2  -7   10.50    6.60
   6   2  -7   26.80    3.40
   6   2  -7   34.90    3.70
   6   2  -7   33.40    3.90
   6   2  -7   16.30    6.60
   5   2  -7   11.00    2.20
   5   2  -7   11.30    2.40
   5   2  -7    5.20    4.30
   5   2  -7   13.80    2.30
  -5  -2   7   12.10    9.30
   4   2  -7   19.50    5.40
   3   2  -7  211.08   18.40
   3   2  -7  218.28   13.90
   2   2  -7   46.30    6.20
   1   2  -7   39.70    4.90
   0   2  -7  741.33   46.90
   0  -2   7  816.92   47.30
   1  -2   7    4.60    1.60
   2  -2   7   68.19    6.20
  -3   2  -7  380.06   32.50
   4  -2   7  120.69    8.80
   4  -2   7  114.99    9.80
   5  -2   7   27.40    3.30
   5  -2   7   29.10    3.70
   6  -2   7    1.30    1.20
   6  -2   7    1.00    1.30
   7  -2   7   24.90    3.00
   7  -2   7   19.50    3.20
   8  -2   7    4.80    1.20
   8  -2   7    2.50    1.10
   8   1  -7   10.70    1.80
   8   1  -7    7.70    1.30
   8   1  -7   10.80    1.80
   7   1  -7  136.09    9.20
   7   1  -7  110.79    9.90
   7   1  -7  105.69   17.70
   6   1  -7  137.09    9.90
   6   1  -7  140.09    9.80
   6   1  -7  125.19   11.60
   6   1  -7  130.39   16.40
   5   1  -7  397.76   25.10
   5   1  -7  436.36   25.00
   5   1  -7  361.56   24.70
   5   1  -7  415.06   33.10
  -5  -1   7  410.46   34.00
   4   1  -7  530.85   38.50
   3   1  -7   60.49    7.70
   2   1  -7    8.20    2.40
   1   1  -7 1221.68   72.59
   0  -1   7 1286.37   75.39
  -1   1  -7   12.60    2.10
   1  -1   7   14.60    2.40
  -2   1  -7 1245.58   70.69
   2  -1   7 1148.59   71.39
  -3   1  -7 1497.95   88.59
  -4   1  -7  467.05   30.80
   5  -1   7    1.00    1.10
   5  -1   7    1.60    1.00
   6  -1   7   95.29    8.10
   6  -1   7  100.09    7.70
   7  -1   7  110.79    9.20
   7  -1   7  132.69    8.90
   8  -1   7    4.30    1.20
   8  -1   7    2.00    1.10
   8   0  -7   -1.40    1.20
   8   0  -7    2.40    1.80
   7   0  -7   30.30    3.70
   7   0  -7   29.40    3.30
   7   0  -7   26.90   11.80
   7   0  -7   28.80    3.30
   7   0  -7   20.50    3.40
   6   0  -7    0.30    1.50
   6   0  -7    4.00    4.30
   6   0  -7   -1.00    1.50
   5   0  -7   65.49    6.40
   5   0  -7   90.19    6.50
   5   0  -7   77.29   11.30
  -5   0   7   77.59   12.10
   4   0  -7    0.40    1.90
   3   0  -7   12.70    3.70
   2   0  -7    0.80    1.20
  -2   0   7   -0.80    0.60
   1   0  -7  729.83   44.50
  -1   0   7  742.93   44.20
   0   0  -7    0.60    0.70
   0   0   7    0.80    0.60
  -1   0  -7 1916.31  109.19
   1   0   7 1835.12  109.59
  -2   0  -7   -0.10    0.80
   2   0   7   -1.10    1.40
  -3   0  -7 1052.19   64.59
  -4   0  -7    2.20    2.50
  -5   0  -7    2.60    4.30
   5   0   7    9.30    1.90
   5   0   7    9.00    2.20
   5   0   7   10.60    2.00
   6   0   7   -0.90    1.30
   6   0   7    1.00    1.00
   6   0   7   -0.30    1.10
   7   0   7   32.20    4.20
   7   0   7   37.30    3.80
   7   0   7   40.50    3.70
   8   0   7    1.40    1.00
   8  -1  -7    6.50    1.70
   7  -1  -7  148.19   11.00
   7  -1  -7  134.79   10.00
   6  -1  -7  142.19   11.10
   6  -1  -7  152.98   17.00
   6  -1  -7  151.88   10.70
   5  -1  -7  452.85   26.20
   5  -1  -7  388.06   26.50
   5  -1  -7  417.26   25.70
   5  -1  -7  438.96   32.80
  -5   1   7  421.46   31.70
   4  -1  -7  604.14   40.60
  -4   1   7  565.94   37.50
   3  -1  -7   65.19    7.60
  -3   1   7   75.39    6.60
   2  -1  -7   15.90    2.80
  -2   1   7   15.70    2.50
   1  -1  -7 1369.06   81.39
  -1   1   7 1422.96   81.79
   0  -1  -7 1321.47   77.39
   0   1   7 1320.47   78.09
  -1  -1  -7   15.10    3.00
   1   1   7   25.00    4.10
  -2  -1  -7 1315.47   79.49
  -3  -1  -7 1350.86   82.89
  -4  -1  -7  437.86   32.20
  -5  -1  -7  -10.80    6.40
   5   1   7    1.40    1.20
   5   1   7    0.50    1.20
   5   1   7    0.70    1.20
   6   1   7   89.59    7.60
   6   1   7   78.19    7.00
   6   1   7   93.19    6.70
   7   1   7  108.19    8.20
   7   1   7  115.29    8.80
   8   1   7    1.30    0.90
   8   1   7    1.90    1.90
   8  -2  -7    0.00    0.90
   8  -2  -7    0.60    1.00
   7  -2  -7    6.90    1.90
   7  -2  -7    6.80    1.80
   6  -2  -7   38.00    4.70
   6  -2  -7   38.80    4.30
   6  -2  -7   38.10    4.00
   5  -2  -7   13.80    4.70
   5  -2  -7   12.20    2.50
   5  -2  -7   13.40    2.20
   5  -2  -7    8.40    2.20
   4  -2  -7   19.40    4.90
   3  -2  -7  263.67   19.00
  -3   2   7  248.58   18.70
   2  -2  -7   70.29    6.50
  -2   2   7   57.39    5.50
   1  -2  -7   53.89    4.90
  -1   2   7   60.49    5.90
   0  -2  -7  869.61   52.79
   0   2   7  883.01   54.39
  -1  -2  -7    3.20    1.70
   1   2   7    4.00    2.40
  -2  -2  -7   65.49    7.80
  -3  -2  -7  329.77   34.50
   3   2   7  361.06   31.30
  -4  -2  -7  101.29   12.40
   4   2   7  105.09    8.20
   4   2   7   89.29    7.50
   5   2   7   21.40    3.30
   5   2   7   25.90    3.50
   6   2   7    1.60    1.10
   6   2   7   -1.00    1.10
   7   2   7   17.70    2.80
   7   2   7   21.90    2.90
   8   2   7    3.80    1.20
   8   2   7    2.40    1.00
   8  -3  -7   15.40    2.30
   8  -3  -7   14.60    2.00
   7  -3  -7    1.40    1.00
   7  -3  -7    1.80    1.10
   6  -3  -7   57.09    6.00
   6  -3  -7   50.59    5.00
   5  -3  -7   18.30    3.00
   5  -3  -7   14.50    3.20
   4  -3  -7    3.10    1.20
   4  -3  -7    3.00    1.20
  -3   3   7  418.46   40.60
   2  -3  -7  705.63   79.89
   1  -3  -7   16.10    2.50
   0  -3  -7  128.89   10.60
   0   3   7  118.29   13.00
  -1  -3  -7 1298.57   79.39
  -2  -3  -7   52.59    7.50
  -3  -3  -7   18.10    4.60
  -4  -3  -7   32.20    9.20
   4   3   7   30.00    3.50
   4   3   7   28.70    3.70
   5   3   7  277.37   17.60
   5   3   7  249.58   17.50
   6   3   7    6.20    1.70
   6   3   7    5.60    1.70
   7   3   7    2.60    1.10
   7   3   7    6.10    1.60
   7  -4  -7   -0.40    1.00
   7  -4  -7    1.50    0.90
   6  -4  -7    8.00    2.80
   5  -4  -7    6.70    1.90
   5  -4  -7    3.90    2.00
   4  -4  -7   71.69    7.00
   4  -4  -7   72.59    5.90
   3  -4  -7   21.60    3.20
   3  -4  -7   21.10    3.80
   3  -4  -7   15.40    2.40
   2  -4  -7   65.19    5.70
   1  -4  -7   71.89    6.70
   1  -4  -7   65.59    5.90
   0  -4  -7    0.80    1.80
   0  -4  -7    1.50    1.20
   0   4   7    0.20    0.70
  -1  -4  -7   75.09   14.20
   1   4   7   63.19    5.60
  -2  -4  -7  206.78   19.00
   2   4   7  194.28   13.20
  -3  -4  -7    1.40    4.80
   3   4   7    7.20    1.90
   3   4   7    6.40    1.60
   4   4   7   13.30    3.40
   5   4   7    4.60    1.90
   5   4   7    3.10    1.50
   6   4   7    1.10    1.00
   6   4   7    0.20    1.00
  -7  -4  -7    1.80    1.70
   7   4   7    3.60    1.70
   7  -5  -7    0.90    0.90
   7  -5  -7    0.50    0.70
   6  -5  -7    3.10    1.40
   6  -5  -7    2.60    1.30
  -6   5   7    4.00    1.90
   5  -5  -7    5.90    1.70
   5  -5  -7    1.50    1.50
  -5   5   7    2.50    1.80
   4  -5  -7    4.60    1.60
   4  -5  -7    2.90    1.90
   3  -5  -7    5.10    2.00
   3  -5  -7    9.10    2.50
   2  -5  -7   88.19    7.10
   2  -5  -7   75.69    6.90
   2  -5  -7   80.29    6.40
   1  -5  -7  137.99   10.10
   1  -5  -7  120.29    8.80
  -1   5   7  122.89    9.90
   0  -5  -7   80.89    7.40
   0  -5  -7   75.09    9.90
   0   5   7   88.69    7.30
  -1  -5  -7   71.99   10.30
  -1  -5  -7   61.49    6.50
   1   5   7   61.29    5.90
  -2  -5  -7   39.70    5.10
  -2  -5  -7   36.80   13.10
   2   5   7   41.20    4.20
   2   5   7   45.70    4.40
   3   5   7    2.40    1.60
   3   5   7    5.60    2.00
   4   5   7   29.00    4.00
   4   5   7   34.00    3.70
  -5  -5  -7   13.40    3.20
   5   5   7   15.10    2.30
   5   5   7   11.50    2.50
  -6  -5  -7    4.60    2.00
   6   5   7    5.50    1.30
   6   5   7    4.50    1.50
   6  -6  -7   -0.20    0.70
   6  -6  -7    1.70    1.00
  -6   6   7    2.80    2.10
   5  -6  -7    0.50    1.10
   5  -6  -7    1.20    1.00
  -5   6   7   -0.90    1.30
   4  -6  -7    8.10    2.20
   4  -6  -7    7.80    2.60
  -4   6   7   13.00    2.90
   3  -6  -7   22.10    3.10
   3  -6  -7   22.20    3.40
   3  -6  -7   21.40    3.60
  -3   6   7   23.40    4.60
   2  -6  -7    6.60    2.10
   2  -6  -7    7.90    1.80
  -2   6   7    4.30    1.70
   1  -6  -7   45.80    4.60
   1  -6  -7   51.89    5.70
  -1   6   7   54.19    5.80
   0  -6  -7   20.40    3.80
   0   6   7   21.80    4.10
  -1  -6  -7   84.59    8.50
   1   6   7   84.89    7.50
  -2  -6  -7    3.60    1.90
   2   6   7    6.10    1.80
   2   6   7    8.10    2.10
   2   6   7    7.60    1.40
  -3  -6  -7   15.50    3.60
   3   6   7    9.00    1.90
   3   6   7    6.80    2.00
   3   6   7    9.00    2.20
  -4  -6  -7   19.00    4.00
   4   6   7    9.40    1.90
   4   6   7   12.70    2.50
  -5  -6  -7   -0.10    1.10
   5   6   7    1.20    1.00
   5   6   7   -0.80    0.60
   6   6   7    0.50    0.70
   5  -7  -7    0.00    0.70
   5  -7  -7   -1.40    1.60
  -5   7   7   -0.20    1.40
   4  -7  -7    2.20    1.20
   4  -7  -7    3.00    1.60
  -4   7   7    0.80    1.70
   3  -7  -7    0.20    2.20
   3  -7  -7    0.80    1.00
  -3   7   7    0.70    2.00
   2  -7  -7   -0.30    0.90
   2  -7  -7    2.20    1.40
  -2   7   7    2.20    1.60
   1  -7  -7    1.30    1.30
  -1   7   7    0.30    1.40
   0  -7  -7   42.30    5.30
   0   7   7   37.50    4.60
  -1  -7  -7    7.20    2.60
   1   7   7    2.80    1.50
  -2  -7  -7    1.80    1.50
   2   7   7    1.00    1.60
   2   7   7    2.10    1.20
  -3  -7  -7    8.30    2.60
   3   7   7    6.30    2.00
   3   7   7    4.80    1.60
   3   7   7    2.40    1.60
  -4  -7  -7    2.40    1.80
   4   7   7    1.90    1.10
   4   7   7    0.30    0.70
  -3   8   7    8.10    2.40
   2  -8  -7   10.90    2.60
  -2   8   7   11.30    2.40
   1  -8  -7   16.00    3.10
  -1   8   7   12.80    2.60
   0  -8  -7    2.90    1.60
   0   8   7   -0.30    1.00
  -1  -8  -7    4.60    1.80
   1   8   7    6.30    1.90
  -2  -8  -7    4.10    1.90
   2   8   7    7.40    2.10
  -3  -8  -7    8.30    2.20
   3   8  -8    1.20    1.00
  -3  -8   8    0.70    1.40
   2   8  -8    0.20    0.90
  -2  -8   8    3.10    1.50
   1   8  -8    1.40    1.10
  -1  -8   8    2.30    1.60
   0   8  -8   37.50    4.30
   0  -8   8   44.30    4.70
  -1   8  -8    4.50    1.80
   1  -8   8    7.30    2.10
   2  -8   8    2.30    1.60
   5   7  -8    3.00    0.90
  -4  -7   8    3.20    1.90
   3   7  -8   -2.20    1.20
  -3  -7   8    1.80    1.50
   2   7  -8    5.90    2.20
  -2  -7   8    7.60    2.50
   1   7  -8   11.70    2.70
  -1  -7   8   15.30    3.50
   0   7  -8   22.20    4.10
   0  -7   8   23.90    3.90
  -1   7  -8    3.80    1.60
   1  -7   8    0.00    1.50
  -2   7  -8    2.50    1.30
   2  -7   8   -0.20    1.20
  -3   7  -8   23.50    3.40
   3  -7   8   28.30    4.20
   6   6  -8    0.20    0.90
   6   6  -8   -1.00    0.50
   6   6  -8    2.80    1.00
   5   6  -8    0.80    1.00
   5   6  -8   -0.20    0.90
   5   6  -8    0.40    0.80
  -5  -6   8   -1.80    2.60
   4   6  -8    0.30    0.80
   4   6  -8   -2.10    1.10
   4   6  -8    0.10    1.30
  -4  -6   8    0.60    1.60
   3   6  -8   14.50    3.00
   3   6  -8   18.10    2.70
  -3  -6   8   17.90    3.70
   2   6  -8   13.10    2.50
   2   6  -8   15.50    3.20
  -2  -6   8   18.30    3.70
   1   6  -8   53.99    6.00
  -1  -6   8   47.40    5.80
   0   6  -8   87.29    7.90
   0  -6   8   87.89    8.20
  -1   6  -8    9.80    2.80
   1  -6   8    5.70    2.50
  -2   6  -8    5.30    1.90
   2  -6   8    4.60    2.10
  -3   6  -8   -0.90    1.40
   3  -6   8    0.40    1.20
   4  -6   8    2.30    1.40
   4  -6   8    2.30    1.30
   5  -6   8    1.30    1.30
   5  -6   8    3.50    1.60
   7   5  -8    5.20    1.50
   7   5  -8    5.80    1.20
   7   5  -8    6.40    1.20
   6   5  -8    6.10    1.50
   6   5  -8    6.10    1.60
   6   5  -8    6.50    1.70
   5   5  -8   -1.10    5.30
   5   5  -8    4.80    1.60
   5   5  -8   -0.10    1.80
  -5  -5   8   -1.00    2.40
   4   5  -8    1.10    1.20
   4   5  -8   -0.10    0.90
   4   5  -8    0.30    3.80
   4   5  -8   -0.30    1.00
  -4  -5   8    2.60    1.60
   3   5  -8   87.69    7.60
   3   5  -8   85.19    7.40
   3   5  -8   86.79    7.00
   3   5  -8   92.59   12.10
  -3  -5   8   84.19    7.60
   2   5  -8    7.10    1.90
   2   5  -8    0.60    0.90
   2   5  -8    2.60    4.50
  -2  -5   8    6.10    7.30
   1   5  -8    1.40    1.00
   1   5  -8   -0.60    0.90
  -1  -5   8   -0.30    4.20
  -1  -5   8    0.70    1.40
   0   5  -8   53.99    5.10
   0  -5   8   48.10    5.10
   0  -5   8   37.00    9.00
  -1   5  -8  110.69    8.80
   1  -5   8  116.39    9.40
  -2   5  -8   -1.10    0.90
   2  -5   8   -0.90    1.00
   2  -5   8   -1.70    1.30
   2  -5   8   -0.10    1.10
  -3   5  -8   -1.30    1.10
   3  -5   8    0.20    1.10
   3  -5   8    2.40    1.40
   3  -5   8   -0.80    1.00
   4  -5   8  113.99    9.00
   4  -5   8  128.09    8.80
   5  -5   8   11.50    2.30
   5  -5   8   12.00    2.40
   6  -5   8    0.50    1.00
   6  -5   8    1.30    1.30
   7   4  -8    0.50    0.80
   7   4  -8    4.70    1.10
   7   4  -8    2.70    1.20
   6   4  -8   20.00    2.80
   6   4  -8   22.30    2.80
   6   4  -8   14.10    7.30
   6   4  -8   22.10    3.20
   5   4  -8    0.40    1.00
   5   4  -8    2.20    1.30
   5   4  -8    1.10    1.20
   5   4  -8    2.00    4.30
  -5  -4   8    0.50    2.50
   4   4  -8   79.69    7.00
   4   4  -8   81.99    6.90
   4   4  -8   71.09   11.60
   4   4  -8   84.29    6.50
  -4  -4   8   85.69    7.30
   3   4  -8   29.10    7.40
   3   4  -8   36.50    3.50
   3   4  -8   33.30    3.70
   3   4  -8   36.00    3.80
  -3  -4   8   27.40    3.90
  -3  -4   8   54.39   17.40
   2   4  -8  211.48   12.30
   2   4  -8  163.78   16.20
   2   4  -8  182.48   12.60
  -2  -4   8  173.88   12.70
   1   4  -8    3.10    1.20
   1   4  -8    3.20    2.00
  -1  -4   8    0.10    1.00
   0   4  -8   95.19    8.70
   0   4  -8   86.09    7.00
   0  -4   8   96.29    7.50
  -1   4  -8    0.30    1.20
   1  -4   8    1.90    1.20
  -2   4  -8   80.29    6.70
   2  -4   8   90.69    6.50
  -3   4  -8    0.60    1.40
   3  -4   8    1.90    0.90
   3  -4   8   -0.70    0.80
   3  -4   8    1.30    0.90
   4  -4   8    6.10    1.70
   5  -4   8   33.20    4.00
   5  -4   8   30.70    3.40
   5  -4   8   34.70    4.20
   6  -4   8    0.20    1.10
   6  -4   8    2.50    1.30
   7  -4   8   12.60    2.20
   7  -4   8    7.40    1.60
   8   3  -8   15.80    2.10
   8   3  -8   13.60    1.70
   7   3  -8    0.70    1.00
   7   3  -8    0.60    0.90
   7   3  -8    1.10    1.10
   6   3  -8   44.20    4.60
   6   3  -8   43.70    4.30
   6   3  -8   41.80    4.40
   5   3  -8   28.30    8.10
   5   3  -8   27.90    3.30
   5   3  -8   26.20    3.40
   4   3  -8   53.89    4.80
   4   3  -8   48.00    8.90
   4   3  -8   55.99    4.60
  -4  -3   8   45.90    4.90
  -4  -3   8   30.30   13.50
   3   3  -8  114.29    8.40
   3   3  -8  123.99   13.30
  -3  -3   8  113.69    8.40
   2   3  -8  215.18   17.00
   2   3  -8  166.08   12.10
   1   3  -8  193.58   12.60
   1   3  -8  194.58   15.50
   0   3  -8   17.80    3.20
  -1   3  -8   37.20    4.40
   1  -3   8   48.80    5.10
   1  -3   8   42.70    3.90
  -2   3  -8  816.12   46.50
   2  -3   8  802.02   47.00
   2  -3   8  743.73   48.20
   3  -3   8   32.30    3.30
   3  -3   8   24.20    3.20
   4  -3   8   16.00    2.50
   5  -3   8  127.79    9.60
   5  -3   8  118.69    9.30
   6  -3   8    4.20    1.80
   7  -3   8    2.60    1.30
   7  -3   8    2.20    1.40
   8   2  -8    5.60    1.30
   8   2  -8    3.10    1.00
   8   2  -8    5.30    1.30
   7   2  -8   46.30   12.50
   7   2  -8   25.10    3.10
   7   2  -8   23.70    2.90
   7   2  -8   23.50    3.00
   6   2  -8   -3.30    3.10
   6   2  -8    2.50    1.40
   6   2  -8    5.30    1.60
   6   2  -8    5.60    1.60
   5   2  -8  489.05   32.70
   5   2  -8  554.74   32.60
   5   2  -8  525.75   41.60
   5   2  -8  553.44   32.70
  -5  -2   8  580.64   45.60
   4   2  -8   38.70    7.20
   4   2  -8   37.80    3.80
   3   2  -8  634.74   45.70
   3   2  -8  724.63   41.70
   2   2  -8    0.50    1.60
   1   2  -8  339.07   23.30
   0   2  -8  234.08   16.80
   0  -2   8  253.57   17.00
   1  -2   8   93.99    7.80
   2  -2   8   53.19    5.70
  -3   2  -8   82.59   13.20
   3  -2   8   55.79   13.60
   4  -2   8   13.40    3.90
   5  -2   8   67.59    5.90
   5  -2   8   68.79    6.30
   6  -2   8  143.89   10.70
   6  -2   8  141.39   10.30
   7  -2   8   38.10    4.30
   7  -2   8   46.10    4.30
   8  -2   8    6.20    1.30
   8   1  -8   -1.20    0.90
   8   1  -8    0.80    1.00
   8   1  -8    0.20    0.80
   7   1  -8    6.40    7.40
   7   1  -8   12.70    3.10
   7   1  -8   14.20    2.50
   7   1  -8   15.50    3.60
   6   1  -8    0.20    3.70
   6   1  -8    2.10    1.40
   6   1  -8    0.20    1.20
   6   1  -8    0.00    1.20
   5   1  -8   67.29   10.70
   5   1  -8   57.49    5.40
   5   1  -8   77.29    5.70
   5   1  -8   71.09    6.00
  -5  -1   8   54.09   12.50
   4   1  -8  522.05   38.20
   3   1  -8   -0.20    1.60
   2   1  -8   39.60    5.40
   1   1  -8 1816.02  106.69
   0  -1   8 3926.41  225.68
  -1   1  -8 1079.99   68.99
   1  -1   8 1264.77   69.69
  -2   1  -8  239.78   15.80
   2  -1   8  215.78   16.50
  -3   1  -8  149.29   11.20
   3  -1   8  122.39   12.20
  -4   1  -8   27.10    5.10
   4  -1   8   36.50    3.80
   4  -1   8   31.80    3.20
   5  -1   8   24.70    3.10
   5  -1   8   31.10    3.50
   6  -1   8  251.47   17.60
   6  -1   8  269.37   17.00
   7  -1   8   39.00    3.90
   7  -1   8   33.40    4.00
   8  -1   8    0.60    0.80
   8  -1   8   -0.30    0.70
   8   0  -8   -1.90    1.30
   7   0  -8   -1.20    1.00
   7   0  -8   -8.70    8.00
   6   0  -8  386.96   22.90
   6   0  -8  345.97   22.40
   6   0  -8  364.36   22.70
   6   0  -8  346.57   23.00
   6   0  -8  368.96   31.40
   5   0  -8   -2.00    0.90
   5   0  -8   -1.60    1.40
   5   0  -8    0.50    0.90
   5   0  -8   -1.40    2.10
  -5   0   8    2.30    4.40
   4   0  -8 2219.88  134.69
   3   0  -8   -0.50    0.90
   2   0  -8   66.39    6.90
  -2   0   8   62.49    6.10
   1   0  -8    1.00    1.00
  -1   0   8    1.60    1.00
   0   0  -8  622.14   40.00
   0   0   8  704.23   40.50
  -1   0  -8    0.60    0.90
   1   0   8    0.70    1.00
  -2   0  -8    8.30    2.20
   2   0   8   11.40    2.80
  -3   0  -8    2.40    1.40
  -4   0  -8   61.29    7.90
   4   0   8   54.79    6.10
  -5   0  -8   -5.10    4.40
   5   0   8   -1.00    1.40
   5   0   8    0.90    0.80
   6   0   8  468.45   27.60
   6   0   8  429.56   28.40
   7   0   8    1.00    1.30
   7   0   8   -0.30    0.80
   7   0   8   -0.50    1.40
   8   0   8    2.60    1.10
   8  -1  -8    1.70    1.40
   8  -1  -8    3.10    2.00
   8  -1  -8    1.10    1.00
   7  -1  -8    6.00    2.80
   7  -1  -8   14.30    3.10
   7  -1  -8   14.70    2.90
   6  -1  -8   -0.60    1.10
   6  -1  -8    2.10    5.20
   6  -1  -8    0.30    1.40
   6  -1  -8   -0.40    1.30
   5  -1  -8   71.49   11.70
   5  -1  -8   75.39    6.10
   5  -1  -8   71.19    6.40
  -5   1   8   70.89   11.90
   4  -1  -8  515.45   36.70
   3  -1  -8    4.90    3.10
  -3   1   8    1.60    1.70
   2  -1  -8   49.80    5.50
  -2   1   8   49.20    5.00
   1  -1  -8 1950.50  121.49
  -1   1   8 2247.58  122.19
   0  -1  -8 4213.58  234.48
   0   1   8 3945.21  235.18
  -1  -1  -8 1273.27   76.59
   1   1   8 1250.27   77.79
  -2  -1  -8  258.37   19.20
  -3  -1  -8  153.88   14.00
  -4  -1  -8   29.20    7.20
   4   1   8   31.40    3.60
  -5  -1  -8   31.50    7.80
   5   1   8   26.20    2.80
   5   1   8   23.40    3.40
   5   1   8   21.60    3.10
   6   1   8  248.08   16.10
   6   1   8  198.18   15.20
   6   1   8  243.18   14.80
   7   1   8   28.20    3.70
   7   1   8   26.00    3.20
   8   1   8   -0.60    0.60
   8  -2  -8    3.90    1.30
   8  -2  -8    6.20    1.60
   7  -2  -8   24.30    3.10
   7  -2  -8   23.60    3.40
   6  -2  -8    5.00    1.70
   6  -2  -8    3.70    1.50
   6  -2  -8    5.20    1.60
   5  -2  -8  580.64   38.50
   5  -2  -8  551.14   32.50
   5  -2  -8  472.45   33.00
   4  -2  -8   50.99    7.30
   4  -2  -8   47.90    4.30
   4  -2  -8   44.30    4.70
   3  -2  -8  753.02   47.70
  -3   2   8  747.33   45.50
   2  -2  -8    4.30    2.10
  -2   2   8    5.20    2.00
   1  -2  -8  380.06   24.90
  -1   2   8  413.96   26.30
   0  -2  -8  253.67   18.50
   0   2   8  290.47   20.90
  -1  -2  -8   96.09    9.20
  -2  -2  -8   43.50    6.20
  -3  -2  -8   71.69    9.00
  -4  -2  -8   -3.70    3.00
   4   2   8    4.40    1.60
   5   2   8   61.99    6.10
   5   2   8   57.19    5.70
   6   2   8  122.29    9.10
   6   2   8  103.49    8.60
   7   2   8   35.90    4.00
   7   2   8   33.20    3.80
   8   2   8    8.30    2.10
   8   2   8    7.00    1.50
   8  -3  -8   17.40    2.10
   8  -3  -8   14.70    2.20
   7  -3  -8   -0.60    0.90
   7  -3  -8    1.60    1.10
   6  -3  -8   47.90    5.50
   6  -3  -8   46.80    4.60
   5  -3  -8   16.40    4.60
   4  -3  -8   50.29    4.70
   4  -3  -8   56.69    5.70
   3  -3  -8  162.08   12.90
   2  -3  -8  206.38   14.10
  -2   3   8  177.98   14.10
   1  -3  -8  216.58   14.80
   1  -3  -8  206.48   16.70
  -1   3   8  208.08   16.90
   0  -3  -8   20.30    3.60
  -1  -3  -8   49.00    6.60
  -2  -3  -8  816.22   71.49
   2   3   8  842.42   64.19
  -3  -3  -8   19.30    5.10
  -4  -3  -8    9.50    5.30
   4   3   8   13.50    2.70
   4   3   8   14.90    2.80
   5   3   8   97.79    7.90
   5   3   8   93.09    7.90
   6   3   8    4.80    1.60
   6   3   8    3.20    1.40
   7   3   8    0.60    1.00
   7   3   8    1.00    1.10
   7  -4  -8    5.10    1.60
   7  -4  -8    3.10    1.10
   6  -4  -8   12.70    2.60
   6  -4  -8   21.00    3.10
   5  -4  -8    0.50    1.30
   5  -4  -8   -1.20    1.00
   4  -4  -8   73.99    6.10
   4  -4  -8   76.19    7.10
   3  -4  -8   29.60    4.00
   3  -4  -8   34.90    3.50
   3  -4  -8   33.90    3.90
   2  -4  -8  207.38   13.50
   2  -4  -8  203.98   13.90
   1  -4  -8   -0.90    1.00
   1  -4  -8   -0.50    2.60
   1  -4  -8   -0.90    1.30
   0  -4  -8   98.69    9.70
   0  -4  -8   91.79    7.70
   0   4   8   97.09    7.60
  -1  -4  -8   -1.90    1.90
   1   4   8    1.10    1.00
  -2  -4  -8   59.69    9.90
   2   4   8   76.09    5.90
   3   4   8    2.60    1.30
   3   4   8   -0.60    2.30
   4   4   8    9.80    2.40
   4   4   8   10.10    2.60
   5   4   8   27.20    3.50
   5   4   8   28.00    3.80
   6   4   8    0.90    1.00
   6   4   8    3.30    1.30
  -7  -4  -8    5.50    2.10
   7   4   8    9.20    1.80
   7   4   8    8.50    1.80
   7  -5  -8    8.60    1.60
   7  -5  -8    7.60    1.60
   6  -5  -8    9.30    2.40
   6  -5  -8   12.40    2.40
  -6   5   8    7.90    2.30
   5  -5  -8    3.10    1.40
   5  -5  -8    3.40    1.70
  -5   5   8    3.40    1.80
   4  -5  -8    2.20    1.40
   4  -5  -8    0.50    1.00
   3  -5  -8   70.09    8.20
   3  -5  -8   83.59    7.40
   3  -5  -8   83.89    6.90
   2  -5  -8    1.10    1.20
   2  -5  -8    1.80    1.50
   2  -5  -8    1.30    1.40
   1  -5  -8    0.80    1.10
   1  -5  -8    0.40    1.30
  -1   5   8   -0.30    0.80
   0  -5  -8   48.10    5.50
   0  -5  -8   56.19    8.00
   0   5   8   55.79    5.60
  -1  -5  -8  120.39   13.60
  -1  -5  -8  121.49   10.30
   1   5   8  121.89    9.50
  -2  -5  -8   -0.20    1.10
   2   5   8   -1.20    0.80
   2   5   8    3.60    1.40
   3   5   8   -0.30    1.00
   3   5   8    1.10    1.20
   3   5   8   -0.20    1.20
   4   5   8   81.99    7.40
   4   5   8   85.89    6.80
  -5  -5  -8   11.30    2.90
   5   5   8    5.80    1.50
   5   5   8   10.70    2.30
  -6  -5  -8    0.30    1.30
   6   5   8    0.00    0.70
   6   5   8    1.40    1.10
   6  -6  -8   -0.40    0.90
   6  -6  -8    0.90    0.80
  -6   6   8   -2.80    1.90
   5  -6  -8    1.40    1.00
   5  -6  -8    1.70    1.20
   4  -6  -8    0.80    1.40
   4  -6  -8    0.40    1.00
  -4   6   8   -0.20    1.20
   3  -6  -8   17.40    3.20
   3  -6  -8   10.10    2.10
   3  -6  -8   19.30    3.20
  -3   6   8   14.10    3.50
   2  -6  -8   16.80    3.00
   2  -6  -8   14.10    3.30
   2  -6  -8   11.00    2.20
  -2   6   8   14.00    3.30
   1  -6  -8   51.79    4.80
   1  -6  -8   49.99    5.70
  -1   6   8   50.99    6.50
   0  -6  -8   90.19    8.50
   0   6   8   99.19    8.50
  -1  -6  -8    5.30    3.00
   1   6   8   12.40    3.50
   1   6   8    5.60    2.20
  -2  -6  -8    4.00    2.30
   2   6   8    2.50    1.40
   2   6   8    4.40    1.60
   2   6   8    2.50    1.40
  -3  -6  -8    0.30    1.50
   3   6   8    2.60    1.70
   3   6   8    1.20    1.40
   3   6   8    2.70    1.20
  -4  -6  -8    0.80    1.70
   4   6   8    2.80    1.20
   4   6   8    1.90    1.40
  -5  -6  -8   -0.60    1.30
   5   6   8    2.30    1.30
   5   6   8    0.10    1.00
   5  -7  -8    0.60    1.00
   5  -7  -8    1.80    1.20
  -5   7   8    1.50    1.30
   4  -7  -8   -1.10    1.20
   4  -7  -8    3.60    1.20
  -4   7   8    0.90    1.40
   3  -7  -8    1.30    2.40
   3  -7  -8    0.50    1.00
  -3   7   8   -2.00    1.40
   2  -7  -8    5.10    1.60
   2  -7  -8    5.90    2.00
  -2   7   8   10.30    2.90
   1  -7  -8   11.10    2.60
  -1   7   8    7.90    2.30
   0   7   8   26.40    3.90
  -1  -7  -8    0.50    1.50
   1   7   8    1.20    1.70
  -2  -7  -8    2.50    1.80
   2   7   8    0.70    1.40
  -3  -7  -8   29.60    4.50
   3   7   8   21.40    2.90
   3   7   8   25.10    2.70
   3   7   8   20.80    3.60
  -4  -7  -8    6.80    2.20
   4   7   8    2.50    1.20
   4   7   8    4.20    1.10
  -3   8   8    0.60    1.50
   2  -8  -8    6.60    2.50
  -2   8   8    0.60    1.20
   1  -8  -8    0.20    1.60
  -1   8   8    2.80    1.50
   0  -8  -8   47.00    5.20
   0   8   8   46.60    4.80
  -1  -8  -8    5.10    2.10
   1   8   8    3.50    1.80
  -2  -8  -8    3.20    1.90
   2   8   8    0.50    1.40
   3   8  -9    0.80    1.20
  -3  -8   9    2.10    1.50
   2   8  -9    6.50    2.20
  -2  -8   9    7.10    2.50
   1   8  -9    1.60    1.30
  -1  -8   9    4.90    2.20
   0   8  -9    0.00    1.20
   0  -8   9    0.20    1.60
  -1   8  -9    6.10    1.90
   1  -8   9    4.80    1.90
  -2   8  -9   -0.70    1.40
   2  -8   9   -0.10    1.30
   5   7  -9    1.40    0.70
  -4  -7   9   -1.30    2.20
  -3  -7   9    5.30    1.80
   2   7  -9    2.70    1.60
  -2  -7   9    5.90    2.20
   1   7  -9   46.80    5.20
  -1  -7   9   42.70    5.20
   0   7  -9    6.90    2.10
   0  -7   9    5.20    2.00
  -1   7  -9    6.10    2.10
   1  -7   9    7.40    2.70
  -2   7  -9    7.10    2.90
   2  -7   9    5.20    2.20
  -3   7  -9   42.30    4.50
   4  -7   9    4.80    2.20
   6   6  -9    2.40    0.90
   6   6  -9    4.80    1.20
   6   6  -9    4.40    1.20
   5   6  -9   -1.10    0.80
   5   6  -9   -1.40    1.00
   5   6  -9   -1.60    1.00
   4   6  -9    8.00    1.70
  -4  -6   9    9.70    2.70
   3   6  -9   29.90    3.60
   3   6  -9   27.50    3.70
  -3  -6   9   29.90    4.20
   2   6  -9    1.50    1.20
   2   6  -9    1.60    1.40
  -2  -6   9    4.80    1.50
   1   6  -9  102.39   10.80
   0   6  -9   13.20    3.20
   0  -6   9   11.70    3.00
  -1   6  -9   49.00    5.80
   1  -6   9   52.29    5.70
  -2   6  -9    8.80    2.20
   2  -6   9    7.60    2.10
  -3   6  -9   24.60    3.10
   3  -6   9   15.40    3.30
   4  -6   9   74.19    6.00
   4  -6   9   67.99    5.70
   5  -6   9   -1.00    1.10
   5  -6   9    1.70    1.00
   7   5  -9    1.80    0.90
   7   5  -9    3.40    1.10
   6   5  -9    0.40    0.90
   6   5  -9    2.00    1.20
   6   5  -9   -0.70    0.80
   5   5  -9   -0.20    1.90
   5   5  -9    3.00    5.90
  -5  -5   9    0.40    2.80
   4   5  -9    2.70    1.20
   4   5  -9    0.90    1.00
   4   5  -9   -3.00    4.50
   4   5  -9    0.00    1.30
  -4  -5   9   -0.40    1.50
   3   5  -9    9.00    2.10
   3   5  -9   10.30    5.00
   3   5  -9    7.90    1.90
  -3  -5   9    4.00    1.70
   2   5  -9    1.40    0.90
   2   5  -9    1.20    1.10
   2   5  -9   -0.10    3.00
  -2  -5   9    2.00    1.40
  -2  -5   9    7.70    8.60
   1   5  -9   15.70    2.40
   1   5  -9   17.90    3.20
  -1  -5   9   13.10    2.70
  -1  -5   9   18.70    7.60
   0   5  -9  120.69    9.30
   0  -5   9  118.79   15.00
   0  -5   9  121.99    9.70
  -1   5  -9   49.20    4.90
   1  -5   9   49.30    5.30
  -2   5  -9    1.40    1.10
   2  -5   9    1.70    1.40
   2  -5   9    1.70    1.30
  -3   5  -9    1.00    1.50
   3  -5   9    2.40    1.30
   3  -5   9    1.70    1.30
   3  -5   9    5.20    1.50
   4  -5   9  148.59   10.40
   4  -5   9  155.88   11.00
   5  -5   9    2.80    1.40
   5  -5   9    2.40    1.30
   6  -5   9    8.60    1.80
   6  -5   9    6.50    1.50
   7   4  -9   -0.10    0.80
   7   4  -9   -1.00    0.60
   7   4  -9   -1.40    0.80
   6   4  -9   39.50    3.90
   6   4  -9   39.80    3.80
   6   4  -9   35.10    4.00
   6   4  -9   31.00   10.70
   5   4  -9   67.79    5.60
   5   4  -9   56.29    5.60
   5   4  -9   50.69   10.80
   5   4  -9   63.29    5.50
   4   4  -9   45.10    4.70
   4   4  -9   55.89    5.20
   4   4  -9   39.70    9.90
   4   4  -9   68.69    5.70
  -4  -4   9   59.59    5.60
   3   4  -9    1.80    1.00
   3   4  -9    1.80    1.00
  -3  -4   9    3.50    5.20
  -3  -4   9   -0.70    1.30
   2   4  -9  666.43   38.40
   2   4  -9  587.44   43.30
   2   4  -9  639.24   37.70
  -2  -4   9  633.64   38.40
   1   4  -9   84.29    6.70
   1   4  -9   84.79    9.40
  -1  -4   9   88.29    7.10
   0   4  -9   12.60    2.50
   0   4  -9   13.30    3.80
   0  -4   9   16.70    2.90
  -1   4  -9  120.99    8.80
   1  -4   9  119.99    9.20
  -2   4  -9    2.00    1.30
   2  -4   9    1.00    1.00
   2  -4   9   -0.40    0.90
  -3   4  -9    8.50    1.70
   3  -4   9    8.50    2.30
   3  -4   9    7.30    1.60
   3  -4   9    5.30    1.50
   4  -4   9  121.49    9.20
   5  -4   9   83.49    7.00
   5  -4   9   83.79    7.20
   5  -4   9   83.89    6.30
   6  -4   9   10.50    2.20
   6  -4   9    5.30    1.70
   7  -4   9    0.50    0.90
   7  -4   9    1.40    1.10
   8   3  -9   -0.20    0.60
   8   3  -9    0.30    1.10
   8   3  -9    0.10    0.70
   7   3  -9    5.00    1.30
   7   3  -9    7.50    1.50
   7   3  -9    8.00    1.80
   6   3  -9   23.70    3.10
   6   3  -9   24.90    8.30
   6   3  -9   19.00    2.90
   6   3  -9   18.50    2.90
   5   3  -9   -3.20    3.00
   5   3  -9    0.60    1.30
   4   3  -9    9.00    1.90
   4   3  -9    8.00    4.40
   4   3  -9   13.80    2.50
  -4  -3   9    9.80    2.50
   3   3  -9   33.00    3.40
  -3  -3   9   27.80    3.40
   2   3  -9  134.59    9.50
   2   3  -9  142.69   13.60
   1   3  -9    1.20    1.00
   1   3  -9   -0.50    1.40
   0   3  -9   17.80    3.30
   0  -3   9   14.20    2.10
  -1   3  -9   72.69    7.00
  -2   3  -9   71.59    6.60
   2  -3   9   66.79    7.20
   2  -3   9   73.59    6.00
   3  -3   9   23.40    3.10
   3  -3   9   17.80    2.50
   4  -3   9   23.30    3.00
   5  -3   9  188.18   12.80
   5  -3   9  177.58   13.00
   6  -3   9    9.20    2.80
   6  -3   9   10.80    2.60
   7  -3   9   49.90    4.40
   7  -3   9   37.50    4.20
   8   2  -9   -0.30    0.90
   8   2  -9    0.10    0.80
   8   2  -9    0.30    0.80
   7   2  -9   15.70    2.60
   7   2  -9   19.20    2.50
   7   2  -9   19.50    2.70
   6   2  -9    7.00    1.80
   6   2  -9    6.30    5.50
   6   2  -9    7.50    1.80
   6   2  -9    7.00    1.80
   5   2  -9   43.60    4.40
   5   2  -9   58.19    9.70
   5   2  -9   48.70    4.50
   5   2  -9   39.20    4.40
  -5  -2   9   31.60   12.90
   4   2  -9   41.40   10.20
   4   2  -9   31.00    3.60
   4   2  -9   41.00    3.80
   3   2  -9 1274.47   79.29
   3   2  -9 1231.28   72.99
   2   2  -9   -0.70    1.00
   1   2  -9    9.80    2.90
   0   2  -9  759.62   48.40
   0  -2   9  826.12   51.19
   1  -2   9   24.80    3.70
   2  -2   9   19.60    3.80
   2  -2   9   19.90    2.50
  -3   2  -9    8.70    7.70
   3  -2   9   10.50    7.00
   4  -2   9    5.50    1.60
   5  -2   9   99.99    8.50
   6  -2   9   34.20    4.30
   6  -2   9   42.00    4.30
   7  -2   9   48.20    4.40
   7  -2   9   42.90    4.60
   8  -2   9    0.40    0.70
   8   1  -9    0.20    0.70
   8   1  -9   -0.70    1.10
   8   1  -9    0.70    1.00
   7   1  -9   14.60    7.40
   6   1  -9   34.90    3.80
   6   1  -9   46.10    9.40
   6   1  -9   36.00    3.90
   6   1  -9   39.70    4.00
   5   1  -9  146.49   16.50
   5   1  -9  139.99    9.60
   5   1  -9  119.09    9.30
   5   1  -9  123.39   11.10
  -5  -1   9  154.68   18.00
   4   1  -9   11.00    4.00
   3   1  -9   14.70    4.60
   2   1  -9  174.38   16.50
  -2  -1   9  159.58   17.60
   1   1  -9  942.01   55.29
  -1  -1   9  861.91   55.69
   0  -1   9    0.60    1.00
  -1   1  -9    4.40    1.40
   1  -1   9    5.10    1.90
  -2   1  -9   13.50    2.60
   2  -1   9   17.70    3.80
  -3   1  -9   10.70    2.60
  -4   1  -9   39.70    6.10
   4  -1   9   39.20    4.00
   4  -1   9   36.60    3.50
   5  -1   9    8.60    1.90
   5  -1   9    9.90    2.40
   6  -1   9  127.19    9.20
   6  -1   9  119.89    9.80
   7  -1   9    7.80    2.10
   7  -1   9    9.20    1.90
   8  -1   9    3.90    1.20
   8  -1   9    3.40    1.10
   8   0  -9   -0.50    0.90
   8   0  -9    0.50    1.10
   7   0  -9   11.50    2.20
   7   0  -9   14.70    3.50
   7   0  -9    8.70    1.90
   7   0  -9   10.60    2.30
   7   0  -9   14.00    8.70
   6   0  -9    1.80    3.90
   6   0  -9    3.10    1.60
   6   0  -9   -0.40    1.20
   5   0  -9    4.90    1.50
   5   0  -9    5.80    3.90
   5   0  -9    5.30    1.70
   5   0  -9    2.80    1.40
  -5   0   9   -6.30    5.30
   4   0  -9    1.20    2.40
   3   0  -9  413.96   29.50
   2   0  -9   -0.30    1.10
  -2   0   9   -0.10    1.10
   1   0  -9 2685.13  159.98
  -1   0   9 2832.02  159.78
   0   0  -9    0.10    0.70
   0   0   9    0.80    0.90
  -1   0  -9  191.98   13.80
   1   0   9  191.68   14.50
  -2   0  -9    1.30    1.00
   2   0   9    0.30    2.00
  -3   0  -9   12.40    3.60
  -4   0  -9    4.40    3.20
  -5   0  -9   45.80    8.60
   5   0   9   30.40    3.20
   5   0   9   25.70    3.70
   5   0   9   32.30    3.70
   6   0   9   -0.50    1.70
   6   0   9   -2.20    1.50
   6   0   9    2.10    1.30
   7   0   9   59.59    5.60
   7   0   9   59.49    4.90
   8   0   9    1.10    0.80
   8  -1  -9    0.40    0.90
   8  -1  -9    1.30    1.10
   8  -1  -9    0.40    1.00
   7  -1  -9    2.40    1.20
   7  -1  -9    5.70    2.30
   7  -1  -9    2.20    2.20
   6  -1  -9   41.20    4.30
   6  -1  -9   23.80    7.30
   6  -1  -9   29.50    4.40
   6  -1  -9   45.50    3.90
   5  -1  -9  134.59    9.60
   5  -1  -9  125.39    9.90
   5  -1  -9  141.39    9.30
   5  -1  -9  151.58   16.30
  -5   1   9   95.49   15.90
   4  -1  -9   10.20    3.70
   3  -1  -9   11.00    3.40
  -3   1   9   16.70    3.30
   2  -1  -9  171.28   13.90
  -2   1   9  198.78   13.60
   1  -1  -9  971.10   60.19
  -1   1   9 1055.19   60.89
   0  -1  -9    1.90    0.90
   0   1   9    0.90    1.20
  -1  -1  -9    7.30    2.10
   1   1   9    2.10    2.20
  -2  -1  -9   10.90    3.10
  -3  -1  -9    8.90    3.50
  -4  -1  -9   40.50    4.10
  -4  -1  -9   45.90    8.10
   4   1   9   37.50    4.10
  -5  -1  -9   15.80    6.90
   5   1   9    4.90    1.40
   5   1   9    8.20    2.30
   5   1   9   10.40    2.30
   6   1   9   95.89    8.40
   6   1   9  111.79    9.20
   6   1   9  124.79    8.20
   7   1   9    7.20    1.60
   7   1   9    6.80    1.90
   8   1   9    1.10    0.90
   8  -2  -9    1.40    0.90
   8  -2  -9    0.90    0.90
   7  -2  -9   18.70    2.90
   7  -2  -9   23.30    3.20
   6  -2  -9    7.20    1.90
   6  -2  -9   16.40    3.10
   6  -2  -9    6.50    2.10
   5  -2  -9   52.59    9.90
   5  -2  -9   41.50    4.50
   5  -2  -9   47.10    5.10
   5  -2  -9   48.20    4.20
   4  -2  -9   38.60    4.10
   4  -2  -9   23.00    5.70
   4  -2  -9   41.40    3.70
  -4   2   9   26.60    5.00
   3  -2  -9 1395.96   84.09
  -3   2   9 1365.16   81.99
   2  -2  -9    0.70    1.70
   1  -2  -9   12.00    2.60
  -1   2   9    6.90    2.50
   0  -2  -9  809.62   50.09
   0   2   9  832.82   52.09
  -1  -2  -9   27.60    4.50
  -2  -2  -9   19.20    4.90
  -3  -2  -9    6.40    3.10
  -4  -2  -9   -0.50    3.40
   4   2   9    4.70    1.80
   5   2   9   80.89    9.00
   6   2   9   39.40    4.40
   6   2   9   29.90    3.90
   7   2   9   40.00    4.10
   7   2   9   40.80    4.40
   8  -3  -9    1.20    0.90
   8  -3  -9   -0.30    0.70
   7  -3  -9    5.70    1.50
   7  -3  -9    5.80    1.80
   6  -3  -9   21.80    3.80
   6  -3  -9   14.80    2.70
   5  -3  -9    0.90    1.30
   5  -3  -9   -0.80    1.30
   4  -3  -9   10.80    2.30
   4  -3  -9   14.50    2.50
   3  -3  -9   23.20    5.00
   2  -3  -9  149.29   11.70
  -2   3   9  142.49   12.60
   1  -3  -9    3.70    1.40
   1  -3  -9    1.30    1.10
  -1   3   9   -3.40    2.90
   0  -3  -9   11.00    2.80
  -1  -3  -9   97.39   10.20
  -2  -3  -9   83.79    9.90
  -3  -3  -9   19.20    5.30
   3   3   9   16.20    2.80
   4   3   9   11.50    2.40
   5   3   9  141.09   10.30
   5   3   9  132.09   10.30
   6   3   9    9.00    2.90
   6   3   9    8.10    3.10
   7   3   9   34.50    3.60
   7   3   9   33.90    3.70
   7  -4  -9    0.60    1.00
   7  -4  -9    0.70    0.80
   6  -4  -9   44.70    5.20
   6  -4  -9   40.70    4.40
   5  -4  -9   73.19    6.00
   5  -4  -9   64.29    6.80
   4  -4  -9   51.09    5.70
   4  -4  -9   53.79    4.80
   3  -4  -9    2.10    1.30
   3  -4  -9    2.70    1.60
   2  -4  -9  723.73   43.90
   2  -4  -9  742.33   43.30
   1  -4  -9   95.99    7.70
   1  -4  -9  107.89    8.90
   1  -4  -9   96.09    8.90
   0  -4  -9   16.30    4.30
   0  -4  -9   10.80    2.20
  -1  -4  -9  143.29   14.00
   1   4   9  130.99    9.70
  -2  -4  -9    1.70    2.90
   3   4   9    2.80    1.50
   4   4   9  102.59    7.80
   4   4   9   90.89    8.00
   5   4   9   65.99    5.80
   5   4   9   58.99    6.00
   6   4   9    8.00    1.90
   6   4   9    6.00    2.00
  -7  -4  -9    0.10    1.60
   7   4   9   -0.10    0.70
   7   4   9    1.00    0.90
   7  -5  -9    0.00    0.70
   7  -5  -9    1.50    0.90
   6  -5  -9    0.10    1.00
   6  -5  -9    0.40    0.80
  -6   5   9   -3.00    1.30
   5  -5  -9    1.20    1.50
  -5   5   9    0.00    1.30
   4  -5  -9    1.80    1.60
   4  -5  -9    0.90    1.20
   3  -5  -9    1.20    1.30
   3  -5  -9   -1.00    2.20
   2  -5  -9    0.00    1.70
   2  -5  -9   -0.90    0.90
   2  -5  -9   -1.10    1.30
   1  -5  -9   14.30    2.80
   1  -5  -9   17.00    2.50
  -1   5   9   12.20    2.80
   0  -5  -9  150.98   10.00
   0  -5  -9  121.59   13.10
   0  -5  -9  133.29   10.70
   0   5   9  132.79   10.50
  -1  -5  -9   49.50    5.90
   1   5   9   48.20    5.10
  -2  -5  -9    6.20    2.40
   2   5   9    1.50    1.20
   2   5   9    3.60    1.40
   3   5   9    2.80    1.50
   3   5   9   -0.70    1.30
   3   5   9   -1.50    1.50
   4   5   9  115.19    8.40
   4   5   9  104.19    9.00
  -5  -5  -9   -0.70    1.50
   5   5   9   -0.20    0.60
   5   5   9    1.20    1.30
  -6  -5  -9    7.40    2.40
   6   5   9    6.00    1.70
   6   5   9    3.70    1.20
   6  -6  -9    3.60    1.30
   6  -6  -9    2.90    1.10
  -6   6   9    3.70    1.90
   5  -6  -9   -0.10    0.80
   5  -6  -9    0.30    1.20
  -5   6   9   -0.50    1.30
   4  -6  -9   10.00    2.40
   4  -6  -9   11.10    2.10
  -4   6   9   18.10    3.70
   3  -6  -9   29.50    3.40
   3  -6  -9   34.10    4.10
   3  -6  -9   24.20    3.70
  -3   6   9   29.80    4.40
   2  -6  -9   -0.40    1.50
   2  -6  -9    2.70    2.10
   2  -6  -9    2.40    1.10
  -2   6   9   -0.50    1.20
   1  -6  -9  117.09    9.60
   1  -6  -9  107.39    8.20
  -1   6   9  106.19   11.70
   0  -6  -9   11.30    3.10
   0   6   9   14.90    3.40
  -1  -6  -9   57.39    6.70
   1   6   9   59.89    6.60
  -2  -6  -9   14.10    3.50
   2   6   9   14.40    2.80
   2   6   9    5.60    1.70
   2   6   9    5.80    2.00
  -3  -6  -9   21.70    4.40
   3   6   9   22.40    3.40
   3   6   9   17.30    3.20
  -4  -6  -9   59.79    6.30
   4   6   9   49.70    4.50
   4   6   9   58.79    5.50
  -5  -6  -9    0.20    1.30
   5   6   9    1.20    1.00
   5   6   9   -1.20    0.70
   5  -7  -9    0.40    0.90
   5  -7  -9   -0.70    1.10
  -5   7   9    0.00    1.40
   4  -7  -9    1.20    1.20
   4  -7  -9    2.10    1.40
  -4   7   9    1.10    1.60
   3  -7  -9    1.20    1.00
  -3   7   9   -0.70    1.50
   2  -7  -9    2.40    1.20
  -2   7   9    2.40    1.70
   1  -7  -9   47.60    5.20
  -1   7   9   45.50    5.30
   0  -7  -9    7.20    2.90
   0   7   9    5.90    1.90
  -1  -7  -9    9.50    2.50
   1   7   9    9.30    2.70
  -2  -7  -9    5.10    1.90
   2   7   9    3.70    1.80
   2   7   9    4.20    1.80
  -3  -7  -9   51.19    5.50
   3   7   9   43.90    5.30
  -4  -7  -9    7.10    2.30
   4   7   9    4.10    1.50
   4   7   9    5.40    1.30
  -3   8   9   -0.70    1.10
   2  -8  -9    7.60    3.20
  -2   8   9    4.50    1.80
   1  -8  -9    4.20    2.20
  -1   8   9    2.60    1.30
   0  -8  -9   -0.70    1.40
   0   8   9   -0.10    1.20
  -1  -8  -9    6.70    2.10
   1   8   9    4.60    1.70
  -2  -8  -9    0.40    1.90
   2   8   9    1.40    2.00
  -3  -8  10    0.80    1.90
   2   8 -10    1.20    1.30
  -2  -8  10   -1.00    1.70
   1   8 -10    2.70    1.60
  -1  -8  10    1.50    1.60
   0   8 -10   -0.70    1.00
   0  -8  10    2.00    1.60
  -1   8 -10   -2.50    1.20
   1  -8  10    0.90    1.20
  -2   8 -10    3.70    1.80
   5   7 -10    0.00    0.80
  -4  -7  10   13.80    2.80
   3   7 -10    7.60    2.30
  -3  -7  10    9.80    2.40
   2   7 -10    0.90    1.00
  -2  -7  10    2.30    1.60
   1   7 -10    2.80    1.60
  -1  -7  10    6.40    2.00
   0   7 -10   47.40    5.20
   0  -7  10   47.90    5.60
  -1   7 -10   13.50    3.10
   1  -7  10   14.90    3.50
  -2   7 -10    3.30    1.70
   2  -7  10    7.70    2.60
  -3   7 -10   -1.50    2.90
   4  -7  10   12.20    3.10
   6   6 -10    1.80    0.90
   6   6 -10    2.60    1.10
   6   6 -10    0.90    0.80
   5   6 -10    2.00    1.00
   5   6 -10    3.70    1.30
   5   6 -10    4.10    1.60
   4   6 -10   19.40    3.00
   4   6 -10   15.90    2.60
   4   6 -10   18.20    2.80
  -4  -6  10   22.70    4.10
   3   6 -10    5.90    2.00
   3   6 -10    5.70    1.60
  -3  -6  10    5.70    1.70
   2   6 -10    7.70    1.90
   2   6 -10   11.40    2.70
  -2  -6  10    8.50    2.10
   1   6 -10    1.10    1.20
  -1  -6  10    8.30    2.50
   0   6 -10    1.40    1.70
   0  -6  10    0.20    1.30
  -1   6 -10   18.30    3.10
   1  -6  10   24.30    3.80
  -2   6 -10    5.80    1.70
   2  -6  10    5.10    2.10
  -3   6 -10    9.20    2.20
   3  -6  10   11.10    3.00
   3  -6  10    9.40    2.00
   4  -6  10   47.00    4.20
   4  -6  10   47.20    4.60
   5  -6  10   15.70    2.40
   5  -6  10   18.90    2.30
   7   5 -10    2.20    0.80
   7   5 -10    3.80    1.10
   7   5 -10    3.00    1.00
   6   5 -10    0.30    0.80
   6   5 -10    2.20    1.20
   6   5 -10    0.10    0.90
   5   5 -10   15.60    2.40
   5   5 -10   17.60    2.70
   5   5 -10   19.10    4.00
   4   5 -10   51.89    5.50
   4   5 -10   48.30    4.80
   4   5 -10   49.99    4.90
  -4  -5  10   57.99    5.70
   3   5 -10  128.79   15.10
   3   5 -10  124.79    9.20
   3   5 -10  126.19    9.30
   3   5 -10  127.19   10.00
  -3  -5  10  138.59   10.30
   2   5 -10   32.90    7.20
   2   5 -10   33.70    3.50
   2   5 -10   35.20    4.20
  -2  -5  10   34.50    4.30
   1   5 -10  186.78   12.50
   1   5 -10  188.88   13.30
  -1  -5  10  183.48   13.50
  -1  -5  10  186.38   19.60
   0   5 -10   59.79    5.80
   0  -5  10   72.09   13.30
   0  -5  10   66.19    6.30
  -1   5 -10   38.80    4.40
   1  -5  10   48.70    5.10
  -2   5 -10    6.60    1.80
   2  -5  10    8.20    2.40
  -3   5 -10   13.70    2.60
   3  -5  10   15.60    4.00
   3  -5  10   12.80    2.30
   4  -5  10    2.10    1.20
   5  -5  10    4.20    1.50
   5  -5  10    9.70    2.10
   6  -5  10    4.00    1.30
   6  -5  10    5.20    1.70
   7   4 -10    1.60    1.00
   7   4 -10    2.20    1.00
   7   4 -10    2.90    1.10
   6   4 -10   24.10    3.20
   6   4 -10   29.30    3.30
   6   4 -10   25.20    3.20
   5   4 -10    1.20    1.30
   5   4 -10    0.50    1.10
   5   4 -10   -0.80    4.60
   5   4 -10    3.00    1.20
   4   4 -10    5.80    1.80
   4   4 -10    0.80    1.50
   4   4 -10    2.20    3.00
   4   4 -10    3.90    1.50
  -4  -4  10    4.80    1.90
   3   4 -10  208.58   14.10
   3   4 -10  237.18   14.50
   3   4 -10  218.78   21.00
   3   4 -10  212.48   14.80
  -3  -4  10  218.68   14.90
   2   4 -10  106.49   11.90
   2   4 -10   72.69    8.60
  -2  -4  10  103.29    7.70
   1   4 -10   58.89    8.00
   1   4 -10   74.89    5.30
   1   4 -10   60.99    5.50
  -1  -4  10   65.49    5.80
   0   4 -10   71.49    6.10
   0   4 -10   83.39    8.70
   0  -4  10   72.79    6.30
  -1   4 -10  206.08   14.00
   1  -4  10  219.38   14.60
  -2   4 -10   14.60    2.50
   2  -4  10   16.80    2.60
   2  -4  10   19.10    3.00
   2  -4  10   24.00    2.70
  -3   4 -10   -1.20    2.10
   3  -4  10    0.40    0.90
   3  -4  10    2.90    1.20
   3  -4  10    2.00    1.30
   4  -4  10    9.40    2.20
   4  -4  10   16.70    2.50
   5  -4  10   73.89    6.50
   5  -4  10   68.99    6.20
   6  -4  10    0.10    1.10
   6  -4  10   -1.00    1.00
   7  -4  10   10.20    1.80
   7  -4  10   17.00    2.30
   8   3 -10    3.30    1.10
   8   3 -10    1.40    1.00
   8   3 -10    1.20    0.90
   7   3 -10    6.10    1.50
   7   3 -10    5.70    1.50
   7   3 -10    3.80    1.30
   6   3 -10    7.10    5.30
   6   3 -10    6.50    1.80
   5   3 -10    4.10    3.80
   5   3 -10    1.70    1.20
   5   3 -10    1.80    1.40
   5   3 -10    3.40    1.60
   4   3 -10  171.48   12.10
   4   3 -10  171.88   18.60
   4   3 -10  183.68   11.90
   3   3 -10   19.90    5.50
   3   3 -10   31.80    3.30
  -3  -3  10   23.10    3.10
   2   3 -10 1198.28   74.09
   2   3 -10 1142.19   68.29
   1   3 -10   78.89    7.60
   1   3 -10   76.79    8.70
   0   3 -10  107.79    7.30
   0   3 -10   92.09    9.20
   0  -3  10  101.69    7.40
  -1   3 -10   17.90    3.70
   1  -3  10   21.90    2.70
   1  -3  10   27.80    4.90
  -2   3 -10   27.00    4.60
   2  -3  10   29.90    3.40
   2  -3  10   29.70    5.80
   4  -3  10   93.09    7.40
   5  -3  10   70.99    6.00
   5  -3  10   60.39    6.10
   6  -3  10    3.90    1.80
   6  -3  10    7.30    1.80
   7  -3  10   84.99    6.60
   8   2 -10   -0.90    0.70
   8   2 -10    0.90    0.90
   8   2 -10    1.50    1.10
   7   2 -10    1.10    1.10
   7   2 -10    1.30    1.10
   7   2 -10    1.80    1.00
   6   2 -10   40.20    4.00
   6   2 -10   26.00    7.90
   6   2 -10   30.70    3.60
   6   2 -10   34.30    3.80
   5   2 -10  344.17   20.70
   5   2 -10  326.37   20.70
   5   2 -10  309.97   20.80
   5   2 -10  337.67   30.00
   4   2 -10   -1.50    0.90
   4   2 -10    4.50    3.30
   3   2 -10  255.97   16.00
   3   2 -10  233.38   20.90
   2   2 -10 1376.06   84.69
   1   2 -10  120.29   10.90
   0   2 -10  472.15   30.40
   0  -2  10  455.25   30.10
  -1   2 -10    0.70    1.90
   1  -2  10    1.80    3.90
   2  -2  10  160.98   14.40
   4  -2  10   23.80    3.10
   4  -2  10   29.60    3.20
   5  -2  10  107.09    8.50
   5  -2  10  122.49    9.20
   6  -2  10    0.00    0.90
   6  -2  10    0.00    1.20
   7  -2  10   -1.50    0.80
   7  -2  10    0.40    1.00
   8   1 -10    0.30    0.90
   8   1 -10    0.60    0.90
   7   1 -10   14.70    8.10
   6   1 -10    6.30    1.70
   6   1 -10    4.80    1.70
   6   1 -10    5.90    1.80
   5   1 -10  133.09   15.30
   5   1 -10  106.09    8.30
   5   1 -10  114.69    8.40
   4   1 -10  317.27   26.60
   3   1 -10 1260.07   79.09
   2   1 -10  247.58   19.00
   1   1 -10  367.16   24.50
  -1  -1  10  351.46   23.90
   0  -1  10   61.09    6.00
  -1   1 -10  153.88   12.00
   1  -1  10  161.68   12.50
  -2   1 -10   14.60    2.70
   2  -1  10   15.40    3.80
  -3   1 -10    9.20    2.90
  -4   1 -10   43.80    6.60
   4  -1  10   51.49    5.50
   5  -1  10  216.38   13.90
   5  -1  10  198.68   14.50
   6  -1  10  370.56   25.00
   6  -1  10  406.16   24.30
   7  -1  10   46.10    4.90
   7  -1  10   52.99    4.50
   8  -1  10   11.30    1.90
   8  -1  10   16.40    2.60
   8   0 -10    0.90    1.10
   8   0 -10    1.20    1.00
   7   0 -10  -11.20    8.30
   7   0 -10   -1.90    1.40
   7   0 -10   -0.40    1.20
   6   0 -10   63.09    5.40
   6   0 -10   52.79    6.30
   6   0 -10   37.50    9.30
   6   0 -10   59.49    5.10
   5   0 -10    0.90    0.90
   5   0 -10    0.10    1.00
   5   0 -10    0.30    2.80
  -5   0  10    0.20    5.20
   4   0 -10 2042.60  125.29
   3   0 -10    2.00    1.80
   2   0 -10  659.63   41.60
  -2   0  10  636.54   40.60
   1   0 -10    0.00    0.80
  -1   0  10   -0.20    1.00
   0   0 -10   32.90    4.00
   0   0  10   36.90    4.50
  -1   0 -10    1.50    1.20
   1   0  10    1.50    1.20
  -2   0 -10   34.10    4.70
  -3   0 -10    2.90    2.10
  -4   0 -10  282.47   22.50
   4   0  10  271.47   18.40
   4   0  10  295.67   17.80
   5   0  10    0.60    1.20
   5   0  10    0.60    0.90
   5   0  10   -0.20    1.50
   6   0  10   50.39    5.40
   6   0  10   35.60    4.50
   6   0  10   48.80    4.40
   7   0  10    0.30    1.10
   7   0  10    1.80    0.90
   8   0  10    5.50    1.20
   8  -1 -10   -0.80    0.90
   8  -1 -10    0.10    0.90
   8  -1 -10   -0.30    0.90
   7  -1 -10   -0.90    0.90
   7  -1 -10    1.10    1.00
   6  -1 -10    6.70    1.80
   6  -1 -10   10.60    6.10
   6  -1 -10    5.50    2.00
   6  -1 -10    5.40    1.70
   5  -1 -10  128.29    8.60
   5  -1 -10  120.39   14.60
   5  -1 -10  121.19    8.90
   5  -1 -10  114.59    9.40
   4  -1 -10  368.86   28.60
   3  -1 -10 1256.37   79.79
  -3   1  10 1336.57   78.19
   2  -1 -10  243.48   17.90
   1  -1 -10  392.06   25.80
  -1   1  10  409.86   26.50
   0  -1 -10   64.79    6.80
   0   1  10   55.29    7.20
  -1  -1 -10  156.18   12.50
  -2  -1 -10   15.20    4.10
  -3  -1 -10    9.30    3.40
  -4  -1 -10   41.00    4.20
  -4  -1 -10   45.90    8.20
   5   1  10  166.98   13.10
   5   1  10  209.38   12.70
   5   1  10  198.38   13.80
   6   1  10  308.27   21.90
   6   1  10  377.46   21.50
   6   1  10  350.16   22.70
   7   1  10   54.39    5.00
   7   1  10   46.50    4.30
   8   1  10   14.20    2.00
   8  -2 -10    0.80    0.80
   8  -2 -10    1.10    0.90
   7  -2 -10    4.20    1.80
   7  -2 -10    1.40    1.30
   7  -2 -10    2.80    1.50
   6  -2 -10   35.00    4.50
   6  -2 -10   34.30    3.70
   6  -2 -10   37.50    4.10
   5  -2 -10  359.36   22.20
   5  -2 -10  380.76   21.50
   5  -2 -10  303.47   22.50
   4  -2 -10   -0.30    3.10
   4  -2 -10    0.60    1.10
   4  -2 -10    1.10    1.40
   3  -2 -10  278.97   21.50
  -3   2  10  295.27   20.40
   2  -2 -10 1375.06   83.69
   2  -2 -10 1389.26   84.89
  -2   2  10 1495.35   85.19
   1  -2 -10  146.79   11.10
  -1   2  10  140.79   12.30
   0  -2 -10  502.35   32.20
  -1  -2 -10    1.70    1.30
  -2  -2 -10  144.19   13.60
  -3  -2 -10   41.10    7.50
   4   2  10   30.40    3.70
   5   2  10   94.49    7.90
   5   2  10   94.89    7.90
   6   2  10    0.10    1.30
   6   2  10    1.90    1.40
   7   2  10   -1.80    0.80
   7   2  10   -0.40    1.00
   8  -3 -10    2.10    0.80
   8  -3 -10    1.80    0.90
   7  -3 -10    3.70    1.40
   7  -3 -10    2.00    1.20
   6  -3 -10    1.60    1.70
   6  -3 -10    4.30    1.80
   5  -3 -10    4.20    1.60
   5  -3 -10    1.60    1.50
   4  -3 -10  186.38   12.30
   4  -3 -10  174.88   13.20
   3  -3 -10   36.40    3.70
   3  -3 -10   36.90    4.90
   3  -3 -10   36.50    6.50
   2  -3 -10 1344.17   77.39
   2  -3 -10 1171.08   76.29
  -2   3  10 1342.57   78.69
   1  -3 -10   89.79    7.90
   1  -3 -10   96.09    8.40
   0  -3 -10  117.79   10.50
  -1  -3 -10   29.70    6.00
  -2  -3 -10   32.10    6.10
  -3  -3 -10    0.00    3.70
   3   3  10    0.00    1.10
   4   3  10   77.69    6.70
   5   3  10   53.49    5.10
   5   3  10   43.00    4.90
   6   3  10    4.40    1.60
   6   3  10    5.30    1.80
   7   3  10   63.19    5.30
   7  -4 -10    5.60    1.40
   7  -4 -10    3.00    1.20
   6  -4 -10   28.20    4.00
   6  -4 -10   30.60    3.70
   5  -4 -10    4.00    1.50
   5  -4 -10    0.40    1.30
   4  -4 -10    9.50    3.10
   3  -4 -10  213.78   15.00
   3  -4 -10  209.78   13.80
   2  -4 -10  106.09    9.40
   2  -4 -10  121.79    8.70
   2  -4 -10  109.99    8.00
   1  -4 -10   78.39    7.60
   1  -4 -10   64.29    7.10
   1  -4 -10   59.99    5.80
   0  -4 -10   77.29    6.70
   0  -4 -10   88.99    9.30
   0  -4 -10   71.29    7.10
  -1  -4 -10  234.98   20.10
   1   4  10  234.68   15.50
  -2  -4 -10   12.10    4.10
   2   4  10   19.80    2.80
   3   4  10   -1.30    1.10
   4   4  10    9.50    2.10
   4   4  10    6.70    2.10
   5   4  10   53.29    4.90
   5   4  10   47.90    5.20
   6   4  10    0.90    0.80
   6   4  10    0.30    0.80
  -7  -4 -10    6.80    2.20
   7   4  10   12.50    1.90
   7   4  10    6.90    1.30
   7  -5 -10    0.80    0.80
   7  -5 -10    2.90    1.20
   6  -5 -10   -0.70    0.80
   6  -5 -10    0.30    0.90
  -6   5  10    3.70    1.70
   5  -5 -10   12.70    3.10
   5  -5 -10   13.40    3.30
   4  -5 -10   46.40    5.50
   4  -5 -10   49.20    4.70
   3  -5 -10  137.79   11.20
   3  -5 -10  122.99   10.10
   3  -5 -10  120.39    9.00
   2  -5 -10   39.90    3.90
   2  -5 -10   41.20    4.50
   2  -5 -10   36.70    4.80
   1  -5 -10  197.78   13.40
   1  -5 -10  152.98   12.70
   1  -5 -10  192.58   12.30
  -1   5  10  195.58   13.70
   0  -5 -10   72.79    5.70
   0  -5 -10   73.79    7.00
   0  -5 -10   64.99   10.10
   0   5  10   69.89    6.60
  -1  -5 -10   25.90    7.10
  -1  -5 -10   42.70    5.30
   1   5  10   44.30    4.70
   2   5  10    9.30    2.00
   2   5  10    8.50    1.90
   3   5  10   13.80    2.50
   4   5  10    1.10    1.10
   4   5  10    1.60    1.50
   5   5  10    4.80    1.50
   5   5  10    5.20    2.10
  -6  -5 -10    2.20    1.70
   6   5  10    1.20    0.90
   6   5  10    2.90    1.10
   6  -6 -10    2.40    1.00
   6  -6 -10    0.50    1.00
  -6   6  10    0.20    1.60
   5  -6 -10    1.70    1.10
   5  -6 -10    3.00    1.30
  -5   6  10    2.70    1.50
   4  -6 -10   18.50    2.60
   4  -6 -10   19.80    3.50
  -4   6  10   16.40    3.70
   3  -6 -10    3.50    1.60
   3  -6 -10    4.00    2.90
   3  -6 -10    6.10    2.00
  -3   6  10    6.50    2.40
   2  -6 -10    9.00    1.90
   2  -6 -10   12.20    2.40
   2  -6 -10   11.50    2.60
  -2   6  10    8.80    2.40
   1  -6 -10    4.60    1.70
   1  -6 -10    7.60    2.80
  -1   6  10    3.90    1.70
   0  -6 -10    3.00    2.60
   0   6  10    0.60    1.30
  -1  -6 -10   21.30    4.20
   1   6  10   29.20    3.80
  -2  -6 -10    5.80    2.40
   2   6  10    3.20    1.30
   2   6  10    6.90    2.00
  -3  -6 -10    6.60    2.40
   3   6  10   11.30    2.00
  -4  -6 -10   40.00    6.00
   4   6  10   30.40    3.10
   4   6  10   30.20    3.80
  -5  -6 -10   13.20    2.90
   5   6  10   14.00    2.70
   5   6  10   13.80    1.70
   5  -7 -10    3.30    1.30
   5  -7 -10    1.20    1.10
  -5   7  10    3.80    1.80
   4  -7 -10   18.30    2.80
   4  -7 -10   18.00    2.50
  -4   7  10   17.40    3.30
   3  -7 -10    5.80    1.60
  -3   7  10    7.60    2.60
   2  -7 -10    1.60    1.60
   2  -7 -10    3.30    1.20
  -2   7  10    3.10    1.80
   1  -7 -10    6.10    1.90
  -1   7  10    6.10    2.00
   0  -7 -10   56.09    6.30
   0   7  10   50.99    5.60
  -1  -7 -10   15.10    3.50
   1   7  10   14.70    3.20
  -2  -7 -10    4.00    2.50
   2   7  10    7.10    1.80
   2   7  10    5.50    1.80
  -3  -7 -10    1.80    1.80
   3   7  10    1.90    1.40
  -4  -7 -10   12.50    3.00
   4   7  10   12.00    2.00
  -3   8  10    0.60    1.10
  -2   8  10    3.90    1.60
   1  -8 -10    2.90    1.90
  -1   8  10    0.60    1.30
   0  -8 -10    0.40    1.50
   0   8  10    0.50    1.10
  -1  -8 -10    1.70    1.70
   1   8  10    0.40    1.70
   2   8 -11   -0.20    1.20
  -2  -8  11    0.70    1.40
   1   8 -11   17.10    2.80
  -1  -8  11   13.00    2.90
   0   8 -11   -1.20    1.10
   0  -8  11    0.20    1.10
  -1   8 -11    4.40    2.20
   1  -8  11    7.60    2.00
  -2   8 -11    3.70    1.90
  -4  -7  11   -2.30    2.10
   3   7 -11   53.59    5.40
  -3  -7  11   51.09    5.20
   2   7 -11    1.40    1.50
  -2  -7  11    1.90    1.90
   1   7 -11    1.80    1.40
  -1  -7  11    0.70    1.50
   0   7 -11   63.69    6.40
   0  -7  11   72.99    6.80
  -1   7 -11    0.10    1.10
   1  -7  11    1.20    1.50
  -2   7 -11    1.60    1.40
   2  -7  11    2.20    1.80
   4  -7  11    1.50    2.20
   6   6 -11    2.40    1.00
   6   6 -11    1.70    0.90
   6   6 -11    0.90    0.90
   5   6 -11    0.80    0.90
   5   6 -11    2.80    1.00
   5   6 -11    2.40    1.50
   4   6 -11    6.60    1.70
   4   6 -11    3.70    1.40
  -4  -6  11   10.10    2.40
   3   6 -11    0.40    1.10
   3   6 -11    1.60    1.10
  -3  -6  11    1.40    1.40
   2   6 -11   15.20    3.10
  -2  -6  11   23.00    3.50
   1   6 -11    1.80    1.20
  -1  -6  11    2.40    1.30
   0   6 -11    3.50    1.70
   0  -6  11    3.90    2.00
  -1   6 -11   42.00    4.80
   1  -6  11   50.39    5.60
  -2   6 -11    0.60    1.30
   2  -6  11    0.10    1.00
  -3   6 -11    7.80    2.00
   3  -6  11    4.70    1.50
   4  -6  11    0.60    1.00
   4  -6  11    2.10    1.30
   5  -6  11    2.70    1.30
   5  -6  11    3.10    1.00
   7   5 -11   -0.50    0.60
   7   5 -11    0.20    0.80
   7   5 -11    0.30    0.70
   6   5 -11   27.10    3.10
   6   5 -11   29.30    3.00
   6   5 -11   26.10    3.10
   5   5 -11    0.80    1.00
   5   5 -11   -0.20    0.90
   5   5 -11    1.00    1.00
   4   5 -11  188.38   13.50
   4   5 -11  207.68   21.90
   4   5 -11  211.98   13.70
   4   5 -11  206.98   14.50
  -4  -5  11  197.78   14.20
   3   5 -11    1.20    1.10
   3   5 -11   -1.30    4.00
   3   5 -11    0.90    1.10
   3   5 -11    0.10    1.60
  -3  -5  11    5.10    1.60
   2   5 -11   -0.70    4.50
   2   5 -11    4.40    1.30
   2   5 -11    1.80    1.20
  -2  -5  11    0.10    1.20
   1   5 -11  332.07   20.40
  -1  -5  11  304.77   20.30
  -1  -5  11  253.67   35.30
   0   5 -11   14.20    2.90
   0  -5  11   17.30    2.90
   0  -5  11   21.30    9.60
  -1   5 -11  156.18   11.50
   1  -5  11  165.98   12.20
  -2   5 -11   13.00    2.60
   2  -5  11   18.00    3.80
  -3   5 -11    6.80    2.20
   3  -5  11   11.90    3.20
   3  -5  11   10.20    2.20
   4  -5  11  219.88   14.70
   5  -5  11   48.40    4.50
   5  -5  11   42.40    4.50
   6  -5  11    1.70    0.90
   6  -5  11    1.80    1.10
   7   4 -11    1.00    1.00
   7   4 -11    0.00    0.90
   7   4 -11   -0.10    1.00
   6   4 -11   28.10    3.60
   6   4 -11   30.40    3.40
   6   4 -11   33.80    3.50
   5   4 -11   32.90    3.60
   5   4 -11   31.10    3.70
   5   4 -11   27.00    8.60
   5   4 -11   36.00    3.80
   4   4 -11   33.40    3.90
   4   4 -11   35.90    4.20
   4   4 -11   39.00    4.50
   4   4 -11   40.90    8.50
  -4  -4  11   29.90    4.30
   3   4 -11   17.30    2.40
   3   4 -11   16.60    3.10
   3   4 -11   11.20    5.50
   3   4 -11   11.20    2.10
  -3  -4  11    9.00    2.60
   2   4 -11   16.30    2.10
   2   4 -11    9.00    1.90
   2   4 -11   16.40    5.20
  -2  -4  11   12.00    2.40
   1   4 -11   10.20    2.20
   1   4 -11    6.60    3.00
   1   4 -11   10.90    1.80
  -1  -4  11    6.60    1.70
   0   4 -11    5.30    3.10
   0   4 -11    8.90    1.80
   0  -4  11   12.00    2.50
  -1   4 -11  146.99   10.80
   1  -4  11  169.78   12.50
  -2   4 -11  109.59    8.20
   2  -4  11  112.49    9.00
   3  -4  11   44.80    4.10
   3  -4  11   45.70    4.50
   4  -4  11    9.40    2.30
   5  -4  11    8.60    2.20
   5  -4  11    7.10    2.20
   6  -4  11   11.60    2.40
   6  -4  11   11.30    2.20
   7  -4  11   25.50    2.70
   7  -4  11   21.80    3.40
   8   3 -11    0.10    0.70
   8   3 -11   -1.20    0.90
   8   3 -11   -0.60    0.60
   7   3 -11   15.50    2.50
   7   3 -11   16.30    2.20
   7   3 -11   15.70    2.40
   6   3 -11    2.70    4.60
   6   3 -11    0.60    1.20
   6   3 -11    1.10    1.20
   6   3 -11   -1.10    0.90
   5   3 -11  551.24   46.10
   5   3 -11  613.64   36.10
   5   3 -11  572.64   36.20
   5   3 -11  630.24   36.00
   4   3 -11    7.10    3.90
   4   3 -11    6.30    1.60
   4   3 -11    9.50    2.00
   3   3 -11   89.69    7.10
   3   3 -11   99.99    6.70
   3   3 -11   85.49   11.50
  -3  -3  11   81.99    6.80
   2   3 -11  955.00   54.69
   2   3 -11  981.10   60.99
  -2  -3  11  851.71   54.59
   1   3 -11  346.47   21.00
   1   3 -11  360.86   25.30
  -1  -3  11  312.37   20.90
   0   3 -11  725.33   44.80
   0   3 -11  706.53   41.30
   0  -3  11  665.33   41.50
  -1   3 -11  327.07   20.30
  -1   3 -11  320.27   22.00
   1  -3  11  309.47   20.10
  -2   3 -11   30.70    4.90
   2  -3  11   31.90    3.80
   3  -3  11   75.89    6.10
   4  -3  11  446.96   27.60
   5  -3  11   90.49    7.30
   5  -3  11   89.09    7.70
   6  -3  11   25.70    3.40
   6  -3  11   25.60    3.70
   7  -3  11    1.30    1.00
   7  -3  11    0.90    1.00
   8   2 -11    1.30    1.30
   8   2 -11    3.40    1.00
   8   2 -11    3.10    1.50
   7   2 -11    7.90    1.80
   7   2 -11    9.80    2.10
   7   2 -11    7.10    1.60
   6   2 -11   55.49    4.80
   6   2 -11   54.39    5.20
   6   2 -11   46.30   11.60
   6   2 -11   56.19    5.10
   5   2 -11    8.20    1.80
   5   2 -11    7.80    2.00
   5   2 -11   -0.90    3.40
   5   2 -11    4.20    1.60
   4   2 -11  158.98   16.60
   4   2 -11  129.99    9.80
   4   2 -11  143.59   11.90
   3   2 -11   38.70    6.90
   2   2 -11  565.24   35.40
   2   2 -11  631.44   40.80
   1   2 -11   14.90    3.80
   0   2 -11   -0.60    1.00
   1  -2  11    2.10    1.90
   2  -2  11 1290.47   75.99
   2  -2  11 1310.67   79.19
   3  -2  11  207.38   14.50
   4  -2  11   61.79    5.80
   4  -2  11   65.99    5.40
   5  -2  11    4.10    1.90
   5  -2  11    9.10    2.00
   6  -2  11    9.50    2.60
   6  -2  11    9.10    2.30
  -7   2 -11   98.39    8.80
   7  -2  11  102.79    8.10
   7  -2  11  122.29    8.10
   8   1 -11    1.10    0.90
   8   1 -11    1.50    0.90
   7   1 -11   34.20    3.40
   7   1 -11   33.30    3.60
   7   1 -11   25.20    9.60
   7   1 -11   36.10    3.90
   6   1 -11  245.48   15.30
   6   1 -11  207.68   23.50
   6   1 -11  216.78   14.60
   6   1 -11  233.78   15.20
   5   1 -11   35.70    3.70
   5   1 -11   37.00    9.80
   5   1 -11   38.10    3.80
   4   1 -11  830.22   47.90
   4   1 -11  703.93   45.20
   4   1 -11  755.22   52.89
   3   1 -11 1505.25   93.39
   2   1 -11  239.28   18.80
   1   1 -11  755.22   47.50
   0  -1  11 1178.48   71.49
  -1   1 -11    4.60    1.60
   1  -1  11    7.50    2.50
  -2   1 -11   84.49    8.10
  -3   1 -11  326.57   23.20
  -4   1 -11   30.40    6.40
   4  -1  11   29.90    3.10
   4  -1  11   29.70    3.70
   5  -1  11  216.68   19.10
   5  -1  11  246.88   17.40
   6  -1  11    3.10    1.50
   6  -1  11    0.20    1.50
   7  -1  11    6.30    1.90
   7  -1  11    5.90    1.60
   8   0 -11    0.50    1.00
   8   0 -11    0.60    1.10
   7   0 -11   43.40    4.30
   7   0 -11   39.00    4.90
   7   0 -11   42.30   11.90
   7   0 -11   42.40    5.40
   6   0 -11   -0.10    0.90
   6   0 -11   -1.60    1.50
   6   0 -11   -5.60    4.50
   6   0 -11    1.10    1.40
   5   0 -11  254.77   23.50
   5   0 -11  229.38   15.20
   5   0 -11  236.28   16.10
   5   0 -11  231.38   15.40
   4   0 -11    1.20    2.40
   3   0 -11   10.40    4.00
   2   0 -11    0.20    1.70
   1   0 -11 2248.58  127.99
  -1   0  11 2110.69  127.49
   0   0 -11    0.60    0.80
   0   0  11    0.40    1.30
  -1   0 -11 1279.17   75.49
   1   0  11 1237.88   76.59
  -2   0 -11   -0.40    1.00
  -3   0 -11 1810.72  108.89
  -4   0 -11    0.30    2.70
   4   0  11    1.00    1.00
   4   0  11   -0.10    0.80
   5   0  11   63.19    4.90
   5   0  11   43.00    4.90
   5   0  11   56.69    5.90
   6   0  11   -0.40    1.10
   6   0  11   -3.20    1.60
   6   0  11   -0.20    1.60
   7   0  11   59.39    5.50
   7   0  11   58.09    4.80
   8   0  11   -0.40    0.60
   8  -1 -11    3.50    1.20
   8  -1 -11    2.10    1.00
   8  -1 -11    2.20    1.30
   7  -1 -11   35.10    3.60
   7  -1 -11   38.10    4.00
   7  -1 -11   41.10    4.20
   6  -1 -11  229.88   16.60
   6  -1 -11  254.27   16.40
   6  -1 -11  258.47   15.80
   6  -1 -11  226.48   23.70
   5  -1 -11   44.50    4.60
   5  -1 -11   46.80    4.20
   5  -1 -11   50.19    5.20
   5  -1 -11   42.20    8.70
   4  -1 -11  791.52   48.20
   4  -1 -11  814.22   54.29
   3  -1 -11 1400.06   85.29
   3  -1 -11 1505.25   89.29
  -2   1  11  266.47   19.00
   1  -1 -11  709.53   46.10
  -1   1  11  798.42   47.30
   0  -1 -11 1284.57   75.69
   0   1  11 1251.67   77.09
  -1  -1 -11    8.00    2.50
  -2  -1 -11   91.99    9.60
  -3  -1 -11  299.97   19.00
  -4  -1 -11   23.90    3.50
  -4  -1 -11   27.00    6.30
   4   1  11   29.90    3.70
   4   1  11   32.30    3.10
   5   1  11  248.18   14.60
   5   1  11  234.38   18.90
   5   1  11  195.48   15.00
   6   1  11    2.80    1.40
   6   1  11    5.30    1.40
   6   1  11   -1.30    1.60
   7   1  11    1.10    1.20
   7   1  11    3.80    1.70
   8  -2 -11    1.30    0.80
   8  -2 -11    1.80    0.90
   7  -2 -11   11.30    1.90
   7  -2 -11   11.10    2.10
   7  -2 -11   12.10    2.70
   6  -2 -11   66.99    5.20
   6  -2 -11   60.09    5.80
   6  -2 -11   60.09    6.20
   5  -2 -11    9.50    2.20
   5  -2 -11    4.50    5.40
   5  -2 -11    8.90    2.20
   5  -2 -11    9.00    1.90
   4  -2 -11  191.08   17.70
   3  -2 -11   64.09    8.10
  -3   2  11   64.19    8.20
   2  -2 -11  677.83   40.80
   2  -2 -11  549.95   38.50
  -2   2  11  674.23   41.10
   1  -2 -11   10.30    2.60
  -1   2  11   10.40    3.20
   0  -2 -11    2.70    1.60
  -1  -2 -11   -0.10    1.00
  -2  -2 -11 1305.37   80.99
  -3  -2 -11  210.28   18.90
  -4  -2 -11   64.69   10.90
   4   2  11   67.19    6.00
   5   2  11    5.20    2.10
   5   2  11    8.00    2.30
   6   2  11    6.40    2.00
   6   2  11    5.00    1.90
   7   2  11   97.59    7.60
   8  -3 -11   -0.90    0.60
   7  -3 -11   19.40    2.90
   7  -3 -11   13.50    2.40
   6  -3 -11    1.30    1.70
   6  -3 -11    0.90    1.20
   5  -3 -11  609.84   35.30
   5  -3 -11  541.25   36.10
   4  -3 -11    9.90    2.20
   4  -3 -11    5.40    1.80
   4  -3 -11    7.90    2.60
   3  -3 -11  112.09    7.60
   3  -3 -11   98.39    8.30
   3  -3 -11   93.39   12.40
   2  -3 -11 1135.29   65.59
   2  -3 -11 1036.00   64.29
  -2   3  11 1031.80   66.79
   1  -3 -11  412.96   25.60
   1  -3 -11  341.67   24.30
   0  -3 -11  901.51   52.79
   0  -3 -11  773.72   50.29
  -1  -3 -11  351.46   25.90
  -2  -3 -11   36.70    7.20
  -3  -3 -11   75.99   10.80
   3   3  11   59.19    5.60
   4   3  11  391.16   24.70
   5   3  11   68.39    6.40
   5   3  11   64.69    6.00
   6   3  11   16.10    2.90
   6   3  11   19.60    2.90
   7   3  11    0.70    0.80
   7  -4 -11   -1.40    0.80
   7  -4 -11    0.10    0.90
  -7   4  11    1.80    1.90
   6  -4 -11   36.00    4.50
   6  -4 -11   32.30    3.80
   5  -4 -11   34.40    4.90
   5  -4 -11   40.20    4.20
   4  -4 -11   37.00    3.70
   4  -4 -11   28.50    4.70
   2  -4 -11   14.50    2.80
   2  -4 -11   13.40    2.30
   1  -4 -11    5.20    2.80
   1  -4 -11    6.00    3.20
   1  -4 -11    9.30    2.10
   0  -4 -11   11.00    2.80
   0  -4 -11   14.20    2.80
   0  -4 -11   11.70    4.60
  -1  -4 -11  138.79   11.50
  -1  -4 -11  157.58   15.10
   1   4  11  159.08   10.90
   2   4  11  109.29    8.20
   3   4  11   49.60    4.80
   4   4  11    4.70    2.10
   4   4  11    6.10    1.80
   5   4  11    4.00    1.50
   5   4  11    5.80    2.00
   6   4  11    6.80    1.70
   6   4  11    8.50    2.10
  -7  -4 -11   23.40    3.40
   7   4  11   17.80    2.20
   7   4  11   21.10    2.50
   7  -5 -11    0.10    0.70
   6  -5 -11   25.10    3.30
   6  -5 -11   25.20    3.50
  -6   5  11   28.30    3.80
   5  -5 -11    1.30    1.10
   5  -5 -11   -0.50    1.30
   4  -5 -11  200.48   13.50
   4  -5 -11  198.58   14.70
   3  -5 -11    4.20    2.00
   3  -5 -11    1.70    1.50
   2  -5 -11    4.70    1.60
   2  -5 -11    4.40    2.00
   2  -5 -11    3.10    1.90
   1  -5 -11  320.67   24.60
   1  -5 -11  332.17   20.70
   1  -5 -11  329.77   21.70
  -1   5  11  342.07   22.30
   0  -5 -11   18.00    5.70
   0  -5 -11   11.80    3.10
   0  -5 -11   20.80    2.60
   0   5  11   12.70    3.00
  -1  -5 -11  176.58   17.80
  -1  -5 -11  182.18   13.90
   1   5  11  178.28   12.90
   2   5  11   11.70    2.30
   2   5  11   20.60    2.90
   3   5  11    8.40    2.10
   4   5  11  165.18   11.20
   4   5  11  160.68   12.00
   5   5  11   37.60    4.10
   5   5  11   28.70    3.20
  -6  -5 -11    3.40    1.60
   6   5  11    1.10    0.80
   6   5  11    1.60    1.80
   6  -6 -11    2.50    1.10
   6  -6 -11    3.20    1.10
  -6   6  11    4.90    2.00
   5  -6 -11    2.50    1.30
   5  -6 -11    0.30    0.90
  -5   6  11    0.70    1.30
   4  -6 -11    3.70    1.30
   4  -6 -11    4.90    2.00
  -4   6  11    3.10    1.60
   3  -6 -11    0.30    1.50
   3  -6 -11    1.60    1.20
  -3   6  11   -0.40    1.30
   2  -6 -11   25.70    3.70
   2  -6 -11   26.40    3.10
   2  -6 -11   17.80    3.20
  -2   6  11   25.10    3.90
   1  -6 -11    7.40    1.80
   1  -6 -11    2.80    1.70
  -1   6  11    6.20    2.20
   0  -6 -11    7.30    2.50
   0   6  11    5.40    2.00
  -1  -6 -11   53.79    6.30
   1   6  11   49.99    5.50
  -2  -6 -11    2.20    1.60
   2   6  11    0.90    1.50
   2   6  11    0.50    1.20
  -3  -6 -11    6.10    2.80
   3   6  11    3.50    1.30
   3   6  11    2.50    1.50
  -4  -6 -11   -2.20    1.50
   4   6  11   -1.00    1.00
   4   6  11   -1.10    0.80
  -5  -6 -11    2.10    1.70
   5   6  11    0.90    1.30
   5   6  11    3.30    0.90
   4  -7 -11    2.10    1.00
   4  -7 -11    1.60    1.50
  -4   7  11    3.20    1.90
   3  -7 -11   53.89    4.80
  -3   7  11   53.99    5.90
   2  -7 -11    0.90    1.20
   2  -7 -11    1.20    1.80
  -2   7  11    0.40    1.10
   1  -7 -11    4.40    1.50
  -1   7  11    2.70    1.80
   0  -7 -11   70.69    7.20
   0   7  11   69.79    6.70
  -1  -7 -11    1.10    1.60
   1   7  11    1.70    1.70
  -2  -7 -11    1.40    1.60
   2   7  11    1.60    1.40
   2   7  11   -1.80    1.50
  -3  -7 -11   -0.70    1.50
   3   7  11    0.40    1.10
  -4  -7 -11    2.70    2.00
   4   7  11    0.70    1.00
  -2   8  11    1.70    1.30
   1  -8 -11    7.10    2.50
  -1   8  11   13.20    2.70
   0  -8 -11   -0.80    2.30
   0   8  11   -1.00    1.00
  -1  -8 -11    6.90    2.00
   1   8  11    8.20    1.90
  -2  -8 -11    5.20    2.10
   2   8 -12    2.20    1.50
  -2  -8  12    0.40    1.40
   1   8 -12    5.20    1.70
  -1  -8  12    6.20    1.80
   0   8 -12    1.10    1.30
   0  -8  12   -0.10    1.30
  -1   8 -12    0.90    1.20
   1  -8  12    0.40    1.10
   3   7 -12   25.10    3.70
  -3  -7  12   22.80    3.40
   2   7 -12   23.90    3.40
  -2  -7  12   23.90    4.00
   1   7 -12    5.80    2.20
  -1  -7  12    5.00    1.70
   0   7 -12    5.80    1.80
   0  -7  12    5.20    1.70
   1  -7  12    8.00    2.70
  -2   7 -12    4.10    1.80
   2  -7  12    5.10    1.90
   4  -7  12    4.90    1.90
   6   6 -12   -0.40    0.80
   6   6 -12    0.70    0.70
   6   6 -12    1.20    1.00
   5   6 -12    0.70    1.00
   5   6 -12    1.00    0.90
   5   6 -12   -0.20    0.70
   4   6 -12   39.60    4.00
   4   6 -12   36.70    3.60
  -4  -6  12   41.80    4.50
   3   6 -12    7.10    2.00
   3   6 -12    6.60    2.20
  -3  -6  12    6.50    2.00
   2   6 -12    0.60    0.90
  -2  -6  12    2.00    1.40
   1   6 -12    0.10    1.50
  -1  -6  12    1.30    1.30
   0   6 -12  216.78   14.90
   0  -6  12  201.18   15.10
  -1   6 -12   37.90    4.30
   1  -6  12   40.80    5.10
   2  -6  12    1.00    1.30
   3  -6  12   66.29    5.40
   4  -6  12    1.60    0.90
   4  -6  12   -0.20    1.20
   5  -6  12    4.30    1.20
   5  -6  12    5.30    1.50
   6   5 -12   15.60    2.10
   6   5 -12   19.70    2.50
   6   5 -12   10.30    2.00
   5   5 -12   25.60    3.10
   5   5 -12   28.10    3.20
   5   5 -12   21.10    3.00
   4   5 -12   12.90    5.70
   4   5 -12   17.20    2.70
   4   5 -12   18.30    2.60
  -4  -5  12   16.30    3.10
   3   5 -12   41.40    5.30
   3   5 -12   48.60   10.00
   3   5 -12   45.40    4.40
   3   5 -12   51.69    5.70
  -3  -5  12   43.20    5.00
   2   5 -12   14.50    6.60
   2   5 -12    5.50    1.70
  -2  -5  12    8.70    2.20
   1   5 -12  100.09    8.10
  -1  -5  12   92.99    8.00
   0   5 -12   84.79    7.40
   0  -5  12   91.99    7.80
  -1   5 -12   15.60    2.80
   1  -5  12   21.10    3.40
  -2   5 -12   39.70    4.50
   2  -5  12   49.80    4.70
   2  -5  12   49.90    5.50
   3  -5  12  104.59    8.00
   4  -5  12    7.00    2.60
   5  -5  12    9.70    2.10
   5  -5  12   12.50    2.40
   6  -5  12    1.70    0.90
   6  -5  12    0.90    1.10
   7   4 -12   16.80    2.10
   7   4 -12   14.10    2.20
   7   4 -12   16.20    2.40
   6   4 -12   -0.30    0.90
   6   4 -12    1.10    0.90
   6   4 -12    2.80    1.30
   5   4 -12    6.40    1.80
   5   4 -12    7.60    6.50
   5   4 -12    8.00    1.70
   5   4 -12   10.70    2.30
   4   4 -12    4.20    4.00
   4   4 -12    7.60    1.80
   4   4 -12    5.50    2.20
   3   4 -12  119.19    8.00
   3   4 -12  106.59    8.50
   3   4 -12   99.09   13.60
   3   4 -12   98.99    7.60
   2   4 -12   -0.50    0.80
   2   4 -12   -0.70    0.60
   2   4 -12    2.60    2.60
  -2  -4  12   -0.10    1.10
   1   4 -12  344.77   26.50
   1   4 -12  348.47   21.90
   1   4 -12  352.26   21.60
  -1  -4  12  329.57   21.80
   0   4 -12  362.56   25.60
   0   4 -12  340.97   21.80
   0  -4  12  341.37   22.10
  -1   4 -12  254.77   16.20
   1  -4  12  242.18   16.60
  -2   4 -12   27.60    3.10
   2  -4  12   25.80    3.10
   2  -4  12   25.60    3.70
   3  -4  12   29.80    3.50
   4  -4  12  182.08   12.60
   5  -4  12   45.50    5.90
   5  -4  12   32.30    5.40
   6  -4  12    0.50    1.10
   8   3 -12   11.30    1.70
   8   3 -12   14.10    1.80
   8   3 -12    7.90    1.40
   7   3 -12    1.00    1.10
   7   3 -12    0.20    1.10
   7   3 -12    0.10    0.90
   6   3 -12   25.80    3.10
   6   3 -12   20.70    3.00
   6   3 -12   22.70    8.90
   6   3 -12   22.50    3.00
   5   3 -12    2.50    6.50
   5   3 -12    2.50    1.60
   5   3 -12    2.10    1.30
   5   3 -12    1.60    1.30
   4   3 -12   99.29    7.60
   4   3 -12   86.19   13.00
   4   3 -12  102.09    7.30
   3   3 -12  260.77   17.80
   3   3 -12  232.08   14.90
   3   3 -12  227.68   15.30
   3   3 -12  225.08   23.60
   2   3 -12 1176.98   73.89
   2   3 -12 1233.98   67.49
  -2  -3  12 1041.30   66.99
   1   3 -12   27.80    5.50
   1   3 -12   23.10    2.80
  -1  -3  12   24.90    2.80
   0   3 -12  444.86   30.50
   0   3 -12  466.85   27.10
   0  -3  12  421.86   27.50
  -1   3 -12    5.20    2.60
  -1   3 -12    6.10    1.50
   1  -3  12    6.00    1.60
  -2   3 -12  167.48   12.90
   2  -3  12  142.79   11.10
   3  -3  12  308.77   19.50
   4  -3  12   96.69    9.50
   5  -3  12   15.30    3.10
   5  -3  12   22.40    3.10
   6  -3  12   13.50    2.70
   6  -3  12    7.80    1.70
  -7   3 -12   16.80    2.90
   7  -3  12   14.60    2.40
   8   2 -12    3.40    1.10
   8   2 -12    3.30    1.10
   7   2 -12    1.80    1.00
   7   2 -12    0.70    1.00
   7   2 -12   -0.30    0.90
   6   2 -12   19.50    2.80
   6   2 -12   19.70    3.00
   6   2 -12   21.90    2.70
   5   2 -12    0.40    0.90
   5   2 -12    1.20    4.00
   5   2 -12   -0.10    0.90
   5   2 -12    0.00    0.90
   4   2 -12  113.89    8.00
   4   2 -12  117.59   14.50
   4   2 -12  113.19    8.30
   4   2 -12  116.39    8.40
   3   2 -12    7.60    3.50
   2   2 -12  133.39   13.30
   1   2 -12  589.94   39.20
   0   2 -12  310.47   30.00
   0  -2  12  346.07   34.10
   1  -2  12  206.08   13.50
  -2   2 -12   98.19   16.00
   2  -2  12   95.59   18.30
   3  -2  12  243.18   15.60
   4  -2  12   30.50    3.20
   4  -2  12   25.70    3.60
   5  -2  12  676.73   42.90
   5  -2  12  730.33   42.30
   6  -2  12  138.69   11.70
   6  -2  12  122.89   11.80
  -7   2 -12   64.29    6.40
   7  -2  12   64.79    5.70
   7  -2  12   72.89    5.50
   8   1 -12    1.40    1.00
   8   1 -12    0.10    0.90
   7   1 -12   76.39    5.90
   7   1 -12   76.69    5.80
   7   1 -12   54.19    5.10
   6   1 -12  194.98   13.40
   6   1 -12  218.18   14.20
   6   1 -12  222.38   14.20
   6   1 -12  198.48   22.80
   5   1 -12   58.79    5.60
   5   1 -12   59.39   10.90
   5   1 -12   66.89    5.60
   5   1 -12   68.49    5.60
   4   1 -12  550.64   42.10
   4   1 -12  605.74   34.60
   4   1 -12  563.04   34.40
   3   1 -12 1639.04  101.39
   2   1 -12 2558.44  151.78
   1   1 -12 7176.48  412.86
   0   1 -12 2741.13  173.18
   0  -1  12 2936.71  176.48
  -1   1 -12  122.29   10.50
  -2   1 -12 2699.83  158.18
  -3   1 -12  796.12   50.59
  -4   1 -12   45.70    7.50
   4  -1  12   50.29    4.40
   4  -1  12   50.39    5.00
   5  -1  12   19.60    3.10
   5  -1  12   14.70    3.00
   6  -1  12   14.40    3.00
   6  -1  12   17.10    2.70
   7  -1  12    0.30    0.90
   7  -1  12    1.70    1.20
   8   0 -12    3.30    1.30
   7   0 -12    1.80    1.50
   7   0 -12   -1.50    0.80
   7   0 -12   -1.00    1.00
   6   0 -12   16.30    2.90
   6   0 -12   16.30    3.00
   6   0 -12   22.50    9.60
   6   0 -12   20.50    2.70
   5   0 -12    0.10    1.10
   5   0 -12    0.40    3.40
   5   0 -12    0.50    0.90
   5   0 -12    1.40    1.50
   4   0 -12   83.19   11.30
   4   0 -12   97.09    8.10
   3   0 -12    2.70    2.50
   2   0 -12 1024.40   63.69
   1   0 -12   -0.50    0.80
   0   0 -12   38.80    4.90
   0   0  12   43.60    6.50
  -1   0 -12    0.30    0.90
  -2   0 -12  478.05   32.10
  -3   0 -12   -0.60    1.70
  -4   0 -12  672.53   46.20
   4   0  12  719.43   40.50
   4   0  12  648.14   41.20
   5   0  12   -0.20    1.00
   5   0  12    0.30    1.40
   5   0  12    2.30    1.70
   6   0  12  979.00   65.09
   6   0  12 1204.88   66.69
   6   0  12 1163.78   65.19
   7   0  12   -0.50    1.00
   7   0  12   -0.20    0.80
   8  -1 -12   -0.30    0.80
   8  -1 -12   -0.20    1.10
   7  -1 -12   77.99    6.50
   7  -1 -12   78.19    6.70
   7  -1 -12   84.69    6.20
   6  -1 -12  226.18   14.90
   6  -1 -12  220.38   14.30
   6  -1 -12  210.38   15.30
   6  -1 -12  214.58   24.00
   5  -1 -12   74.19    5.80
   5  -1 -12   64.19    6.50
   5  -1 -12   76.29   11.90
   5  -1 -12   73.19    6.30
   4  -1 -12  663.53   38.20
   4  -1 -12  603.44   44.50
   3  -1 -12 1611.84   96.89
   3  -1 -12 1550.54   92.79
   2  -1 -12 2618.74  153.98
   1  -1 -12 6758.02  387.96
   0  -1 -12 3069.09  178.38
  -1  -1 -12  155.28   12.90
  -2  -1 -12 2910.51  171.58
  -3  -1 -12  771.22   53.69
  -3  -1 -12  874.51   50.59
  -4  -1 -12   52.39    9.40
  -4  -1 -12   42.60    4.60
   4   1  12   42.60    4.70
   4   1  12   51.39    4.40
   5   1  12   14.40    2.40
   5   1  12   16.80    3.60
   6   1  12   15.30    2.40
   6   1  12   14.00    3.30
   6   1  12   13.00    2.50
   7   1  12   -2.40    1.20
   7   1  12    0.60    1.10
   8  -2 -12    4.00    1.30
   8  -2 -12    3.70    1.10
   7  -2 -12    0.10    1.30
   7  -2 -12    0.10    0.80
   7  -2 -12   -1.10    0.90
   6  -2 -12   18.90    3.20
   6  -2 -12   21.70    2.70
   6  -2 -12   12.60    2.90
   5  -2 -12    0.90    1.30
   5  -2 -12    7.40    5.20
   5  -2 -12    2.70    1.30
   5  -2 -12    1.00    1.30
   4  -2 -12  132.99    9.40
   4  -2 -12  112.99    9.70
   4  -2 -12  134.89   14.30
   4  -2 -12  138.49    8.90
   3  -2 -12    4.50    3.00
   2  -2 -12  161.58   13.50
   1  -2 -12  632.14   40.60
   1  -2 -12  672.53   41.20
   0  -2 -12  365.76   25.00
  -1  -2 -12  230.78   18.10
  -2  -2 -12  116.49   15.00
  -3  -2 -12  193.48   13.50
  -3  -2 -12  202.18   18.40
  -4  -2 -12   24.30    6.30
   4   2  12   30.50    3.70
   4   2  12   25.20    4.00
   5   2  12  603.54   35.70
   5   2  12  549.74   35.40
   7   2  12   50.49    5.00
   8  -3 -12   15.00    1.90
   8  -3 -12   12.50    1.80
   7  -3 -12    0.40    0.90
   7  -3 -12   -0.20    1.10
   6  -3 -12   28.00    4.00
   6  -3 -12   23.40    3.30
   5  -3 -12   -1.20    1.50
   5  -3 -12    2.70    1.60
   5  -3 -12    1.50    1.80
   4  -3 -12  106.69    8.10
   4  -3 -12  107.99    9.00
   3  -3 -12  243.48   18.50
   3  -3 -12  214.98   14.10
   3  -3 -12  199.48   15.00
   2  -3 -12 1378.56   78.19
   2  -3 -12 1184.78   76.39
   1  -3 -12   30.90    4.40
   1  -3 -12   24.10    3.90
   0  -3 -12  398.16   33.40
   0  -3 -12  557.94   33.20
  -1  -3 -12   11.50    2.70
  -1  -3 -12   11.00    3.80
  -2  -3 -12  144.09   14.30
  -2  -3 -12  121.39    9.80
  -3  -3 -12  248.48   22.80
   4   3  12  111.09    8.70
   5   3  12   14.70    3.00
   5   3  12   19.30    3.00
   6   3  12   12.10    2.50
   6   3  12    9.20    2.20
   7   3  12   13.70    2.90
   7   3  12   14.70    2.30
   7  -4 -12   17.60    2.40
   7  -4 -12   16.70    2.50
  -7   4  12   14.60    2.70
   6  -4 -12    2.40    1.40
   6  -4 -12    0.00    1.20
   5  -4 -12   13.30    2.50
   5  -4 -12    8.60    2.80
   4  -4 -12    5.60    2.40
   4  -4 -12    6.40    1.80
   3  -4 -12   95.29    7.20
   3  -4 -12  101.69    8.60
   2  -4 -12   -0.70    1.90
   2  -4 -12    5.00    2.80
   1  -4 -12  392.56   25.80
   1  -4 -12  339.17   24.80
   1  -4 -12  393.16   26.20
   1  -4 -12  359.66   23.40
   0  -4 -12  347.17   24.60
   0  -4 -12  409.56   27.50
   0  -4 -12  364.06   23.90
  -1  -4 -12  268.17   21.70
  -1  -4 -12  229.98   17.30
   1   4  12  263.57   16.70
  -2  -4 -12   17.80    5.20
   2   4  12   26.70    3.40
   2   4  12   21.70    3.50
   3   4  12   30.30    3.50
   4   4  12  140.59   10.10
   4   4  12  134.19   10.60
   6   4  12    0.00    0.90
   6   4  12    0.20    0.80
   6  -5 -12   13.40    2.70
   6  -5 -12   18.50    2.40
  -6   5  12   12.10    2.60
   5  -5 -12   24.00    3.30
   5  -5 -12   25.30    4.00
   4  -5 -12    9.50    2.60
   4  -5 -12   12.00    2.40
   3  -5 -12   46.00    5.30
   3  -5 -12   42.00    4.40
   2  -5 -12   10.40    2.20
   2  -5 -12   13.20    2.80
   2  -5 -12   10.90    2.60
   1  -5 -12  109.19    7.60
   1  -5 -12  101.89    8.20
   1  -5 -12   77.89    7.80
  -1   5  12  108.79    8.80
   0  -5 -12   81.69    6.80
   0  -5 -12  101.79    8.40
   0  -5 -12   86.59   13.80
   0   5  12   92.39    8.00
  -1  -5 -12   24.80    3.90
   1   5  12   16.80    3.10
   2   5  12   43.10    4.50
   3   5  12   73.59    6.10
   4   5  12    3.80    1.60
   5   5  12    4.80    1.80
   5   5  12    9.20    1.80
  -6  -5 -12    0.90    1.10
   6   5  12    1.90    0.80
   6   5  12    4.10    1.40
   6  -6 -12    0.70    0.90
   6  -6 -12    0.60    0.70
  -6   6  12   -0.90    1.40
   5  -6 -12    0.70    0.90
   5  -6 -12    0.80    1.20
  -5   6  12   -0.10    1.50
   4  -6 -12   36.40    4.60
   4  -6 -12   36.00    3.80
  -4   6  12   43.20    5.30
  -3   6  12    8.40    2.80
   2  -6 -12    4.90    2.00
   2  -6 -12    0.50    1.20
   2  -6 -12    2.80    1.90
  -2   6  12    0.00    1.10
   1  -6 -12    0.90    1.20
  -1   6  12    0.10    1.20
   0  -6 -12  227.48   17.10
   0   6  12  253.47   17.10
  -1  -6 -12   40.90    5.50
   1   6  12   39.40    4.70
  -2  -6 -12    2.50    1.90
   2   6  12   -0.50    1.30
   2   6  12   -1.60    1.20
  -3  -6 -12   60.79    6.70
   3   6  12   47.20    5.10
   3   6  12   53.39    4.40
  -4  -6 -12    0.90    1.80
   4   6  12    1.00    1.20
   4   6  12   -0.20    1.50
  -5  -6 -12    8.90    2.70
   5   6  12    3.80    1.00
   5   6  12    5.20    1.50
   4  -7 -12    1.20    1.80
  -4   7  12    4.20    1.80
   3  -7 -12   36.00    3.60
  -3   7  12   30.30    4.20
   2  -7 -12   15.20    3.30
  -2   7  12   26.40    3.90
   1  -7 -12    5.20    2.50
  -1   7  12    9.80    2.60
   0  -7 -12    8.70    2.70
   0   7  12    7.00    2.30
  -1  -7 -12   10.30    2.50
  -2  -7 -12    4.00    2.00
   2   7  12    9.80    2.20
   2   7  12    3.80    1.70
  -3  -7 -12   80.19    7.00
   3   7  12   59.09    5.30
  -4  -7 -12    4.00    2.40
   4   7  12    6.20    1.30
  -2   8  12    0.20    1.60
   1  -8 -12    5.30    2.50
  -1   8  12    1.80    1.50
   0  -8 -12    0.00    1.70
   0   8  12   -0.10    1.30
  -1  -8 -12    2.10    1.80
   1   8  12   -0.10    1.30
  -2  -8 -12   33.80    4.10
   2   8 -13   17.50    3.10
  -2  -8  13   12.90    2.30
   1   8 -13    5.70    1.70
  -1  -8  13    5.40    2.10
   0   8 -13    0.50    1.20
   0  -8  13    0.30    1.20
  -1   8 -13   -0.40    1.40
   1  -8  13    1.20    1.60
   4   7 -13    1.00    1.00
   3   7 -13   17.50    3.40
  -3  -7  13   13.10    2.80
   2   7 -13   14.80    3.40
  -2  -7  13   13.90    2.90
   1   7 -13   11.50    2.70
  -1  -7  13   15.80    3.50
   0   7 -13    2.90    1.50
   0  -7  13    1.40    1.50
  -1   7 -13    8.50    2.30
   1  -7  13    9.50    3.20
  -2   7 -13    4.00    1.80
   2  -7  13   -0.30    1.20
   4  -7  13    7.30    1.60
   5   6 -13    7.80    1.60
   5   6 -13    2.60    1.20
   5   6 -13    4.80    1.40
   4   6 -13   42.90    4.30
   4   6 -13   48.80    4.10
  -4  -6  13   41.20    6.50
   3   6 -13   21.80    3.50
  -3  -6  13   23.70    3.70
   2   6 -13    2.90    1.50
  -2  -6  13    5.30    2.00
   1   6 -13    1.60    1.50
   0   6 -13    9.10    2.20
   0  -6  13   10.60    2.90
  -1   6 -13    3.60    1.40
   1  -6  13    0.40    1.20
  -2   6 -13   -0.80    1.40
   2  -6  13    3.80    1.70
   3  -6  13  259.67   16.40
   4  -6  13   49.30    4.60
   4  -6  13   57.09    5.10
   5  -6  13    5.40    1.30
   5  -6  13    6.30    1.50
   6   5 -13    6.20    1.60
   6   5 -13    3.50    1.10
   6   5 -13    2.10    1.00
   5   5 -13   -0.30    1.00
   5   5 -13    1.30    1.00
   5   5 -13    0.70    1.10
   4   5 -13  122.89    8.90
   4   5 -13  130.09    9.00
  -4  -5  13  111.19   10.70
   3   5 -13  190.28   13.70
   3   5 -13  193.38   12.40
   3   5 -13  197.18   12.70
   3   5 -13  159.48   23.90
  -3  -5  13  177.58   13.20
   2   5 -13   78.79    7.10
   2   5 -13   72.49   11.50
   2   5 -13   89.69    6.60
  -2  -5  13   82.99    7.10
   1   5 -13    6.10    2.00
  -1  -5  13   14.00    2.80
   0   5 -13   59.09    5.60
   0  -5  13   56.89    5.70
  -1   5 -13   32.60    3.70
   1  -5  13   31.50    4.20
  -2   5 -13   85.29    7.00
   2  -5  13  100.49    8.60
   3  -5  13   77.39    6.40
   4  -5  13    3.90    1.50
   5  -5  13    3.90    1.40
   5  -5  13    4.10    1.50
   6  -5  13    0.30    0.70
   6  -5  13    0.00    1.00
   7   4 -13   11.10    2.10
   7   4 -13   13.70    1.90
   7   4 -13   14.50    2.10
   6   4 -13    7.80    2.00
   6   4 -13    9.70    2.00
   6   4 -13    6.40    1.50
   5   4 -13   19.90    8.80
   5   4 -13   16.20    3.00
   5   4 -13   17.90    3.00
   5   4 -13   18.60    2.70
   4   4 -13  106.79    7.50
   4   4 -13   93.79    7.50
   4   4 -13   85.99   14.20
   3   4 -13   25.20    2.90
   3   4 -13   25.20    3.50
   3   4 -13   25.60    3.20
   3   4 -13   25.40    8.40
  -3  -4  13   21.10    3.40
   2   4 -13    0.70    0.80
   2   4 -13    1.80    1.20
  -2  -4  13    2.40    1.20
   1   4 -13   24.20    3.20
   1   4 -13   25.90    6.20
  -1  -4  13   26.60    3.20
   0   4 -13  114.89   11.60
   0   4 -13   99.59    7.90
   0  -4  13  101.29    8.20
  -1   4 -13   67.49    5.60
   1  -4  13   66.09    6.10
  -2   4 -13  248.98   18.40
   2  -4  13  298.97   20.00
   2  -4  13  346.77   19.10
   3  -4  13    0.20    1.70
   4  -4  13  784.62   46.90
   5  -4  13   38.10    4.30
   5  -4  13   30.10    3.60
   6  -4  13   -0.40    1.00
   6  -4  13    1.30    1.10
   7   3 -13   36.40    3.60
   7   3 -13   26.90    2.90
   7   3 -13   31.70    3.30
   6   3 -13   17.90    2.80
   6   3 -13   31.70   12.10
   6   3 -13   25.20    3.30
   6   3 -13   23.00    3.10
   5   3 -13  205.18   13.90
   5   3 -13  223.08   13.80
   5   3 -13  175.58   22.50
   5   3 -13  209.08   14.10
   4   3 -13  190.38   12.10
   4   3 -13  169.08   19.70
   4   3 -13  176.88   12.20
   3   3 -13  435.06   34.20
   3   3 -13  429.96   25.60
   3   3 -13  398.76   26.40
   3   3 -13  431.26   25.80
   2   3 -13   90.29   10.80
   2   3 -13   73.99    6.20
  -2  -3  13   73.19    5.90
   1   3 -13  658.23   43.30
   1   3 -13  615.94   37.80
  -1  -3  13  630.24   37.80
   0   3 -13   35.90    5.70
   0   3 -13   35.70    3.50
   0  -3  13   39.50    3.60
  -1   3 -13 2314.27  138.99
  -1   3 -13 2499.55  142.89
   1  -3  13 2447.76  139.69
  -2   3 -13   15.40    3.90
   2  -3  13    5.80    1.90
   2  -3  13    7.10    1.60
   3  -3  13   14.00    2.50
   4  -3  13   29.40    3.60
   5  -3  13    2.30    1.50
   5  -3  13    1.80    1.50
   6  -3  13   78.79    7.20
   6  -3  13   92.39    6.90
  -7   3 -13   45.80    4.60
   7  -3  13   35.80    3.80
   7  -3  13   50.59    4.10
   8   2 -13    1.00    0.80
   8   2 -13    0.20    0.80
   7   2 -13   -0.70    0.80
   7   2 -13    0.40    0.90
   7   2 -13    0.70    1.00
   6   2 -13  123.19    8.90
   6   2 -13  105.79   15.90
   6   2 -13  118.29    8.80
   6   2 -13  114.29    8.30
   5   2 -13    7.40    2.10
   5   2 -13    8.80    2.60
   5   2 -13    7.80    1.80
   4   2 -13    8.40    1.80
   4   2 -13    7.90    1.80
   4   2 -13    9.30    4.90
   4   2 -13    7.20    1.90
   3   2 -13  283.97   24.40
   2   2 -13  178.08   16.30
   2   2 -13  170.38   11.60
   1   2 -13  743.63   47.50
   1   2 -13  708.23   42.80
   0   2 -13   57.79    7.00
   1  -2  13   52.19    4.60
   2  -2  13   33.70   12.80
   4  -2  13   15.40    3.00
   4  -2  13   21.50    2.70
   5  -2  13  291.37   18.10
   5  -2  13  265.57   18.70
   6  -2  13   15.40    2.60
   6  -2  13   12.70    2.70
  -7   2 -13   20.30    3.30
   7  -2  13   19.40    2.40
   7  -2  13   16.70    2.90
   8   1 -13    3.20    1.00
   7   1 -13    2.40    1.30
   7   1 -13    1.40    1.10
   6   1 -13   13.10    2.20
   6   1 -13   12.90    2.60
   6   1 -13   13.10    2.50
   5   1 -13  276.87   18.00
   5   1 -13  289.47   27.40
   5   1 -13  279.97   18.10
   5   1 -13  283.07   17.50
   4   1 -13  279.77   24.10
   4   1 -13  212.18   14.70
   4   1 -13  226.18   14.90
   3   1 -13  287.37   23.80
   2   1 -13 1832.72  110.99
   1   1 -13  115.89   11.00
   0   1 -13   88.69   13.10
   0  -1  13   94.89   14.60
  -1   1 -13  518.35   34.00
  -2   1 -13 1314.17   79.89
  -3   1 -13  740.23   48.00
  -4   1 -13   11.50    5.00
   4  -1  13    5.10    1.40
   4  -1  13    5.40    1.60
   5  -1  13  403.46   27.40
   5  -1  13  457.35   26.70
  -6   1 -13  134.29   10.50
   6  -1  13  132.89   10.40
   6  -1  13  136.99    9.60
   7  -1  13   17.60    2.90
   7  -1  13   16.20    2.30
   8   0 -13   -0.20    0.70
   8   0 -13   -0.20    1.20
   7   0 -13   16.70    2.50
   7   0 -13   17.30    2.90
   7   0 -13   15.30    2.60
   6   0 -13    0.10    1.00
   6   0 -13    0.20    1.10
   6   0 -13   -0.80    1.30
   6   0 -13    3.60    5.10
   5   0 -13  153.98   10.80
   5   0 -13  155.48   18.20
   5   0 -13  155.18   10.60
   5   0 -13  151.58   11.20
   4   0 -13    1.80    2.40
   3   0 -13 1017.50   65.49
   2   0 -13    0.60    1.80
   1   0 -13   19.80    3.80
   0   0 -13    0.90    1.30
  -1   0 -13  158.78   13.10
  -2   0 -13    0.00    1.70
  -4   0 -13    1.20    4.20
   4   0  13    0.50    1.20
   4   0  13    0.20    0.70
  -5   0 -13   28.00    3.60
   5   0  13   30.20    4.10
   5   0  13   30.00    3.30
   5   0  13   28.60    3.80
   6   0  13    1.60    1.60
   6   0  13    0.20    1.00
   7   0  13   16.80    2.50
   7   0  13   14.90    2.70
   8  -1 -13    4.00    1.10
   8  -1 -13    2.80    1.20
   8  -1 -13    2.40    1.30
   7  -1 -13    5.90    1.70
   7  -1 -13    3.50    1.70
   7  -1 -13    4.00    1.30
   6  -1 -13   13.60    2.80
   6  -1 -13   14.40    2.40
   6  -1 -13   12.70    3.10
   6  -1 -13    4.00    7.50
   5  -1 -13  334.47   28.80
   5  -1 -13  346.17   20.20
   5  -1 -13  290.67   21.10
   5  -1 -13  321.57   20.70
   4  -1 -13  212.08   16.00
   4  -1 -13  262.27   22.10
   4  -1 -13  245.68   15.70
   4  -1 -13  247.88   15.20
   3  -1 -13  303.67   20.90
   3  -1 -13  333.87   24.80
   2  -1 -13 1866.11  110.99
   2  -1 -13 1840.92  108.69
   1  -1 -13   96.79    9.00
   0  -1 -13   99.69    9.30
  -1  -1 -13  614.54   40.00
  -2  -1 -13 1431.06   83.39
  -3  -1 -13  811.12   46.50
  -3  -1 -13  734.33   51.29
  -4  -1 -13    6.60    2.00
   4   1  13    4.60    1.20
   4   1  13    1.90    1.50
   5   1  13  403.96   23.50
   5   1  13  330.37   23.90
   5   1  13  413.06   25.00
   6   1  13  124.49    9.80
   6   1  13  120.49    9.80
   7   1  13   17.30    2.20
   7   1  13   18.10    2.70
   8  -2 -13    0.20    0.80
   8  -2 -13   -0.40    0.80
   7  -2 -13   -0.60    1.00
   7  -2 -13    0.40    1.10
   7  -2 -13    0.20    1.20
   6  -2 -13  137.09    9.70
   6  -2 -13  128.59    8.90
   6  -2 -13  117.29   10.10
   5  -2 -13   13.50    3.30
   5  -2 -13    8.10    6.20
   5  -2 -13    7.30    2.00
   5  -2 -13   10.00    1.80
   4  -2 -13   15.50    5.10
   4  -2 -13   10.70    2.50
   4  -2 -13   11.80    2.30
   4  -2 -13   13.30    1.90
   3  -2 -13  330.37   24.10
   3  -2 -13  281.47   20.50
   2  -2 -13  182.08   13.80
   2  -2 -13  203.78   16.00
   1  -2 -13  700.93   43.20
   1  -2 -13  720.03   44.80
   0  -2 -13   45.90    5.80
   0  -2 -13   44.00    4.90
  -1  -2 -13   59.19    7.30
  -1  -2 -13   56.89    5.40
  -2  -2 -13   59.29    8.70
  -2  -2 -13   68.69    6.00
  -3  -2 -13  838.12   53.09
  -3  -2 -13  679.53   46.00
   3   2  13  808.12   46.20
   4   2  13   20.70    3.60
   4   2  13   28.60    3.40
   5   2  13  233.38   15.50
   5   2  13  212.58   15.30
   6   2  13   12.30    2.70
   6   2  13   11.10    2.40
   7   2  13   12.40    2.30
   7   2  13   12.60    2.10
   7  -3 -13   32.20    3.90
   7  -3 -13   33.10    3.50
   6  -3 -13   19.80    3.70
   6  -3 -13   24.20    3.20
   5  -3 -13  206.88   15.70
   5  -3 -13  226.38   14.90
   5  -3 -13  221.88   14.40
   4  -3 -13  198.18   12.30
   4  -3 -13  173.68   13.70
   4  -3 -13  190.68   12.90
   3  -3 -13  460.45   31.90
   3  -3 -13  401.26   28.80
   3  -3 -13  470.75   29.10
   2  -3 -13   83.29    8.10
   2  -3 -13   89.09    9.30
   1  -3 -13  750.92   44.90
   1  -3 -13  648.44   43.10
   0  -3 -13   49.30    6.50
   0  -3 -13   36.70    4.60
  -1  -3 -13 2539.25  157.68
  -1  -3 -13 2943.81  162.48
   1   3  13 2697.13  156.68
  -2  -3 -13    6.10    2.00
  -2  -3 -13   13.80    4.30
  -3  -3 -13   16.30    5.50
   5   3  13    3.50    1.40
   5   3  13    1.90    1.30
   6   3  13   64.29    5.80
   6   3  13   64.09    5.60
   7   3  13   27.50    2.90
   7   3  13   35.20    3.30
   7  -4 -13   13.70    2.20
   7  -4 -13    9.50    1.90
  -7   4  13    7.70    2.20
   6  -4 -13    7.70    2.00
   6  -4 -13    5.40    1.90
   5  -4 -13   20.80    2.90
   5  -4 -13   14.80    3.30
   4  -4 -13   91.49    7.30
   4  -4 -13   95.49    8.50
   3  -4 -13   21.40    2.70
   3  -4 -13   22.10    3.40
   2  -4 -13   -0.30    1.30
   2  -4 -13   -1.50    1.10
   1  -4 -13   20.40    5.20
   1  -4 -13   19.70    3.30
   1  -4 -13   24.20    4.90
   0  -4 -13  110.99   11.40
   0  -4 -13  106.39    8.70
   0  -4 -13  103.09    9.40
  -1  -4 -13   71.39   10.00
  -1  -4 -13   61.79    6.80
   1   4  13   73.29    6.10
  -2  -4 -13  273.07   23.60
   2   4  13  284.27   18.50
   2   4  13  232.38   17.50
   3   4  13    2.50    1.30
   4   4  13  609.74   36.90
   4   4  13  608.44   37.70
   5   4  13   32.10    3.90
   5   4  13   25.30    3.20
   6   4  13   -0.60    0.80
   6   4  13    1.30    1.00
   6  -5 -13    4.00    1.60
   6  -5 -13    5.10    1.40
  -6   5  13    3.90    1.80
   5  -5 -13   -0.70    1.40
   4  -5 -13  123.39    9.20
   4  -5 -13  130.49   10.50
   3  -5 -13  178.28   13.30
   3  -5 -13  173.28   12.00
   2  -5 -13   81.39    7.70
   2  -5 -13   87.09    7.10
   2  -5 -13   71.39    7.20
   1  -5 -13   10.90    2.10
   1  -5 -13   11.20    2.30
   1  -5 -13    9.40    2.30
   0  -5 -13   56.09    6.20
   0  -5 -13   68.29   12.20
   0  -5 -13   58.99    5.20
   0   5  13   63.39    6.30
  -1  -5 -13   32.10    4.70
   1   5  13   39.50    4.30
   2   5  13   97.29    7.70
   3   5  13   63.39    5.40
   4   5  13    6.30    1.60
   4   5  13    3.40    1.80
   5   5  13    1.80    1.00
   5   5  13    4.20    1.50
  -6  -5 -13    0.80    1.40
   6   5  13   -0.10    0.70
   6   5  13   -0.60    0.50
   5  -6 -13    4.80    1.30
   5  -6 -13    7.00    1.90
  -5   6  13    3.50    1.70
   4  -6 -13   36.70    3.80
   4  -6 -13   41.90    4.70
  -4   6  13   40.60    5.30
   3  -6 -13   17.00    3.30
  -3   6  13   15.60    3.20
   2  -6 -13    5.80    2.30
   2  -6 -13    3.80    1.40
   2  -6 -13    0.10    2.00
  -2   6  13    6.90    2.30
   1  -6 -13    0.80    1.60
  -1   6  13   -0.80    1.10
   0  -6 -13    6.80    2.90
   0   6  13    9.60    2.40
  -1  -6 -13   -0.90    1.60
   1   6  13    2.30    1.50
  -2  -6 -13    2.40    1.70
   2   6  13    3.60    1.90
  -3  -6 -13  237.18   16.30
   3   6  13  185.98   14.20
  -4  -6 -13   57.69    6.00
   4   6  13   49.50    3.80
   4   6  13   45.20    4.90
  -5  -6 -13    7.20    1.90
   5   6  13    3.80    1.30
   5   6  13    2.50    0.90
   4  -7 -13    1.70    0.90
   4  -7 -13   -3.00    1.60
  -4   7  13    4.00    1.60
   3  -7 -13   16.80    2.50
  -3   7  13   12.80    2.90
  -2   7  13   18.70    4.00
   1  -7 -13    9.90    2.60
  -1   7  13   12.50    2.90
   0  -7 -13   -3.90    2.60
   0   7  13   -1.00    1.70
  -1  -7 -13   14.20    3.10
   1   7  13    3.90    2.80
   1   7  13   10.40    2.40
  -2  -7 -13    2.40    1.50
  -3  -7 -13   -0.30    1.70
   3   7  13    1.90    1.20
  -4  -7 -13    3.90    1.70
   4   7  13    3.60    1.10
  -2   8  13   18.80    3.00
  -1   8  13    5.80    2.10
   0  -8 -13    3.60    1.80
   0   8  13    0.00    1.10
  -1  -8 -13   -2.40    1.60
   1   8  13    0.90    1.80
  -2  -8  14   14.20    3.90
   1   8 -14    1.50    1.70
  -1  -8  14    0.10    1.30
   0   8 -14    1.10    1.30
   0  -8  14    1.30    1.80
  -1   8 -14    3.90    2.00
   4   7 -14    0.80    0.80
  -3  -7  14   14.70    3.80
   2   7 -14   21.10    3.80
  -2  -7  14   16.80    2.90
  -1  -7  14   34.60    4.40
   0   7 -14    9.40    3.00
  -1   7 -14   10.80    2.20
   1  -7  14    8.30    2.20
  -2   7 -14   11.90    2.90
   5   6 -14    4.50    1.30
   5   6 -14    4.60    1.20
   3   6 -14   75.09    7.00
  -3  -6  14   72.09    6.60
   2   6 -14    6.30    2.00
  -2  -6  14    4.20    1.60
   1   6 -14    3.30    1.60
  -1  -6  14    3.80    1.60
   0   6 -14    6.70    1.70
   0  -6  14    5.60    1.90
  -1   6 -14   -1.20    1.10
   1  -6  14    0.70    1.30
  -2   6 -14    1.80    1.80
   2  -6  14    2.20    1.60
   3  -6  14   12.00    2.10
   4  -6  14   22.60    2.80
   4  -6  14   28.60    3.40
   5  -6  14    0.70    0.70
   5  -6  14    1.20    1.10
   6   5 -14    1.10    0.90
   6   5 -14    3.40    1.20
   6   5 -14    1.40    1.20
   5   5 -14    7.00    1.90
   5   5 -14    6.90    1.70
   5   5 -14    6.20    1.50
   4   5 -14    6.00    1.50
   4   5 -14    2.80    1.40
   4   5 -14   -2.40    5.60
   3   5 -14    8.50    2.60
   3   5 -14    7.20    1.80
   3   5 -14   12.60    1.90
   3   5 -14    8.70    6.40
   2   5 -14   55.69    5.30
   2   5 -14   45.50    9.60
  -2  -5  14   42.20    4.70
   1   5 -14   10.70    2.30
  -1  -5  14   11.60    2.50
   0   5 -14  389.66   25.20
   0  -5  14  401.86   25.50
  -1   5 -14    9.50    2.10
   1  -5  14    7.50    2.20
  -2   5 -14    0.70    1.30
   2  -5  14    0.60    1.00
   2  -5  14    0.10    1.30
   3  -5  14  107.89    8.20
   4  -5  14    5.30    1.70
   5  -5  14   17.50    2.50
   5  -5  14   17.90    2.80
   6  -5  14    0.00    1.00
   6  -5  14   -0.30    0.50
   7   4 -14    9.90    1.50
   7   4 -14   13.00    2.30
   7   4 -14    7.10    1.50
   6   4 -14   18.30    2.50
   6   4 -14   18.80    2.40
   6   4 -14   11.60    2.10
   5   4 -14   50.29    4.80
   5   4 -14   51.09   13.20
   5   4 -14   49.40    4.70
   5   4 -14   48.20    4.50
   4   4 -14    2.90    1.20
   4   4 -14    1.70    1.20
   3   4 -14  123.59    8.60
   3   4 -14  122.29    9.50
   3   4 -14  112.19   15.20
   3   4 -14  124.39    8.60
  -3  -4  14  118.09    8.90
   2   4 -14    5.40    1.60
   2   4 -14    8.70    1.60
   2   4 -14   11.80    5.00
  -2  -4  14    8.50    2.10
   1   4 -14   -0.60    2.70
   1   4 -14    0.20    1.50
   1   4 -14   -0.10    0.80
  -1  -4  14   -1.60    0.90
   0   4 -14  133.79   13.40
   0  -4  14  123.69    9.50
  -1   4 -14   17.10    2.90
   1  -4  14   15.50    2.50
   1  -4  14   13.90    2.90
  -2   4 -14   98.59    7.90
   2  -4  14  125.89    8.30
   2  -4  14  105.19    9.00
   3  -4  14    6.90    1.70
   4  -4  14    6.10    1.70
   5  -4  14    3.50    1.40
   5  -4  14    0.60    1.20
   6  -4  14   14.00    2.50
   6  -4  14   13.70    2.20
   7   3 -14   35.80    3.70
   7   3 -14   44.00    4.00
   6   3 -14    8.20    3.00
   6   3 -14    7.30    2.30
   6   3 -14   10.10    8.70
   6   3 -14    8.50    2.10
   5   3 -14   -2.40    1.00
   5   3 -14    0.80    1.10
   5   3 -14    0.10    1.10
   5   3 -14   -0.40    3.50
   4   3 -14  324.67   19.60
   4   3 -14  312.37   29.50
   4   3 -14  303.17   19.80
   3   3 -14   -0.20    2.60
   3   3 -14    2.40    1.20
   3   3 -14    1.80    1.20
   2   3 -14    4.20    2.90
  -2  -3  14    7.50    1.70
   1   3 -14   -2.60    2.00
   1   3 -14    1.50    1.00
   1   3 -14    2.90    1.20
   0   3 -14   29.50    5.20
   0   3 -14   35.10    3.30
   0  -3  14   29.10    3.20
  -1   3 -14  189.18   15.60
   1  -3  14  188.38   13.00
  -2   3 -14   89.09    9.50
   2  -3  14   95.49    6.80
   2  -3  14   79.59    7.20
   3  -3  14   54.19    4.90
   4  -3  14  239.58   15.80
   5  -3  14    2.10    1.20
   5  -3  14   -0.70    1.20
   6  -3  14   17.00    2.60
   6  -3  14   12.00    2.40
  -7   3 -14    2.10    1.50
   7  -3  14    4.70    1.30
   7  -3  14    3.10    1.20
   8   2 -14    1.60    0.80
   8   2 -14    2.90    1.00
   7   2 -14   17.30    2.40
   7   2 -14   16.90    2.20
   7   2 -14   13.30    2.30
   6   2 -14    7.50    2.20
   6   2 -14   11.80    7.50
   6   2 -14    9.90    1.90
   6   2 -14   11.50    2.40
   5   2 -14  107.09   15.70
   5   2 -14  126.29    8.60
   5   2 -14  116.89    9.00
   5   2 -14  130.39    9.20
   4   2 -14    3.10    1.30
   4   2 -14    4.00    1.50
   4   2 -14    0.60    1.20
   4   2 -14    8.20    4.40
   3   2 -14  257.17   23.10
   2   2 -14  229.48   14.40
   2   2 -14  202.78   18.90
   1   2 -14  116.89    8.90
   1   2 -14  159.58   13.70
   0   2 -14   26.40    4.90
   1  -2  14 3182.78  183.28
   3  -2  14  518.45   31.40
   4  -2  14    3.50    1.70
   4  -2  14    3.00    1.40
   5  -2  14   65.29    5.60
   5  -2  14   63.89    6.30
   6  -2  14   24.20    3.10
  -7   2 -14    3.60    2.20
   7  -2  14    1.40    1.20
   7  -2  14    6.90    2.10
   8   1 -14    0.40    0.70
   8   1 -14   -0.30    0.70
   7   1 -14    2.80    1.20
   7   1 -14    1.20    1.00
   6   1 -14  161.98   11.40
   6   1 -14  166.18   11.30
   6   1 -14  140.09   19.90
   5   1 -14  117.39    8.70
   5   1 -14  124.49    9.00
   5   1 -14  123.69    9.60
   5   1 -14  117.69    8.50
   5   1 -14  119.09   15.90
   4   1 -14    6.00    1.80
   4   1 -14    6.60    1.60
   4   1 -14    5.90    3.90
   3   1 -14  540.55   39.20
   2   1 -14  643.54   43.50
   1   1 -14   38.60    5.80
   0   1 -14  861.71   64.49
   0  -1  14  946.71   73.49
  -1   1 -14  262.37   19.70
  -2   1 -14   41.60    6.20
  -3   1 -14    2.40    2.80
   3  -1  14    2.00    0.90
   4  -1  14   24.40    3.50
   4  -1  14   21.90    2.80
   5  -1  14   99.29    7.50
   5  -1  14   94.29    8.30
  -6   1 -14   72.39    6.90
   6  -1  14   83.99    6.60
   7  -1  14   10.70    2.20
   7  -1  14   18.30    2.20
   8   0 -14   -1.00    0.90
   8   0 -14    0.10    0.70
   7   0 -14    3.00    1.40
   7   0 -14    0.40    1.00
   7   0 -14    0.80    1.10
   6   0 -14  181.58   12.30
   6   0 -14  152.38   20.30
   6   0 -14  164.48   12.40
   6   0 -14  183.18   11.90
   5   0 -14    1.70    1.30
   5   0 -14   -3.30    2.80
   5   0 -14   -0.70    1.40
   5   0 -14    1.00    0.90
   4   0 -14    0.20    1.30
   4   0 -14    2.30    3.50
   4   0 -14    1.30    0.80
   3   0 -14    1.90    1.80
   2   0 -14  832.72   53.49
   1   0 -14    1.00    1.50
   0   0 -14 4314.67  250.17
  -1   0 -14    2.80    1.90
  -1   0 -14    1.50    1.10
  -2   0 -14 5640.24  326.67
  -3   0 -14    0.40    2.30
  -4   0 -14    8.80    5.40
   4   0  14   13.80    2.80
   4   0  14   16.10    2.20
  -5   0 -14    1.90    1.50
   5   0  14    0.30    0.90
   5   0  14    0.20    1.40
   5   0  14    4.00    1.80
   6   0  14   45.90    5.10
   6   0  14   44.70    5.50
   6   0  14   34.90    4.90
   7   0  14    0.80    0.90
   7   0  14    1.10    0.70
   8  -1 -14   -0.90    0.70
   8  -1 -14   -0.70    0.70
   8  -1 -14    0.60    1.20
   7  -1 -14    3.30    1.40
   7  -1 -14    1.90    1.00
   7  -1 -14    1.60    1.30
   6  -1 -14  158.58   20.20
   6  -1 -14  161.08   12.30
   6  -1 -14  171.38   11.90
   6  -1 -14  170.98   11.30
   5  -1 -14  119.59   16.00
   5  -1 -14  118.59   10.10
   5  -1 -14  139.29    9.10
   5  -1 -14  126.59    9.60
   4  -1 -14    5.00    3.30
   4  -1 -14    5.10    2.30
   4  -1 -14    8.30    1.60
   4  -1 -14    2.60    1.60
   3  -1 -14  495.15   32.00
   3  -1 -14  527.25   36.50
   2  -1 -14  602.54   38.70
   2  -1 -14  551.24   35.30
   1  -1 -14   35.30    5.00
   0  -1 -14 1023.30   63.09
  -1  -1 -14  342.57   21.90
  -1  -1 -14  353.36   25.10
  -2  -1 -14   32.60    8.40
  -3  -1 -14    3.50    3.10
  -4  -1 -14   36.20    8.60
  -4  -1 -14   26.30    4.40
   4   1  14   26.60    3.00
   4   1  14   26.50    3.70
   5   1  14   90.49    8.00
   5   1  14  102.09    7.10
   5   1  14   82.49    7.40
   6   1  14   71.59    5.50
   6   1  14   65.79    5.80
   7   1  14   16.70    2.80
   7   1  14   10.40    1.90
   8  -2 -14    1.70    0.90
   8  -2 -14    3.70    1.10
   7  -2 -14   19.10    2.80
   7  -2 -14   18.30    2.90
   7  -2 -14   19.40    2.40
   6  -2 -14   12.70    2.30
   6  -2 -14   11.20    2.40
   6  -2 -14   10.20    2.70
   5  -2 -14  148.69   10.90
   5  -2 -14  149.79   12.50
   5  -2 -14  167.78   10.40
   5  -2 -14  123.69   16.90
   4  -2 -14    3.20    1.20
   4  -2 -14    2.00    1.10
   4  -2 -14    0.30    1.30
   4  -2 -14    4.60    3.90
   3  -2 -14  214.78   16.50
   3  -2 -14  256.87   20.20
   2  -2 -14  211.58   15.80
   2  -2 -14  243.28   18.50
   1  -2 -14  132.79   11.30
   1  -2 -14  151.18   12.50
   0  -2 -14   24.50    4.50
   0  -2 -14   26.00    3.60
  -1  -2 -14 3209.68  186.88
  -1  -2 -14 3275.27  190.78
  -2  -2 -14    2.90    2.20
  -3  -2 -14  489.95   35.00
  -3  -2 -14  423.26   28.20
   3   2  14  454.65   28.00
   4   2  14    4.30    1.90
   4   2  14    4.10    1.70
   5   2  14   60.19    5.00
   5   2  14   50.99    5.40
   5   2  14   49.40    5.20
   6   2  14   19.20    2.90
   6   2  14   18.80    2.90
   7   2  14    3.20    1.20
   7   2  14    3.80    1.10
   7  -3 -14   38.80    4.30
   7  -3 -14   42.20    4.00
   6  -3 -14   12.80    2.50
   6  -3 -14    8.90    1.90
   6  -3 -14   12.60    3.20
   5  -3 -14    0.60    1.30
   5  -3 -14   -0.60    1.20
   5  -3 -14   -1.20    1.30
   4  -3 -14  342.37   19.60
   4  -3 -14  280.47   20.90
   4  -3 -14  319.77   20.10
   3  -3 -14   -1.90    3.30
   3  -3 -14    0.00    1.30
   2  -3 -14   11.10    3.50
   2  -3 -14    9.30    2.70
   1  -3 -14    2.00    1.60
   1  -3 -14    3.10    2.00
   0  -3 -14   26.80    4.00
  -1  -3 -14  189.78   17.00
  -1  -3 -14  183.48   13.60
   1   3  14  188.28   12.60
  -2  -3 -14   81.09    7.20
  -2  -3 -14   80.09   10.70
   3   3  14   42.20    4.40
   4   3  14  191.58   13.30
   5   3  14    1.60    1.20
   5   3  14    0.90    1.10
   6   3  14   11.70    2.40
   6   3  14   16.00    2.70
   7   3  14    2.10    0.80
   7   3  14    2.80    1.20
   7  -4 -14    6.90    2.50
  -7   4  14    8.80    2.20
   6  -4 -14   12.50    2.70
   6  -4 -14   20.80    2.90
   5  -4 -14   48.20    4.60
   5  -4 -14   42.40    5.30
   4  -4 -14    1.20    1.20
   4  -4 -14    1.90    1.30
   3  -4 -14  118.09    9.60
   3  -4 -14  111.99    8.30
   2  -4 -14   10.50    2.00
   1  -4 -14    1.10    1.60
   1  -4 -14   -4.30    3.00
   1  -4 -14    1.70    1.60
   0  -4 -14  143.59   10.70
   0  -4 -14  127.29   11.40
   0  -4 -14  147.79   14.00
  -1  -4 -14   14.20    3.60
  -1  -4 -14   15.10    4.20
   1   4  14   19.40    3.20
  -2  -4 -14   69.59    8.30
   3   4  14    5.90    1.80
   4   4  14    4.50    1.60
   5   4  14    5.30    1.40
   5   4  14    3.30    1.50
   6   4  14    7.50    1.70
   6   4  14    9.90    1.80
   6  -5 -14   -1.00    0.90
   6  -5 -14   -0.30    0.70
  -6   5  14    1.60    1.70
   5  -5 -14    7.30    1.90
   5  -5 -14    5.40    1.90
   4  -5 -14   -1.30    1.00
   4  -5 -14    3.10    1.80
   3  -5 -14    5.40    2.30
   3  -5 -14    4.80    1.60
   2  -5 -14   49.50    4.60
   1  -5 -14    9.90    2.90
   1  -5 -14   15.20    3.00
   1  -5 -14   15.00    2.40
   0  -5 -14  433.86   28.70
   0   5  14  461.65   28.80
   1   5  14   12.40    2.90
   2   5  14   -0.70    1.70
   3   5  14   86.49    6.60
   4   5  14    1.20    1.00
   4   5  14    3.40    1.60
   5   5  14   15.70    2.20
   5   5  14   13.30    2.60
  -6  -5 -14   -1.20    1.40
   6   5  14   -0.70    0.70
   6   5  14    0.40    0.80
   5  -6 -14    7.20    2.20
   5  -6 -14    3.00    1.20
  -5   6  14    6.30    2.10
   4  -6 -14    0.10    0.80
   4  -6 -14    0.40    1.30
  -4   6  14   -1.60    2.70
   3  -6 -14   75.79    6.20
   3  -6 -14   78.19    7.20
  -3   6  14   82.49    7.80
   2  -6 -14    6.70    1.70
   2  -6 -14    7.10    2.00
  -2   6  14    8.30    2.60
   1  -6 -14    0.50    1.20
   1  -6 -14    4.20    2.00
  -1   6  14    1.40    1.30
   0  -6 -14   13.90    3.20
   0   6  14    6.50    2.20
  -1  -6 -14    2.30    1.80
   1   6  14   -0.50    1.40
  -2  -6 -14    3.10    1.90
   2   6  14    1.40    1.80
  -3  -6 -14   10.30    3.10
   3   6  14    8.30    2.10
  -4  -6 -14   25.90    3.80
   4   6  14   18.70    3.00
  -5  -6 -14   -0.10    1.60
   4  -7 -14    1.60    1.40
   4  -7 -14    0.70    0.90
  -4   7  14   -1.50    1.20
   3  -7 -14   11.70    2.00
  -3   7  14   11.90    2.70
  -2   7  14   19.60    3.70
   1  -7 -14   38.90    4.30
  -1   7  14   38.60    4.80
   0  -7 -14   12.10    2.90
   0   7  14    7.50    2.30
  -1  -7 -14   10.00    2.60
   1   7  14   14.60    2.60
   2   7  14   11.70    2.10
  -3  -7 -14   -1.20    1.60
   3   7  14   -0.40    1.00
  -2   8  14   19.80    3.00
  -1   8  14    5.10    1.60
   0  -8 -14    1.60    2.10
   0   8  14    0.90    1.10
  -1  -8 -14    5.80    2.00
  -1  -8  15    7.00    2.20
   0   8 -15    0.30    1.00
   0  -8  15   -1.80    1.10
   4   7 -15    0.30    0.80
  -3  -7  15    1.40    2.20
   2   7 -15    9.10    2.40
  -2  -7  15    8.10    2.40
   1   7 -15   14.70    3.00
  -1  -7  15   11.50    2.60
   0   7 -15    3.60    1.50
   0  -7  15    2.00    1.40
  -1   7 -15    2.40    1.40
   1  -7  15    1.00    1.30
   5   6 -15    7.40    1.50
   5   6 -15    5.10    1.70
   3   6 -15   -0.60    1.20
  -3  -6  15    1.30    1.90
   2   6 -15    8.70    2.50
  -2  -6  15    5.20    1.90
   1   6 -15   53.49    5.70
  -1  -6  15   56.29    5.60
   0   6 -15    4.40    1.70
   0  -6  15    5.00    2.00
  -1   6 -15    5.20    1.60
   1  -6  15    5.30    2.10
  -2   6 -15   18.70    3.20
   2  -6  15   25.20    4.00
   3  -6  15   58.99    4.80
   4  -6  15    4.40    1.20
   4  -6  15    3.40    1.50
   6   5 -15   -1.80    0.90
   6   5 -15   -0.10    0.70
   6   5 -15    0.20    0.90
   5   5 -15   21.60    2.90
   5   5 -15   27.40    2.90
   5   5 -15   22.90    2.80
   4   5 -15   48.70    4.60
   4   5 -15   50.59    5.10
   3   5 -15    0.00    1.40
   3   5 -15    3.00    1.40
   3   5 -15    2.70    1.50
   3   5 -15   20.00    7.80
  -3  -5  15    2.90    1.60
   2   5 -15    9.50    6.90
   2   5 -15    0.90    1.10
   1   5 -15    8.20    2.40
  -1  -5  15    6.80    1.70
   0   5 -15    0.90    1.10
   0  -5  15    0.20    1.20
  -1   5 -15    9.80    2.30
   1  -5  15    5.80    2.10
   2  -5  15    3.50    1.70
   2  -5  15    6.10    1.60
   3  -5  15    7.30    1.90
   4  -5  15   55.39    4.90
   4  -5  15   59.19    5.50
   5  -5  15   17.80    2.80
   5  -5  15   20.30    2.60
   7   4 -15   12.30    2.00
   7   4 -15   10.90    1.70
   7   4 -15   11.80    1.90
   6   4 -15    0.00    0.90
   6   4 -15    0.10    0.80
   6   4 -15   -0.10    0.80
   5   4 -15    1.30    6.00
   5   4 -15    3.20    1.20
   5   4 -15    2.80    1.30
   5   4 -15    0.20    1.00
   4   4 -15  112.79    8.00
   4   4 -15  108.19    8.00
   4   4 -15   93.79   15.80
   3   4 -15   14.40    2.30
   3   4 -15   14.60    2.40
   3   4 -15   14.50    2.90
   3   4 -15    9.30    6.30
  -3  -4  15   21.50    3.20
   2   4 -15  198.18   20.80
   2   4 -15  235.68   14.50
   2   4 -15  208.98   15.10
  -2  -4  15  242.88   16.40
   1   4 -15    5.80    1.60
   1   4 -15   10.80    2.10
   1   4 -15    6.80    4.00
  -1  -4  15    5.40    1.80
   0   4 -15  106.99   12.60
   0   4 -15  124.39    8.80
   0  -4  15  118.69    9.00
  -1   4 -15   -0.60    1.00
   1  -4  15    1.40    1.00
  -2   4 -15   62.39    6.30
   2  -4  15   82.99    7.30
   2  -4  15   85.29    6.40
   3  -4  15    0.60    1.00
   4  -4  15   18.30    2.70
   5  -4  15    1.30    1.20
   5  -4  15    3.40    1.50
   6  -4  15    0.30    1.10
   7   3 -15    8.90    1.60
   7   3 -15    6.30    1.60
   6   3 -15   -2.40    8.20
   6   3 -15    1.90    1.90
   6   3 -15    0.00    1.00
   6   3 -15   -0.20    1.20
   5   3 -15   50.69    4.80
   5   3 -15   49.20   13.20
   5   3 -15   50.49    4.40
   5   3 -15   46.20    4.60
   4   3 -15   26.60    8.10
   4   3 -15   34.10    3.60
   4   3 -15   36.50    3.50
   4   3 -15   30.40    3.70
   3   3 -15  229.78   23.30
   3   3 -15  246.58   15.70
   3   3 -15  255.07   15.60
   2   3 -15   -0.30    0.90
   2   3 -15    0.00    1.00
   2   3 -15    0.00    2.10
  -2  -3  15   -0.50    1.40
   1   3 -15  101.89    8.10
   1   3 -15  123.79   13.00
   1   3 -15  124.39    8.90
  -1  -3  15  108.19    8.10
   0   3 -15   39.20    3.90
   0   3 -15   51.19    7.30
   0  -3  15   46.80    4.30
  -1   3 -15   14.00    4.20
  -1   3 -15   12.00    2.10
   1  -3  15   16.30    3.00
  -2   3 -15   34.00    6.60
   2  -3  15   45.10    4.10
   3  -3  15   93.39    7.20
   4  -3  15  122.89    9.50
   4  -3  15  115.69    8.80
   5  -3  15    4.40    1.80
   5  -3  15    2.10    1.00
   6  -3  15    6.10    1.90
   6  -3  15    5.00    1.40
  -7   3 -15    0.70    1.40
   7  -3  15    1.30    1.00
   7  -3  15    1.90    1.00
   8   2 -15    1.60    0.80
   8   2 -15    4.30    1.20
   7   2 -15   26.90    3.20
   7   2 -15   28.40    3.20
   6   2 -15   19.80    8.20
   6   2 -15   25.00    2.80
   6   2 -15   24.50    3.20
   6   2 -15   19.50    2.90
   5   2 -15   85.59    7.10
   5   2 -15   93.89    6.70
   5   2 -15   76.09   13.20
   5   2 -15   92.69    7.20
   4   2 -15   42.10    4.10
   4   2 -15   31.20    8.20
   4   2 -15   38.30    3.80
   3   2 -15   13.80    2.00
   3   2 -15   18.90    7.40
   2   2 -15  131.89   14.10
   1   2 -15  363.06   27.30
   1   2 -15  363.76   22.50
   0   2 -15   40.20    6.10
   0  -2  15   27.10    3.10
  -1   2 -15   13.00    7.20
   1  -2  15   20.40   11.60
   2  -2  15   37.90    4.10
   3  -2  15   41.50    4.00
   4  -2  15  199.68   17.50
   5  -2  15   -0.50    1.20
   6  -2  15   84.19    6.60
   6  -2  15   88.09    7.50
   7  -2  15    7.00    1.40
   7  -2  15    6.90    1.70
   8   1 -15    5.20    1.10
   8   1 -15    7.90    1.50
   7   1 -15    3.80    1.40
   7   1 -15    4.70    1.50
   6   1 -15   50.69    5.10
   6   1 -15   56.69    5.10
   5   1 -15   73.59    6.20
   5   1 -15   71.79   12.10
   5   1 -15   70.99    5.90
   5   1 -15   75.19    6.80
   4   1 -15  202.68   13.20
   4   1 -15  196.88   20.30
   4   1 -15  193.88   12.90
   3   1 -15   18.00    5.90
   2   1 -15   40.30    6.90
   1   1 -15   84.89    9.50
   0   1 -15   83.69    6.40
  -1   1 -15  179.48   15.10
  -2   1 -15   88.59    9.80
  -3   1 -15   29.20    6.60
   3  -1  15   25.60    3.20
  -4   1 -15   -2.00    5.80
   4  -1  15    0.40    1.40
   4  -1  15    2.10    1.10
   5  -1  15   39.40    3.90
   5  -1  15   38.40    4.70
  -6   1 -15    6.50    2.00
   6  -1  15    2.40    1.50
   6  -1  15    3.30    1.20
   7  -1  15   18.20    2.60
   7  -1  15   16.00    2.30
   8   0 -15    0.60    0.80
   8   0 -15    0.40    0.70
   7   0 -15    1.30    1.20
   7   0 -15    2.20    1.40
   7   0 -15   -0.90    0.80
   6   0 -15    1.30    5.10
   6   0 -15    1.80    1.80
   6   0 -15    1.40    1.40
   6   0 -15   -1.10    1.10
   5   0 -15  242.78   15.50
   5   0 -15  231.58   15.70
   5   0 -15  252.27   24.80
   5   0 -15  233.88   16.30
   4   0 -15   -2.00    1.90
   4   0 -15   -0.30    0.70
   4   0 -15    1.80    1.20
   3   0 -15   15.50    4.90
   2   0 -15   -1.30    1.00
   2   0 -15   -1.00    1.30
   1   0 -15  119.79   11.30
   0   0 -15   12.10    3.20
  -1   0 -15  381.06   23.40
  -1   0 -15  367.96   26.60
  -2   0 -15   -0.10    1.90
  -2   0 -15    0.30    0.80
  -3   0 -15  181.98   17.20
   3   0  15  209.98   12.80
   3   0  15  184.88   13.20
  -4   0 -15   -4.40    4.10
  -4   0 -15   -1.20    0.70
   4   0  15    3.20    1.60
   4   0  15    1.00    0.70
  -5   0 -15  611.94   37.20
   5   0  15  601.14   37.10
   5   0  15  526.95   35.80
   5   0  15  642.14   35.90
   6   0  15    1.30    0.90
   6   0  15    0.40    1.10
   7   0  15    6.80    1.80
   7   0  15    6.10    1.40
   8  -1 -15   10.30    2.10
   8  -1 -15    6.20    1.10
   8  -1 -15    7.20    1.40
   7  -1 -15    5.00    1.70
   7  -1 -15    4.90    1.30
   7  -1 -15    7.30    2.00
   6  -1 -15   43.90    5.10
   6  -1 -15   48.00    5.00
   6  -1 -15   50.69   11.10
   6  -1 -15   48.60    4.40
   5  -1 -15   85.89   12.60
   5  -1 -15   81.99    7.00
   5  -1 -15   77.09    7.40
   5  -1 -15   90.49    6.60
   4  -1 -15  222.58   14.70
   4  -1 -15  221.38   14.20
   4  -1 -15  228.58   26.50
   3  -1 -15   13.40    4.80
   3  -1 -15   11.90    2.50
   2  -1 -15   30.40    4.00
   2  -1 -15   39.90    6.20
   1  -1 -15   81.99    7.00
   1  -1 -15   90.89    9.10
   0  -1 -15   68.99    7.80
   0  -1 -15   66.49    5.90
  -1  -1 -15  240.18   18.60
  -1  -1 -15  219.88   15.20
  -2  -1 -15   95.79   10.60
  -2  -1 -15   91.69    7.40
  -3  -1 -15   12.50    4.30
  -3  -1 -15   20.60    3.10
   3   1  15   29.20    3.40
   3   1  15   23.20    2.70
  -4  -1 -15   -0.40    1.20
   4   1  15   -0.70    0.70
   4   1  15    1.00    1.40
  -5  -1 -15   29.80    5.30
   5   1  15   35.80    4.50
   5   1  15   27.10    3.70
   5   1  15   35.60    3.40
   6   1  15    2.20    1.60
   6   1  15    4.00    1.40
   6   1  15    3.90    1.40
   7   1  15   16.10    2.40
   8  -2 -15    4.20    1.10
   8  -2 -15    2.70    1.00
   7  -2 -15   37.40    3.80
   7  -2 -15   27.90    2.90
   7  -2 -15   31.20    3.70
   6  -2 -15   27.80    3.60
   6  -2 -15   31.60    3.10
   6  -2 -15   22.30    3.80
   5  -2 -15   98.29    8.60
   5  -2 -15   88.49    9.00
   5  -2 -15   97.29    7.80
   5  -2 -15  108.39   14.60
   4  -2 -15   37.70    4.60
   4  -2 -15   39.90    4.20
   4  -2 -15   44.90    4.00
   3  -2 -15    9.40    2.70
   3  -2 -15    5.10    4.00
   2  -2 -15  149.39   11.90
   2  -2 -15  163.88   14.40
   1  -2 -15  335.17   23.00
   1  -2 -15  372.56   25.40
   0  -2 -15   33.30    5.40
   0  -2 -15   29.40    4.00
  -1  -2 -15   10.90    3.70
  -1  -2 -15   15.60    3.20
  -2  -2 -15   28.00    3.60
  -2  -2 -15   17.90    5.10
  -3  -2 -15   39.60    4.50
  -3  -2 -15   51.39    8.60
   3   2  15   31.70    3.70
   4   2  15  259.47   15.60
   4   2  15  220.88   16.10
   5   2  15    2.10    1.30
   5   2  15    0.80    1.40
   5   2  15   -0.10    1.50
   6   2  15   75.79    6.40
   6   2  15   69.19    6.10
   7   2  15    4.50    1.10
   7   2  15    5.30    1.50
   7  -3 -15    6.60    1.60
   7  -3 -15    7.80    2.10
   6  -3 -15   -0.90    1.50
   6  -3 -15   -1.60    1.20
   6  -3 -15    0.90    1.90
   5  -3 -15   54.89    5.80
   5  -3 -15   47.70    5.10
   5  -3 -15   51.89    4.50
   4  -3 -15   38.10    3.60
   4  -3 -15   28.80    4.20
   4  -3 -15   30.90    4.00
   3  -3 -15  248.48   16.20
   3  -3 -15  263.47   21.30
   2  -3 -15    3.90    1.90
   1  -3 -15  133.39   12.30
   1  -3 -15  126.59   10.80
   0  -3 -15   54.49    7.40
   0  -3 -15   46.40    5.60
  -1  -3 -15   15.80    3.20
   1   3  15   12.40    2.50
  -2  -3 -15   28.90    4.50
  -2  -3 -15   49.90    9.80
   3   3  15   83.49    6.90
   4   3  15   88.49    7.30
   5   3  15    2.50    1.40
   5   3  15    2.60    1.50
   6   3  15    8.50    2.00
   6   3  15    3.20    1.20
   7   3  15    1.20    0.90
   7   3  15    0.70    0.60
   7  -4 -15   14.60    2.40
   7  -4 -15   14.60    2.20
   6  -4 -15    0.80    1.00
   6  -4 -15   -0.30    1.10
   5  -4 -15    1.50    1.50
   5  -4 -15    3.10    1.40
   4  -4 -15  105.49    7.80
   4  -4 -15   97.59    8.90
   3  -4 -15   13.80    3.20
   3  -4 -15   13.90    2.50
   2  -4 -15  235.28   15.20
   1  -4 -15    7.60    2.40
   1  -4 -15    7.00    2.00
   1  -4 -15   12.40    4.60
   1  -4 -15    4.80    3.40
   1  -4 -15    6.80    2.60
   0  -4 -15  152.18   12.40
   0  -4 -15  117.19   11.10
   0  -4 -15  145.29   14.10
  -1  -4 -15   -2.00    3.00
  -1  -4 -15    1.90    2.10
   1   4  15    1.00    1.50
  -2  -4 -15   53.89    6.50
   3   4  15    2.70    1.20
   4   4  15   17.90    2.60
   5   4  15    0.10    1.10
   5   4  15    1.70    1.10
   6   4  15    0.20    0.80
   6   4  15    1.20    0.80
   6  -5 -15    0.90    0.90
   6  -5 -15    1.00    1.00
  -6   5  15   -0.30    1.30
   5  -5 -15   21.10    3.50
   5  -5 -15   19.10    2.80
   4  -5 -15   48.50    5.50
   4  -5 -15   47.50    4.60
   3  -5 -15    0.10    1.50
   3  -5 -15    1.30    1.20
   2  -5 -15    0.90    1.20
   2  -5 -15    1.50    1.60
   1  -5 -15    9.10    1.80
   1  -5 -15    9.00    2.40
   1  -5 -15    5.40    2.00
   0  -5 -15    0.30    1.60
   0   5  15    2.30    1.60
  -1  -5 -15    7.50    2.40
   1   5  15    6.80    2.00
   3   5  15    4.50    1.60
   4   5  15   39.60    4.70
   4   5  15   45.90    4.10
  -5  -5 -15    8.60    2.50
   5   5  15   12.60    2.50
   5   5  15    9.20    1.50
   5  -6 -15    9.80    1.70
   5  -6 -15    8.90    2.00
  -5   6  15    9.40    2.50
   4  -6 -15   23.30    2.90
   4  -6 -15   28.40    3.70
  -4   6  15   28.20    4.30
   3  -6 -15   -2.00    1.50
   3  -6 -15    0.30    1.00
  -3   6  15    2.50    1.70
   2  -6 -15    7.10    1.80
  -2   6  15    8.20    2.50
   1  -6 -15   52.89    5.90
   1  -6 -15   65.79    5.30
  -1   6  15   55.19    5.90
   0  -6 -15    3.70    2.10
   0   6  15    3.80    1.90
  -1  -6 -15    4.40    2.30
   1   6  15   10.00    2.60
  -2  -6 -15   16.90    3.30
   3   6  15   44.10    4.70
  -4  -6 -15    2.00    1.80
   4   6  15    0.80    1.10
   4  -7 -15    0.90    1.40
   4  -7 -15    1.50    1.00
  -4   7  15    4.00    1.80
   3  -7 -15    0.90    1.30
  -3   7  15   -0.20    1.30
  -2   7  15   10.80    2.90
   1  -7 -15    9.30    3.10
  -1   7  15   13.30    3.20
   0  -7 -15    1.60    1.80
   0   7  15    2.90    1.60
  -1  -7 -15    0.10    1.90
   1   7  15    2.00    1.50
   1   7  15   -1.20    1.40
  -2  -7 -15    9.30    2.50
   2   7  15    6.50    1.70
  -3  -7 -15    0.10    1.30
   3   7  15   -0.70    1.00
  -1   8  15    2.70    1.40
   0   8  15   -2.00    1.20
   4   7 -16    5.40    1.40
   2   7 -16    9.40    2.40
  -2  -7  16   11.80    2.40
   1   7 -16    0.00    1.10
  -1  -7  16    0.40    1.20
   0   7 -16    0.90    1.30
   0  -7  16    0.70    1.40
  -1   7 -16   -0.10    1.30
   1  -7  16   -1.00    0.90
  -2   7 -16    1.60    1.90
  -3   7 -16    3.10    1.60
   3  -7  16    1.60    1.10
   5   6 -16    3.80    1.30
   4   6 -16   70.69    6.00
  -3  -6  16   16.70    2.80
   2   6 -16    5.50    2.00
  -2  -6  16    9.00    2.00
   1   6 -16   15.50    3.20
  -1  -6  16   13.30    2.90
   0   6 -16   24.90    3.30
   0  -6  16   22.60    3.50
  -1   6 -16    7.40    1.90
   1  -6  16    7.80    2.20
  -2   6 -16   13.30    2.80
   3  -6  16   16.60    3.20
   4  -6  16   13.40    3.20
   4  -6  16   11.80    1.90
   6   5 -16    0.80    0.90
   5   5 -16    8.20    1.70
   5   5 -16    8.90    1.90
   5   5 -16    8.00    1.80
   4   5 -16   10.90    7.50
   4   5 -16   16.00    2.60
   4   5 -16   13.20    2.60
   3   5 -16   36.20    3.90
   3   5 -16   40.40    3.80
   3   5 -16   29.10    9.80
   3   5 -16   37.70    4.80
  -3  -5  16   41.00    4.60
   2   5 -16    4.80    6.10
   2   5 -16    0.70    1.00
  -2  -5  16   -0.40    1.20
   1   5 -16   58.99    5.60
  -1  -5  16   49.00    5.20
   0   5 -16   49.00    4.90
   0  -5  16   49.10    5.10
  -1   5 -16    0.40    1.00
  -2   5 -16    3.50    1.60
   2  -5  16   -1.70    1.00
   2  -5  16   -0.40    1.30
   3  -5  16   54.39    5.30
   4  -5  16    4.70    1.30
   4  -5  16    5.00    1.60
   5  -5  16   21.30    2.90
   7   4 -16   19.00    2.30
   7   4 -16   19.20    2.30
   6   4 -16    0.60    0.80
   6   4 -16    0.50    0.90
   6   4 -16   -0.30    0.80
   5   4 -16   49.20    4.50
   5   4 -16   46.70    4.70
   5   4 -16   44.20    4.50
   5   4 -16   52.19   16.40
   4   4 -16   21.80    2.90
   4   4 -16   20.60    2.90
   4   4 -16   28.00   10.30
   3   4 -16   17.80    6.20
   3   4 -16   33.20    4.00
   3   4 -16   29.30    3.20
   2   4 -16  111.49   14.50
   2   4 -16  120.49    9.10
  -2  -4  16  106.89    8.40
   1   4 -16  195.88   14.20
   1   4 -16  238.48   14.40
  -1  -4  16  195.08   14.00
   0   4 -16  159.18   15.50
   0   4 -16  141.49   10.60
   0  -4  16  152.28   10.90
  -1   4 -16    5.50    1.60
   1  -4  16    7.30    1.70
   1  -4  16    4.30    1.70
   2  -4  16   90.69    7.00
   3  -4  16  332.27   21.10
   4  -4  16   -0.70    0.90
   4  -4  16    0.30    1.10
   5  -4  16    9.50    2.20
   5  -4  16    8.20    1.70
   6  -4  16   30.20    3.40
   6  -4  16   29.60    3.30
   7   3 -16    0.20    1.00
   7   3 -16    0.10    0.80
   7   3 -16    1.70    1.20
   6   3 -16   71.89    6.20
   6   3 -16   78.09    5.80
   6   3 -16   98.19   17.50
   6   3 -16   76.59    6.40
   5   3 -16    0.10    1.00
   5   3 -16    0.70    1.10
   5   3 -16    1.40    1.20
   5   3 -16   11.90    7.20
   4   3 -16  103.19    7.30
   4   3 -16  109.19    7.90
   4   3 -16   81.19    9.50
   4   3 -16  102.29   14.70
   3   3 -16   12.30    2.10
   3   3 -16    8.10    1.70
   3   3 -16    4.80    3.50
   2   3 -16   36.40    4.00
   2   3 -16   40.40    3.60
   2   3 -16   22.30    8.40
   1   3 -16    5.00    3.00
   1   3 -16    1.60    1.40
   1   3 -16    2.30    1.30
  -1  -3  16    2.50    1.50
   0   3 -16  112.69   12.10
   0   3 -16  112.79    8.10
   0  -3  16  112.69    8.40
  -1   3 -16  104.79    7.80
  -1   3 -16   99.89   11.20
   1  -3  16  107.19    8.40
   1  -3  16  118.99    8.20
  -2   3 -16   79.99   10.40
   2  -3  16  105.39    7.30
   3  -3  16  105.49    8.00
   4  -3  16   31.70    4.10
   4  -3  16   31.30    3.70
   6  -3  16   18.50    2.80
   6  -3  16   18.40    2.60
   8   2 -16    0.70    0.80
   8   2 -16    3.30    1.00
   7   2 -16   20.10    2.70
   7   2 -16   15.80    2.70
   6   2 -16    9.70    2.20
   6   2 -16   10.60    6.30
   6   2 -16   10.80    2.40
   6   2 -16   10.20    2.00
   5   2 -16   13.50    2.60
   5   2 -16   15.40    2.70
   4   2 -16   72.49    6.00
   4   2 -16   70.09    5.40
   4   2 -16   70.69    5.80
   4   2 -16   77.29   12.40
   3   2 -16   46.30    8.60
   3   2 -16   47.00    4.10
   2   2 -16   35.50    6.80
   2   2 -16   38.30    4.00
   1   2 -16  965.80   64.39
   1   2 -16 1153.08   70.89
   1   2 -16 1200.08   65.49
   0   2 -16  254.27   16.90
   0   2 -16  304.37   22.10
   0  -2  16  262.57   17.10
  -1   2 -16  705.63   46.50
   2  -2  16  383.96   23.60
   3  -2  16   20.60    2.70
   4  -2  16  201.88   13.80
   4  -2  16  186.78   13.00
   5  -2  16   44.00    4.40
   5  -2  16   50.49    5.20
  -6   2 -16    4.90    2.00
   6  -2  16    8.00    1.80
   6  -2  16    6.70    1.90
   7  -2  16   15.20    2.30
   7  -2  16   17.10    2.10
   8   1 -16    2.20    0.90
   8   1 -16    3.10    1.00
   7   1 -16   42.50    4.00
   7   1 -16   36.80    4.00
   6   1 -16   34.10    9.10
   6   1 -16   53.79    4.80
   6   1 -16   49.70    5.00
   5   1 -16  228.08   23.90
   5   1 -16  225.28   15.20
   5   1 -16  228.58   15.30
   5   1 -16  214.38   15.00
   4   1 -16  111.99    8.30
   4   1 -16  110.49    8.00
   4   1 -16  114.99   14.90
   3   1 -16   95.59    7.90
   3   1 -16  100.99   12.50
   2   1 -16   11.40    2.20
   2   1 -16   12.60    4.40
   1   1 -16   13.10    3.60
   1   1 -16   19.70    2.50
   0   1 -16  134.99   11.80
  -1   1 -16   52.89    7.10
  -2   1 -16  756.22   55.89
  -3   1 -16    0.60    3.50
   3  -1  16    3.10    1.30
   3  -1  16    7.40    1.60
   4  -1  16   -1.10    1.20
   4  -1  16   -1.20    0.60
   5  -1  16   18.60    2.60
   5  -1  16   14.60    3.00
  -6   1 -16   -1.80    1.50
   6  -1  16    2.60    1.40
   6  -1  16    0.20    0.90
   7  -1  16    2.30    1.10
   7  -1  16    1.70    0.90
   8   0 -16    0.10    0.70
   8   0 -16   -0.60    0.80
   7   0 -16    0.50    1.00
   7   0 -16   -0.60    1.10
   7   0 -16    1.90    1.50
   6   0 -16  106.99    9.00
   6   0 -16  116.39    8.90
   6   0 -16  118.89   16.50
   6   0 -16  124.29    8.70
   5   0 -16    1.30    1.90
   5   0 -16    4.90    4.60
   5   0 -16    0.90    1.20
   4   0 -16    2.50    1.10
   4   0 -16   -2.50    2.10
   4   0 -16    1.30    1.20
   4   0 -16    0.80    2.10
   3   0 -16    1.60    1.20
   3   0 -16   -2.30    1.70
   2   0 -16  778.72   51.29
   2   0 -16  779.52   47.00
   1   0 -16    8.70    2.00
   1   0 -16    5.50    2.30
   0   0 -16 2888.21  173.48
   0   0 -16 3003.00  169.58
  -1   0 -16   -0.20    0.90
  -1   0 -16    1.20    1.40
  -2   0 -16   33.30    6.20
  -2   0 -16   30.80    3.50
  -3   0 -16    2.30    2.50
  -3   0 -16   -0.40    0.90
   3   0  16    0.00    0.60
  -4   0 -16  142.59   10.80
  -4   0 -16  154.48   23.10
   4   0  16  149.99   10.10
   4   0  16  138.79   10.90
  -5   0 -16    2.20    1.40
   5   0  16    0.50    0.90
   5   0  16    1.40    1.60
   6   0  16   11.20    2.50
   6   0  16   11.80    2.00
   7   0  16   -0.30    0.70
   7   0  16   -0.90    0.90
   8  -1 -16    2.30    0.90
   8  -1 -16    2.90    1.40
   8  -1 -16    0.70    0.90
   7  -1 -16   39.60    4.40
   7  -1 -16   39.90    4.30
   7  -1 -16   44.40    3.90
   6  -1 -16   56.79    5.50
   6  -1 -16   54.19    4.90
   6  -1 -16   55.89    5.60
   5  -1 -16  223.08   16.10
   5  -1 -16  256.27   24.20
   4  -1 -16  124.59   14.60
   4  -1 -16  122.49    8.40
   4  -1 -16  117.79    8.80
   3  -1 -16  102.49    8.80
   3  -1 -16  106.69   12.10
   2  -1 -16    8.80    3.80
   2  -1 -16    8.80    2.20
   1  -1 -16   14.40    3.70
   1  -1 -16   20.00    2.80
   0  -1 -16  114.49    9.10
   0  -1 -16  117.49   11.30
  -1  -1 -16   54.99    5.20
  -2  -1 -16  743.13   48.20
  -2  -1 -16  677.83   42.70
  -3  -1 -16    4.50    1.50
  -3  -1 -16    6.90    2.70
  -4  -1 -16   -1.70    1.50
   4   1  16   -0.20    0.80
   4   1  16    0.10    1.30
  -5  -1 -16   18.00    3.40
   5   1  16   16.70    2.40
   5   1  16   16.00    3.00
   5   1  16   20.20    3.50
   6   1  16    1.70    1.10
   6   1  16    3.30    1.10
   6   1  16   -0.90    1.00
   7   1  16    0.60    1.30
   8  -2 -16    2.90    1.00
   8  -2 -16    1.70    0.80
   7  -2 -16   19.80    3.00
   7  -2 -16   19.30    2.50
   7  -2 -16   17.90    2.80
   6  -2 -16    9.60    2.70
   6  -2 -16    8.70    2.30
   6  -2 -16   10.60    1.90
   5  -2 -16   16.30    2.50
   5  -2 -16   17.50    3.70
   5  -2 -16   16.10    3.00
   5  -2 -16   14.90    7.10
   4  -2 -16   63.49    6.70
   4  -2 -16   80.09   11.20
   4  -2 -16   79.09    6.30
   4  -2 -16   82.99    6.10
   3  -2 -16   59.69    4.60
   3  -2 -16   49.00    4.60
   3  -2 -16   45.80    7.80
   3  -2 -16   54.79    8.60
   2  -2 -16   37.50    5.10
   2  -2 -16   46.20    6.80
   1  -2 -16 1069.39   66.69
   1  -2 -16 1070.29   64.19
   0  -2 -16  292.57   19.70
  -1  -2 -16  698.73   46.10
  -1  -2 -16  670.93   41.80
  -2  -2 -16  339.07   26.80
  -2  -2 -16  334.07   22.00
  -3  -2 -16   12.30    2.80
  -3  -2 -16   30.90    7.70
   3   2  16   17.10    2.60
   3   2  16   14.40    2.90
  -4  -2 -16  180.58   13.40
   4   2  16  176.28   12.80
   4   2  16  189.48   12.30
   5   2  16   30.80    4.00
   5   2  16   39.90    4.30
   6   2  16    5.00    1.60
   6   2  16    4.80    1.60
   7   2  16   12.60    1.90
   7   2  16   13.50    1.90
   7  -3 -16    0.00    1.00
   7  -3 -16   -1.00    0.80
   6  -3 -16   75.79    6.30
   6  -3 -16   80.79    7.20
   6  -3 -16   69.39    5.50
   5  -3 -16    1.50    1.00
   5  -3 -16    2.70    1.50
   5  -3 -16    0.20    1.40
   4  -3 -16  107.19   10.50
   4  -3 -16  118.29    8.10
   3  -3 -16    9.00    2.00
   3  -3 -16    5.60    4.00
   3  -3 -16   10.00    1.90
   3  -3 -16   10.40    3.10
   2  -3 -16   38.00    6.80
   2  -3 -16   42.40    5.50
   2  -3 -16   37.20    3.60
   1  -3 -16    0.60    2.30
   1  -3 -16    0.90    1.80
   0  -3 -16  119.39   10.80
   0  -3 -16  153.88   13.80
  -1  -3 -16  106.29    9.30
  -1  -3 -16  117.09   12.40
   1   3  16  107.49    8.30
  -2  -3 -16   98.39    8.50
  -2  -3 -16   94.29   12.20
  -3  -3 -16   93.59    8.40
   3   3  16   92.29    7.40
   4   3  16   27.30    3.50
   5   3  16    3.10    1.70
   6   3  16   12.80    2.40
   6   3  16   16.20    2.30
   7  -4 -16   24.90    2.60
   7  -4 -16   23.80    2.90
  -7   4  16   19.30    3.20
   6  -4 -16    0.60    1.00
   6  -4 -16   -0.80    1.10
   5  -4 -16   43.70    5.30
   5  -4 -16   45.60    4.50
   4  -4 -16   18.50    2.70
   4  -4 -16   11.50    2.80
   3  -4 -16   27.60    6.20
   3  -4 -16   27.20    3.70
   2  -4 -16  125.49    8.90
   1  -4 -16  219.78   17.20
   1  -4 -16  230.48   18.90
   1  -4 -16  218.58   15.10
   1  -4 -16  220.38   14.40
   1  -4 -16  228.18   19.50
   0  -4 -16  166.38   12.20
   0  -4 -16  178.38   17.20
   0  -4 -16  154.48   13.30
  -1  -4 -16    4.70    7.40
  -1  -4 -16    2.90    2.10
   1   4  16    5.00    1.90
  -2  -4 -16   70.99    7.40
   3   4  16  282.07   17.90
   4   4  16    0.20    0.90
   5   4  16    9.30    1.80
   5   4  16   10.10    2.30
   6   4  16   25.30    3.00
   6   4  16   19.70    2.30
   6  -5 -16    1.20    1.20
   6  -5 -16    3.60    1.30
  -6   5  16    4.20    1.70
   5  -5 -16    9.50    2.00
   5  -5 -16   12.80    2.90
   4  -5 -16   15.70    3.40
   4  -5 -16   17.80    4.50
   3  -5 -16   38.00    4.80
   3  -5 -16   35.00    3.70
   2  -5 -16   -1.80    1.40
   2  -5 -16   -0.30    1.00
   1  -5 -16   58.09    5.30
   1  -5 -16   35.80    5.80
   0  -5 -16   49.60    5.50
   0   5  16   51.99    5.60
  -1  -5 -16    3.80    2.10
   1   5  16    3.50    1.40
   4   5  16    2.60    1.50
   4   5  16    2.60    1.10
  -5  -5 -16   17.90    3.50
   5   5  16   17.60    2.00
   5   5  16   16.40    2.80
   5  -6 -16    4.00    1.40
   5  -6 -16    6.30    1.80
  -5   6  16    5.70    2.10
   4  -6 -16   68.49    6.30
   4  -6 -16   70.29    5.50
  -4   6  16   65.89    6.90
   3  -6 -16   15.30    3.00
   3  -6 -16   11.20    2.00
  -3   6  16   19.00    3.90
   2  -6 -16    8.30    1.80
   2  -6 -16    4.50    1.90
  -2   6  16   13.10    3.30
   1  -6 -16   12.00    2.80
  -1   6  16   13.10    2.80
   0  -6 -16   22.20    3.70
   0   6  16   21.90    3.50
  -1  -6 -16   11.30    3.20
   1   6  16    9.60    2.20
  -2  -6 -16   11.30    3.30
  -3  -6 -16   22.40    4.20
   3   6  16   16.10    3.00
  -4  -6 -16    8.90    2.40
   4   6  16    8.60    2.40
   4  -7 -16    4.50    1.10
  -4   7  16    6.40    2.30
   3  -7 -16   -0.10    0.80
  -3   7  16    0.40    1.60
  -2   7  16   11.90    2.80
  -1   7  16    0.90    1.00
   0  -7 -16    0.20    1.80
   0   7  16    3.40    1.30
  -1  -7 -16    2.20    1.90
   1   7  16   -0.90    1.30
   1   7  16    4.00    1.90
  -2  -7 -16   -0.50    1.50
   2   7  16    2.40    1.30
  -3  -7 -16    1.00    2.10
   3   7  16    1.80    1.20
   4   7 -17    0.20    0.70
  -2  -7  17    0.80    2.20
   1   7 -17    8.00    2.20
  -1  -7  17    6.80    2.40
   0   7 -17   -1.30    1.30
   0  -7  17    1.20    1.50
  -1   7 -17    0.50    1.60
  -2   7 -17   -0.20    1.80
  -3   7 -17   -1.70    1.20
   3  -7  17    0.10    0.90
   5   6 -17    1.20    0.90
   4   6 -17   60.69    5.50
   2   6 -17   11.90    2.50
  -2  -6  17   11.60    2.40
   1   6 -17    0.40    1.20
  -1  -6  17    0.80    1.50
   0   6 -17    5.10    1.60
   0  -6  17    6.30    2.10
  -1   6 -17    1.90    1.40
   1  -6  17    4.80    1.70
   3  -6  17    0.40    1.00
   4  -6  17    1.80    1.00
   4  -6  17    1.90    0.90
   6   5 -17    6.90    1.30
   5   5 -17    1.30    1.10
   5   5 -17    1.70    1.10
   5   5 -17    2.60    1.10
   4   5 -17    2.80    1.40
   4   5 -17    5.00    1.50
   4   5 -17    4.80    1.60
   3   5 -17   30.40    9.90
   2   5 -17    8.60    2.30
   2   5 -17   -4.10    7.10
  -2  -5  17    9.90    3.20
  -1  -5  17    9.80    2.30
   0   5 -17    1.60    1.10
   0   5 -17    0.90    1.40
   0  -5  17   -0.70    0.90
  -1   5 -17    2.60    2.20
   2  -5  17    4.80    1.70
   3  -5  17   13.80    2.50
   4  -5  17   -0.10    1.10
   4  -5  17   -0.80    0.90
   5  -5  17   11.50    2.30
   5  -5  17   18.40    2.30
   7   4 -17    7.60    1.40
   7   4 -17    7.20    1.40
   6   4 -17    0.70    0.90
   6   4 -17    1.30    0.90
   6   4 -17    0.20    0.90
   5   4 -17   85.69    7.30
   5   4 -17   97.19    7.10
   4   4 -17  166.98   11.60
   4   4 -17  161.98   11.10
   4   4 -17  164.58   11.00
   4   4 -17  142.09   20.40
   3   4 -17    3.70    1.30
   3   4 -17   -0.80    3.70
   3   4 -17   -2.10    1.20
   2   4 -17   36.10    4.10
   2   4 -17   22.00    6.50
  -2  -4  17   29.90    3.50
   1   4 -17   40.10    4.20
   1   4 -17   30.30    8.00
  -1  -4  17   38.30    4.00
   0   4 -17   14.10    2.30
   0   4 -17   12.40    5.20
   0  -4  17   17.50    2.80
  -1   4 -17    6.90    1.80
   1  -4  17    9.90    2.50
   1  -4  17   13.60    2.10
   3  -4  17    2.20    1.10
   4  -4  17    7.60    2.00
   4  -4  17    4.70    1.70
   5  -4  17    4.60    1.50
   5  -4  17    2.30    1.00
  -6   4 -17    3.40    2.00
   6  -4  17    7.00    1.70
   6  -4  17    6.00    1.50
   7   3 -17   32.70    3.30
   7   3 -17   34.30    3.20
   6   3 -17    6.70    1.80
   6   3 -17    5.00    1.20
   6   3 -17    5.60    1.60
   5   3 -17   46.40    4.20
   5   3 -17   24.60    7.90
   5   3 -17   41.40    4.20
   5   3 -17   37.50    3.70
   4   3 -17   45.10    4.60
   4   3 -17   54.69   12.70
   4   3 -17   43.20    4.30
   3   3 -17    3.40    4.70
   3   3 -17    9.30    1.60
   3   3 -17    8.60    1.70
   2   3 -17   62.59    5.60
   2   3 -17   60.89    9.60
   2   3 -17   59.19    5.10
   1   3 -17  275.27   16.50
   1   3 -17  229.48   16.10
   1   3 -17  259.97   22.40
  -1  -3  17  235.88   16.00
   0   3 -17  152.68   15.20
   0   3 -17  150.88   10.50
   0  -3  17  154.88   10.90
  -1   3 -17   30.80    3.50
  -1   3 -17   45.50    7.40
   1  -3  17   43.30    3.90
   1  -3  17   37.80    4.20
  -2   3 -17  208.38   19.00
   2  -3  17  247.88   15.20
   3  -3  17   69.39    6.20
   4  -3  17   78.19    6.50
   4  -3  17   77.89    7.00
   5  -3  17   33.70    3.60
   5  -3  17   30.40    4.10
  -6   3 -17   -0.10    1.00
   6  -3  17    0.10    0.70
   6  -3  17    0.30    0.80
   7   2 -17    1.50    1.00
   7   2 -17    0.80    0.90
   6   2 -17  209.18   13.60
   6   2 -17  189.48   12.60
   6   2 -17  200.88   13.40
   5   2 -17   45.10    4.40
   5   2 -17   50.79    4.20
   5   2 -17   43.00    4.70
   4   2 -17    7.60    5.30
   4   2 -17    6.40    2.00
   4   2 -17   10.60    1.90
   4   2 -17   14.10    2.10
   3   2 -17   50.69    4.40
   3   2 -17   35.10    5.20
   3   2 -17   46.80    9.30
   2   2 -17  107.79    8.70
   2   2 -17  106.99   12.80
   1   2 -17   35.70    7.00
   1   2 -17   38.10    3.80
   0   2 -17  223.58   14.60
   0   2 -17  210.78   18.40
  -1   2 -17  223.58   18.70
   2  -2  17  343.37   21.40
   3  -2  17   66.89    5.60
   4  -2  17    0.60    1.00
   4  -2  17   -0.90    1.10
   5  -2  17    1.00    1.00
   5  -2  17    1.40    1.30
  -6   2 -17    2.90    1.20
   6  -2  17    0.10    0.80
   6  -2  17    2.10    1.00
   7  -2  17    9.60    1.60
   7  -2  17   10.90    2.00
   8   1 -17   12.90    1.80
   8   1 -17   11.40    1.70
   7   1 -17   12.30    2.30
   7   1 -17   14.70    2.50
   6   1 -17  106.29    8.00
   6   1 -17  105.89    7.90
   6   1 -17   86.89   15.00
   5   1 -17   97.79    8.20
   5   1 -17  100.29   14.90
   5   1 -17   98.79    7.60
   5   1 -17  107.89    8.00
   4   1 -17  104.89    8.00
   4   1 -17  110.19   15.00
   4   1 -17  106.69    7.70
   3   1 -17   57.39    4.80
   3   1 -17   64.89    4.90
   3   1 -17   55.49    5.60
   2   1 -17    6.60    1.80
   2   1 -17    9.20    3.60
   1   1 -17    3.80    2.40
   1   1 -17    2.60    1.20
   0   1 -17  692.93   41.50
  -1   1 -17 1659.53   96.69
  -2   1 -17  608.74   44.80
   2  -1  17  721.73   39.90
  -3   1 -17  455.05   34.40
   3  -1  17  484.95   29.30
   3  -1  17  465.05   28.50
   4  -1  17  138.49   10.30
   4  -1  17  122.89    9.10
  -5   1 -17    3.00    1.40
   5  -1  17    3.00    1.60
   5  -1  17    0.80    0.90
  -6   1 -17   -0.40    1.50
   6  -1  17    0.60    0.80
   6  -1  17    1.50    1.30
   7  -1  17    1.10    0.80
   7  -1  17    1.60    0.90
   8   0 -17    0.30    0.80
   8   0 -17   -0.80    0.60
   7   0 -17  181.98   12.00
   7   0 -17  175.98   12.00
   7   0 -17  185.28   12.30
   6   0 -17   -1.00    6.90
   6   0 -17    2.50    1.70
   6   0 -17   -0.10    1.50
   6   0 -17   -0.20    1.10
   5   0 -17   39.10    4.70
   5   0 -17   29.80    8.50
   5   0 -17   46.30    4.50
   5   0 -17   41.10    4.00
   4   0 -17    0.10    1.00
   4   0 -17   -2.40    1.70
   4   0 -17    1.10    2.50
   4   0 -17   -1.30    0.70
   3   0 -17  281.07   24.40
   3   0 -17  250.97   19.00
   3   0 -17  327.17   18.10
   2   0 -17    0.80    1.20
   2   0 -17    1.90    1.90
   1   0 -17   34.40    3.90
   1   0 -17   43.20    6.40
   0   0 -17    0.80    1.30
   0   0 -17    0.70    1.00
  -1   0 -17 1552.84   81.19
  -1   0 -17 1195.98   86.99
  -2   0 -17    3.30    2.20
  -2   0 -17    1.20    0.90
   2   0  17    1.80    0.90
  -3   0 -17  207.98   19.10
  -3   0 -17  196.28   14.10
   3   0  17  205.48   13.30
   3   0  17  206.68   14.00
  -4   0 -17   -1.70    0.90
   4   0  17    0.40    0.90
   4   0  17    1.30    2.10
  -5   0 -17   36.20    4.20
   5   0  17   32.30    4.30
   5   0  17   34.40    3.60
   6   0  17    1.60    0.90
   6   0  17   -0.70    0.80
   7   0  17    3.80    1.10
   7   0  17    3.80    1.10
   8  -1 -17    8.50    1.60
   8  -1 -17   10.00    1.70
   8  -1 -17   13.30    1.80
   7  -1 -17   14.10    2.50
   7  -1 -17   15.70    2.20
   7  -1 -17   10.50    2.10
   6  -1 -17  104.29    8.10
   6  -1 -17  105.89    7.50
   6  -1 -17   91.89   15.90
   6  -1 -17   90.89    8.20
   5  -1 -17  119.39    8.10
   5  -1 -17  115.19    8.60
   5  -1 -17  100.69   15.00
   5  -1 -17   96.69    8.90
   4  -1 -17  104.09    7.80
   4  -1 -17   94.39    9.00
   4  -1 -17  117.99   14.20
   4  -1 -17  100.29    7.30
   3  -1 -17   62.19    9.10
   3  -1 -17   49.70    5.80
   3  -1 -17   58.19    4.60
   2  -1 -17    6.60    1.70
   2  -1 -17    9.80    3.80
   1  -1 -17    5.00    2.30
   1  -1 -17    3.00    1.20
   1  -1 -17    2.10    1.30
   0  -1 -17  808.92   53.19
   0  -1 -17  749.33   46.70
  -1  -1 -17 1738.23  102.69
  -1  -1 -17 1609.14   97.59
  -2  -1 -17  711.83   47.10
  -2  -1 -17  648.04   41.10
  -3  -1 -17  454.55   29.30
  -3  -1 -17  461.65   35.30
   3   1  17  473.25   29.00
   3   1  17  476.75   28.40
  -4  -1 -17  124.29    9.90
   4   1  17  129.79   10.10
   4   1  17  122.49   12.30
   5   1  17    2.10    1.00
   5   1  17    2.20    1.10
   5   1  17   -0.80    1.00
   6   1  17    2.00    1.20
   6   1  17   -0.60    0.80
   6   1  17    0.10    1.10
   7   1  17    0.30    0.70
   7  -2 -17    1.90    1.10
   7  -2 -17    1.10    1.00
   6  -2 -17  207.58   13.90
   6  -2 -17  196.88   14.50
   5  -2 -17   45.80    4.80
   5  -2 -17   47.00   10.50
   5  -2 -17   53.29    4.50
   5  -2 -17   42.00    5.20
   4  -2 -17    8.90    2.20
   4  -2 -17    9.70    2.30
   4  -2 -17   10.80    5.00
   4  -2 -17   16.20    2.40
   3  -2 -17   63.39    5.00
   3  -2 -17   49.30    8.40
   3  -2 -17   56.99    6.30
   3  -2 -17   57.59    5.40
   2  -2 -17   97.09    9.20
   2  -2 -17  120.99    8.40
   2  -2 -17  107.69   11.60
   1  -2 -17   31.10    4.30
   1  -2 -17   29.70    5.40
   0  -2 -17  203.88   14.40
   0  -2 -17  191.28   16.90
  -1  -2 -17  209.18   14.90
  -1  -2 -17  209.38   18.50
  -2  -2 -17  331.47   26.30
  -2  -2 -17  300.17   20.70
  -3  -2 -17   63.49    6.20
   3   2  17   58.09    5.10
   3   2  17   66.59    5.70
  -4  -2 -17   -3.00    1.80
   4   2  17    0.20    1.20
   4   2  17   -2.00    1.10
   5   2  17    0.60    1.10
   5   2  17    0.50    1.20
   6   2  17   -0.50    0.90
   6   2  17   -0.30    0.80
   7   2  17    9.00    1.50
   7   2  17    5.40    1.20
   7  -3 -17   33.60    3.80
   7  -3 -17   33.10    3.40
   6  -3 -17    6.50    2.00
   6  -3 -17    4.90    1.60
   6  -3 -17    6.60    1.50
   5  -3 -17   46.50    5.50
   5  -3 -17   47.40    4.20
   5  -3 -17   43.70    4.50
   4  -3 -17   44.30    4.50
   4  -3 -17   38.90    4.90
   3  -3 -17    9.80    1.70
   3  -3 -17   -0.70    4.80
   3  -3 -17    4.90    1.50
   3  -3 -17    3.60    2.30
   2  -3 -17   55.69    6.70
   2  -3 -17   57.89    4.80
   2  -3 -17   58.89    8.60
   2  -3 -17   58.39    4.90
   1  -3 -17  214.98   20.30
   1  -3 -17  276.37   20.90
   0  -3 -17  203.78   17.20
   0  -3 -17  162.38   13.70
  -1  -3 -17   48.40    8.00
  -1  -3 -17   41.20    5.40
   1   3  17   41.40    4.60
  -2  -3 -17  218.08   15.70
  -3  -3 -17   53.79    6.20
   3   3  17   57.69    5.30
   4   3  17   64.39    5.70
   5   3  17   26.20    3.40
   5   3  17   22.20    3.00
   6   3  17   -0.30    0.70
   6   3  17   -0.10    0.90
   7  -4 -17    6.90    1.50
   7  -4 -17    9.80    1.70
  -7   4  17    4.60    1.90
   6  -4 -17    1.20    1.00
   6  -4 -17    0.60    1.00
   4  -4 -17  147.09   11.70
   4  -4 -17  141.49   10.10
   3  -4 -17    0.20    1.30
   3  -4 -17    1.00    1.20
   2  -4 -17   39.90    5.90
   2  -4 -17   40.20    4.00
   1  -4 -17   47.40    5.10
   1  -4 -17   34.50    5.70
   1  -4 -17   31.80    7.10
   1  -4 -17   36.30    8.10
   0  -4 -17    9.30    5.70
   0  -4 -17   14.30    2.90
   0  -4 -17   23.00    4.60
  -1  -4 -17    7.10    2.80
   1   4  17   11.10    2.30
  -2  -4 -17   61.39    6.70
   3   4  17    3.10    1.60
   4   4  17    2.10    1.40
   5   4  17    3.10    1.50
   5   4  17    5.30    1.20
   6   4  17    3.00    1.10
   6   4  17    3.70    1.00
   6  -5 -17    2.70    1.30
   6  -5 -17    3.70    1.40
  -6   5  17    1.80    1.60
   5  -5 -17    1.20    0.90
   5  -5 -17    1.30    1.30
   4  -5 -17    5.00    2.10
   4  -5 -17    4.30    1.60
   3  -5 -17   24.90    3.90
   3  -5 -17   27.90    3.20
   2  -5 -17    8.70    2.50
   2  -5 -17    7.60    1.80
   1  -5 -17   11.00    2.80
   1  -5 -17    8.10    1.90
   1  -5 -17   16.10    3.30
   0  -5 -17    1.90    1.80
   0   5  17    2.70    1.70
  -1  -5 -17    0.00    1.70
   4   5  17   -1.10    1.30
   4   5  17    0.40    1.20
  -5  -5 -17   13.40    3.00
   5   5  17   12.10    2.30
   5   5  17    7.00    1.90
   5  -6 -17   -0.30    1.00
   5  -6 -17   -0.30    0.70
  -5   6  17    0.90    1.30
   4  -6 -17   62.39    5.20
   4  -6 -17   67.59    6.20
  -4   6  17   66.39    6.70
   3  -6 -17  101.59    7.60
   3  -6 -17  103.69    8.60
  -3   6  17  116.89    9.60
   2  -6 -17   20.40    3.20
   2  -6 -17   20.80    2.60
  -2   6  17   13.20    3.40
   1  -6 -17    0.00    2.30
  -1   6  17    1.20    1.30
   0  -6 -17    5.20    2.40
   0   6  17   11.30    2.90
  -1  -6 -17   -1.50    1.60
   1   6  17    2.50    1.80
  -2  -6 -17    4.60    2.30
  -3  -6 -17    1.60    1.40
   3   6  17   -0.90    1.10
  -4  -6 -17   -0.50    1.40
   4   6  17    2.10    1.10
   4  -7 -17    2.60    1.00
  -3   7  17   -1.10    1.20
  -2   7  17   -1.00    1.20
  -1   7  17   10.20    2.70
   0  -7 -17    2.70    2.40
   0   7  17   -0.20    1.40
  -1  -7 -17    1.80    2.00
   1   7  17    6.20    2.50
   1   7  17    1.90    1.50
  -2  -7 -17   -0.20    1.60
   2   7  17    0.00    1.00
  -3  -7 -17    0.50    1.90
   3   7  17    0.00    1.00
  -2  -7  18    0.00    2.20
   1   7 -18    9.20    2.30
  -1  -7  18    6.70    2.00
   0   7 -18    8.70    1.90
   0  -7  18    5.60    1.90
  -2   7 -18    1.80    3.40
   5   6 -18    1.20    0.80
   4   6 -18   46.40    4.40
   2   6 -18    1.50    1.70
  -2  -6  18    5.10    2.30
   1   6 -18   18.40    3.50
  -1  -6  18   19.30    3.00
   0   6 -18    1.10    1.10
   0  -6  18    0.60    1.20
  -1   6 -18   18.80    4.30
  -1   6 -18    8.50    2.80
   1  -6  18   10.80    2.90
   3  -6  18   -1.00    1.10
   4  -6  18    7.30    1.80
   4  -6  18    6.40    1.50
   6   5 -18    5.50    1.20
   5   5 -18    0.60    1.00
   5   5 -18    0.10    0.80
   4   5 -18   -1.30    1.00
   4   5 -18   -1.80    1.00
   3   5 -18    1.10    8.10
   2   5 -18   97.89    8.30
  -2  -5  18   95.79    7.80
   1   5 -18   19.90    3.10
  -1  -5  18   20.00    3.10
   0   5 -18   53.79    5.00
   0  -5  18   49.30    5.20
  -1   5 -18   55.29    5.20
   1  -5  18   58.49    6.00
   2  -5  18    3.30    1.40
   3  -5  18   -0.40    1.00
   4  -5  18    2.30    1.30
   4  -5  18    0.90    0.90
   5  -5  18    7.50    1.50
   5  -5  18   10.70    2.10
   7   4 -18    0.30    0.70
   7   4 -18    0.10    0.70
   6   4 -18    1.30    1.00
   6   4 -18    0.00    0.90
   5   4 -18  141.89    9.80
   5   4 -18  130.89   10.00
   5   4 -18  145.69    9.60
   4   4 -18   79.79    6.10
   4   4 -18   73.09    6.50
   4   4 -18   74.09    6.00
   3   4 -18    7.70    1.70
   3   4 -18    5.70    5.80
   2   4 -18    2.30    1.60
   2   4 -18   -1.80    3.50
  -2  -4  18    2.90    1.60
   1   4 -18    5.00    1.70
   1   4 -18   -3.70    4.20
   1   4 -18   10.90    2.40
  -1  -4  18    8.80    2.00
   0   4 -18   24.20    6.70
   0   4 -18   29.10    3.70
   0   4 -18   26.60    3.30
   0  -4  18   28.10    3.60
  -1   4 -18    9.90    2.00
   1  -4  18    9.60    2.00
   1  -4  18   14.70    3.00
   2  -4  18    8.20    1.80
   3  -4  18    1.00    0.90
   4  -4  18    9.70    2.00
   4  -4  18    5.20    1.60
   5  -4  18   12.10    2.30
   5  -4  18   16.20    2.30
  -6   4 -18    2.00    1.20
   6  -4  18    1.60    1.00
   6  -4  18    1.90    0.90
   7   3 -18   13.20    2.10
   7   3 -18   18.20    2.40
   6   3 -18    0.70    1.00
   6   3 -18    1.10    1.00
   6   3 -18    0.60    0.90
   5   3 -18    0.60    1.10
   5   3 -18    6.90    4.10
   5   3 -18    0.80    1.10
   5   3 -18    1.30    1.10
   4   3 -18    5.30    1.60
   4   3 -18    4.00    5.60
   4   3 -18    0.80    1.30
   4   3 -18    3.20    1.10
   3   3 -18   31.90    9.10
   3   3 -18   18.80    2.70
   3   3 -18   21.80    2.60
   2   3 -18    0.80    2.00
   2   3 -18   -0.20    1.00
   2   3 -18    2.30    2.40
   1   3 -18  247.58   15.20
   1   3 -18  206.48   15.00
  -1  -3  18  216.48   14.70
   0   3 -18  110.29   12.70
   0   3 -18  113.39    8.10
   0  -3  18  112.69    8.40
   0  -3  18  102.89    7.90
  -1   3 -18  182.48   16.70
  -1   3 -18  152.48   11.50
   1  -3  18  190.18   11.80
   2  -3  18   75.39    6.20
   3  -3  18    1.80    1.10
   4  -3  18   92.69    7.60
   4  -3  18   79.79    6.80
   5  -3  18   56.89    5.40
   5  -3  18   46.30    4.50
   6  -3  18    4.50    1.40
   6  -3  18    3.90    1.40
   7   2 -18   34.70    3.40
   7   2 -18   26.90    3.30
   6   2 -18  141.99   19.30
   5   2 -18  125.59    9.20
   5   2 -18  118.79    8.30
   5   2 -18  120.49   17.60
   5   2 -18  121.29    8.90
   4   2 -18   12.00    6.60
   4   2 -18   15.30    2.30
   4   2 -18   17.00    2.50
   4   2 -18   17.10    2.60
   3   2 -18   22.80    3.00
   3   2 -18   11.70    4.80
   3   2 -18   21.80    2.60
   3   2 -18   26.70    2.80
   2   2 -18   18.50    2.70
   1   2 -18    6.40    4.40
   1   2 -18   11.10    2.20
   0   2 -18   75.39    9.40
   0   2 -18   67.59    6.00
  -1   2 -18   -2.80    2.00
   1  -2  18    2.30    1.10
   2  -2  18   21.90    2.80
   3  -2  18    6.00    1.60
   4  -2  18   -0.40    0.80
   4  -2  18    2.50    1.50
   5  -2  18   15.00    3.60
   5  -2  18   14.50    2.90
  -6   2 -18   21.70    3.10
   6  -2  18   18.40    2.90
   6  -2  18   21.90    2.60
   8   1 -18    0.30    0.70
   8   1 -18   -0.30    0.70
   7   1 -18   -0.90    1.10
   7   1 -18   -0.60    0.80
   6   1 -18    7.70    1.90
   6   1 -18    7.40    2.10
   6   1 -18   12.00    8.60
   5   1 -18    0.20    1.00
   5   1 -18    6.40    5.20
   5   1 -18    1.90    1.30
   4   1 -18    3.70    1.40
   4   1 -18    4.20    1.50
   4   1 -18   15.00    6.20
   3   1 -18    0.10    1.70
   3   1 -18    2.40    1.10
   2   1 -18    6.80    3.10
   2   1 -18    6.00    1.90
   1   1 -18    9.30    3.70
   1   1 -18    8.40    1.90
   0   1 -18  153.78   11.00
   0   1 -18  162.28   14.90
  -1   1 -18    0.80    0.70
  -2   1 -18  195.08   16.90
   2  -1  18  142.49   11.70
  -3   1 -18    4.40    5.10
   3  -1  18    4.20    1.70
   3  -1  18    2.00    1.00
  -4   1 -18  103.79    8.80
   4  -1  18  106.69    8.80
   4  -1  18  104.39    7.90
   5  -1  18    1.50    0.80
   5  -1  18    2.30    1.40
  -6   1 -18    0.60    1.50
   6  -1  18    1.40    1.10
   7  -1  18    1.30    0.90
   7  -1  18    0.30    0.70
   8   0 -18    0.90    0.70
   8   0 -18    1.30    0.80
   7   0 -18    0.60    1.30
   7   0 -18    0.70    1.00
   7   0 -18   -1.30    2.30
   6   0 -18  338.07   33.30
   6   0 -18  342.57   23.00
   6   0 -18  364.66   22.90
   6   0 -18  389.26   22.60
   5   0 -18    1.20    1.20
   5   0 -18   -1.10    4.30
   5   0 -18   -2.70    1.40
   4   0 -18   20.20    7.60
   4   0 -18   18.30    2.30
   4   0 -18   26.20    5.60
   4   0 -18   17.10    2.60
   3   0 -18    2.20    1.60
   3   0 -18    1.20    0.90
   3   0 -18   -1.40    1.60
   2   0 -18   40.50    6.80
   2   0 -18   43.60    4.60
   1   0 -18   -2.40    1.90
   1   0 -18    1.60    0.90
   0   0 -18   31.30    3.50
   0   0 -18   31.10    5.40
  -1   0 -18    1.30    1.20
  -1   0 -18   -0.40    1.70
  -2   0 -18   15.30    2.70
  -2   0 -18   19.90    5.60
   2   0  18   19.60    2.40
  -3   0 -18    1.20    4.00
  -3   0 -18    1.50    1.20
   3   0  18   -2.60    1.30
  -4   0 -18   11.10    2.60
   4   0  18    7.90    2.30
   4   0  18    6.40    1.50
  -5   0 -18    0.20    1.10
   5   0  18    0.20    0.80
   5   0  18    0.70    1.30
   5   0  18   -1.90    1.60
   6   0  18    6.10    1.80
   6   0  18    8.90    1.70
   7   0  18    0.90    0.80
   8  -1 -18    0.10    0.80
   8  -1 -18    1.00    0.60
   7  -1 -18    1.50    1.10
   7  -1 -18   -0.50    0.90
   7  -1 -18    0.50    1.00
   6  -1 -18   10.00    2.40
   6  -1 -18   11.10    2.10
   6  -1 -18    7.30    2.20
   6  -1 -18   17.40   14.60
   5  -1 -18    0.50    1.10
   5  -1 -18    1.30    1.20
   5  -1 -18    4.70    5.40
   5  -1 -18    0.10    1.20
   4  -1 -18    4.60    1.50
   4  -1 -18    5.40    1.60
   4  -1 -18    2.70    2.40
   4  -1 -18   11.10    5.00
   3  -1 -18    7.60    4.30
   3  -1 -18   -1.90    1.40
   3  -1 -18    1.50    1.30
   3  -1 -18    2.50    1.50
   2  -1 -18    7.40    3.50
   2  -1 -18    1.10    1.50
   1  -1 -18    8.90    2.30
   1  -1 -18   10.50    3.50
   0  -1 -18  171.48   12.20
   0  -1 -18  160.68   15.30
  -1  -1 -18    0.70    2.10
  -1  -1 -18   -0.30    0.90
  -2  -1 -18  229.88   20.10
  -2  -1 -18  208.38   15.00
   2   1  18  220.28   14.30
  -3  -1 -18    8.60    2.30
   3   1  18    6.10    1.70
   3   1  18    7.90    2.10
  -4  -1 -18  104.29    8.80
   4   1  18  105.79    8.60
   4   1  18  108.59    7.90
   5   1  18   -0.80    1.10
   5   1  18    0.80    0.90
   5   1  18    0.50    1.10
   6   1  18    1.60    1.20
   6   1  18    1.20    0.90
   7   1  18    0.80    0.60
   7  -2 -18   31.70    3.50
   7  -2 -18   34.30    3.90
   7  -2 -18   30.30    3.40
   6  -2 -18  122.89   11.40
   6  -2 -18  148.19    9.60
   5  -2 -18  114.09    9.90
   5  -2 -18  104.09   18.00
   5  -2 -18  132.99    8.80
   5  -2 -18  122.69    9.20
   4  -2 -18   15.10    2.40
   4  -2 -18   19.40    3.00
   4  -2 -18   20.50    6.60
   3  -2 -18   26.40    4.20
   3  -2 -18   28.30    7.40
   3  -2 -18   20.80    2.80
   3  -2 -18   27.80    2.90
   2  -2 -18   14.70    3.70
   2  -2 -18   16.90    2.20
   2  -2 -18   15.80    4.80
   1  -2 -18   10.30    1.70
   1  -2 -18    8.30    2.60
   1  -2 -18    9.90    3.50
   0  -2 -18   65.29    6.70
   0  -2 -18   73.99    9.10
  -1  -2 -18    3.70    2.40
  -1  -2 -18    0.90    1.20
  -2  -2 -18   15.20    4.10
  -2  -2 -18   21.70    6.60
  -3  -2 -18    5.00    2.10
   3   2  18    2.20    1.70
  -4  -2 -18    1.00    1.90
   4   2  18    1.00    1.30
   6   2  18   20.70    2.70
   6   2  18   20.80    2.60
   7  -3 -18   12.40    2.70
   7  -3 -18    9.50    1.70
   6  -3 -18    2.50    1.30
   6  -3 -18    2.30    1.40
   6  -3 -18    1.40    1.00
   5  -3 -18    2.40    1.30
   5  -3 -18    1.60    1.20
   5  -3 -18    3.90    1.60
   4  -3 -18    1.80    1.30
   4  -3 -18    2.30    1.30
   4  -3 -18    2.60    1.60
   3  -3 -18   18.00    3.70
   3  -3 -18   17.10    2.60
   3  -3 -18   20.60    2.60
   3  -3 -18   24.80    7.10
   2  -3 -18   -0.50    1.70
   2  -3 -18    4.10    4.70
   2  -3 -18   -1.00    1.10
   2  -3 -18    0.70    0.90
   1  -3 -18  234.88   19.60
   1  -3 -18  220.38   19.30
   1  -3 -18  229.18   17.20
   0  -3 -18  126.09   10.80
   0  -3 -18  124.59   13.50
  -1  -3 -18  171.78   14.00
  -1  -3 -18  206.28   18.60
  -2  -3 -18   69.49    7.00
  -3  -3 -18    3.00    2.70
   4   3  18   70.59    6.00
   5   3  18   46.60    4.60
   5   3  18   39.90    4.10
   6   3  18    5.90    1.40
   7  -4 -18    0.40    0.80
   7  -4 -18    1.00    0.80
  -7   4  18    1.20    1.10
   6  -4 -18    0.90    1.00
   6  -4 -18    0.30    1.10
   5  -4 -18  127.59   10.50
   5  -4 -18  131.89    9.40
   4  -4 -18   68.39    5.70
   4  -4 -18   64.69    6.90
   3  -4 -18    4.50    1.70
   3  -4 -18    7.30    1.90
   2  -4 -18    1.80    1.60
   2  -4 -18   -1.80    1.20
   1  -4 -18    6.60    2.70
   1  -4 -18   20.30    6.40
   1  -4 -18    6.70    4.80
   0  -4 -18   18.60    4.10
   0  -4 -18   28.50    3.90
  -1  -4 -18    6.20    2.70
   1   4  18    9.50    2.20
  -2  -4 -18    6.00    2.70
   3   4  18    2.20    1.50
   4   4  18    6.80    1.50
   5   4  18   12.10    2.00
   5   4  18   15.30    2.80
   6   4  18    0.20    0.90
   6   4  18    0.30    0.90
   6  -5 -18    1.70    0.80
   6  -5 -18    3.70    1.50
  -6   5  18    3.40    2.30
   5  -5 -18   -0.10    0.90
   5  -5 -18    0.30    1.10
   4  -5 -18    0.30    1.00
   4  -5 -18    0.20    1.00
   3  -5 -18    0.90    1.10
   3  -5 -18    2.10    1.50
   2  -5 -18   92.09    8.30
   2  -5 -18   99.39    7.20
   1  -5 -18   19.30    3.70
   1  -5 -18   25.70    4.20
  -1   5  18   23.00    3.60
   0  -5 -18   54.89    8.00
   0   5  18   61.89    6.00
  -1  -5 -18   78.29    7.40
   1   5  18   64.19    6.30
  -2  -5 -18    4.40    2.10
   4   5  18    2.70    1.30
  -5  -5 -18    9.20    2.30
   5   5  18   11.20    2.10
   5  -6 -18    1.40    1.00
   5  -6 -18    3.10    1.00
  -5   6  18    4.40    2.10
   4  -6 -18   43.40    3.90
   4  -6 -18   41.70    4.90
  -4   6  18   55.69    5.70
   3  -6 -18   37.20    4.30
   3  -6 -18   32.20    3.40
   2  -6 -18   -2.00    1.40
   2  -6 -18    4.50    1.30
  -2   6  18    4.20    1.80
  -1   6  18   13.70    2.80
   0  -6 -18    3.50    1.80
   0   6  18   -1.20    1.30
  -1  -6 -18    6.20    2.40
   1   6  18   13.20    2.50
  -2  -6 -18    6.00    2.10
  -3  -6 -18    1.70    1.40
   3   6  18    1.50    1.30
  -4  -6 -18    5.00    2.30
   4   6  18    5.30    1.50
  -3   7  18   11.60    2.60
  -2   7  18    1.10    1.70
  -1   7  18   10.80    2.60
   0  -7 -18    5.40    2.90
   0   7  18    6.70    1.80
  -1  -7 -18    1.10    2.80
   1   7  18    0.90    1.40
  -2  -7 -18    2.90    1.70
   2   7  18    3.50    1.30
   3   7 -19    7.10    1.60
   5   6 -19   -0.20    0.70
   4   6 -19    5.50    1.40
   1   6 -19   -0.30    1.50
  -1  -6  19    0.50    1.30
   0   6 -19    8.30    2.20
   0  -6  19    7.60    2.40
  -1   6 -19    4.50    1.70
  -1   6 -19    3.70    1.70
  -2   6 -19    4.20    1.80
  -3   6 -19    2.90    1.70
   3  -6  19    4.70    1.70
  -4   6 -19    0.10    0.80
   4  -6  19    2.20    1.00
   4  -6  19    1.50    1.10
   6   5 -19   -0.20    0.70
   6   5 -19    0.80    0.90
   5   5 -19    1.40    1.00
   4   5 -19   -0.60    1.00
   4   5 -19    0.90    1.00
   3   5 -19    3.10   10.70
   2   5 -19    2.10    1.60
  -2  -5  19    5.70    1.90
   1   5 -19   -0.80    0.90
  -1  -5  19    2.40    1.50
   0   5 -19   14.30    2.90
   0   5 -19   11.70    2.30
   0  -5  19   10.10    2.60
  -1   5 -19   51.79    5.00
   1  -5  19   54.59    5.80
   3  -5  19   -1.90    0.80
   4  -5  19   -0.30    0.80
   4  -5  19    0.70    1.00
  -5   5 -19    9.70    2.40
   5  -5  19   13.50    1.90
   5  -5  19   14.90    2.30
   6   4 -19    1.40    1.00
   6   4 -19    1.30    1.00
   5   4 -19   42.60    3.90
   5   4 -19   37.40    4.10
   4   4 -19   62.49   14.60
   4   4 -19   67.89    5.60
   4   4 -19   75.29    6.30
   3   4 -19    7.20    5.40
   3   4 -19    2.90    1.30
   2   4 -19   -4.10    3.70
  -2  -4  19    6.10    2.20
   1   4 -19    9.20    2.40
   1   4 -19   -1.00    5.50
   1   4 -19    6.80    2.20
  -1  -4  19    7.00    2.10
   0   4 -19    6.90    2.00
   0   4 -19   14.60    6.70
   0   4 -19    5.30    1.90
   0  -4  19    6.90    1.90
  -1   4 -19   31.40    3.70
   1  -4  19   30.60    3.60
   2  -4  19    1.90    1.20
   3  -4  19   58.09    5.20
   4  -4  19   23.40    2.90
   4  -4  19   23.40    3.20
   5  -4  19   37.00    4.10
   5  -4  19   34.90    3.60
   7   3 -19   -1.50    0.90
   7   3 -19   -0.60    0.80
   6   3 -19    5.30    1.50
   6   3 -19    6.30    1.50
   5   3 -19    1.60    1.20
   5   3 -19    5.20    1.30
   5   3 -19    5.60    1.70
   4   3 -19    4.40    4.50
   4   3 -19    2.30    1.10
   4   3 -19    0.50    1.10
   4   3 -19    4.60    1.50
   3   3 -19   11.30    5.00
   3   3 -19    5.40    1.40
   2   3 -19    1.20    1.20
   2   3 -19   -3.40    2.00
   2   3 -19    3.30    2.90
   1   3 -19   22.40    7.60
   1   3 -19   23.90    4.10
  -1  -3  19   21.70    3.10
   0   3 -19    8.20    5.10
   0   3 -19    6.30    1.90
   0  -3  19    8.80    2.10
  -1   3 -19   22.90    6.10
   1  -3  19   18.80    2.70
  -2   3 -19  123.79   14.20
   2  -3  19  116.89    8.70
   3  -3  19   16.80    2.60
   4  -3  19   59.19    5.70
   4  -3  19   49.40    4.80
   5  -3  19   25.20    3.70
   5  -3  19   27.40    3.20
  -6   3 -19    0.40    1.10
   6  -3  19    0.10    1.40
   7   2 -19   41.80    3.80
   7   2 -19   38.50    3.80
   6   2 -19   57.29    5.00
   6   2 -19   53.59    5.20
   6   2 -19   58.69   15.80
   5   2 -19  127.59    9.30
   5   2 -19  132.39    9.10
   5   2 -19  106.69   16.50
   5   2 -19  116.99    8.30
   4   2 -19   16.50    2.60
   4   2 -19    7.30    4.60
   3   2 -19    8.00    5.30
   3   2 -19   10.20    1.80
   3   2 -19    7.40    1.80
   2   2 -19   10.00    3.90
   2   2 -19   16.90    2.90
   2   2 -19   24.10    2.50
   1   2 -19   11.10    2.30
   1   2 -19   18.00    6.00
   0   2 -19  129.89   14.10
   0   2 -19  149.19   10.50
  -1   2 -19    0.70    2.20
   1  -2  19    0.00    0.90
   2  -2  19  371.16   23.10
   3  -2  19   32.40    3.80
   4  -2  19  379.66   24.10
   4  -2  19  361.96   23.10
  -5   2 -19    8.40    2.40
   5  -2  19    7.50    2.10
  -6   2 -19    3.10    1.50
   6  -2  19    2.00    1.20
   6  -2  19    3.30    1.20
   7   1 -19    1.50    1.00
   7   1 -19    0.30    0.90
   6   1 -19    1.00    1.30
   6   1 -19   13.80    7.90
   5   1 -19    1.40    1.30
   5   1 -19    4.40    1.60
   5   1 -19    0.30    5.20
   5   1 -19   -2.50    2.10
   4   1 -19   -2.50    3.50
   4   1 -19    0.30    0.90
   4   1 -19   -0.30    1.20
   4   1 -19   -2.70    2.40
   3   1 -19    1.60    1.80
   3   1 -19    1.70    1.90
   3   1 -19    2.40    1.20
   2   1 -19   96.79    6.90
   2   1 -19   89.29    7.50
   2   1 -19   71.39   14.00
   1   1 -19  105.39   12.00
   1   1 -19  107.09    8.40
   0   1 -19  137.59   13.70
   0   1 -19  121.39    9.40
  -1   1 -19   53.29    5.20
   1  -1  19   58.59    4.90
  -2   1 -19   34.90    6.80
  -2   1 -19   46.70    4.70
   2  -1  19   41.70    4.00
  -3   1 -19  399.36   33.80
  -3   1 -19  454.55   28.70
   3  -1  19  466.95   27.70
   3  -1  19  469.65   28.40
   4  -1  19   58.89    5.10
   4  -1  19   55.89    5.90
  -5   1 -19    3.30    1.30
   5  -1  19   -1.10    1.20
   5  -1  19    0.30    0.90
  -6   1 -19    1.80    1.90
   6  -1  19    1.20    1.00
   6  -1  19    2.60    1.10
   8   0 -19   -0.10    0.60
   8   0 -19   -0.40    0.60
   7   0 -19  239.08   15.00
   7   0 -19  240.78   15.10
   7   0 -19  230.78   15.30
   6   0 -19    0.90    1.10
   6   0 -19   -9.50    6.10
   6   0 -19   -1.10    1.20
   6   0 -19   -0.60    1.40
   5   0 -19    6.90    2.00
   5   0 -19   12.40    2.60
   5   0 -19    7.90    1.80
   5   0 -19    3.90    6.00
   4   0 -19    1.10    2.10
   4   0 -19   -1.70    1.00
   4   0 -19    0.80    2.90
   4   0 -19   -0.10    0.80
   3   0 -19    2.40    1.00
   3   0 -19    1.20    1.20
   3   0 -19    3.20    1.60
   3   0 -19   -0.50    1.90
   2   0 -19    2.30    1.30
   2   0 -19   -1.60    1.00
   2   0 -19    1.00    1.80
   1   0 -19  212.98   17.70
   1   0 -19  169.88   12.90
   0   0 -19   -0.90    1.40
   0   0 -19    2.10    1.10
  -1   0 -19  484.75   36.50
  -1   0 -19  519.45   31.50
   1   0  19  510.55   30.60
  -2   0 -19    0.60    0.90
  -2   0 -19    1.30    2.30
   2   0  19    2.00    1.40
  -3   0 -19  982.30   60.79
  -3   0 -19 1103.99   69.49
   3   0  19 1035.80   60.59
   3   0  19  969.80   59.79
  -4   0 -19    0.30    1.20
   4   0  19    1.00    1.20
  -5   0 -19  129.89   10.40
   5   0  19  133.79   12.10
   5   0  19  132.59   10.30
   5   0  19  133.69    9.40
   6   0  19   -0.30    0.90
   6   0  19    0.10    0.80
   7   0  19   -0.50    0.60
   7  -1 -19    0.30    1.00
   7  -1 -19    0.60    0.80
   6  -1 -19    3.90    1.70
   6  -1 -19    9.30    9.50
   6  -1 -19    0.90    1.40
   6  -1 -19    1.40    1.50
   5  -1 -19    3.00    1.40
   5  -1 -19    0.40    1.20
   5  -1 -19    4.40    6.50
   5  -1 -19    1.20    1.40
   4  -1 -19    4.80    3.60
   4  -1 -19    2.00    1.00
   4  -1 -19    0.70    1.80
   4  -1 -19    3.60    1.40
   3  -1 -19    2.10    2.40
   3  -1 -19    0.30    0.80
   3  -1 -19    1.90    1.90
   2  -1 -19   82.59   10.50
   2  -1 -19   97.19    6.50
   2  -1 -19   74.69    7.40
   1  -1 -19   92.59    8.30
   1  -1 -19  116.09   11.80
   0  -1 -19  135.99   14.00
   0  -1 -19  139.39   10.60
  -1  -1 -19   57.19    5.70
  -1  -1 -19   57.19    8.80
  -2  -1 -19   37.90    4.60
   2   1  19   41.20    3.90
   2   1  19   45.30    6.60
  -3  -1 -19  467.95   30.50
   3   1  19  496.65   29.50
   3   1  19  482.65   30.00
  -4  -1 -19   55.59    5.80
   4   1  19   63.89    5.30
   4   1  19   55.39    5.60
  -5  -1 -19    0.20    1.90
   5   1  19    1.00    1.20
   6   1  19    6.20    1.40
   7  -2 -19   26.20    3.50
   7  -2 -19   34.10    3.50
   7  -2 -19   36.40    3.10
   6  -2 -19   57.89    5.90
   6  -2 -19   57.09    4.80
   6  -2 -19   57.89    5.30
   5  -2 -19  118.09    9.90
   5  -2 -19  128.69    8.80
   5  -2 -19  125.19   17.50
   5  -2 -19  114.69    9.00
   4  -2 -19   14.20    2.50
   4  -2 -19   12.90    3.10
   4  -2 -19   13.00    7.10
   3  -2 -19    9.00    1.70
   3  -2 -19    5.50    2.30
   3  -2 -19    7.60    4.50
   3  -2 -19   10.00    1.90
   2  -2 -19   20.50    4.30
   2  -2 -19   17.80    7.40
   2  -2 -19   20.70    2.40
   1  -2 -19   11.10    3.80
   1  -2 -19   12.60    2.30
   1  -2 -19   19.60    4.70
   0  -2 -19  136.59   14.00
   0  -2 -19  134.99   10.90
  -1  -2 -19    4.60    3.50
  -2  -2 -19  404.16   30.90
  -2  -2 -19  355.06   23.80
   2   2  19  335.37   22.70
  -3  -2 -19   40.70    5.00
   3   2  19   35.70    4.20
  -4  -2 -19  333.57   21.70
   4   2  19  311.67   20.70
   5   2  19    4.90    1.60
   5   2  19    3.80    1.50
   6   2  19    5.50    1.40
   7  -3 -19    0.20    1.00
   7  -3 -19    0.70    1.40
   6  -3 -19    5.50    1.60
   6  -3 -19    5.20    1.80
   6  -3 -19    2.30    1.10
   5  -3 -19    3.90    1.90
   5  -3 -19    3.70    1.70
   4  -3 -19    3.10    1.40
   4  -3 -19    1.60    1.30
   4  -3 -19    2.50    1.10
   3  -3 -19    8.00    1.80
   3  -3 -19    8.70    2.90
   3  -3 -19   15.50    5.60
   3  -3 -19    4.20    1.50
   2  -3 -19    0.90    1.00
   2  -3 -19    1.50    1.80
   2  -3 -19    1.60    1.40
   2  -3 -19    2.50    3.40
   1  -3 -19   13.80    4.40
   1  -3 -19    8.40    3.50
   0  -3 -19    7.90    5.30
   0  -3 -19    6.30    2.60
  -1  -3 -19   20.30    3.90
  -1  -3 -19   16.60    7.50
  -2  -3 -19   97.29    8.80
  -3  -3 -19   16.00    3.70
   3   3  19   13.30    2.60
   4   3  19   42.90    4.30
   5   3  19   21.40    3.00
   5   3  19   20.60    2.70
   6   3  19    0.60    0.70
   6   3  19    1.20    0.90
   6  -4 -19    1.30    1.00
   6  -4 -19    0.50    1.10
   5  -4 -19   38.90    4.70
   5  -4 -19   32.20    3.60
   4  -4 -19   67.59    5.50
   4  -4 -19   56.49    6.40
   3  -4 -19    1.30    1.60
   3  -4 -19    0.80    1.10
   2  -4 -19    2.30    2.10
   2  -4 -19    5.40    1.60
   1  -4 -19    4.70    2.50
   1  -4 -19   -1.30    4.20
   0  -4 -19   10.00    2.50
   0  -4 -19    6.20    2.50
  -1  -4 -19   27.10    4.70
   1   4  19   28.40    4.10
  -2  -4 -19    1.50    2.50
   4   4  19   15.20    2.30
   5   4  19   26.50    3.40
   5   4  19   24.80    2.60
   6  -5 -19    0.30    0.60
   6  -5 -19   -0.10    0.80
  -6   5  19    0.60    1.20
   5  -5 -19    2.40    1.00
   5  -5 -19    1.50    1.30
   4  -5 -19   -0.50    1.10
   4  -5 -19   -0.20    1.00
   3  -5 -19    3.00    1.80
   3  -5 -19    2.70    1.50
   2  -5 -19    6.70    2.20
   2  -5 -19    4.40    1.40
  -1   5  19    3.10    1.50
   0  -5 -19   12.00    3.00
   0   5  19    9.70    2.60
  -1  -5 -19   61.29    6.40
   1   5  19   58.99    5.60
  -2  -5 -19   13.70    3.00
   4   5  19    0.30    1.00
  -5  -5 -19   10.20    3.10
   5   5  19    8.80    1.80
   5  -6 -19    1.90    1.10
   5  -6 -19    0.60    0.80
  -5   6  19    0.20    1.40
   4  -6 -19   13.50    2.60
   4  -6 -19   12.80    3.20
  -4   6  19    6.90    2.40
   3  -6 -19    6.00    1.50
   3  -6 -19    6.50    2.20
  -3   6  19    7.10    2.20
   2  -6 -19    1.00    1.30
   2  -6 -19   -2.90    1.30
  -2   6  19   -0.20    1.30
  -1   6  19   -0.20    1.30
   0  -6 -19    7.00    4.30
   0   6  19   10.10    2.60
  -1  -6 -19    1.20    1.70
  -2  -6 -19    3.70    2.00
  -3  -6 -19    5.20    2.00
   3   6  19    5.10    1.70
  -4  -6 -19   -2.00    1.20
   4   6  19   -0.60    0.80
  -3   7  19    6.50    2.70
  -2   7  19    2.10    1.40
  -1   7  19   12.40    2.60
   0   7  19   16.80    2.90
  -1  -7 -19    9.00    2.40
   1   7  19    4.20    1.50
  -2  -7 -19   -1.50    1.60
   2   7  19   -0.80    0.90
   3   7 -20    1.30    0.90
   4   6 -20    0.90    0.90
  -1  -6  20   18.60    3.10
  -1   6 -20   16.70    3.00
  -2   6 -20   11.80    2.50
  -3   6 -20    5.00    1.90
   6   5 -20   -1.30    0.90
   6   5 -20    0.00    0.70
   5   5 -20    1.50    1.00
   5   5 -20    0.40    0.90
   4   5 -20   21.80    2.50
   4   5 -20   21.50    3.00
  -2  -5  20   38.30    4.60
   1   5 -20    4.60    1.40
  -1  -5  20    5.80    1.90
   0   5 -20    9.00    2.50
   0   5 -20    4.90    1.70
   0  -5  20    6.50    2.00
  -1   5 -20   78.59    7.30
   2  -5  20   20.10    2.80
   3  -5  20   21.10    2.60
   4  -5  20   -0.50    1.00
   4  -5  20    0.70    1.00
   6   4 -20    0.70    0.90
   6   4 -20   -0.50    0.90
   5   4 -20    7.30    1.60
   4   4 -20    1.30    1.00
   4   4 -20   -2.10    5.70
   4   4 -20    3.40    1.40
   3   4 -20   16.40    2.50
   3   4 -20   15.10    7.20
   2   4 -20   27.80    9.00
   1   4 -20    8.40    2.50
   1   4 -20   20.10    8.00
  -1  -4  20   11.20    2.30
   0   4 -20    2.00    1.40
   0   4 -20    4.40    1.40
   1  -4  20  247.28   16.00
   2  -4  20   45.40    4.50
   3  -4  20   32.60    3.50
   4  -4  20    7.20    2.10
   4  -4  20    6.80    1.70
  -5   4 -20   63.09    6.00
   5  -4  20   58.39    5.00
   5  -4  20   67.29    5.70
   7   3 -20    2.00    0.90
   7   3 -20    1.10    0.80
   6   3 -20   17.60    2.70
   6   3 -20   21.20    2.60
   5   3 -20   20.50    3.00
   5   3 -20   21.80    2.80
   5   3 -20   11.90    8.50
   4   3 -20    0.50    0.90
   4   3 -20   10.30    5.60
   3   3 -20   64.59    5.20
   3   3 -20   53.59   11.00
   3   3 -20   57.29    5.30
   2   3 -20   39.00    5.50
   2   3 -20   44.00    3.80
   1   3 -20    4.90    1.90
   1   3 -20    5.40    3.90
   0   3 -20   17.90    2.90
   0   3 -20   16.90    5.40
   0  -3  20   13.60    2.20
  -1   3 -20    5.10    5.10
   1  -3  20    7.30    1.70
  -2   3 -20  142.49   17.10
   2  -3  20  174.38   11.80
   3  -3  20    0.30    0.80
   4  -3  20    2.80    1.30
   4  -3  20    2.70    1.60
  -5   3 -20    4.00    1.90
   5  -3  20    0.90    1.20
   5  -3  20    1.20    0.90
  -6   3 -20    1.40    1.20
   6  -3  20    1.20    0.90
   6  -3  20   -0.70    1.00
   7   2 -20   18.00    2.40
   7   2 -20   16.00    2.40
   6   2 -20   15.90    2.50
   6   2 -20   10.90    2.20
   5   2 -20   25.90    8.50
   5   2 -20   20.00    2.80
   5   2 -20   14.70    2.60
   4   2 -20   14.70    2.40
   4   2 -20   16.70    2.50
   4   2 -20   17.50    8.00
   3   2 -20   11.60    3.00
   3   2 -20    4.60    3.90
   2   2 -20    4.20    3.10
   2   2 -20    6.50    1.80
   2   2 -20    9.30    2.30
   2   2 -20    8.20    1.60
   1   2 -20   15.40    4.60
   1   2 -20   21.10    3.10
   0   2 -20   80.59    6.70
   0   2 -20   69.79   11.30
   0  -2  20   67.59    5.60
  -1   2 -20   43.80    7.70
  -1   2 -20   51.79    5.00
   1  -2  20   44.70    4.30
   2  -2  20  477.75   29.30
   3  -2  20    0.40    0.80
  -4   2 -20  107.99    9.50
   4  -2  20  122.19    9.50
   4  -2  20  115.09    8.70
  -5   2 -20   69.29    6.50
   5  -2  20   59.19    5.40
   5  -2  20   65.99    6.20
  -6   2 -20    0.80    1.50
   6  -2  20   -0.30    1.00
   6  -2  20    2.80    1.00
   7   1 -20   14.90    2.30
   7   1 -20   13.70    2.10
   6   1 -20   17.30    3.40
   6   1 -20   32.20    9.70
   6   1 -20   21.40    3.40
   5   1 -20   20.70    3.20
   5   1 -20   23.20    7.40
   5   1 -20   23.40    2.90
   5   1 -20   17.50    3.40
   4   1 -20   29.40    9.60
   4   1 -20   22.60    4.70
   4   1 -20   20.40    3.00
   4   1 -20   24.10    2.90
   3   1 -20   37.00    3.50
   3   1 -20   33.90    4.50
   3   1 -20   31.80    3.40
   2   1 -20   20.40    3.30
   2   1 -20   24.50    2.50
   2   1 -20   18.80    6.10
   1   1 -20  153.78   16.70
   1   1 -20  170.68   12.00
   0   1 -20    1.70    1.90
   0   1 -20    1.00    1.00
   0  -1  20    3.70    1.00
   1  -1  20   -1.30    0.90
  -2   1 -20   30.60    4.00
   2  -1  20   39.80    3.80
  -3   1 -20   33.70    4.30
   3  -1  20   37.30    4.40
  -4   1 -20   14.60    3.20
   4  -1  20   20.50    2.90
   4  -1  20   13.30    3.00
  -5   1 -20    4.20    1.60
   5  -1  20    2.60    1.20
   5  -1  20    3.20    1.80
  -6   1 -20    8.20    3.00
   6  -1  20    3.40    1.40
   6  -1  20    2.80    1.10
   7   0 -20    0.30    0.90
   7   0 -20    0.20    1.00
   6   0 -20   91.69    7.40
   6   0 -20   93.19    8.70
   6   0 -20   95.59   16.40
   5   0 -20   -5.10    4.40
   5   0 -20    0.50    1.30
   5   0 -20    1.30    1.10
   5   0 -20   -0.40    1.10
   4   0 -20    9.00    2.70
   4   0 -20   14.90    2.60
   4   0 -20    9.20    1.80
   3   0 -20    1.40    1.50
   3   0 -20   -0.70    1.00
   3   0 -20    5.50    3.30
   2   0 -20  131.59   10.70
   2   0 -20  145.59   15.10
   2   0 -20  143.99    9.50
   1   0 -20    1.70    2.10
   1   0 -20   -0.30    0.80
   0   0 -20    1.90    1.00
  -1   0 -20    0.80    1.50
  -2   0 -20  339.47   21.40
   2   0  20  309.27   20.30
  -3   0 -20    1.30    1.40
   3   0  20    1.10    1.60
   3   0  20    0.90    1.20
  -4   0 -20  325.87   22.10
   4   0  20  335.97   21.80
   4   0  20  333.27   20.90
  -5   0 -20   -1.00    1.30
   5   0  20   -0.10    0.90
   6   0  20    3.40    1.10
   6   0  20    0.00    1.00
   7  -1 -20   17.80    2.20
   7  -1 -20   11.50    3.40
   7  -1 -20   12.90    2.20
   6  -1 -20   13.20    2.70
   6  -1 -20   20.50    2.70
   6  -1 -20   19.90    3.40
   5  -1 -20   22.70    3.20
   5  -1 -20   24.90    3.00
   5  -1 -20   18.00    3.50
   5  -1 -20   17.90    8.30
   4  -1 -20   21.20    3.20
   4  -1 -20   25.90    4.30
   4  -1 -20   26.50    2.90
   4  -1 -20   18.90    7.10
   3  -1 -20   35.60    7.20
   3  -1 -20   34.90    3.50
   3  -1 -20   36.60    4.90
   3  -1 -20   38.00    3.70
   2  -1 -20   26.40    7.20
   2  -1 -20   15.60    4.50
   2  -1 -20   22.50    2.70
   1  -1 -20  193.98   16.80
   1  -1 -20  147.79   12.20
   1  -1 -20  169.08   11.10
   0  -1 -20   -1.20    2.10
   0  -1 -20    0.40    1.30
  -1  -1 -20   -2.40    2.80
  -1  -1 -20    1.10    1.20
  -2  -1 -20   28.70    7.20
  -2  -1 -20   30.80    4.00
   2   1  20   21.10    3.30
   2   1  20   26.20    3.20
  -3  -1 -20   31.90    4.20
   3   1  20   37.90    4.20
   3   1  20   37.00    3.90
  -4  -1 -20   19.30    3.40
   4   1  20   16.50    3.00
   4   1  20   22.30    2.90
  -5  -1 -20    1.80    2.90
   5   1  20    2.00    1.30
   5   1  20    3.70    1.50
   5   1  20    4.60    1.40
   6   1  20    1.90    1.00
   6   1  20    2.60    1.30
   7  -2 -20    8.70    2.60
   7  -2 -20   14.40    1.90
   7  -2 -20   15.30    2.30
   6  -2 -20   15.60    2.80
   6  -2 -20   17.10    2.80
   6  -2 -20   14.60    2.30
   5  -2 -20   14.10    2.90
   5  -2 -20    8.60    8.90
   5  -2 -20   20.20    2.90
   5  -2 -20   17.90    2.70
   4  -2 -20   16.50    2.50
   4  -2 -20   21.40    3.30
   4  -2 -20   18.50    6.80
   3  -2 -20   -2.20    1.20
   3  -2 -20    0.10    2.70
   3  -2 -20    1.50    1.60
   3  -2 -20   -0.20    1.00
   2  -2 -20    7.50    3.40
   2  -2 -20    6.70    3.30
   2  -2 -20    7.40    1.60
   2  -2 -20    9.60    2.90
   1  -2 -20   18.70    3.70
   1  -2 -20   18.40    5.10
   1  -2 -20   24.50    6.70
   1  -2 -20   13.00    2.20
   0  -2 -20   84.99   10.40
   0  -2 -20   65.59    7.10
  -1  -2 -20   43.00    8.40
  -1  -2 -20   50.99    5.70
  -2  -2 -20  421.36   27.50
  -3  -2 -20   -1.20    1.30
   3   2  20    0.40    1.80
  -4  -2 -20  103.19    8.90
   4   2  20   90.39    7.60
   5   2  20   47.50    4.90
   5   2  20   52.09    4.70
   6   2  20    0.50    0.90
   7  -3 -20    1.20    1.00
   7  -3 -20    0.50    0.90
   6  -3 -20   18.40    3.40
   6  -3 -20   18.30    2.20
   5  -3 -20   12.20    2.60
   5  -3 -20   21.50    2.90
   4  -3 -20    1.90    1.50
   4  -3 -20   -0.30    1.00
   4  -3 -20    0.70    1.10
   3  -3 -20   56.69    5.20
   3  -3 -20   80.79   11.90
   3  -3 -20   63.99    7.40
   2  -3 -20   48.20    8.30
   2  -3 -20   39.10    5.60
   2  -3 -20   37.10    3.80
   1  -3 -20    6.20    3.40
   1  -3 -20    4.20    4.10
   1  -3 -20    8.00    2.80
   0  -3 -20   18.80    6.10
   0  -3 -20   15.80    3.60
  -1  -3 -20   11.50    3.00
  -2  -3 -20  154.38   12.20
   3   3  20    0.10    1.40
   4   3  20   -1.50    1.60
   5   3  20    1.50    1.00
   5   3  20    0.80    1.20
   6   3  20    0.30    0.90
   6   3  20   -0.10    0.70
   6  -4 -20   -0.40    0.90
   6  -4 -20   -0.40    0.80
   5  -4 -20    1.50    1.00
   5  -4 -20    4.60    1.60
   4  -4 -20    1.40    1.30
   4  -4 -20    2.10    1.20
   3  -4 -20   21.70    3.60
   3  -4 -20   21.50    2.80
   2  -4 -20   25.00    4.40
   2  -4 -20   21.40    5.70
   1  -4 -20    0.40    3.90
   1  -4 -20   10.40    3.50
   0  -4 -20   -0.90    1.90
   0  -4 -20   -1.20    1.70
  -1  -4 -20  207.28   15.90
  -2  -4 -20   40.30    5.30
   4   4  20    6.20    1.50
   5   4  20   50.99    4.60
   5   4  20   44.90    3.70
   6  -5 -20    0.90    0.80
   6  -5 -20    0.80    0.90
  -6   5  20   -1.30    1.00
   5  -5 -20    1.00    1.20
   5  -5 -20    1.40    0.90
   4  -5 -20   19.80    2.50
   4  -5 -20   12.10    2.50
   3  -5 -20    1.30    1.10
   3  -5 -20    1.10    1.50
   2  -5 -20   44.60    4.00
   2  -5 -20   38.90    5.00
   1  -5 -20    4.00    1.80
  -1   5  20    7.20    2.10
   0   5  20   10.00    2.40
  -1  -5 -20   67.89    6.70
  -2  -5 -20   16.30    3.40
  -3  -5 -20    7.80    2.50
  -4  -5 -20    1.90    1.50
   4   5  20    0.50    1.10
   4  -6 -20   -0.10    1.10
   4  -6 -20    1.60    0.80
  -4   6  20    1.40    1.50
   3  -6 -20    0.40    1.50
   3  -6 -20    1.30    1.30
  -3   6  20    0.40    1.20
   2  -6 -20   11.80    2.20
   2  -6 -20   12.80    2.60
  -2   6  20   20.50    4.10
  -1   6  20   23.60    4.80
   0  -6 -20   14.70    3.30
   0   6  20   21.70    3.20
  -1  -6 -20    8.20    2.70
  -2  -6 -20   12.40    3.00
  -3  -6 -20    6.30    2.70
   3   6  20    1.20    1.90
  -3   7  20    2.50    1.50
  -2   7  20    0.80    1.40
  -1   7  20    5.90    2.20
   0   7  20   59.39    5.10
  -1  -7 -20   -0.80    2.60
   1   7  20    0.40    2.00
   2   7  20    1.70    1.30
   4   6 -21    0.20    0.90
   3   6 -21    5.80    1.60
  -1   6 -21   33.20    4.30
  -2   6 -21    2.60    1.50
  -3   6 -21   -0.80    1.20
   3  -6  21    0.20    0.80
   5   5 -21    4.30    1.20
   5   5 -21    4.50    1.20
   4   5 -21   11.20    2.20
   0   5 -21    8.40    2.30
  -1   5 -21    8.40    2.40
  -2   5 -21    5.60    2.10
  -3   5 -21   -0.60    1.00
   3  -5  21    0.40    0.90
  -4   5 -21    1.30    1.00
   4  -5  21    2.40    1.20
   4  -5  21    1.70    1.10
   6   4 -21   -0.30    0.80
   6   4 -21    0.80    0.80
   5   4 -21   -1.70    0.80
   5   4 -21    0.70    1.00
   4   4 -21    1.70    1.10
   4   4 -21   -0.10    1.10
   4   4 -21    2.00    7.20
   3   4 -21    3.10    5.40
   2   4 -21    0.90    6.00
   1   4 -21   11.10    7.50
   1   4 -21   10.20    2.40
   0   4 -21  130.09   10.20
  -1   4 -21  223.58   15.30
   1  -4  21  197.88   13.80
   2  -4  21  117.09    8.70
   3  -4  21   25.40    3.40
  -4   4 -21    3.70    1.80
   4  -4  21    1.40    1.20
   4  -4  21    2.60    1.10
  -5   4 -21   39.50    4.30
   5  -4  21   36.70    3.60
   5  -4  21   27.60    4.10
   7   3 -21    0.70    0.70
   7   3 -21    0.40    0.80
   6   3 -21    3.00    1.30
   6   3 -21    3.10    1.30
   5   3 -21    6.20    1.70
   5   3 -21    6.40    2.30
   5   3 -21    1.50    5.20
   4   3 -21   10.30    1.80
   4   3 -21   13.00    8.40
   4   3 -21    6.60    1.80
   3   3 -21  227.08   15.00
   3   3 -21  221.88   14.40
   3   3 -21  227.48   25.10
   2   3 -21  117.29   15.70
   2   3 -21  130.19    8.60
   2   3 -21  115.99    9.60
   1   3 -21    2.10    1.70
   1   3 -21    4.90    4.10
   0   3 -21   19.20    6.20
   0   3 -21   15.50    3.20
  -1   3 -21    0.80    1.00
   1  -3  21    1.20    1.20
  -2   3 -21    4.20    6.40
   2  -3  21    3.90    1.60
   3  -3  21   -0.40    0.90
  -4   3 -21   23.20    3.60
   4  -3  21   23.90    3.50
   4  -3  21   18.70    2.80
  -5   3 -21    4.30    1.60
   5  -3  21    4.20    1.60
   5  -3  21    2.60    1.10
  -6   3 -21    4.80    1.60
   6  -3  21    4.90    1.30
   6  -3  21    7.80    1.40
   7   2 -21    0.20    0.80
   7   2 -21    0.40    0.80
   6   2 -21    5.30    1.60
   6   2 -21    6.70    1.70
   5   2 -21    2.20    1.20
   5   2 -21    4.70    1.70
   5   2 -21   -2.80    5.10
   4   2 -21    0.40    1.00
   4   2 -21    1.90    5.80
   4   2 -21    0.70    0.90
   3   2 -21   12.20    2.10
   3   2 -21   10.50    5.20
   3   2 -21    9.80    3.00
   3   2 -21   10.60    2.20
   2   2 -21   -0.30    2.90
   2   2 -21    7.40    1.80
   2   2 -21    6.30    1.60
   1   2 -21   23.40    3.40
   1   2 -21   14.60    2.40
   1   2 -21   23.30    7.30
   0   2 -21    6.20    1.70
   0   2 -21    5.00    3.40
   0  -2  21    4.50    1.30
  -1   2 -21  128.49   14.70
  -1   2 -21  135.59   10.20
   1  -2  21  126.99    9.30
  -2   2 -21  266.07   17.60
  -2   2 -21  247.18   22.50
   2  -2  21  240.28   16.30
  -3   2 -21  388.36   27.00
   3  -2  21  385.96   24.70
   3  -2  21  383.36   24.10
  -4   2 -21   37.70    4.80
   4  -2  21   44.80    4.40
   4  -2  21   37.70    4.80
  -5   2 -21  179.68   14.60
   5  -2  21  166.48   11.30
   5  -2  21  155.08   11.90
  -6   2 -21   18.20    3.00
   6  -2  21   20.60    2.70
   7   1 -21    1.20    0.90
   7   1 -21    1.70    1.00
   6   1 -21    6.80    1.90
   6   1 -21    6.80    1.80
   5   1 -21   28.70    4.10
   5   1 -21   29.30    3.60
   5   1 -21   35.60    3.60
   5   1 -21   17.70    6.90
   4   1 -21  100.49    9.30
   4   1 -21  114.09    7.80
   4   1 -21  104.89   15.50
   4   1 -21   95.59    7.80
   3   1 -21   10.30    2.90
   3   1 -21    7.90    3.50
   3   1 -21   15.70    2.40
   3   1 -21    4.60    1.50
   2   1 -21   48.90    4.40
   2   1 -21   53.59    4.50
   2   1 -21   62.69    9.70
   2   1 -21   51.29    6.90
   1   1 -21    3.90    2.70
   1   1 -21   -0.30    1.10
   1   1 -21    0.80    1.00
   0   1 -21   38.30    7.00
   0   1 -21   30.00    3.80
  -1   1 -21  120.79    9.50
   1  -1  21  121.79    8.80
  -2   1 -21   27.40    3.80
   2  -1  21   26.70    3.30
  -3   1 -21    0.20    1.30
   3  -1  21    0.90    0.80
   3  -1  21   -0.20    1.30
  -4   1 -21    1.70    1.40
   4  -1  21    1.70    1.40
   4  -1  21    4.00    1.50
  -5   1 -21   42.10    4.70
   5  -1  21   37.10    3.80
   5  -1  21   33.10    4.20
  -6   1 -21   -1.80    1.60
   6  -1  21    0.10    0.70
   6  -1  21    0.00    1.10
   7   0 -21   15.60    3.80
   7   0 -21   12.20    2.00
   6   0 -21    0.80    1.00
   6   0 -21   -1.10    1.00
   6   0 -21   -0.40    0.90
   5   0 -21   18.30    7.70
   5   0 -21   19.70    3.50
   5   0 -21   21.90    2.70
   5   0 -21   19.90    2.90
   4   0 -21   -0.80    3.10
   4   0 -21    1.00    1.70
   4   0 -21    1.40    1.30
   4   0 -21   -1.60    1.70
   3   0 -21   18.60    6.80
   3   0 -21   13.20    3.00
   3   0 -21   16.30    2.40
   3   0 -21   17.90    2.40
   2   0 -21    0.70    2.20
   2   0 -21    0.00    1.60
   1   0 -21    5.30    2.00
   1   0 -21    8.00    1.60
   1   0 -21   15.60    5.40
   0   0 -21    4.50    1.10
  -1   0 -21   60.09   10.00
  -1   0 -21   60.99    6.10
   1   0  21   66.49    5.40
  -2   0 -21    5.50    5.00
  -2   0 -21   -0.30    1.20
   2   0  21    1.40    1.10
   2   0  21    0.10    1.30
  -3   0 -21 1107.39   65.09
   3   0  21 1127.99   63.89
   3   0  21 1014.00   65.69
  -4   0 -21    0.20    1.30
   4   0  21   -1.00    1.10
   4   0  21   -1.20    1.20
  -5   0 -21  107.49    8.80
   5   0  21  103.39    8.50
   5   0  21  109.19    7.90
   6   0  21   -1.40    0.70
   6   0  21   -0.80    1.20
   7  -1 -21   -0.50    0.80
   7  -1 -21    1.70    1.10
   7  -1 -21    2.30    1.10
   6  -1 -21    4.90    1.70
   6  -1 -21    5.20    1.60
   6  -1 -21    8.60    1.80
   5  -1 -21   34.50    3.70
   5  -1 -21   50.69   13.30
   5  -1 -21   35.20    4.00
   5  -1 -21   34.50    4.30
   4  -1 -21   99.09    9.50
   4  -1 -21   97.19    9.10
   4  -1 -21  115.49   15.40
   4  -1 -21  115.49    7.90
   3  -1 -21   16.90    2.40
   3  -1 -21   11.60    4.30
   3  -1 -21   13.80    2.10
   3  -1 -21   10.90    2.90
   2  -1 -21   51.59    4.50
   2  -1 -21   56.29    9.20
   2  -1 -21   55.89    6.00
   1  -1 -21    6.40    3.40
   1  -1 -21    0.40    1.20
   0  -1 -21   24.20    3.70
   0  -1 -21   30.90    7.40
  -1  -1 -21  107.69   15.20
  -1  -1 -21  119.59    9.60
  -2  -1 -21   25.30    3.80
   2   1  21   22.90    3.50
   2   1  21   25.30    3.20
  -3  -1 -21    0.50    1.20
   3   1  21    2.40    1.40
  -4  -1 -21    1.00    2.00
   4   1  21    2.40    1.40
   4   1  21    3.40    1.30
   5   1  21   29.50    3.60
   5   1  21   28.10    3.10
   5   1  21   33.50    3.80
   6   1  21   -0.80    0.70
   7  -2 -21    0.80    0.70
   7  -2 -21    0.10    0.90
   7  -2 -21    0.90    1.10
   6  -2 -21    5.00    1.40
   6  -2 -21    5.30    1.30
   6  -2 -21    4.40    1.70
   5  -2 -21    3.00    1.30
   5  -2 -21    2.60    1.60
   5  -2 -21   10.90   10.30
   5  -2 -21    2.40    1.40
   4  -2 -21    2.70    1.30
   4  -2 -21    1.40    5.70
   3  -2 -21   16.90    6.30
   3  -2 -21   15.50    3.80
   3  -2 -21    9.40    1.90
   3  -2 -21    9.70    2.00
   2  -2 -21    4.00    1.40
   2  -2 -21    4.30    2.00
   2  -2 -21    5.30    3.80
   2  -2 -21    4.90    2.30
   1  -2 -21   18.30    6.00
   1  -2 -21   19.70    3.50
   1  -2 -21   15.40    2.10
   0  -2 -21   11.90    3.20
  -1  -2 -21  155.58   18.20
  -1  -2 -21  125.49   10.90
  -2  -2 -21  216.88   15.90
  -3  -2 -21  357.26   24.20
   3   2  21  368.66   22.90
  -4  -2 -21   30.30    4.70
   4   2  21   32.20    3.70
   5   2  21  136.59    9.60
   5   2  21  131.59    9.80
   6   2  21   14.00    2.10
   6   2  21   10.30    1.80
   7  -3 -21    0.70    0.90
   7  -3 -21    0.90    0.90
   6  -3 -21    2.30    1.50
   6  -3 -21    1.30    0.90
   6  -3 -21    2.90    1.20
   5  -3 -21    4.10    1.50
   5  -3 -21    5.10    2.20
   5  -3 -21    1.50    1.10
   4  -3 -21   12.50    3.10
   4  -3 -21    9.50    1.90
   4  -3 -21   10.20    2.00
   3  -3 -21  216.08   21.50
   3  -3 -21  222.08   14.20
   3  -3 -21  210.78   17.00
   3  -3 -21  217.28   14.10
   2  -3 -21  110.69    8.50
   2  -3 -21  129.29   11.40
   2  -3 -21  132.69   14.50
   2  -3 -21  116.59    8.30
   1  -3 -21    3.40    2.60
   1  -3 -21    2.70    3.50
   0  -3 -21   11.10    3.00
  -1  -3 -21   -0.60    1.30
  -2  -3 -21    1.40    1.70
   3   3  21    3.00    1.60
   4   3  21   18.20    2.60
   5   3  21   -0.40    1.40
   5   3  21    1.00    1.20
   6   3  21    4.40    1.20
   6  -4 -21   -0.90    0.80
   6  -4 -21    0.50    1.10
   5  -4 -21   -1.40    0.80
   5  -4 -21   -0.70    0.80
   4  -4 -21    2.10    1.70
   3  -4 -21    1.00    1.20
   3  -4 -21   -0.80    1.30
   2  -4 -21    8.60    1.70
   2  -4 -21    2.10    2.30
   1  -4 -21    0.40    5.50
   1  -4 -21    9.10    3.50
   0  -4 -21  101.39    9.70
   0  -4 -21   91.89    8.10
   0   4  21  104.99    8.30
  -1  -4 -21  207.28   18.50
  -2  -4 -21   94.79    8.80
   4   4  21    3.70    1.50
   5   4  21   36.90    4.80
   5  -5 -21    5.10    1.60
   5  -5 -21    1.90    1.60
   4  -5 -21    6.60    1.50
   4  -5 -21    6.60    1.90
   3  -5 -21   11.50    2.00
   3  -5 -21   10.00    2.40
   2  -5 -21   67.29    8.00
   2  -5 -21   57.19    5.30
   1  -5 -21   67.69    6.80
  -1   5  21   89.09    7.50
   0  -5 -21    7.40    2.50
   0   5  21    6.10    1.90
  -1  -5 -21    5.80    2.30
  -2  -5 -21    7.00    2.40
  -3  -5 -21   -2.70    1.30
  -4  -5 -21    0.10    1.40
   4   5  21    1.20    1.20
   4  -6 -21    1.10    0.80
   4  -6 -21    2.20    1.20
  -4   6  21    1.00    1.60
   3  -6 -21    8.90    2.60
   3  -6 -21    8.60    1.50
  -3   6  21   10.50    2.80
  -2   6  21    1.10    1.20
  -1   6  21   28.30    3.80
   0   6  21  101.99    8.00
  -1  -6 -21   21.10    3.80
  -2  -6 -21    2.00    2.10
  -3  -6 -21   -3.30    1.50
   3   6  21    1.60    1.20
  -2   7  21   -0.60    1.30
  -1   7  21   14.50    2.50
   1   7  21    8.90    1.80
   2   7 -22   -0.30    0.80
   4   6 -22   -0.30    0.60
   3   6 -22    3.30    1.20
  -1   6 -22   74.69    6.80
  -2   6 -22    6.70    2.30
  -3   6 -22    8.20    2.00
   3  -6  22    5.60    1.40
   5   5 -22    1.60    1.20
   5   5 -22   -1.30    0.70
   4   5 -22   -1.80    1.60
   4   5 -22    1.30    1.00
   3   5 -22    1.30    1.00
   0   5 -22    7.70    2.40
  -1   5 -22    3.70    1.80
  -2   5 -22    4.10    1.70
   2  -5  22    4.30    1.30
  -3   5 -22   56.49    5.50
   3  -5  22   44.40    4.20
  -4   5 -22    0.80    0.90
   4  -5  22   -0.70    1.00
   4  -5  22    1.90    0.90
   6   4 -22   -0.60    0.80
   6   4 -22   -0.10    0.80
   5   4 -22    0.60    0.90
   5   4 -22   -0.40    0.70
   4   4 -22   32.70    3.80
   4   4 -22   44.50    3.70
   3   4 -22    3.10    1.30
   3   4 -22   -2.00    5.90
   3   4 -22    0.90    1.20
   2   4 -22   38.90    9.80
   1   4 -22   13.60    7.60
   0   4 -22   91.09    8.10
  -1   4 -22  157.68   11.40
   1  -4  22  125.29    9.70
  -2   4 -22   82.99    7.70
   2  -4  22   80.69    6.70
  -3   4 -22   69.09    6.80
   3  -4  22   70.29    5.80
  -4   4 -22   -0.50    1.00
   4  -4  22   -0.60    1.00
   4  -4  22    0.30    0.90
  -5   4 -22   15.60    2.70
   5  -4  22   16.20    2.40
   5  -4  22   15.10    2.00
   7   3 -22    1.80    0.90
   7   3 -22    0.80    0.80
   6   3 -22   37.70    3.60
   6   3 -22   38.00    3.80
   5   3 -22   45.20    4.60
   5   3 -22   50.09    4.40
   4   3 -22    5.50    1.50
   4   3 -22    7.60    7.90
   4   3 -22    4.10    1.50
   3   3 -22   99.99   15.80
   3   3 -22   98.69    7.80
   3   3 -22  103.09    7.30
   2   3 -22  163.58    9.80
   2   3 -22  126.19   10.60
   2   3 -22  124.89   16.90
   1   3 -22    8.30    5.70
   0   3 -22   50.79    5.40
   0   3 -22   56.49   10.10
  -1   3 -22    5.30    1.90
  -1   3 -22    5.80    5.60
   1  -3  22    2.50    1.30
  -2   3 -22    3.60    1.70
  -2   3 -22    2.80   10.00
   2  -3  22    4.20    1.60
  -3   3 -22   60.29    6.10
   3  -3  22   49.90    5.00
  -4   3 -22   26.10    3.70
   4  -3  22   22.60    3.50
   4  -3  22   23.00    3.00
  -5   3 -22    5.20    1.70
   5  -3  22    4.40    1.40
   5  -3  22    3.40    1.30
   7   2 -22    0.50    0.90
   7   2 -22   -0.60    0.80
   6   2 -22   -1.10    0.90
   6   2 -22    1.00    1.00
   5   2 -22   79.99    6.20
   5   2 -22   70.99    6.30
   5   2 -22   90.29   16.00
   4   2 -22    2.20    1.40
   4   2 -22    2.70    1.30
   4   2 -22    5.60    6.20
   3   2 -22  176.48   12.20
   3   2 -22  160.28   12.50
   3   2 -22  167.38   20.00
   3   2 -22  163.78   11.60
   2   2 -22    0.80    1.00
   2   2 -22    1.80    1.30
   2   2 -22   -2.40    3.10
   2   2 -22   -2.50    1.10
   1   2 -22    5.70    4.10
   1   2 -22   12.00    2.00
   1   2 -22    9.40    2.50
   1   2 -22   10.90    2.20
   0   2 -22   13.50    2.40
   0   2 -22   22.20    3.30
   0   2 -22   16.80    6.30
  -1   2 -22  283.57   17.70
  -1   2 -22  244.98   22.90
   1  -2  22  230.18   16.30
  -2   2 -22  128.19    9.90
  -2   2 -22  102.49   14.00
   2  -2  22  116.99    8.80
  -3   2 -22  219.88   15.90
  -3   2 -22  233.08   22.30
   3  -2  22  225.48   14.90
   3  -2  22  214.38   15.30
  -4   2 -22  183.98   14.30
   4  -2  22  199.38   13.40
   4  -2  22  206.38   14.10
  -5   2 -22  104.39    9.00
   5  -2  22  114.99    8.80
   5  -2  22  117.09    8.20
  -6   2 -22   -0.60    1.20
   6  -2  22    0.30    0.70
   6  -2  22    1.10    0.90
   7   1 -22    5.70    1.40
   7   1 -22    6.90    1.50
   6   1 -22   11.00    2.10
   6   1 -22   10.60    2.20
   5   1 -22  138.19    9.90
   5   1 -22  128.09   10.00
   5   1 -22  151.38    9.70
   5   1 -22  110.39   17.10
   4   1 -22  504.45   28.30
   4   1 -22  430.66   29.50
   4   1 -22  447.86   28.30
   3   1 -22  161.48   12.30
   3   1 -22  166.18   10.90
   3   1 -22  152.08   18.40
   3   1 -22  158.58   11.00
   2   1 -22    2.10    3.60
   2   1 -22    5.20    1.90
   2   1 -22    6.50    1.50
   1   1 -22    2.20    1.30
   1   1 -22    6.90    4.00
   1   1 -22    4.90    2.60
   0   1 -22   37.00    8.90
   0   1 -22   26.30    3.50
   0   1 -22   19.20    2.70
  -1   1 -22    4.60    1.90
   1  -1  22    6.10    1.80
  -2   1 -22   34.00    4.30
   2  -1  22   28.60    3.40
  -3   1 -22   13.20    3.40
   3  -1  22   16.90    3.20
   3  -1  22   15.90    2.90
  -4   1 -22   72.99    7.10
   4  -1  22   81.39    7.10
   4  -1  22   79.09    6.40
  -5   1 -22    1.40    1.50
   5  -1  22    2.20    1.00
   5  -1  22    1.20    1.10
  -6   1 -22    6.10    2.20
   6  -1  22    2.10    0.90
   6  -1  22    2.10    1.50
   7   0 -22    0.10    0.80
   7   0 -22   -1.10    0.70
   6   0 -22   60.39    4.80
   6   0 -22   48.40    4.90
   6   0 -22   51.19    4.80
   5   0 -22   -0.30    1.00
   5   0 -22    0.80    1.10
   5   0 -22   10.60    6.60
   4   0 -22  216.68   16.10
   4   0 -22  219.78   14.10
   4   0 -22  211.78   14.30
   4   0 -22  215.68   22.90
   3   0 -22   -0.40    0.90
   3   0 -22    5.50    3.50
   3   0 -22    0.40    1.00
   3   0 -22    2.00    1.60
   2   0 -22   18.80    2.90
   2   0 -22   24.50    6.90
   2   0 -22   23.80    2.70
   2   0 -22   17.70    3.20
   1   0 -22    0.90    2.30
   1   0 -22   -0.30    1.10
   1   0 -22    0.50    1.00
   0   0 -22  144.29   12.20
   0   0 -22  160.08   11.70
  -1   0 -22   -1.60    0.90
  -1   0 -22   -1.80    3.10
   1   0  22   -2.00    1.50
   1   0  22    0.30    1.00
  -2   0 -22  121.59    9.80
   2   0  22  108.09    8.60
   2   0  22  126.59    9.00
  -3   0 -22    0.30    1.20
   3   0  22    1.30    1.00
   3   0  22   -2.60    1.20
  -4   0 -22  910.11   56.79
   4   0  22  971.50   55.49
   4   0  22  931.11   56.09
  -5   0 -22    1.00    1.40
   5   0  22   -1.30    0.80
   6   0  22    5.10    1.80
   7  -1 -22    6.40    1.50
   7  -1 -22    7.60    1.60
   7  -1 -22    5.40    1.30
   6  -1 -22   11.20    2.00
   6  -1 -22    7.20    1.70
   6  -1 -22   10.10    2.00
   5  -1 -22  162.38   10.30
   5  -1 -22  146.59   10.50
   5  -1 -22  120.49   19.40
   5  -1 -22  140.79   11.20
   4  -1 -22  510.85   29.20
   4  -1 -22  452.25   31.40
   4  -1 -22  466.85   29.30
   4  -1 -22  490.05   39.80
   3  -1 -22  161.18   17.90
   3  -1 -22  161.68   13.20
   3  -1 -22  169.98   11.20
   3  -1 -22  163.68   11.20
   2  -1 -22    3.90    1.40
   2  -1 -22    2.90    3.10
   2  -1 -22    3.80    1.70
   2  -1 -22    1.60    1.70
   1  -1 -22    4.40    1.60
   1  -1 -22    6.90    3.30
   1  -1 -22    3.90    1.80
   0  -1 -22   22.70    3.70
   0  -1 -22   25.60    7.10
  -1  -1 -22    8.30    4.30
  -1  -1 -22    3.60    1.80
  -2  -1 -22   32.80    4.30
   2   1  22   28.70    3.70
   3   1  22   15.60    2.80
   3   1  22   19.80    2.80
  -4  -1 -22   73.99    6.90
   4   1  22   70.79    5.90
   4   1  22   68.59    6.30
  -5  -1 -22    2.10    2.50
   5   1  22    1.40    1.10
   5   1  22    2.50    1.20
   6   1  22    0.30    0.60
   7  -2 -22    0.10    0.80
   7  -2 -22   -0.60    0.90
   7  -2 -22    0.50    0.70
   6  -2 -22    0.20    0.80
   6  -2 -22    0.10    1.00
   6  -2 -22    1.40    1.00
   5  -2 -22   77.89    7.30
   5  -2 -22   71.29    6.30
   5  -2 -22   82.89    6.20
   4  -2 -22    0.30    0.90
   4  -2 -22   -2.00    1.00
   4  -2 -22   -1.50    6.70
   3  -2 -22  161.88   18.50
   3  -2 -22  176.48   11.70
   3  -2 -22  172.38   14.10
   3  -2 -22  177.08   12.70
   2  -2 -22    0.70    0.80
   2  -2 -22    0.80    1.40
   2  -2 -22    3.80    2.70
   2  -2 -22    3.00    3.70
   1  -2 -22    9.60    2.00
   1  -2 -22    9.60    3.00
   1  -2 -22    9.20    3.70
   0  -2 -22   10.20    3.70
  -1  -2 -22  231.68   16.90
  -2  -2 -22  105.39    9.30
  -3  -2 -22  195.48   15.00
   3   2  22  211.28   13.80
  -4  -2 -22  183.38   14.20
   4   2  22  208.58   14.70
   5   2  22   93.09    7.00
   5   2  22   93.89    7.40
   6   2  22    1.20    0.70
   6   2  22    0.70    1.20
   7  -3 -22    1.20    0.80
   6  -3 -22   34.90    3.50
   6  -3 -22   31.50    3.40
   6  -3 -22   44.10    4.30
   5  -3 -22   46.60    5.10
   5  -3 -22   41.80    3.90
   5  -3 -22   44.20    4.20
   4  -3 -22    1.80    1.20
   4  -3 -22    2.90    1.40
   4  -3 -22    2.40    1.60
   3  -3 -22  102.09    7.50
   3  -3 -22  105.79    7.70
   3  -3 -22  102.29   10.30
   3  -3 -22  103.49   16.80
   2  -3 -22  137.59   11.60
   2  -3 -22  106.19    8.20
   2  -3 -22  113.69   14.00
   1  -3 -22    8.60    4.30
   0  -3 -22   48.30    6.10
  -1  -3 -22    6.70    2.30
  -3  -3 -22   49.60    5.80
   4   3  22   20.70    2.70
   5   3  22    3.00    1.00
   5   3  22    5.50    1.60
   6  -4 -22    0.30    0.70
   6  -4 -22    1.10    1.10
   5  -4 -22   -0.30    0.90
   5  -4 -22    2.40    1.10
   4  -4 -22   34.70    3.60
   4  -4 -22   38.10    4.80
   3  -4 -22    0.70    1.20
   3  -4 -22    1.90    1.20
   2  -4 -22   73.39    5.80
   2  -4 -22   64.89    8.10
   1  -4 -22    2.90    7.80
   1  -4 -22    7.20    2.90
   0  -4 -22   57.39    6.10
   0  -4 -22   69.09    7.50
  -1  -4 -22  113.89   10.60
  -2  -4 -22   65.09    7.20
   4   4  22    0.10    0.90
   5   4  22    8.50    1.60
   5  -5 -22    0.50    0.80
   5  -5 -22    0.80    1.10
   4  -5 -22    1.20    1.20
   3  -5 -22   -1.10    1.10
   3  -5 -22    1.30    0.90
   2  -5 -22   80.99    7.40
  -1   5  22   26.40    3.90
   0  -5 -22    0.50    3.10
   0   5  22    5.70    1.90
  -1  -5 -22    0.50    1.60
  -2  -5 -22    2.50    3.40
  -3  -5 -22   50.89    5.60
  -4  -5 -22    1.80    1.80
   4   5  22    0.00    0.90
   4  -6 -22   -0.50    0.80
   4  -6 -22    0.20    1.20
  -4   6  22   -0.10    1.00
   3  -6 -22    2.50    1.10
   3  -6 -22    2.70    1.40
  -3   6  22    4.80    2.00
   2  -6 -22   15.60    2.60
  -2   6  22   14.80    2.70
  -1   6  22    0.60    1.40
   0   6  22  114.29    8.60
  -1  -6 -22   51.69    5.80
  -2  -6 -22    4.40    2.50
  -3  -6 -22    9.80    2.50
   3   6  22    5.10    1.50
  -2   7  22    0.60    1.50
  -1   7  22   16.10    3.00
   4   6 -23    1.00    0.80
   3   6 -23    9.50    2.30
  -1   6 -23   82.39    7.50
  -2   6 -23   44.90    4.70
   5   5 -23    4.40    1.30
   5   5 -23    4.80    1.20
   4   5 -23   -0.70    0.80
   3   5 -23   -0.40    0.90
   0   5 -23  105.69    8.70
  -1   5 -23   74.49    7.00
  -2   5 -23    9.50    2.40
  -3   5 -23    3.90    1.70
   3  -5  23    2.30    1.30
  -4   5 -23    0.50    1.10
   4  -5  23    2.00    1.10
   4  -5  23    0.00    0.80
   6   4 -23   40.40    3.40
   6   4 -23   39.70    3.60
   5   4 -23    3.10    1.30
   5   4 -23    2.90    1.20
   4   4 -23    4.70    1.40
   4   4 -23    7.00    1.50
   3   4 -23    2.40    1.30
   3   4 -23   -4.90    7.40
   2   4 -23  405.56   36.10
   1   4 -23   60.69   14.00
   1   4 -23   93.79    7.70
   0   4 -23   22.00    3.50
  -1   4 -23    8.80    2.70
   2  -4  23  189.38   14.70
  -3   4 -23    5.50    1.70
   3  -4  23    5.30    1.50
  -4   4 -23   10.00    2.30
   4  -4  23    8.60    1.80
   4  -4  23   13.10    2.60
  -5   4 -23    2.60    1.30
   5  -4  23    0.80    0.80
   5  -4  23    2.90    1.20
   6   3 -23   13.30    2.30
   6   3 -23   13.70    2.10
   5   3 -23   48.50    4.30
   5   3 -23   49.60    4.60
   4   3 -23   13.70    2.00
   4   3 -23   16.90    9.90
   4   3 -23    7.60    1.90
   3   3 -23   14.30    2.30
   3   3 -23   10.30    7.80
   3   3 -23   13.20    2.40
   2   3 -23   95.79    8.30
   2   3 -23   86.99    7.30
   2   3 -23   97.69   16.50
   2   3 -23  100.99    7.30
   1   3 -23  225.48   24.50
   1   3 -23  281.27   17.90
   0   3 -23  190.98   13.30
   0   3 -23  149.69   18.40
  -1   3 -23  215.98   22.60
  -1   3 -23  281.37   18.60
   1  -3  23  215.88   15.40
  -2   3 -23  264.77   17.60
   2  -3  23  228.98   16.10
  -3   3 -23    1.60    1.00
   3  -3  23    3.50    1.50
   3  -3  23    4.60    1.50
  -4   3 -23   42.40    5.00
   4  -3  23   36.90    3.90
   4  -3  23   44.90    4.70
  -5   3 -23    1.00    1.30
   5  -3  23   -1.10    0.60
   5  -3  23    0.00    1.10
   7   2 -23   20.50    2.40
   7   2 -23   22.80    2.40
   6   2 -23   -0.10    0.90
   6   2 -23    0.20    0.90
   5   2 -23    2.40    8.20
   4   2 -23   18.70    2.60
   4   2 -23    8.60    7.80
   4   2 -23   13.50    2.60
   3   2 -23  363.16   21.20
   3   2 -23  327.67   21.30
   3   2 -23  322.77   22.40
   3   2 -23  347.87   32.60
   2   2 -23   54.99    4.80
   2   2 -23   54.99    5.70
   2   2 -23   37.40    9.70
   2   2 -23   60.79    4.90
   1   2 -23   91.99    7.10
   1   2 -23   97.79    7.30
   1   2 -23  114.29    8.70
   1   2 -23   91.89   13.70
   0   2 -23   32.70    4.10
   0   2 -23   21.60    6.60
  -1   2 -23   65.19   11.30
  -1   2 -23   72.59    6.70
   1  -2  23   59.39    5.60
  -2   2 -23   93.69    8.30
  -2   2 -23   82.79   12.60
   2  -2  23   90.89    7.30
  -3   2 -23  122.69   17.40
  -3   2 -23  149.29   11.20
   3  -2  23  131.19   10.30
   3  -2  23  137.39   10.00
  -4   2 -23    8.90    2.50
   4  -2  23   10.10    2.40
   4  -2  23    5.50    1.60
  -5   2 -23    4.50    1.70
   5  -2  23    3.00    1.30
   5  -2  23    2.00    1.10
  -6   2 -23    0.70    2.00
   6  -2  23    0.20    0.70
   6  -2  23    0.40    0.80
   7   1 -23    0.50    1.10
   6   1 -23    1.00    1.10
   6   1 -23    1.90    1.10
   5   1 -23   30.50    3.30
   5   1 -23   26.80    3.90
   5   1 -23   26.90    9.50
   5   1 -23   30.80    3.50
   4   1 -23    8.90    3.30
   4   1 -23    6.80    1.80
   4   1 -23    8.40    2.10
   4   1 -23    7.80    6.80
   3   1 -23  197.88   22.70
   3   1 -23  232.48   16.50
   3   1 -23  219.88   14.90
   3   1 -23  255.87   15.40
   2   1 -23   75.89    6.00
   2   1 -23   83.89    7.30
   2   1 -23   70.59    6.00
   2   1 -23   81.29   12.30
   1   1 -23   97.49   13.00
   1   1 -23   99.29    8.30
   1   1 -23   87.79    6.80
   0   1 -23  462.75   34.90
   0   1 -23  492.05   28.50
   0   1 -23  374.06   26.30
  -1   1 -23  627.34   36.60
  -1   1 -23  593.04   43.40
   1  -1  23  528.35   35.10
  -2   1 -23  378.36   23.40
   2  -1  23  327.17   22.00
   2  -1  23  338.07   21.90
  -3   1 -23  288.97   20.50
   3  -1  23  318.67   19.60
   3  -1  23  302.27   19.90
  -4   1 -23   22.90    3.80
   4  -1  23   28.40    3.80
   4  -1  23   25.60    3.30
  -5   1 -23    2.40    1.50
   5  -1  23    2.50    1.30
   5  -1  23    5.50    1.50
   6  -1  23    0.50    0.60
   6  -1  23    0.30    0.60
   7   0 -23   -1.20    0.80
   6   0 -23    0.20    1.30
   6   0 -23    0.20    1.00
   6   0 -23    0.40    1.00
   5   0 -23   -0.10    1.00
   5   0 -23   -2.70    6.70
   5   0 -23   -2.10    1.10
   5   0 -23   -0.70    0.90
   4   0 -23   -5.20    3.60
   4   0 -23    1.20    1.30
   4   0 -23    1.30    1.50
   4   0 -23   -3.50    2.00
   3   0 -23  199.58   12.90
   3   0 -23  198.98   14.80
   3   0 -23  178.58   20.00
   3   0 -23  195.08   12.80
   2   0 -23   -0.40    0.90
   2   0 -23    1.10    1.00
   2   0 -23   -3.00    2.50
   1   0 -23   49.10    8.60
   1   0 -23   51.99    5.80
   1   0 -23   53.59    4.60
   0   0 -23    0.20    0.90
   0   0 -23   -2.60    2.40
  -1   0 -23  241.68   17.00
  -2   0 -23    0.40    1.30
   2   0  23   -0.70    1.30
  -3   0 -23   22.90    3.90
   3   0  23   22.40    3.60
   3   0  23   29.40    3.40
  -4   0 -23   -0.50    1.10
   4   0  23   -0.20    1.30
   4   0  23    0.30    1.00
  -5   0 -23   -0.30    1.40
   5   0  23    1.10    1.00
   6   0  23    0.10    0.50
   7  -1 -23    1.70    1.20
   7  -1 -23   -0.30    0.60
   7  -1 -23    0.00    0.80
   6  -1 -23    1.80    1.10
   6  -1 -23   -1.10    0.80
   6  -1 -23    0.10    0.90
   5  -1 -23   28.70    4.00
   5  -1 -23   29.50    3.50
   5  -1 -23   30.80    3.30
   4  -1 -23   10.80    2.20
   4  -1 -23   18.90    7.50
   4  -1 -23    9.40    2.20
   3  -1 -23  250.77   15.90
   3  -1 -23  244.98   18.10
   3  -1 -23  242.48   23.90
   2  -1 -23   74.09    6.10
   2  -1 -23   81.79    7.90
   2  -1 -23   80.39   11.40
   1  -1 -23   94.19    8.40
   1  -1 -23   81.29   11.60
   1  -1 -23   86.49    6.80
   0  -1 -23  508.95   39.00
   0  -1 -23  474.95   31.50
  -1  -1 -23  565.04   35.80
  -2  -1 -23  330.37   21.90
   2   1  23  308.17   20.30
  -3  -1 -23  284.77   20.10
   3   1  23  301.87   19.10
  -4  -1 -23   20.40    3.60
   5   1  23    4.20    1.90
   5   1  23    4.70    1.40
   6   1  23    0.40    0.70
   7  -2 -23   18.10    2.20
   7  -2 -23   18.20    1.90
   7  -2 -23   21.50    2.70
   6  -2 -23    0.30    1.00
   6  -2 -23   -0.10    0.80
   6  -2 -23    0.30    0.80
   4  -2 -23   11.40    8.80
   4  -2 -23   16.40    2.40
   4  -2 -23   15.80    2.70
   3  -2 -23  330.97   30.00
   3  -2 -23  367.36   22.00
   3  -2 -23  349.67   24.70
   2  -2 -23   49.30    4.70
   2  -2 -23   57.49    9.90
   2  -2 -23   62.39    6.90
   1  -2 -23   96.69    9.50
   1  -2 -23  110.09   13.30
   0  -2 -23   32.90    4.90
  -1  -2 -23   66.59    7.10
  -2  -2 -23   82.79    8.10
  -3  -2 -23  121.79   10.60
   3   2  23  135.89    9.40
  -4  -2 -23    6.10    4.70
   4   2  23    5.80    1.40
   5   2  23    1.70    1.00
   5   2  23    3.10    1.30
   6   2  23   -1.20    0.80
   6   2  23   -1.00    0.90
   6  -3 -23   13.80    2.70
   6  -3 -23   11.90    2.00
   5  -3 -23   41.50    3.80
   5  -3 -23   44.90    5.00
   5  -3 -23   42.60    3.90
   4  -3 -23    8.90    1.80
   4  -3 -23    9.90    2.60
   4  -3 -23    7.00    1.60
   3  -3 -23    8.30    7.90
   3  -3 -23   11.20    3.10
   3  -3 -23   14.80    2.30
   3  -3 -23   13.30    2.00
   2  -3 -23   98.69   10.30
   2  -3 -23   99.89   13.40
   1  -3 -23  260.57   23.70
   1  -3 -23  262.47   19.80
   0  -3 -23  175.48   14.30
  -1  -3 -23  205.68   16.00
  -2  -3 -23  214.38   16.10
  -3  -3 -23    3.40    2.40
   4   3  23   29.20    2.90
   5   3  23    0.50    1.30
   5   3  23   -0.40    0.80
   6  -4 -23   41.00    4.00
   6  -4 -23   37.50    3.30
   5  -4 -23    4.80    1.30
   5  -4 -23    2.90    1.50
   4  -4 -23    3.50    1.20
   4  -4 -23    4.30    2.00
   3  -4 -23   -1.20    0.80
   2  -4 -23  423.86   29.70
   1  -4 -23   81.09    9.10
   1  -4 -23   82.09   14.40
   0  -4 -23    6.60    5.30
   0  -4 -23   17.50    3.90
   0   4  23   13.20    2.80
  -1  -4 -23    4.60    2.30
  -2  -4 -23  332.17   22.80
   4   4  23    7.20    1.90
   5   4  23    1.40    0.90
   5  -5 -23    2.60    0.90
   5  -5 -23    3.20    1.30
   4  -5 -23    1.70    1.20
   4  -5 -23    1.50    0.90
   3  -5 -23    0.50    1.20
   3  -5 -23   -0.20    1.00
   2  -5 -23    8.60    2.40
   1  -5 -23   69.69    6.80
  -1   5  23   86.89    7.20
   0   5  23   93.39    8.10
  -1  -5 -23   60.39    6.30
  -2  -5 -23   13.80    2.80
  -3  -5 -23    3.90    1.80
  -4  -5 -23    1.50    1.50
   4   5  23    0.10    1.00
   4  -6 -23    1.80    1.00
   4  -6 -23    2.00    1.10
  -4   6  23    1.00    1.20
   3  -6 -23    7.80    1.80
  -3   6  23   11.80    2.60
   2  -6 -23   -1.60    1.40
  -2   6  23   -1.00    1.20
  -1   6  23  189.08   13.00
  -1  -6 -23   84.09    7.90
  -2  -6 -23   42.30    4.80
   3   6 -24    4.90    1.20
   2   6 -24    4.40    1.60
  -2   6 -24   17.20    2.90
   4   5 -24    0.00    0.70
   3   5 -24   22.00    2.80
   0   5 -24   57.99    5.90
  -1   5 -24   50.09    5.40
  -2   5 -24   25.40    3.80
  -3   5 -24   19.20    3.10
   6   4 -24   12.70    1.90
   6   4 -24   12.20    1.80
   5   4 -24   21.10    2.80
   5   4 -24   24.30    3.70
   4   4 -24    1.90    1.00
   4   4 -24    5.10    1.30
   3   4 -24    9.10   10.70
   3   4 -24    5.90    1.50
   3   4 -24    3.30    1.40
   2   4 -24   89.59    7.00
   2   4 -24   80.99   16.50
   1   4 -24  334.07   33.20
   1   4 -24  411.56   24.80
   0   4 -24   26.20    3.90
  -1   4 -24   14.70    3.20
  -2   4 -24   89.79    7.90
   2  -4  24   77.09    6.50
  -3   4 -24   25.80    4.30
   3  -4  24   27.40    3.20
   3  -4  24   26.90    3.50
  -4   4 -24    9.30    2.40
   4  -4  24    9.90    2.00
   4  -4  24    8.70    2.00
   6   3 -24   -0.50    1.30
   6   3 -24    1.00    0.90
   5   3 -24    0.60    1.00
   5   3 -24    0.70    0.80
   4   3 -24   50.19   13.50
   4   3 -24   44.80    5.50
   3   3 -24   -1.10    0.90
   3   3 -24   -1.10    0.90
   3   3 -24    1.70    4.90
   2   3 -24  146.99   11.60
   2   3 -24  156.38   10.20
   2   3 -24  150.88   19.60
   2   3 -24  150.98   10.50
   1   3 -24   15.10    2.80
   1   3 -24    4.60   10.60
   0   3 -24   93.19   22.30
   0   3 -24  105.89    9.60
  -1   3 -24   -1.30    0.90
  -1   3 -24    0.20    6.60
   1  -3  24   -1.30    1.00
  -2   3 -24   80.99    7.70
   2  -3  24   78.59    6.60
  -3   3 -24   22.50    3.60
   3  -3  24   20.50    2.90
   3  -3  24   20.80    3.10
  -4   3 -24   22.10    3.40
   4  -3  24   19.10    2.70
   4  -3  24   25.10    3.20
  -5   3 -24   19.50    2.90
   5  -3  24   12.80    2.10
   5  -3  24   14.60    2.50
   7   2 -24    1.20    0.80
   7   2 -24    0.60    0.80
   6   2 -24    1.50    0.80
   6   2 -24    1.00    1.00
   5   2 -24  207.58   14.30
   5   2 -24  228.08   14.10
   5   2 -24  198.98   33.20
   4   2 -24   79.49    6.00
   4   2 -24   88.19   18.10
   4   2 -24   64.09    6.00
   3   2 -24  495.65   32.20
   3   2 -24  546.65   44.50
   3   2 -24  564.44   32.20
   3   2 -24  528.55   33.50
   2   2 -24  400.16   25.30
   2   2 -24  407.96   35.80
   2   2 -24  429.86   27.00
   2   2 -24  417.56   26.20
   1   2 -24  104.89   14.80
   1   2 -24  113.29    9.10
   1   2 -24   96.59    7.40
   0   2 -24  111.29   14.50
   0   2 -24   94.59    8.50
  -1   2 -24  393.26   23.30
  -1   2 -24  315.07   29.10
   1  -2  24  312.97   21.50
  -2   2 -24  112.19    9.40
  -2   2 -24  107.49   14.60
   2  -2  24  104.99    8.30
  -3   2 -24  173.58   21.60
  -3   2 -24  162.38   12.80
   3  -2  24  168.88   11.70
   3  -2  24  171.08   12.20
  -4   2 -24   22.90    3.30
   4  -2  24   18.10    2.60
   4  -2  24   15.10    2.90
  -5   2 -24   57.99    5.80
   5  -2  24   63.79    5.00
   7   1 -24    5.70    1.30
   7   1 -24    2.60    0.90
   6   1 -24    6.10    1.50
   6   1 -24    5.00    1.50
   5   1 -24    2.60    1.70
   5   1 -24    3.70    1.70
   5   1 -24   -8.90    4.90
   5   1 -24    2.60    1.40
   4   1 -24    2.50    1.40
   4   1 -24    4.90    3.10
   4   1 -24   -1.30    1.00
   4   1 -24   -2.40    5.30
   3   1 -24   50.59    6.60
   3   1 -24   56.49    6.20
   3   1 -24   60.79   11.70
   3   1 -24   58.69    5.00
   2   1 -24   22.60    3.10
   2   1 -24   29.50    3.10
   2   1 -24   28.20    8.60
   2   1 -24   33.50    4.50
   1   1 -24  244.18   16.50
   1   1 -24  228.08   22.40
   1   1 -24  217.98   14.70
   0   1 -24   91.49    8.10
   0   1 -24   89.29   12.70
  -1   1 -24   34.50    4.60
  -1   1 -24   38.90   10.10
   1  -1  24   31.50    4.10
  -2   1 -24  164.28   12.10
   2  -1  24  156.88   10.90
   2  -1  24  136.79   10.80
  -3   1 -24   56.79    6.10
   3  -1  24   58.89    5.30
   3  -1  24   57.59    5.60
  -4   1 -24    8.80    2.30
   4  -1  24   10.60    2.20
   4  -1  24   11.80    2.20
  -5   1 -24    2.70    1.30
   5  -1  24    5.60    1.70
   5  -1  24    6.30    1.40
   6  -1  24   12.20    1.90
   7   0 -24    0.80    0.70
   7   0 -24   -0.10    0.70
   6   0 -24   21.50    2.80
   6   0 -24   24.20    2.70
   6   0 -24   16.70    2.80
   5   0 -24    0.70    1.50
   5   0 -24    0.60    1.00
   5   0 -24   -0.40    0.90
   4   0 -24 1616.04   97.99
   4   0 -24 1761.12   95.79
   4   0 -24 1609.04   95.79
   4   0 -24 1610.54  108.59
   3   0 -24    5.30    1.60
   3   0 -24    0.20    1.50
   3   0 -24    0.80    1.30
   3   0 -24   -3.60    3.00
   2   0 -24   41.00    9.90
   2   0 -24   29.40    3.60
   2   0 -24   36.30    4.70
   2   0 -24   33.80    3.60
   1   0 -24    1.40    2.50
   1   0 -24    1.90    1.40
   1   0 -24   -0.60    0.80
   0   0 -24  937.71   56.49
   0   0 -24  916.11   63.29
  -1   0 -24    0.70    1.60
   1   0  24    1.20    1.80
  -2   0 -24  248.58   17.60
   2   0  24  248.68   16.40
  -3   0 -24   -1.30    0.90
   3   0  24    1.50    1.40
   3   0  24    0.60    1.00
  -4   0 -24  311.87   19.90
   4   0  24  304.27   18.40
   4   0  24  263.07   18.10
   4   0  24  267.87   18.60
  -5   0 -24    0.10    1.70
   5   0  24   -0.60    0.60
   5   0  24   -1.20    0.80
   6   0  24    6.80    1.40
   7  -1 -24    6.50    1.40
   7  -1 -24    3.60    0.90
   7  -1 -24    5.50    1.50
   6  -1 -24    0.90    1.10
   6  -1 -24    5.20    1.30
   6  -1 -24    3.10    1.10
   5  -1 -24    1.50    1.80
   5  -1 -24   16.30    8.90
   5  -1 -24    1.80    1.40
   5  -1 -24    3.70    1.90
   4  -1 -24    3.90    1.40
   4  -1 -24    2.00    1.30
   4  -1 -24    9.50    5.70
   4  -1 -24    0.90    1.80
   3  -1 -24   51.69    6.50
   3  -1 -24   54.29    5.10
   3  -1 -24   54.89    4.90
   3  -1 -24   58.19   11.20
   2  -1 -24   31.70    7.80
   2  -1 -24   23.50    3.10
   2  -1 -24   32.50    4.50
   1  -1 -24  222.98   16.10
   1  -1 -24  209.48   14.00
   1  -1 -24  207.68   20.50
   0  -1 -24  100.79    9.10
  -1  -1 -24   28.10    4.20
  -2  -1 -24  153.98   12.20
   2   1  24  149.59   10.80
  -3  -1 -24   54.89    6.10
   3   1  24   62.99    5.40
  -4  -1 -24    7.10    2.30
   4   1  24   12.20    2.20
   5   1  24    6.50    1.50
   5   1  24    4.00    1.10
   6   1  24   10.90    1.60
   7  -2 -24    0.10    0.70
   7  -2 -24   -0.30    1.10
   7  -2 -24    0.10    0.60
   6  -2 -24   -0.40    0.90
   6  -2 -24   -0.40    0.90
   6  -2 -24    0.40    0.80
   5  -2 -24  216.18   15.40
   5  -2 -24  216.98   14.00
   4  -2 -24   65.99    5.60
   4  -2 -24   51.69   12.20
   4  -2 -24   73.99    5.70
   3  -2 -24  611.84   34.40
   3  -2 -24  581.84   45.30
   3  -2 -24  552.44   38.70
   3  -2 -24  541.05   34.40
   2  -2 -24  420.56   33.50
   2  -2 -24  367.26   24.90
   2  -2 -24  442.66   28.20
   1  -2 -24  105.09   10.00
   1  -2 -24  112.99   13.80
   0  -2 -24   92.89    9.20
  -1  -2 -24  335.97   23.30
  -2  -2 -24   99.99    9.10
  -3  -2 -24  144.99   11.70
   3   2  24  144.69   10.00
  -4  -2 -24   26.30    4.10
   4   2  24   16.50    2.40
   5   2  24   50.59    4.40
   5   2  24   47.80    4.00
   6  -3 -24   -0.80    0.80
   5  -3 -24    0.00    1.00
   5  -3 -24    0.40    0.90
   5  -3 -24   -0.10    0.90
   4  -3 -24   40.10    5.00
   3  -3 -24    0.00    8.10
   3  -3 -24   -0.80    0.70
   3  -3 -24   -1.90    1.40
   2  -3 -24  148.79   17.40
   2  -3 -24  151.18   13.30
   0  -3 -24   32.00    7.30
  -1  -3 -24    0.50    1.90
  -2  -3 -24   51.79    6.20
  -3  -3 -24   25.50    4.40
   5   3  24    7.80    1.50
   6  -4 -24   10.10    1.50
   6  -4 -24    8.40    1.70
   5  -4 -24   18.70    3.10
   5  -4 -24   18.40    2.70
   4  -4 -24    1.20    1.00
   4  -4 -24    3.90    1.80
   3  -4 -24    1.70    1.20
   3  -4 -24   -1.20    1.00
   2  -4 -24   91.69    9.80
   1  -4 -24  331.27   29.70
   1  -4 -24  358.96   25.30
   0  -4 -24   24.90    8.00
   0  -4 -24   15.30    3.90
   0   4  24   11.60    2.40
  -1  -4 -24    8.90    2.40
  -1  -4 -24    9.00    2.90
  -2  -4 -24   74.89    7.60
   4   4  24    8.80    2.00
   5  -5 -24    9.00    1.90
   5  -5 -24   13.00    1.60
   4  -5 -24    1.60    1.20
   4  -5 -24   -0.60    0.90
   3  -5 -24   22.40    2.40
   3  -5 -24   19.30    3.40
   2  -5 -24   12.90    2.80
   1  -5 -24  135.99   10.10
  -1   5  24  119.49   11.30
   0   5  24   65.39    7.30
  -1  -5 -24   30.00    4.80
  -2  -5 -24   26.40    4.00
  -3  -5 -24   10.50    2.60
   3  -6 -24    3.40    1.60
  -3   6  24    8.00    2.50
   2  -6 -24    6.80    1.90
  -2   6  24    2.10    1.50
  -1   6  24   54.49    6.90
  -2  -6 -24   16.90    3.40
   2   6  24   10.30    2.00
   3   6 -25    5.20    1.20
   2   6 -25   27.00    2.90
   1   6 -25   19.70    2.40
   0   6 -25   30.20    4.20
  -2   6 -25   10.00    2.80
   4   5 -25    5.90    2.30
   3   5 -25    1.50    1.10
   2   5 -25    3.80    1.20
   0   5 -25    5.10    2.30
  -1   5 -25    0.00    1.50
  -2   5 -25   83.99    7.40
  -3   5 -25    7.30    1.90
   3  -5  25    9.70    1.90
   5   4 -25   29.20    3.20
   5   4 -25   34.60    3.00
   4   4 -25    0.10    0.90
   4   4 -25    1.90    1.00
   3   4 -25    0.80    0.90
   3   4 -25    1.10    0.90
   2   4 -25  151.08   22.60
   1   4 -25   20.30   18.50
   1   4 -25   11.60    2.90
   0   4 -25   17.20    3.40
  -1   4 -25   15.70    3.20
  -2   4 -25  178.88   12.40
   2  -4  25  137.69   10.60
  -3   4 -25    5.40    1.80
   3  -4  25    7.30    1.80
   3  -4  25    6.80    1.90
  -4   4 -25   -1.20    0.80
   4  -4  25    0.90    1.00
   4  -4  25    0.50    1.20
   6   3 -25    0.20    0.80
   6   3 -25    2.00    1.00
   5   3 -25   34.30    3.30
   5   3 -25   26.60    3.30
   4   3 -25   14.60    2.20
   4   3 -25   11.90    2.20
   4   3 -25    9.10   10.10
   3   3 -25    2.80    5.70
   3   3 -25   14.80    2.10
   3   3 -25   10.80    2.00
   2   3 -25   35.30    3.70
   2   3 -25   32.50    4.90
   2   3 -25   26.70   10.30
   2   3 -25   39.20    3.50
   1   3 -25  136.39    9.80
   1   3 -25  164.78   11.60
   1   3 -25  131.69   18.30
   0   3 -25   36.50    4.70
  -1   3 -25  325.47   32.10
  -1   3 -25  432.66   25.90
  -2   3 -25   55.29    6.00
   2  -3  25   50.09    4.90
  -3   3 -25   46.00    5.10
   3  -3  25   37.90    4.00
   3  -3  25   37.50    4.20
  -4   3 -25   19.40    3.10
   4  -3  25   22.20    2.80
   4  -3  25   20.60    3.00
  -5   3 -25   -0.60    1.00
   5  -3  25    1.10    0.90
   5  -3  25    1.70    1.00
   6   2 -25    7.00    1.60
   6   2 -25    5.70    1.40
   5   2 -25  142.69    9.60
   5   2 -25  132.69    9.70
   4   2 -25  188.28   23.70
   4   2 -25  190.38   13.40
   4   2 -25  219.18   13.40
   3   2 -25  152.18   10.00
   3   2 -25  131.29   18.40
   3   2 -25  141.59   10.00
   3   2 -25  139.09   11.60
   2   2 -25  197.78   26.80
   2   2 -25  134.39   11.00
   2   2 -25  141.39    9.80
   2   2 -25  135.59    9.70
   1   2 -25   66.49   14.50
   1   2 -25   62.99    6.40
   1   2 -25   52.59    4.70
   0   2 -25  442.86   37.00
   0   2 -25  466.05   29.50
  -1   2 -25   48.80    7.40
  -1   2 -25   76.39   23.20
  -2   2 -25   23.40    7.80
  -3   2 -25   68.49    7.00
   3  -2  25   73.89    7.80
   3  -2  25   71.59    6.10
  -4   2 -25    4.10    2.10
   4  -2  25   10.80    2.20
   4  -2  25    7.70    1.80
  -5   2 -25    4.00    1.60
   5  -2  25    8.20    1.60
   7   1 -25    3.40    1.00
   7   1 -25    1.80    0.90
   6   1 -25    6.00    1.50
   6   1 -25    6.50    1.60
   5   1 -25    4.30    1.90
   5   1 -25    4.20    1.50
   5   1 -25    7.60    6.70
   5   1 -25    5.60    1.60
   4   1 -25   73.89    7.90
   4   1 -25   79.59    6.30
   4   1 -25   66.09   13.70
   4   1 -25   81.59    6.20
   3   1 -25  291.87   18.50
   3   1 -25  294.77   18.50
   3   1 -25  277.17   28.10
   3   1 -25  302.77   20.40
   2   1 -25  158.98   11.20
   2   1 -25  183.08   13.30
   2   1 -25  167.48   19.70
   1   1 -25    4.00    4.10
   1   1 -25    8.50    1.70
   1   1 -25    3.40    1.60
   0   1 -25    4.80    1.90
   0   1 -25    9.50    5.20
  -1   1 -25  163.08   19.20
  -1   1 -25  173.18   13.10
  -2   1 -25  129.19   10.40
   2  -1  25  121.89    9.20
   2  -1  25  118.69    9.20
  -3   1 -25   83.79    7.90
   3  -1  25   91.89    7.10
   3  -1  25   84.59    7.20
  -4   1 -25   64.09    6.40
   4  -1  25   61.49    5.60
   4  -1  25   60.39    5.30
  -5   1 -25    8.30    2.20
   5  -1  25   14.40    2.40
   5  -1  25   11.30    1.90
   7   0 -25   10.80    1.60
   7   0 -25    8.50    1.50
   6   0 -25    0.20    0.90
   6   0 -25    0.70    0.80
   5   0 -25    0.80    1.30
   5   0 -25    0.50    0.90
   5   0 -25   11.10    8.10
   4   0 -25    0.80    1.40
   4   0 -25    1.90    2.40
   4   0 -25    1.10    1.20
   4   0 -25    1.20    5.40
   3   0 -25 1238.08   89.09
   3   0 -25 1267.27   72.59
   3   0 -25 1214.18   74.89
   3   0 -25 1255.37   72.59
   2   0 -25    1.90    1.60
   2   0 -25    5.70    2.10
   2   0 -25    0.60    2.90
   1   0 -25  131.89   15.80
   1   0 -25  113.09    8.70
   1   0 -25  130.59   10.60
   0   0 -25   -2.40    1.10
   0   0 -25   -3.70    2.70
  -1   0 -25  560.04   35.60
  -2   0 -25    0.80    1.20
   2   0  25   -0.70    1.40
  -3   0 -25   53.39    5.90
   3   0  25   59.69    5.30
   3   0  25   60.59    5.40
  -4   0 -25    0.70    1.40
   4   0  25   -0.50    1.00
   4   0  25   -0.60    0.90
   4   0  25    1.60    2.40
  -5   0 -25    1.30    1.70
   5   0  25    0.00    0.90
   7  -1 -25    1.20    0.80
   7  -1 -25    1.40    1.20
   7  -1 -25    2.10    0.80
   6  -1 -25    8.30    1.70
   6  -1 -25    7.90    1.70
   6  -1 -25    6.30    1.40
   5  -1 -25    5.00    1.40
   5  -1 -25    8.00    2.20
   5  -1 -25    4.80    1.50
   4  -1 -25   77.09   13.90
   4  -1 -25   96.99    7.10
   4  -1 -25   87.29    6.90
   4  -1 -25   92.99    8.90
   3  -1 -25  312.37   19.50
   3  -1 -25  304.87   19.60
   3  -1 -25  334.87   26.70
   3  -1 -25  301.77   28.90
   2  -1 -25  166.18   11.60
   2  -1 -25  184.48   19.20
   2  -1 -25  169.28   13.70
   1  -1 -25    9.30    2.10
   1  -1 -25    5.80    3.80
   1  -1 -25   11.60    3.50
   0  -1 -25    3.20    1.60
   0  -1 -25   -0.50    2.90
  -1  -1 -25  167.48   13.20
  -2  -1 -25  106.49    9.40
  -3  -1 -25   84.79    7.70
   3   1  25   75.19    6.40
  -4  -1 -25   59.99    7.00
   4   1  25   58.49    5.10
   5   1  25    9.50    1.70
   5   1  25   11.20    2.00
   6  -2 -25    2.60    1.10
   6  -2 -25    5.00    1.20
   6  -2 -25    6.10    1.70
   5  -2 -25  136.09    9.80
   5  -2 -25  140.49   11.00
   5  -2 -25  149.29    9.80
   4  -2 -25  191.48   12.80
   4  -2 -25  203.68   12.90
   4  -2 -25  179.78   22.90
   3  -2 -25  159.98   13.40
   3  -2 -25  151.58   10.70
   3  -2 -25  153.38   18.70
   3  -2 -25  154.38   10.50
   2  -2 -25  151.48   12.70
   2  -2 -25  122.19    9.20
   2  -2 -25  106.89   22.80
   1  -2 -25   60.39   10.10
   1  -2 -25   49.90    6.50
   0  -2 -25  410.36   27.90
  -2  -2 -25   10.20    2.90
  -3  -2 -25   63.29    6.60
  -4  -2 -25   10.00    2.90
   4   2  25    6.60    1.60
   5   2  25    3.40    1.20
   5   2  25    5.20    1.30
   6  -3 -25    1.50    1.10
   6  -3 -25    2.30    0.80
   5  -3 -25   21.50    3.40
   5  -3 -25   26.40    2.80
   4  -3 -25   13.30    3.10
   4  -3 -25   10.90    1.80
   4  -3 -25   14.40    2.40
   3  -3 -25    9.80    1.70
   3  -3 -25   10.10    9.50
   3  -3 -25   12.70    3.90
   2  -3 -25   32.80    9.80
   2  -3 -25   45.10    6.30
   1  -3 -25  159.38   14.00
   1  -3 -25  170.38   18.70
   0  -3 -25   41.50   10.10
   0  -3 -25   28.80    4.90
  -1  -3 -25  377.46   26.00
  -2  -3 -25   47.00    5.80
  -3  -3 -25   26.70    4.80
   5   3  25    0.80    0.90
   5  -4 -25   34.40    3.80
   5  -4 -25   26.80    2.80
   4  -4 -25   -0.10    1.00
   4  -4 -25    4.70    1.10
   3  -4 -25    0.90    1.10
   2  -4 -25  180.58   15.20
   1  -4 -25   23.70   14.30
   0  -4 -25   17.80   10.20
   0  -4 -25    8.90    3.20
  -1  -4 -25   11.00    3.20
  -1  -4 -25   13.90    2.90
  -2  -4 -25  132.09   11.00
   4   4  25    2.20    1.00
   4  -5 -25    5.70    1.90
   4  -5 -25    4.70    1.30
   3  -5 -25    1.80    1.60
   2  -5 -25    2.20    1.40
  -2   5  25    3.80    1.80
   1  -5 -25   45.20    5.00
  -1   5  25   51.29    5.00
   0  -5 -25    1.30    1.70
  -2  -5 -25   71.09    6.60
  -3  -5 -25    7.90    2.30
   3  -6 -25    3.20    2.30
  -3   6  25    4.10    1.40
   2  -6 -25   25.60    5.10
  -2   6  25   28.10    3.30
  -1   6  25   15.50    2.70
   2   6  25   10.90    1.90
   2   6 -26   39.10    3.40
   1   6 -26   -1.30    0.80
   4   5 -26    1.70    0.90
   3   5 -26    0.20    0.90
   2   5 -26   46.30    4.20
   1   5 -26    7.60    1.60
   0   5 -26   91.39    8.00
  -1   5 -26   49.50    5.30
  -2   5 -26   26.80    3.80
  -3   5 -26    6.20    1.80
   3  -5  26    4.30    1.40
   5   4 -26   49.99    3.90
   5   4 -26   52.39    4.30
   4   4 -26    4.90    1.60
   4   4 -26    0.40    0.90
   3   4 -26    5.00    1.40
   3   4 -26    5.50    1.40
   2   4 -26    3.30    1.30
   1   4 -26   79.59    6.50
   1   4 -26  102.29    8.20
   0   4 -26   -0.10    2.20
  -1   4 -26   30.20    4.30
  -2   4 -26    3.20    2.20
  -3   4 -26   -0.70    0.90
   3  -4  26   -0.30    0.70
   3  -4  26    1.50    1.00
  -4   4 -26   14.10    3.00
   4  -4  26   18.30    2.50
   6   3 -26    9.40    1.50
   6   3 -26    7.20    1.40
   5   3 -26   34.80    3.60
   5   3 -26   35.50    3.40
   4   3 -26   32.80    3.30
   4   3 -26   35.80    3.60
   3   3 -26   16.10   10.70
   3   3 -26   18.50    3.30
   2   3 -26  163.48   21.00
   2   3 -26  177.48   12.20
   2   3 -26  188.88   12.00
   2   3 -26  197.38   13.70
   1   3 -26   15.10    2.50
   1   3 -26   10.50    7.20
   1   3 -26   18.40    3.70
   0   3 -26   23.50    3.90
   0   3 -26   46.60   11.60
  -1   3 -26   16.40    3.50
  -1   3 -26   17.50   11.10
  -2   3 -26  129.59   10.40
   2  -3  26  118.59    9.10
  -3   3 -26    4.80    2.20
   3  -3  26    2.40    1.30
   3  -3  26    1.10    1.00
  -4   3 -26    0.90    1.10
   4  -3  26    1.20    1.00
   4  -3  26   -1.00    0.90
   6   2 -26    1.40    1.00
   6   2 -26    0.90    0.80
   5   2 -26   19.40    2.70
   5   2 -26   20.50    2.60
   4   2 -26   47.60   12.00
   3   2 -26    7.60    6.90
   3   2 -26    6.30    1.70
   3   2 -26    0.30    2.50
   3   2 -26    6.30    1.60
   2   2 -26   82.29   14.80
   2   2 -26  105.09    7.50
   2   2 -26  108.39    9.50
   2   2 -26   98.89    7.30
   1   2 -26   91.39    9.30
   1   2 -26   73.49   13.20
   1   2 -26   78.09    6.10
   0   2 -26    0.00    4.60
   0   2 -26    1.10    2.40
  -1   2 -26   69.59    7.10
  -1   2 -26   78.59   15.30
  -2   2 -26   25.60    8.60
  -3   2 -26  117.79    9.50
   3  -2  26   98.69    7.90
   3  -2  26  103.39    8.20
  -4   2 -26    3.10    1.40
   4  -2  26    2.40    1.20
   4  -2  26    3.60    1.30
  -5   2 -26   30.90    3.60
   5  -2  26   24.20    2.90
   5  -2  26   25.60    2.70
   6   1 -26    0.50    0.90
   6   1 -26    0.50    0.80
   5   1 -26    2.10    1.00
   5   1 -26    4.00    1.30
   5   1 -26    6.20    2.20
   4   1 -26  118.09   10.40
   4   1 -26  130.79    8.80
   4   1 -26  117.69   17.10
   4   1 -26  114.49    8.70
   3   1 -26    8.90    1.80
   3   1 -26   10.00    2.10
   3   1 -26    5.60    5.30
   3   1 -26   10.40    2.90
   2   1 -26   25.70    9.90
   2   1 -26   18.70    2.90
   1   1 -26  218.38   16.00
   1   1 -26  213.88   22.60
   1   1 -26  248.08   16.80
   0   1 -26  569.74   45.50
   0   1 -26  607.34   37.50
  -1   1 -26  253.17   24.10
   1  -1  26  209.98   14.70
  -2   1 -26    3.40    1.70
  -2   1 -26    8.00    6.40
   2  -1  26    5.30    1.70
   2  -1  26    2.00    1.50
  -3   1 -26    2.60    1.60
  -3   1 -26   -3.20    8.00
   3  -1  26    4.00    1.50
  -4   1 -26   11.40    3.00
   4  -1  26    7.20    1.70
   4  -1  26    8.50    1.90
   5  -1  26    1.40    0.80
   6   0 -26    2.20    1.40
   6   0 -26   -0.30    0.70
   6   0 -26    0.40    0.80
   5   0 -26    1.80    1.30
   5   0 -26   -0.80    0.80
   5   0 -26    0.90    0.80
   4   0 -26   82.69   14.20
   4   0 -26   76.89    6.20
   4   0 -26   73.69    7.90
   4   0 -26   85.09    6.40
   3   0 -26   -0.10    3.90
   3   0 -26   -2.50    2.00
   3   0 -26    1.10    1.60
   3   0 -26    1.20    1.30
   2   0 -26   11.20    5.50
   2   0 -26   15.90    3.40
   2   0 -26   11.40    2.20
   1   0 -26    1.00    4.00
   1   0 -26   -1.20    1.40
   1   0 -26    3.90    1.80
   0   0 -26  501.95   39.80
  -1   0 -26    0.00    1.50
  -2   0 -26   36.70    5.10
   2   0  26   53.89    4.70
  -3   0 -26   -0.10    1.20
   3   0  26   -1.00    1.40
  -4   0 -26   98.89    8.40
   4   0  26   85.39    7.00
  -5   0 -26   -2.30    1.80
   5   0  26   -0.80    0.80
   6  -1 -26    0.10    0.60
   6  -1 -26   -0.40    0.70
   5  -1 -26    5.00    1.40
   5  -1 -26    4.00    1.50
   5  -1 -26    2.80    1.20
   4  -1 -26  143.29    9.60
   4  -1 -26  127.99    9.30
   4  -1 -26  132.29   18.40
   4  -1 -26  131.29   11.50
   3  -1 -26   13.40    3.60
   3  -1 -26   10.90    2.30
   3  -1 -26   15.00    6.70
   3  -1 -26   11.20    2.00
   2  -1 -26   -4.90    6.30
   2  -1 -26    8.00    2.50
   2  -1 -26    9.50    2.00
   1  -1 -26  241.98   17.50
   1  -1 -26  217.78   22.30
   0  -1 -26  521.95   33.40
   0  -1 -26  492.95   39.80
  -2  -1 -26    6.20    2.20
  -3  -1 -26    6.70    2.40
   3   1  26    3.60    1.40
  -4  -1 -26    8.50    2.40
   4   1  26    2.90    1.40
   4   1  26    4.30    1.30
   5   1  26   -0.60    0.70
   6  -2 -26    1.00    0.70
   6  -2 -26   -1.60    0.90
   5  -2 -26   17.60    2.90
   5  -2 -26   18.20    2.30
   5  -2 -26   11.90    2.00
   4  -2 -26  110.99    9.30
   4  -2 -26   65.19   14.90
   4  -2 -26   87.79    6.90
   3  -2 -26    9.80    1.80
   3  -2 -26   22.00    7.70
   3  -2 -26   10.30    2.20
   3  -2 -26    4.60    2.40
   2  -2 -26   93.49    7.20
   2  -2 -26   81.89   13.20
   2  -2 -26   99.29    9.60
   1  -2 -26   72.19   12.30
   1  -2 -26   81.99   10.70
   0  -2 -26    1.80    2.30
   0  -2 -26    1.00    3.70
  -1  -2 -26   53.19    6.50
  -2  -2 -26    1.30    1.40
  -3  -2 -26   85.09    8.00
  -4  -2 -26   -1.50    3.40
   4   2  26    1.90    1.20
   5   2  26   22.10    2.30
   5   2  26   26.70    2.70
   6  -3 -26   10.30    1.60
   6  -3 -26    7.80    1.60
   5  -3 -26   35.00    4.10
   5  -3 -26   25.80    2.80
   4  -3 -26   34.20    4.50
   4  -3 -26   31.90    3.20
   3  -3 -26    9.40    1.90
   3  -3 -26   10.20    3.10
   2  -3 -26  203.28   20.80
   2  -3 -26  199.88   16.30
   1  -3 -26   17.10    6.40
   1  -3 -26   17.00    4.10
   0  -3 -26   23.10    7.40
   0  -3 -26   17.60    4.00
  -1  -3 -26   11.30    3.20
  -2  -3 -26  109.79    9.70
  -3  -3 -26   -2.00    2.20
   4   3  26    2.40    1.00
   5  -4 -26   52.99    3.90
   5  -4 -26   44.20    5.70
   4  -4 -26    3.10    1.10
   4  -4 -26    2.30    1.40
   3  -4 -26    0.70    1.10
   2  -4 -26    1.50    2.20
   1  -4 -26   92.59    9.60
   0  -4 -26    1.10    2.20
  -1  -4 -26   24.20    4.20
  -1  -4 -26   30.80    4.30
  -2  -4 -26   -2.10    2.20
   4   4  26   14.40    2.20
   4  -5 -26   -1.00    0.80
   3  -5 -26    1.40    1.20
   2  -5 -26   47.00    5.00
  -2   5  26   50.49    5.00
   1  -5 -26    6.40    2.20
  -1   5  26    7.80    2.10
   0  -5 -26   67.79    7.00
  -2  -5 -26   18.10    3.30
  -3  -5 -26    5.70    2.00
   3   5  26    3.60    1.30
   2  -6 -26   28.10    3.40
  -2   6  26   31.70    3.40
   2   6 -27    0.90    1.00
   1   6 -27    7.90    1.30
   4   5 -27    3.40    1.20
   3   5 -27   -0.80    0.80
   2   5 -27   48.40    4.30
   1   5 -27   19.10    2.40
   0   5 -27    0.40    3.70
  -1   5 -27    2.00    1.80
  -2   5 -27   19.00    4.10
   5   4 -27   12.70    2.10
   5   4 -27   12.60    2.00
   4   4 -27    1.30    1.00
   4   4 -27    1.00    1.00
   3   4 -27    1.00    0.90
   2   4 -27  103.09    7.40
   1   4 -27    2.80    2.70
   1   4 -27   -0.80    1.20
   0   4 -27    2.70    1.80
  -2   4 -27  102.39    8.60
  -3   4 -27    1.00    1.10
   3  -4  27    1.20    1.10
   6   3 -27    0.90    0.70
   6   3 -27   -0.10    0.60
   5   3 -27   33.60    3.20
   5   3 -27   27.60    3.20
   4   3 -27   22.50    2.60
   4   3 -27   24.70    2.90
   3   3 -27   12.10    1.80
   3   3 -27    7.10    1.50
   2   3 -27   11.70   10.40
   2   3 -27   31.50    4.90
   2   3 -27   32.60    3.90
   1   3 -27  247.78   25.80
   1   3 -27  240.28   17.00
   0   3 -27   63.29    6.50
   0   3 -27   57.39   14.30
  -1   3 -27   44.40    5.30
  -2   3 -27   72.39    7.10
  -3   3 -27   14.40    3.10
   3  -3  27   15.40    2.80
  -4   3 -27    7.40    2.10
   4  -3  27    5.90    1.50
   4  -3  27    7.00    1.70
   6   2 -27    0.40    0.70
   6   2 -27    1.70    1.00
   5   2 -27    2.00    1.10
   5   2 -27   -0.30    0.90
   4   2 -27    2.00    1.20
   4   2 -27  -10.10   13.10
   3   2 -27   15.20    2.30
   3   2 -27   14.30    7.50
   3   2 -27   19.90    2.60
   3   2 -27   18.70    3.80
   2   2 -27    9.30    1.90
   2   2 -27   10.50    1.90
   2   2 -27   10.00    2.60
   2   2 -27   20.70    7.80
   1   2 -27   99.79    7.50
   1   2 -27  120.89    9.60
   1   2 -27   92.39   15.40
   0   2 -27    9.20    6.50
  -1   2 -27  173.88   20.60
  -1   2 -27  155.48   12.50
  -2   2 -27    3.70    1.60
  -2   2 -27    6.50   10.70
   2  -2  27   -0.30    1.50
  -3   2 -27    2.40    1.50
   3  -2  27    2.00    1.00
   3  -2  27   -0.10    1.10
  -4   2 -27    0.50    1.00
   4  -2  27    0.10    0.80
   4  -2  27    0.70    1.00
  -5   2 -27    8.10    2.00
   5  -2  27    5.80    1.20
   6   1 -27    1.80    0.90
   6   1 -27    0.80    1.00
   5   1 -27    2.70    2.00
   5   1 -27    2.60    1.10
   5   1 -27    3.10    1.30
   4   1 -27   27.80    3.30
   4   1 -27   22.80    4.30
   4   1 -27   38.80   10.40
   3   1 -27  185.98   12.40
   3   1 -27  182.18   12.30
   3   1 -27  194.78   14.30
   3   1 -27  187.08   21.90
   2   1 -27  170.68   11.70
   2   1 -27  191.98   14.00
   2   1 -27  177.68   11.90
   2   1 -27  171.18   20.40
   1   1 -27  101.29   14.70
   1   1 -27   99.49    7.40
   0   1 -27  272.07   18.80
   0   1 -27  203.28   23.60
  -1   1 -27    2.30    1.80
  -1   1 -27    0.80    4.50
   1  -1  27    0.20    1.20
  -2   1 -27   59.79   12.60
  -2   1 -27   42.30    5.40
   2  -1  27   49.00    4.60
  -3   1 -27  128.29   10.30
   3  -1  27  121.09    9.20
   3  -1  27  124.79    9.10
  -4   1 -27   63.79    6.20
   4  -1  27   72.39    5.80
  -5   1 -27    4.40    1.80
   5  -1  27    3.40    1.10
   6   0 -27   -0.30    0.70
   6   0 -27   -0.50    1.50
   6   0 -27    0.10    0.70
   5   0 -27    3.50    1.30
   5   0 -27    3.70    1.40
   5   0 -27    2.90    1.50
   4   0 -27   -0.30    0.80
   4   0 -27    4.50    2.10
   4   0 -27    0.90    0.90
   3   0 -27    0.40    3.90
   3   0 -27    0.40    1.30
   3   0 -27    0.80    1.90
   3   0 -27    1.40    1.10
   2   0 -27    4.00    4.50
   2   0 -27    1.80    1.00
   2   0 -27   -0.20    1.40
   1   0 -27   38.10   10.60
   1   0 -27   32.00    4.70
   1   0 -27   26.30    3.10
   0   0 -27    0.60    1.40
   0   0 -27   -0.90    3.50
  -1   0 -27  132.39   16.50
  -1   0 -27  106.49    9.90
  -2   0 -27    0.60    1.60
  -3   0 -27    8.40    2.50
   3   0  27   12.40    2.40
  -4   0 -27   -0.30    1.30
   4   0  27    1.70    1.00
  -5   0 -27    2.70    2.10
   5   0  27    3.70    1.00
   6  -1 -27    0.90    1.10
   6  -1 -27    0.90    0.70
   5  -1 -27    5.30    1.60
   5  -1 -27    2.40    1.10
   5  -1 -27    3.70    1.20
   4  -1 -27   25.80    4.70
   4  -1 -27   26.90    9.50
   4  -1 -27   27.00    3.10
   4  -1 -27   32.00    4.30
   3  -1 -27  193.28   15.20
   3  -1 -27  193.98   12.40
   3  -1 -27  175.18   21.20
   3  -1 -27  193.78   12.80
   2  -1 -27  175.98   19.70
   2  -1 -27  174.58   11.80
   2  -1 -27  166.18   13.90
   1  -1 -27  112.49   14.60
   1  -1 -27  107.29   11.70
   0  -1 -27  225.98   17.20
   0  -1 -27  226.78   22.90
  -1  -1 -27   -0.70    1.20
  -2  -1 -27   43.50    5.30
  -3  -1 -27  131.49   10.50
   3   1  27  115.99    8.50
  -4  -1 -27   67.99    6.60
   5   1  27    1.90    1.00
   6  -2 -27   -0.20    0.60
   6  -2 -27    1.50    0.80
   6  -2 -27   -0.20    0.70
   5  -2 -27    2.00    1.20
   5  -2 -27   -0.30    0.60
   5  -2 -27    1.00    0.90
   4  -2 -27    3.10    1.30
   4  -2 -27    3.00    1.40
   4  -2 -27    4.10    1.40
   3  -2 -27   17.00    4.00
   3  -2 -27   15.40    2.50
   3  -2 -27   17.70    2.50
   2  -2 -27    6.40    5.60
   2  -2 -27    7.80    2.40
   1  -2 -27  110.59   15.20
   1  -2 -27  100.79   10.00
   0  -2 -27    6.20    4.50
   0  -2 -27    2.30    1.80
  -1  -2 -27  136.19   11.80
  -2  -2 -27    2.70    2.10
  -3  -2 -27    1.40    2.30
   4   2  27    1.20    1.10
   5   2  27    8.10    1.30
   6  -3 -27    0.50    0.70
   6  -3 -27   -0.90    0.80
   5  -3 -27   32.90    3.70
   5  -3 -27   26.70    2.70
   4  -3 -27   28.60    3.90
   4  -3 -27   28.40    3.00
   3  -3 -27    1.90    1.90
   2  -3 -27   37.60    5.80
   2  -3 -27   18.50   12.20
   1  -3 -27  216.48   22.30
   1  -3 -27  223.48   17.50
   0  -3 -27   56.29    7.00
   0  -3 -27   57.59   12.20
  -1  -3 -27   39.70    5.40
  -2  -3 -27   50.09    5.90
  -3  -3 -27   21.50    4.10
   4   3  27    5.70    1.60
   5  -4 -27    8.10    1.80
   4  -4 -27    5.70    1.20
   4  -4 -27    1.80    1.30
   3  -4 -27   -0.50    0.90
   1  -4 -27   -1.80    1.40
   0  -4 -27    2.50    2.10
  -1  -4 -27    6.90    2.50
  -2  -4 -27   82.29    7.30
  -2  -4 -27   73.29    7.40
   4  -5 -27    0.70    1.10
  -4   5  27    1.40    1.20
   3  -5 -27    1.40    1.10
  -3   5  27   -0.90    0.90
   2  -5 -27   43.20    4.80
  -2   5  27   47.90    4.70
   1  -5 -27   19.80    3.60
  -1   5  27   15.70    3.30
   0  -5 -27   -0.50    1.40
   3   5 -28   22.30    2.60
   2   5 -28   -0.40    1.00
   1   5 -28    5.70    1.70
   0   5 -28    6.50    4.00
  -1   5 -28   32.20    4.20
  -2   5 -28   57.39    5.30
   2  -5  28   51.29    4.50
   5   4 -28    8.10    1.10
   5   4 -28    5.80    1.40
   4   4 -28    1.70    0.90
   4   4 -28    0.60    1.10
   3   4 -28    2.10    1.00
   2   4 -28   18.00    2.60
   1   4 -28  120.69    9.90
   0   4 -28   14.80    3.00
  -1   4 -28    0.10    1.20
  -2   4 -28   14.00    2.90
   2  -4  28   18.10    2.50
  -3   4 -28   -0.20    1.10
   3  -4  28    0.20    0.90
   5   3 -28    2.70    0.90
   5   3 -28    2.70    1.10
   4   3 -28    7.10    1.60
   4   3 -28   11.60    1.70
   3   3 -28    3.50    1.00
   3   3 -28    2.20    1.20
   2   3 -28   63.79    5.20
   2   3 -28   87.69   18.90
   2   3 -28   66.19    5.30
   2   3 -28   74.79    7.10
   1   3 -28   -0.80    9.00
   0   3 -28   11.00    2.60
   0   3 -28   19.90   12.90
  -1   3 -28  250.87   17.70
  -2   3 -28    2.20    1.40
   2  -3  28    3.20    1.20
  -3   3 -28    5.80    2.00
   3  -3  28    7.70    1.80
  -4   3 -28   10.00    2.40
   4  -3  28    6.70    1.50
   6   2 -28    3.00    0.90
   6   2 -28    2.40    0.90
   5   2 -28    4.00    1.20
   5   2 -28    6.30    1.40
   4   2 -28   18.30    2.30
   4   2 -28   16.60    2.40
   3   2 -28    5.40    6.90
   3   2 -28    9.80    1.80
   3   2 -28    8.00    3.20
   2   2 -28   30.70    3.50
   2   2 -28   33.30   10.70
   2   2 -28   37.10    3.40
   2   2 -28   27.20    4.50
   1   2 -28  190.98   14.40
   1   2 -28  190.38   22.40
   0   2 -28   92.79    8.50
   0   2 -28   85.99   14.80
  -1   2 -28   64.79    6.70
  -1   2 -28   69.59   14.70
  -2   2 -28    4.40    1.70
   2  -2  28    2.60    1.40
  -3   2 -28    0.70    1.10
   3  -2  28    1.50    0.90
  -4   2 -28    5.40    1.80
   4  -2  28    6.80    1.80
   6   1 -28    1.50    0.90
   6   1 -28    0.70    1.00
   5   1 -28    1.50    1.10
   5   1 -28    4.20    1.70
   5   1 -28    2.70    1.10
   4   1 -28    4.90    1.40
   4   1 -28    6.20    1.60
   4   1 -28   26.90   11.30
   4   1 -28    6.00    4.70
   3   1 -28    6.60    1.50
   3   1 -28   15.80    7.90
   3   1 -28    5.00    1.50
   3   1 -28    2.80    2.30
   2   1 -28    1.90    1.00
   2   1 -28    2.90    2.20
   2   1 -28   -0.20    4.10
   1   1 -28   51.89    4.60
   1   1 -28   41.70   10.90
   1   1 -28   59.19    6.30
   0   1 -28  352.16   33.90
   0   1 -28  417.16   26.40
  -1   1 -28   58.69    6.40
  -1   1 -28   62.59   12.70
   1  -1  28   58.29    5.20
  -2   1 -28   40.80    5.00
  -2   1 -28   36.30   10.70
  -3   1 -28    1.60    1.10
   3  -1  28    1.40    1.00
  -4   1 -28    1.40    1.40
   4  -1  28    0.90    1.00
  -5   1 -28    8.10    2.50
   5  -1  28    6.30    1.20
   6   0 -28    0.70    0.90
   6   0 -28    3.60    2.10
   6   0 -28    2.70    1.20
   5   0 -28   -0.50    0.70
   5   0 -28    2.30    1.40
   5   0 -28    1.60    1.00
   4   0 -28   75.29    6.00
   4   0 -28   81.59    6.50
   4   0 -28   83.59    8.00
   4   0 -28   71.79   14.80
   3   0 -28    0.20    1.80
   3   0 -28    0.10    0.90
   3   0 -28   -1.20    1.30
   2   0 -28   13.20    3.30
   2   0 -28    9.70    6.10
   2   0 -28   17.80    2.50
   1   0 -28   -3.60    4.70
   1   0 -28    0.90    1.50
   0   0 -28  415.06   27.90
   0   0 -28  419.06   35.70
  -1   0 -28    5.10    5.50
  -2   0 -28   18.40    9.90
  -3   0 -28   -0.70    1.30
   3   0  28    2.50    1.00
  -4   0 -28   -0.10    1.10
   5   0  28   -0.30    0.70
   6  -1 -28    0.30    0.70
   6  -1 -28    1.10    0.70
   6  -1 -28    1.50    1.00
   5  -1 -28    0.40    0.80
   5  -1 -28    1.80    1.30
   5  -1 -28   -1.00    0.70
   4  -1 -28    3.30    1.30
   4  -1 -28    3.00    1.90
   4  -1 -28    5.80    1.60
   3  -1 -28    3.30    1.50
   3  -1 -28    8.40    1.70
   3  -1 -28    3.80    2.00
   3  -1 -28   -1.10    5.60
   2  -1 -28   -1.00    4.70
   2  -1 -28    1.10    1.70
   2  -1 -28    0.80    1.00
   0  -1 -28  357.66   32.30
   0  -1 -28  385.76   25.80
  -1  -1 -28   36.90    9.50
  -1  -1 -28   47.10    5.80
  -2  -1 -28   35.90    4.90
  -3  -1 -28    1.60    2.00
  -4  -1 -28   -0.20    1.70
   4   1  28    1.00    1.00
   4   1  28    4.00    1.30
   5   1  28    8.30    1.80
   6  -2 -28    2.90    1.10
   6  -2 -28    2.60    0.90
   6  -2 -28    1.70    0.70
   5  -2 -28    4.20    1.20
   5  -2 -28    7.40    2.00
   5  -2 -28    5.10    1.40
   4  -2 -28   10.20    1.70
   4  -2 -28    9.90    2.20
   3  -2 -28   14.60    7.40
   3  -2 -28    8.00    2.00
   3  -2 -28    7.80    2.90
   2  -2 -28   39.50    5.90
   2  -2 -28   51.19   12.10
   1  -2 -28  204.28   16.00
   1  -2 -28  196.68   22.00
   0  -2 -28  104.99   14.50
   0  -2 -28   76.59    8.60
  -1  -2 -28   58.09    6.70
  -2  -2 -28    4.70    1.90
  -3  -2 -28    2.40    1.80
   4   2  28    7.20    1.60
   5  -3 -28    1.60    0.80
   5  -3 -28    1.00    0.90
   4  -3 -28    9.80    2.00
   4  -3 -28   10.20    2.50
   3  -3 -28    5.90    2.70
   2  -3 -28   74.79    8.40
   1  -3 -28   -3.50    6.50
   1  -3 -28    8.00    3.10
   0  -3 -28   10.30    3.10
   0  -3 -28    5.50    7.00
  -1  -3 -28  244.98   18.20
  -2  -3 -28    0.60    2.00
  -3  -3 -28    6.60    3.50
   4   3  28    7.50    1.50
   5  -4 -28    5.80    1.60
   5  -4 -28    5.30    1.40
   4  -4 -28    0.60    1.00
   3  -4 -28    2.50    1.10
   1  -4 -28  123.09   11.30
  -1   4  28  122.89    9.20
   0  -4 -28   20.20    4.80
  -1  -4 -28   -0.90    1.60
  -2  -4 -28   15.50    4.10
  -2  -4 -28   12.60    3.30
  -3  -4 -28   -0.30    1.80
   3  -5 -28   22.50    2.80
  -3   5  28   23.10    3.00
   2  -5 -28    2.30    1.30
  -2   5  28   -2.70    1.30
   1  -5 -28    4.00    1.60
   0  -5 -28    2.40    1.40
   3   5 -29    7.20    1.50
   2   5 -29   54.49    5.30
  -1   5 -29    1.10    1.80
   4   4 -29    1.40    0.90
   3   4 -29    0.70    1.00
   2   4 -29   19.50    3.00
   1   4 -29    3.40    2.90
   0   4 -29    0.30    1.70
  -1   4 -29   -0.30    1.30
  -2   4 -29    1.20    1.40
   2  -4  29    1.40    1.60
  -3   4 -29    3.60    1.30
   3  -4  29    4.30    1.30
   5   3 -29    1.20    0.80
   5   3 -29   -0.30    0.60
   4   3 -29    8.20    1.40
   4   3 -29    6.50    1.70
   3   3 -29    7.50    1.60
   3   3 -29    5.80    1.30
   2   3 -29   65.19    6.60
   2   3 -29   60.69    4.90
   1   3 -29  142.09   11.20
   0   3 -29   13.20    3.20
  -1   3 -29    2.00    1.60
  -2   3 -29    9.90    2.40
   2  -3  29    9.90    1.90
  -3   3 -29    2.70    1.50
   3  -3  29    1.70    1.40
   5   2 -29    3.80    1.30
   5   2 -29    7.90    1.50
   4   2 -29   40.20    3.60
   4   2 -29   35.90    3.50
   3   2 -29    7.80    1.50
   3   2 -29   15.20    4.60
   3   2 -29    9.20    1.70
   2   2 -29   88.99   16.50
   2   2 -29   82.59    7.70
   1   2 -29    1.10    1.50
   0   2 -29    6.00    9.20
  -1   2 -29  -11.40    9.60
  -1   2 -29   -1.50    1.00
   1  -2  29    1.40    1.10
  -2   2 -29   -0.70    0.80
   2  -2  29    0.60    1.10
  -3   2 -29    1.60    1.10
   3  -2  29    1.80    1.00
  -4   2 -29    7.50    2.10
   4  -2  29    7.60    1.50
   6   1 -29   -0.50    0.70
   6   1 -29    0.90    0.80
   5   1 -29    8.90    2.50
   5   1 -29   14.20    2.10
   5   1 -29   11.40    1.80
   4   1 -29   21.50    2.70
   4   1 -29   21.70    2.60
   3   1 -29   15.90    8.10
   3   1 -29   21.10    3.60
   3   1 -29   13.70    2.90
   3   1 -29   19.00    2.50
   2   1 -29    3.70    5.20
   2   1 -29    2.00    1.10
   2   1 -29    3.80    2.10
   1   1 -29  176.68   22.00
   1   1 -29  190.48   14.40
   0   1 -29    1.90    1.50
   0   1 -29   -1.20    6.10
  -1   1 -29   25.30    4.10
  -1   1 -29   42.70   10.50
  -2   1 -29   10.40    2.80
   2  -1  29    7.30    1.90
  -3   1 -29    3.60    1.60
   3  -1  29    4.70    1.30
  -4   1 -29    1.90    1.50
   4  -1  29    0.20    0.70
   6   0 -29    1.10    1.80
   6   0 -29    0.10    0.70
   6   0 -29   -0.30    0.60
   5   0 -29   -1.20    0.90
   5   0 -29    1.20    1.10
   5   0 -29    0.50    0.80
   4   0 -29    0.90    1.00
   4   0 -29   -1.90    2.70
   4   0 -29   -0.70    0.70
   3   0 -29  218.08   15.00
   3   0 -29  237.38   17.40
   3   0 -29  250.47   15.40
   2   0 -29    2.00    1.50
   2   0 -29    3.10    5.00
   1   0 -29   49.00    6.20
   1   0 -29   64.19   11.60
   0   0 -29   -2.00    4.90
   0   0 -29   -1.00    1.20
  -1   0 -29    6.20    5.80
  -1   0 -29    2.30    1.50
  -2   0 -29    6.20    6.90
   2   0  29    3.10    2.20
  -3   0 -29    0.60    1.10
   3   0  29    0.60    1.10
  -4   0 -29    0.30    1.60
   4   0  29    1.20    0.80
   6  -1 -29   -0.30    0.70
   6  -1 -29   -0.20    0.40
   6  -1 -29   -0.70    1.00
   5  -1 -29   13.00    2.00
   5  -1 -29   12.90    2.00
   5  -1 -29   11.50    2.30
   4  -1 -29   23.50    2.70
   4  -1 -29   19.00    2.50
   3  -1 -29   12.10    3.00
   3  -1 -29   16.00    7.90
   3  -1 -29   15.90    2.50
   2  -1 -29    2.60    1.30
   2  -1 -29    1.60    1.80
   2  -1 -29   15.60    6.10
   1  -1 -29  118.99   16.60
   1  -1 -29  173.18   13.20
   0  -1 -29    8.20    5.00
  -1  -1 -29   12.70    3.00
  -1  -1 -29   31.00    9.20
  -2  -1 -29    7.80    2.40
  -3  -1 -29    0.90    1.80
  -4  -1 -29    3.90    2.10
   4   1  29    1.40    1.30
   5  -2 -29    5.70    1.20
   5  -2 -29    6.00    1.70
   5  -2 -29    6.40    1.20
   4  -2 -29   36.80    3.20
   4  -2 -29   32.10    3.40
   4  -2 -29   40.90    4.40
   3  -2 -29   14.40    3.60
   2  -2 -29   50.09   10.90
   2  -2 -29   75.79    8.00
   1  -2 -29   -1.20    4.10
   1  -2 -29    4.60    2.40
   0  -2 -29    2.40    1.80
   0  -2 -29    7.20    5.20
  -1  -2 -29    9.50    6.30
  -2  -2 -29   -0.30    1.50
  -3  -2 -29    2.10    1.80
   4   2  29    7.40    1.50
   5  -3 -29   -0.20    0.70
   5  -3 -29    0.10    1.40
   4  -3 -29    6.70    1.80
   2  -3 -29   56.99    6.80
   1  -3 -29  120.59   11.10
   0  -3 -29    7.10    2.90
  -1  -3 -29   -0.10    1.50
  -2  -3 -29    5.80    2.10
   4  -4 -29    1.40    1.00
   3  -4 -29    3.60    1.40
   1  -4 -29    1.90    1.60
   0  -4 -29   -0.20    1.60
  -1  -4 -29   -0.80    1.90
   3  -5 -29   10.80    2.10
  -3   5  29   10.00    2.10
   2  -5 -29   60.49    5.20
  -2   5  29   59.49    4.90
   1  -5 -29   -0.80    1.20
   1  -5  30    1.70    0.80
   4   4 -30    0.00    0.80
   3   4 -30    2.10    1.00
   2   4 -30    6.90    1.60
   1   4 -30   -6.10    4.60
   0   4 -30    3.10    1.80
  -1   4 -30    2.30    1.90
  -2   4 -30    3.80    1.60
   2  -4  30    2.40    1.00
   5   3 -30    1.00    0.80
   5   3 -30   -0.90    0.60
   4   3 -30    4.10    1.00
   4   3 -30    4.90    1.30
   3   3 -30   26.10    3.70
   2   3 -30    2.90    3.00
   1   3 -30    5.70    2.10
   0   3 -30   -0.10    1.40
  -1   3 -30    5.70    2.30
   1  -3  30    4.50    1.20
  -2   3 -30    1.30    1.40
   2  -3  30    2.30    1.30
  -3   3 -30    0.90    1.10
   3  -3  30    1.70    1.00
   5   2 -30    8.70    1.50
   5   2 -30    7.10    1.50
   4   2 -30   10.80    1.80
   4   2 -30    6.20    1.40
   3   2 -30    1.60    1.00
   3   2 -30   -0.20    1.00
   3   2 -30   -0.10    3.10
   2   2 -30    7.50    2.60
   1   2 -30    7.20    9.60
   1   2 -30    6.80    2.50
   0   2 -30   19.80   11.10
  -1   2 -30    0.90    1.50
   1  -2  30    2.00    1.20
  -2   2 -30    0.30    1.10
   2  -2  30    1.60    1.00
  -3   2 -30    0.90    1.10
   3  -2  30    0.40    0.80
  -4   2 -30    2.10    1.10
   4  -2  30    5.10    1.10
   5   1 -30   10.50    1.80
   5   1 -30    6.60    1.30
   4   1 -30   42.60    3.70
   4   1 -30   43.90    4.30
   4   1 -30   35.50    3.60
   3   1 -30   43.80    3.90
   3   1 -30   48.00    5.70
   3   1 -30   46.80    4.10
   2   1 -30   27.10    3.70
   2   1 -30   29.40    4.50
   2   1 -30   50.19   15.40
   1   1 -30    0.00    1.50
   1   1 -30   -2.60    5.70
   0   1 -30    8.70    7.50
  -1   1 -30    0.00    1.20
  -1   1 -30   -0.80    6.40
  -2   1 -30    1.60    1.30
   2  -1  30   -0.60    1.20
  -3   1 -30   -1.10    0.90
   3  -1  30   -1.60    1.40
  -4   1 -30   -1.80    1.70
   4  -1  30   -1.30    0.80
   6   0 -30    2.40    0.90
   6   0 -30    2.30    0.80
   5   0 -30    0.70    0.80
   5   0 -30    0.80    1.20
   5   0 -30   -0.80    0.80
   4   0 -30   -1.00    2.00
   4   0 -30    2.80    1.10
   3   0 -30    1.90    1.90
   3   0 -30   -1.50    0.70
   2   0 -30    3.90    2.00
   2   0 -30    7.10    1.70
   2   0 -30    9.60    6.60
   1   0 -30    1.30    5.40
   1   0 -30    1.90    1.90
   0   0 -30   -0.80    4.20
   0   0 -30    4.80    2.40
  -1   0 -30   -8.90    6.70
  -1   0 -30   -0.30    1.10
  -2   0 -30    3.30    1.90
  -3   0 -30    2.60    1.40
   3   0  30   -1.60    1.00
  -4   0 -30    0.00    1.60
   4   0  30    1.70    1.30
   5  -1 -30    7.70    1.40
   5  -1 -30   12.20    2.40
   5  -1 -30   11.50    1.70
   4  -1 -30   41.10    3.80
   4  -1 -30   37.90    3.60
   3  -1 -30   50.69    6.20
   3  -1 -30   42.90    4.10
   2  -1 -30   39.30   10.10
   2  -1 -30   16.20    3.50
   1  -1 -30    9.50    5.80
   0  -1 -30   -1.40    1.40
   0  -1 -30   -0.70    5.50
  -1  -1 -30    1.60    1.30
  -1  -1 -30   -2.90    7.00
  -2  -1 -30    1.50    1.40
  -3  -1 -30    1.80    1.10
  -4  -1 -30   -0.80    1.80
   5  -2 -30    7.30    1.20
   5  -2 -30    7.60    1.90
   4  -2 -30   10.20    1.50
   4  -2 -30    6.00    1.60
   3  -2 -30    3.80    2.00
   2  -2 -30   -1.00    1.60
   1  -2 -30   -3.80    6.50
   1  -2 -30    6.30    2.30
   0  -2 -30    3.20    2.10
   0  -2 -30   -9.40    5.10
  -1  -2 -30    1.30    1.50
  -2  -2 -30   -0.90    1.20
  -3  -2 -30    2.90    1.70
   4   2  30    2.40    1.30
   5  -3 -30   -0.10    0.80
   4  -3 -30    4.90    1.60
   2  -3 -30    2.40    1.90
   1  -3 -30    4.80    2.40
   0  -3 -30    0.90    1.50
  -1  -3 -30    4.90    2.30
  -2  -3 -30    2.70    2.20
   4  -4 -30    0.20    0.90
   3  -4 -30    4.80    1.80
   2  -4 -30    1.30    1.20
  -2   4  30    3.60    2.10
   0  -4 -30    0.60    1.30
  -1  -4 -30    1.60    1.90
   2  -5 -30    2.20    1.30
   1  -5 -30    7.80    1.80
   0  -5 -30    5.30    2.70
   3   4 -31    3.00    1.10
   0   4 -31    5.10    2.60
  -1   4 -31    1.50    2.10
   1  -4  31   -0.30    0.70
  -2   4 -31    0.70    1.20
   2  -4  31   -0.10    0.80
   4   3 -31    3.80    1.00
   4   3 -31    2.90    0.90
   3   3 -31   13.20    2.00
   1   3 -31    3.50    1.90
   0   3 -31   16.20    3.20
  -1   3 -31   40.20    4.50
   1  -3  31   36.00    4.60
  -2   3 -31    2.20    1.70
   2  -3  31    4.70    1.10
  -3   3 -31    0.40    0.90
   3  -3  31    1.30    0.80
   5   2 -31    0.30    0.60
   5   2 -31    0.60    0.80
   4   2 -31   -0.10    0.80
   4   2 -31    1.10    0.70
   3   2 -31   -0.10    0.70
   3   2 -31   -0.90    1.40
   2   2 -31   11.10    2.90
   1   2 -31    8.70    2.80
   0   2 -31    1.40    1.30
  -1   2 -31    1.60    1.80
   1  -2  31    2.60    1.30
  -2   2 -31   -1.10    1.00
   2  -2  31    1.30    1.50
  -3   2 -31    0.90    0.90
   3  -2  31    1.90    1.00
   5   1 -31   20.00    3.00
   5   1 -31   15.20    1.90
   4   1 -31    5.00    1.20
   3   1 -31    2.90    1.00
   3   1 -31    5.70    2.50
   2   1 -31    6.20    1.40
   2   1 -31   13.40    3.20
   1   1 -31  116.39   18.20
   1   1 -31   97.99    9.10
   0   1 -31   26.00    4.10
   0   1 -31   34.30   11.00
  -1   1 -31    4.00    2.00
  -2   1 -31    9.60    2.70
  -3   1 -31    4.50    1.80
   3  -1  31    4.80    1.20
  -4   1 -31    1.70    1.50
   4  -1  31    5.20    1.20
   5   0 -31    3.20    1.50
   5   0 -31    4.10    1.10
   5   0 -31    3.00    0.90
   4   0 -31   -1.30    0.60
   4   0 -31   -1.00    1.20
   3   0 -31   26.50    4.70
   3   0 -31   18.20    2.50
   2   0 -31   -3.50    5.40
   2   0 -31    4.10    1.90
   1   0 -31   10.50    5.70
   1   0 -31    5.50    2.30
   0   0 -31   -3.10    4.90
   0   0 -31    2.70    1.80
  -1   0 -31    7.40    2.40
  -2   0 -31   -0.40    1.40
  -3   0 -31    3.90    1.70
  -4   0 -31    0.00    1.30
   5  -1 -31    9.20    2.10
   5  -1 -31   12.50    2.30
   5  -1 -31   17.10    1.90
   4  -1 -31    3.50    1.30
   4  -1 -31    3.00    1.10
   4  -1 -31    1.70    1.20
   3  -1 -31    6.30    2.40
   3  -1 -31    3.90    1.30
   2  -1 -31   12.30    3.10
   1  -1 -31  103.19    9.40
   1  -1 -31   76.79   14.70
   0  -1 -31   31.80   11.00
   0  -1 -31   24.60    4.30
  -1  -1 -31    1.70    1.50
  -2  -1 -31    6.30    2.20
  -3  -1 -31    4.80    2.00
   5  -2 -31    1.30    0.90
   5  -2 -31    0.80    0.80
   4  -2 -31    0.50    0.90
   3  -2 -31    0.70    1.50
   2  -2 -31    4.00    2.10
   1  -2 -31   16.20    3.90
   0  -2 -31    1.50    1.30
  -1  -2 -31    6.60    3.00
  -2  -2 -31   -1.20    1.20
  -3  -2 -31   -1.30    1.90
   4  -3 -31    5.30    3.10
   3  -3 -31   19.80    3.00
   1  -3 -31    2.00    1.50
   0  -3 -31   12.90    3.20
  -1  -3 -31   36.50    4.80
  -2  -3 -31   -1.10    3.80
   3  -4 -31    1.70    1.00
   2  -4 -31   -2.30    1.70
  -2   4  31   -1.20    1.60
   0  -4 -31    2.10    2.00
  -1  -4 -31    0.00    1.90
   0   4 -32    1.90    2.10
   0  -4  32   -0.90    0.90
  -1   4 -32    0.60    1.20
   1  -4  32    0.20    0.70
   4   3 -32    4.20    1.10
   1   3 -32    4.30    2.50
   0   3 -32   15.10    3.10
   0  -3  32    9.10    1.60
  -1   3 -32    4.00    1.90
   1  -3  32    4.30    1.40
  -2   3 -32    7.10    1.90
   2  -3  32    5.00    1.40
   4   2 -32   18.10    1.90
   4   2 -32   15.20    2.10
   3   2 -32   17.80    2.10
   2   2 -32    1.20    2.00
   1   2 -32    7.30    2.60
   0   2 -32    4.50    1.90
  -1   2 -32    2.10    1.20
[truncated: 6,336 more chars]
