# Supplementary material for: A practical preparation of bicyclic boronates via metal-free heteroatom-directed alkenyl sp2-C‒H borylation
Source: Commun Chem. 2023 Aug 23;6:176. doi: 10.1038/s42004-023-00976-5 (PMC10447525; doi:10.1038/s42004-023-00976-5)
Supplement: Supplementary file 5 — Supplementary Data 2-8-the cif files [file 42004_2023_976_MOESM5_ESM.zip › Supplementary Data 4-the cif file of 3bh/cu_20210421ppy0561_0m.cif]

 
data_cu_20210421ppy0561_0m
 
_audit_creation_method            'SHELXL-2018/3'
_shelx_SHELXL_version_number      '2018/3'
_chemical_name_systematic         ?
_chemical_name_common             ?
_chemical_melting_point           ?
_chemical_formula_moiety          ?
_chemical_formula_sum
 'C11 H14 B N O' 
_chemical_formula_weight          187.04

loop_
 _atom_type_symbol
 _atom_type_description
 _atom_type_scat_dispersion_real
 _atom_type_scat_dispersion_imag
 _atom_type_scat_source
 'C'  'C'   0.0181   0.0091
 'International Tables Vol C Tables 4.2.6.8 and 6.1.1.4'
 'H'  'H'   0.0000   0.0000
 'International Tables Vol C Tables 4.2.6.8 and 6.1.1.4'
 'N'  'N'   0.0311   0.0180
 'International Tables Vol C Tables 4.2.6.8 and 6.1.1.4'
 'O'  'O'   0.0492   0.0322
 'International Tables Vol C Tables 4.2.6.8 and 6.1.1.4'
 'B'  'B'   0.0090   0.0039
 'International Tables Vol C Tables 4.2.6.8 and 6.1.1.4'
 
_space_group_crystal_system       orthorhombic
_space_group_IT_number            19
_space_group_name_H-M_alt         'P 21 21 21'
_space_group_name_Hall            'P 2ac 2ab'
 
_shelx_space_group_comment
;
The symmetry employed for this shelxl refinement is uniquely defined
by the following loop, which should always be used as a source of
symmetry information in preference to the above space-group names.
They are only intended as comments.
;
 
loop_
 _space_group_symop_operation_xyz
 'x, y, z'
 'x+1/2, -y+1/2, -z'
 '-x, y+1/2, -z+1/2'
 '-x+1/2, -y, z+1/2'
 
_cell_length_a                    7.607(7)
_cell_length_b                    8.056(5)
_cell_length_c                    16.584(9)
_cell_angle_alpha                 90
_cell_angle_beta                  90
_cell_angle_gamma                 90
_cell_volume                      1016.3(13)
_cell_formula_units_Z             4
_cell_measurement_temperature     293(2)
_cell_measurement_reflns_used     5342
_cell_measurement_theta_min       6.0913
_cell_measurement_theta_max       64.8370
 
_exptl_crystal_description        plate
_exptl_crystal_colour             'clear light colourless'
_exptl_crystal_density_meas       ?
_exptl_crystal_density_method     ?
_exptl_crystal_density_diffrn     1.222          
_exptl_crystal_F_000              400
_exptl_transmission_factor_min    ?
_exptl_transmission_factor_max    ?
_exptl_crystal_size_max           0.180
_exptl_crystal_size_mid           0.160
_exptl_crystal_size_min           0.090
_exptl_absorpt_coefficient_mu     0.597
_shelx_estimated_absorpt_T_min    0.900
_shelx_estimated_absorpt_T_max    0.948
_exptl_absorpt_correction_type   multi-scan
_exptl_absorpt_correction_T_min  0.6062
_exptl_absorpt_correction_T_max  0.7526
_exptl_absorpt_process_details
;
 SADABS 2016/2: Krause, L., Herbst-Irmer, R., Sheldrick G.M. & Stalke D.,
 J. Appl. Cryst. 48 (2015) 3-10
;
_exptl_absorpt_special_details    ?
_diffrn_ambient_temperature       293(2)
_diffrn_radiation_wavelength      1.54184
_diffrn_radiation_type            CuK\a
_diffrn_source                    ?
_diffrn_measurement_device_type   'd8 venture'
_diffrn_measurement_method        ?
_diffrn_detector_area_resol_mean  ?
_diffrn_reflns_number             9077
_diffrn_reflns_av_unetI/netI      0.0406
_diffrn_reflns_av_R_equivalents   0.0634
_diffrn_reflns_limit_h_min        -7
_diffrn_reflns_limit_h_max        8
_diffrn_reflns_limit_k_min        -8
_diffrn_reflns_limit_k_max        9
_diffrn_reflns_limit_l_min        -14
_diffrn_reflns_limit_l_max        19
_diffrn_reflns_theta_min          6.107
_diffrn_reflns_theta_max          65.420
_diffrn_reflns_theta_full         65.420
_diffrn_measured_fraction_theta_max   0.993
_diffrn_measured_fraction_theta_full  0.993
_diffrn_reflns_Laue_measured_fraction_max    0.993
_diffrn_reflns_Laue_measured_fraction_full   0.993
_diffrn_reflns_point_group_measured_fraction_max   0.975
_diffrn_reflns_point_group_measured_fraction_full  0.975
_reflns_number_total              1702
_reflns_number_gt                 1575
_reflns_threshold_expression      'I > 2\s(I)'
_reflns_Friedel_coverage          0.651
_reflns_Friedel_fraction_max      0.948
_reflns_Friedel_fraction_full     0.948
 
_reflns_special_details
;
 Reflections were merged by SHELXL according to the crystal
 class for the calculation of statistics and refinement.
 
 _reflns_Friedel_fraction is defined as the number of unique
 Friedel pairs measured divided by the number that would be
 possible theoretically, ignoring centric projections and
 systematic absences.
;
 
_computing_data_collection        ?
_computing_cell_refinement        ?
_computing_data_reduction         ?
_computing_structure_solution     'SHELXT 2018/2 (Sheldrick, 2018)'
_computing_structure_refinement 'SHELXL-2018/3 (Sheldrick, 2018)'
_computing_molecular_graphics     ?
_computing_publication_material   ?
_refine_special_details           ?
_refine_ls_structure_factor_coef  Fsqd
_refine_ls_matrix_type            full
_refine_ls_weighting_scheme       calc
_refine_ls_weighting_details
'w=1/[\s^2^(Fo^2^)+(0.0451P)^2^+0.1532P] where P=(Fo^2^+2Fc^2^)/3'
_atom_sites_solution_primary      ?
_atom_sites_solution_secondary    ?
_atom_sites_solution_hydrogens    geom
_refine_ls_hydrogen_treatment     constr
_refine_ls_extinction_method      none
_refine_ls_extinction_coef        .
_refine_ls_abs_structure_details
;
 Flack x determined using 594 quotients [(I+)-(I-)]/[(I+)+(I-)]
 (Parsons, Flack and Wagner, Acta Cryst. B69 (2013) 249-259).
;
_refine_ls_abs_structure_Flack    0.14(18)
_chemical_absolute_configuration  ?
_refine_ls_number_reflns          1702
_refine_ls_number_parameters      130
_refine_ls_number_restraints      0
_refine_ls_R_factor_all           0.0378
_refine_ls_R_factor_gt            0.0339
_refine_ls_wR_factor_ref          0.0892
_refine_ls_wR_factor_gt           0.0867
_refine_ls_goodness_of_fit_ref    1.051
_refine_ls_restrained_S_all       1.051
_refine_ls_shift/su_max           0.000
_refine_ls_shift/su_mean          0.000
 
loop_
 _atom_site_label
 _atom_site_type_symbol
 _atom_site_fract_x
 _atom_site_fract_y
 _atom_site_fract_z
 _atom_site_U_iso_or_equiv
 _atom_site_adp_type
 _atom_site_occupancy
 _atom_site_site_symmetry_order  
 _atom_site_calc_flag
 _atom_site_refinement_flags_posn
 _atom_site_refinement_flags_adp
 _atom_site_refinement_flags_occupancy
 _atom_site_disorder_assembly
 _atom_site_disorder_group
O1 O 0.04290(18) 0.57645(18) 0.16205(8) 0.0325(4) Uani 1 1 d . . . . .
B1 B 0.1298(3) 0.5735(3) 0.23438(13) 0.0285(5) Uani 1 1 d . . . . .
N1 N 0.2981(2) 0.6527(2) 0.23668(10) 0.0275(4) Uani 1 1 d . . . . .
C1 C -0.1286(3) 0.5060(3) 0.15567(14) 0.0383(5) Uani 1 1 d . . . . .
H4 H -0.119313 0.387334 0.152216 0.057 Uiso 1 1 calc R U . . .
H1 H -0.185470 0.547753 0.108146 0.057 Uiso 1 1 calc R U . . .
H3 H -0.196429 0.535369 0.202349 0.057 Uiso 1 1 calc R U . . .
C3 C 0.3989(3) 0.6554(2) 0.30636(12) 0.0276(5) Uani 1 1 d . . . . .
C4 C 0.3370(3) 0.5766(3) 0.37708(11) 0.0283(5) Uani 1 1 d . . . . .
C5 C 0.4455(3) 0.5809(3) 0.44554(12) 0.0338(5) Uani 1 1 d . . . . .
H5 H 0.406672 0.530406 0.492716 0.041 Uiso 1 1 calc R U . . .
C6 C 0.6073(3) 0.6571(3) 0.44528(13) 0.0383(5) Uani 1 1 d . . . . .
H2 H 0.676991 0.656345 0.491350 0.046 Uiso 1 1 calc R U . . .
C7 C 0.5641(3) 0.7346(3) 0.30815(13) 0.0334(5) Uani 1 1 d . . . . .
H11 H 0.604838 0.787907 0.262050 0.040 Uiso 1 1 calc R U . . .
C8 C 0.6654(3) 0.7349(3) 0.37598(14) 0.0386(5) Uani 1 1 d . . . . .
H10 H 0.774086 0.787750 0.375591 0.046 Uiso 1 1 calc R U . . .
C9 C 0.1662(3) 0.4946(2) 0.37835(12) 0.0309(5) Uani 1 1 d . . . . .
C10 C 0.1060(3) 0.4127(3) 0.45441(13) 0.0435(6) Uani 1 1 d . . . . .
H8 H -0.006678 0.362085 0.445646 0.065 Uiso 1 1 calc R U . . .
H7 H 0.096437 0.494243 0.496412 0.065 Uiso 1 1 calc R U . . .
H6 H 0.189399 0.329294 0.470009 0.065 Uiso 1 1 calc R U . . .
C11 C 0.0665(3) 0.4926(3) 0.31133(12) 0.0324(5) Uani 1 1 d . . . . .
H9 H -0.042780 0.440819 0.312379 0.039 Uiso 1 1 calc R U . . .
C12 C 0.3695(3) 0.7329(3) 0.16497(12) 0.0354(5) Uani 1 1 d . . . . .
H13 H 0.387667 0.848767 0.175699 0.053 Uiso 1 1 calc R U . . .
H12 H 0.288328 0.720648 0.121053 0.053 Uiso 1 1 calc R U . . .
H14 H 0.479555 0.682204 0.150948 0.053 Uiso 1 1 calc R U . . .
 
loop_
 _atom_site_aniso_label
 _atom_site_aniso_U_11
 _atom_site_aniso_U_22
 _atom_site_aniso_U_33
 _atom_site_aniso_U_23
 _atom_site_aniso_U_13
 _atom_site_aniso_U_12
O1 0.0311(7) 0.0326(8) 0.0338(7) 0.0011(6) -0.0018(6) -0.0020(7)
B1 0.0311(12) 0.0220(10) 0.0324(11) -0.0033(9) 0.0017(10) 0.0032(11)
N1 0.0306(9) 0.0251(8) 0.0269(8) -0.0003(7) 0.0034(7) 0.0003(8)
C1 0.0325(11) 0.0431(13) 0.0392(11) -0.0013(10) -0.0042(10) -0.0030(11)
C3 0.0296(10) 0.0217(9) 0.0317(10) -0.0038(8) 0.0039(8) 0.0033(9)
C4 0.0328(11) 0.0230(10) 0.0290(10) -0.0041(8) 0.0026(8) 0.0020(9)
C5 0.0415(13) 0.0314(11) 0.0284(10) -0.0024(9) 0.0016(9) 0.0012(10)
C6 0.0399(12) 0.0403(12) 0.0348(11) -0.0049(10) -0.0064(10) -0.0024(11)
C7 0.0334(11) 0.0312(11) 0.0356(11) -0.0004(10) 0.0050(9) -0.0038(10)
C8 0.0333(11) 0.0385(12) 0.0439(12) -0.0039(10) 0.0000(10) -0.0063(11)
C9 0.0369(11) 0.0242(10) 0.0316(10) -0.0023(8) 0.0052(9) -0.0018(10)
C10 0.0530(15) 0.0436(13) 0.0338(11) -0.0003(10) 0.0033(10) -0.0160(12)
C11 0.0306(11) 0.0286(11) 0.0380(12) -0.0024(10) 0.0028(9) -0.0056(9)
C12 0.0345(11) 0.0404(12) 0.0312(11) 0.0054(9) 0.0036(10) -0.0029(11)
 
_geom_special_details
;
 All esds (except the esd in the dihedral angle between two l.s. planes)
 are estimated using the full covariance matrix.  The cell esds are taken
 into account individually in the estimation of esds in distances, angles
 and torsion angles; correlations between esds in cell parameters are only
 used when they are defined by crystal symmetry.  An approximate (isotropic)
 treatment of cell esds is used for estimating esds involving l.s. planes.
;
 
loop_
 _geom_bond_atom_site_label_1
 _geom_bond_atom_site_label_2
 _geom_bond_distance
 _geom_bond_site_symmetry_2
 _geom_bond_publ_flag
O1 B1 1.370(3) . ?
O1 C1 1.427(3) . ?
B1 N1 1.431(3) . ?
B1 C11 1.512(3) . ?
N1 C3 1.387(2) . ?
N1 C12 1.459(3) . ?
C1 H4 0.9600 . ?
C1 H1 0.9600 . ?
C1 H3 0.9600 . ?
C3 C7 1.409(3) . ?
C3 C4 1.414(3) . ?
C4 C5 1.404(3) . ?
C4 C9 1.458(3) . ?
C5 C6 1.375(3) . ?
C5 H5 0.9300 . ?
C6 C8 1.382(3) . ?
C6 H2 0.9300 . ?
C7 C8 1.364(3) . ?
C7 H11 0.9300 . ?
C8 H10 0.9300 . ?
C9 C11 1.346(3) . ?
C9 C10 1.496(3) . ?
C10 H8 0.9600 . ?
C10 H7 0.9600 . ?
C10 H6 0.9600 . ?
C11 H9 0.9300 . ?
C12 H13 0.9600 . ?
C12 H12 0.9600 . ?
C12 H14 0.9600 . ?
 
loop_
 _geom_angle_atom_site_label_1
 _geom_angle_atom_site_label_2
 _geom_angle_atom_site_label_3
 _geom_angle
 _geom_angle_site_symmetry_1
 _geom_angle_site_symmetry_3
 _geom_angle_publ_flag
B1 O1 C1 119.95(17) . . ?
O1 B1 N1 116.57(18) . . ?
O1 B1 C11 126.4(2) . . ?
N1 B1 C11 117.05(18) . . ?
C3 N1 B1 121.60(16) . . ?
C3 N1 C12 117.80(16) . . ?
B1 N1 C12 120.60(16) . . ?
O1 C1 H4 109.5 . . ?
O1 C1 H1 109.5 . . ?
H4 C1 H1 109.5 . . ?
O1 C1 H3 109.5 . . ?
H4 C1 H3 109.5 . . ?
H1 C1 H3 109.5 . . ?
N1 C3 C7 121.16(17) . . ?
N1 C3 C4 119.97(17) . . ?
C7 C3 C4 118.86(18) . . ?
C5 C4 C3 117.62(19) . . ?
C5 C4 C9 121.57(19) . . ?
C3 C4 C9 120.80(17) . . ?
C6 C5 C4 122.3(2) . . ?
C6 C5 H5 118.8 . . ?
C4 C5 H5 118.8 . . ?
C5 C6 C8 119.4(2) . . ?
C5 C6 H2 120.3 . . ?
C8 C6 H2 120.3 . . ?
C8 C7 C3 121.5(2) . . ?
C8 C7 H11 119.3 . . ?
C3 C7 H11 119.3 . . ?
C7 C8 C6 120.3(2) . . ?
C7 C8 H10 119.8 . . ?
C6 C8 H10 119.8 . . ?
C11 C9 C4 119.75(19) . . ?
C11 C9 C10 121.2(2) . . ?
C4 C9 C10 119.03(19) . . ?
C9 C10 H8 109.5 . . ?
C9 C10 H7 109.5 . . ?
H8 C10 H7 109.5 . . ?
C9 C10 H6 109.5 . . ?
H8 C10 H6 109.5 . . ?
H7 C10 H6 109.5 . . ?
C9 C11 B1 120.81(19) . . ?
C9 C11 H9 119.6 . . ?
B1 C11 H9 119.6 . . ?
N1 C12 H13 109.5 . . ?
N1 C12 H12 109.5 . . ?
H13 C12 H12 109.5 . . ?
N1 C12 H14 109.5 . . ?
H13 C12 H14 109.5 . . ?
H12 C12 H14 109.5 . . ?
 
loop_
 _geom_torsion_atom_site_label_1
 _geom_torsion_atom_site_label_2
 _geom_torsion_atom_site_label_3
 _geom_torsion_atom_site_label_4
 _geom_torsion
 _geom_torsion_site_symmetry_1
 _geom_torsion_site_symmetry_2
 _geom_torsion_site_symmetry_3
 _geom_torsion_site_symmetry_4
 _geom_torsion_publ_flag
C1 O1 B1 N1 -177.54(17) . . . . ?
C1 O1 B1 C11 3.5(3) . . . . ?
O1 B1 N1 C3 -179.13(17) . . . . ?
C11 B1 N1 C3 -0.1(3) . . . . ?
O1 B1 N1 C12 0.6(3) . . . . ?
C11 B1 N1 C12 179.67(18) . . . . ?
B1 N1 C3 C7 -179.58(18) . . . . ?
C12 N1 C3 C7 0.7(3) . . . . ?
B1 N1 C3 C4 1.0(3) . . . . ?
C12 N1 C3 C4 -178.80(17) . . . . ?
N1 C3 C4 C5 179.02(18) . . . . ?
C7 C3 C4 C5 -0.5(3) . . . . ?
N1 C3 C4 C9 -1.2(3) . . . . ?
C7 C3 C4 C9 179.33(18) . . . . ?
C3 C4 C5 C6 -0.5(3) . . . . ?
C9 C4 C5 C6 179.75(19) . . . . ?
C4 C5 C6 C8 1.0(3) . . . . ?
N1 C3 C7 C8 -178.66(19) . . . . ?
C4 C3 C7 C8 0.8(3) . . . . ?
C3 C7 C8 C6 -0.2(3) . . . . ?
C5 C6 C8 C7 -0.7(3) . . . . ?
C5 C4 C9 C11 -179.7(2) . . . . ?
C3 C4 C9 C11 0.5(3) . . . . ?
C5 C4 C9 C10 -0.2(3) . . . . ?
C3 C4 C9 C10 179.97(19) . . . . ?
C4 C9 C11 B1 0.4(3) . . . . ?
C10 C9 C11 B1 -179.07(19) . . . . ?
O1 B1 C11 C9 178.3(2) . . . . ?
N1 B1 C11 C9 -0.6(3) . . . . ?
 
_refine_diff_density_max    0.138
_refine_diff_density_min   -0.139
_refine_diff_density_rms    0.033

_shelx_res_file
;
TITL cu_20210421ppy0561_0m_a.res in P2(1)2(1)2(1)
    cu_20210421ppy0561_0m.res
    created by SHELXL-2018/3 at 19:07:47 on 21-Apr-2021
CELL 1.54184 7.6067 8.0561 16.5842 90.000 90.000 90.000
ZERR 4.00 0.0073 0.0051 0.0088 0.000 0.000 0.000
LATT -1
SYMM x+1/2, -y+1/2, -z
SYMM -x, y+1/2, -z+1/2
SYMM -x+1/2, -y, z+1/2
SFAC C H N O B
UNIT 44 56 4 4 4
LIST 4
TEMP 20.000
SIZE 0.090 0.160 0.180
ACTA
L.S. 4
FMAP 2
PLAN -3 0 0.00
HTAB
BOND $H
CONF
WGHT    0.045100    0.153200
FVAR       1.09767
O1    4    0.042896    0.576450    0.162053    11.00000    0.03106    0.03263 =
         0.03376    0.00113   -0.00184   -0.00204
B1    5    0.129777    0.573504    0.234382    11.00000    0.03109    0.02197 =
         0.03243   -0.00329    0.00169    0.00320
N1    3    0.298133    0.652658    0.236676    11.00000    0.03061    0.02513 =
         0.02685   -0.00031    0.00336    0.00035
C1    1   -0.128604    0.505962    0.155669    11.00000    0.03248    0.04308 =
         0.03923   -0.00133   -0.00420   -0.00295
AFIX 137
H4    2   -0.119313    0.387334    0.152216    11.00000   -1.50000
H1    2   -0.185470    0.547753    0.108146    11.00000   -1.50000
H3    2   -0.196429    0.535369    0.202349    11.00000   -1.50000
AFIX   0
C3    1    0.398941    0.655418    0.306364    11.00000    0.02957    0.02166 =
         0.03171   -0.00378    0.00386    0.00332
C4    1    0.337035    0.576588    0.377083    11.00000    0.03285    0.02296 =
         0.02897   -0.00410    0.00264    0.00201
C5    1    0.445546    0.580889    0.445543    11.00000    0.04148    0.03138 =
         0.02839   -0.00238    0.00156    0.00116
AFIX  43
H5    2    0.406672    0.530406    0.492716    11.00000   -1.20000
AFIX   0
C6    1    0.607299    0.657140    0.445277    11.00000    0.03985    0.04028 =
         0.03483   -0.00492   -0.00644   -0.00242
AFIX  43
H2    2    0.676991    0.656345    0.491350    11.00000   -1.20000
AFIX   0
C7    1    0.564064    0.734643    0.308152    11.00000    0.03339    0.03116 =
         0.03560   -0.00043    0.00498   -0.00380
AFIX  43
H11   2    0.604838    0.787907    0.262050    11.00000   -1.20000
AFIX   0
C8    1    0.665375    0.734934    0.375979    11.00000    0.03334    0.03845 =
         0.04392   -0.00388   -0.00001   -0.00628
AFIX  43
H10   2    0.774086    0.787750    0.375591    11.00000   -1.20000
AFIX   0
C9    1    0.166239    0.494620    0.378346    11.00000    0.03687    0.02419 =
         0.03162   -0.00228    0.00521   -0.00181
C10   1    0.105951    0.412728    0.454414    11.00000    0.05304    0.04356 =
         0.03379   -0.00031    0.00330   -0.01599
AFIX 137
H8    2   -0.006678    0.362085    0.445646    11.00000   -1.50000
H7    2    0.096437    0.494243    0.496412    11.00000   -1.50000
H6    2    0.189399    0.329294    0.470009    11.00000   -1.50000
AFIX   0
C11   1    0.066462    0.492611    0.311332    11.00000    0.03061    0.02864 =
         0.03797   -0.00243    0.00279   -0.00562
AFIX  43
H9    2   -0.042780    0.440819    0.312379    11.00000   -1.20000
AFIX   0
C12   1    0.369521    0.732929    0.164966    11.00000    0.03455    0.04040 =
         0.03117    0.00537    0.00357   -0.00292
AFIX 137
H13   2    0.387667    0.848767    0.175699    11.00000   -1.50000
H12   2    0.288328    0.720648    0.121053    11.00000   -1.50000
H14   2    0.479555    0.682204    0.150948    11.00000   -1.50000
REM #####
AFIX   0
HKLF 4 1 1 0 0 0 1 0 0 0 1


REM  cu_20210421ppy0561_0m_a.res in P2(1)2(1)2(1)
REM wR2 = 0.089159, GooF = S = 1.05088, Restrained GooF = 1.05088 for all data
REM R1 = 0.033898 for 1575 Fo > 4sig(Fo) and 0.037798 for all 1702 data
REM 130 parameters refined using 0 restraints

END

WGHT      0.0451      0.1531

REM Instructions for potential hydrogen bonds
HTAB C12 O1

REM Highest difference peak  0.138,  deepest hole -0.139,  1-sigma level  0.033
Q1    1   0.2424  0.5563  0.3821  11.00000  0.05    0.14
Q2    1   0.2948  0.6797  0.1170  11.00000  0.05    0.12
Q3    1   0.3414  0.6615  0.3575  11.00000  0.05    0.12
;
_shelx_res_checksum   44353

_shelx_hkl_file
;
   1   0   0    0.02    0.19
   1   0   0   -0.10    0.19
  -2   0   0  715.14   32.26
   2   0   0  655.39   31.87
   2   0   0  710.81   31.95
  -3   0   0    0.41    1.04
   3   0   0    0.23    0.48
   3   0   0    0.42    0.59
   3   0   0    0.38    0.80
   3   0   0    3.76   17.76
  -4   0   0 3316.24  160.43
   4   0   0 3583.52  159.65
   4   0   0 3796.64  160.32
   4   0   0 3404.74  160.24
   5   0   0    0.67    0.90
   5   0   0   -1.45    0.82
   5   0   0   -0.06    1.01
   5   0   0   -0.41    0.81
   6   0   0   -1.63    1.55
   6   0   0    2.02    1.06
   6   0   0    0.56    1.25
   6   0   0    0.61    1.58
   7   0   0    1.38    3.08
   7   0   0    1.03    1.05
   7   0   0   -2.59    2.07
   8   0   0   20.84    3.56
   8   0   0   33.89    2.76
   8  -1   0   25.47    4.18
   8  -1   0   36.53    2.95
   7  -1   0  168.68   11.03
   7  -1   0  172.58   11.16
   7  -1   0  170.47    9.36
   6  -1   0   17.72    3.10
   6  -1   0   15.61    2.25
   6  -1   0    9.88    2.34
   6  -1   0   15.32    2.89
   5  -1   0  165.19    9.54
   5  -1   0  167.42    8.92
   5  -1   0  164.00    9.73
   5  -1   0  164.78    9.56
   4  -1   0  345.41   17.75
   4  -1   0  358.26   17.51
   4  -1   0  318.35   46.04
   4  -1   0  359.93   17.58
   4  -1   0  360.29   17.15
  -4   1   0  355.51   18.06
   3  -1   0 1802.08   82.45
   3  -1   0 1687.13   96.64
   3  -1   0 1939.72   82.29
   3  -1   0 1789.54   82.14
  -3   1   0 1771.71   82.65
   2  -1   0  138.98    6.92
   2  -1   0  134.80    6.86
   2  -1   0  152.70   17.08
  -2   1   0  130.03    7.26
   1  -1   0 6623.30  302.46
   0  -1   0    0.73    2.61
  -2  -1   0  121.44    7.14
   2   1   0  118.68    6.24
   2   1   0  117.45    6.27
  -3  -1   0 1639.58   79.08
   3   1   0 1745.04   79.01
   3   1   0 1795.76   79.09
   4   1   0  355.62   16.99
   4   1   0  380.04   17.87
   4   1   0  346.13   17.69
   4   1   0  273.62   54.89
   4   1   0  344.78   17.59
   5   1   0  161.41    9.49
   5   1   0  154.97    8.44
   5   1   0  149.02    9.22
   5   1   0  162.44    9.36
   6   1   0    9.16    1.70
   6   1   0   16.75    3.04
   6   1   0   11.47    2.37
   6   1   0   11.97    2.58
   7   1   0  154.14   11.24
   7   1   0  154.21    9.11
   7   1   0  178.46   10.88
   7   1   0  187.21   11.18
   8   1   0   37.23    4.43
   8   1   0   34.47    2.90
   8  -2   0    0.62    1.71
   7  -2   0   36.15    4.67
   7  -2   0   23.53    5.23
   7  -2   0   33.08    3.07
   6  -2   0    1.21    1.24
   6  -2   0    2.33    2.03
   6  -2   0    1.68    1.81
   5  -2   0   38.15    3.92
   5  -2   0   38.57    3.19
   5  -2   0   37.21    3.78
   5  -2   0   17.00   42.66
   4  -2   0   22.82    2.47
   4  -2   0   22.94    2.27
   4  -2   0   25.71    2.85
   4  -2   0   29.05   27.71
  -4   2   0   25.96    3.01
  -4   2   0   18.91    2.90
   3  -2   0 1514.23   68.75
   3  -2   0 1484.29   84.95
   3  -2   0 1547.56   69.20
  -3   2   0 1541.64   69.54
  -3   2   0 1436.80   68.64
   2  -2   0  478.20   31.58
   2  -2   0  447.33   22.31
   2  -2   0  491.43   22.23
  -2   2   0  481.39   22.43
  -2   2   0  445.67   21.76
   1  -2   0 3814.19  164.20
   1  -2   0 3360.69  157.78
  -1   2   0 3301.83  157.73
   0  -2   0 1140.91   56.82
   0  -2   0 1264.42   57.24
   0  -2   0 1326.38   62.03
   0   2   0 1245.42   56.65
  -1  -2   0 2905.44  138.12
  -1  -2   0 3053.75  138.61
   1   2   0 3184.34  137.97
  -2  -2   0  437.33   21.41
   2   2   0  411.06   20.42
   2   2   0  430.13   20.10
   2   2   0  428.14   20.39
  -3  -2   0 1487.49   69.47
   3   2   0 1478.74   67.91
   3   2   0 1488.99   67.57
   3   2   0 1436.44   67.93
   4   2   0   24.98    2.12
   4   2   0   22.24    2.62
   4   2   0   19.86    2.59
   4   2   0   21.82    2.39
   5   2   0   37.08    3.99
   5   2   0   33.61    3.76
   5   2   0   36.45    2.97
   5   2   0   38.86    3.66
  -6  -2   0   10.83   29.08
   6   2   0    2.34    1.12
   6   2   0    0.29    1.28
   6   2   0    2.11    1.99
  -7  -2   0   22.49   38.00
   7   2   0   37.07    3.21
   7   2   0   42.33    4.34
   7   2   0   36.51    6.68
   7   2   0   43.45    7.49
   8   2   0   -0.16    2.05
   8   2   0    2.81    1.03
   7  -3   0   46.77    3.86
   6  -3   0   15.14    3.22
   6  -3   0   16.37    3.27
   5  -3   0   27.85    3.91
   5  -3   0   35.63    6.17
   5  -3   0   32.16   51.25
   5  -3   0   26.46    2.84
   4  -3   0   50.66    4.47
   4  -3   0   54.12    3.71
   4  -3   0   50.44   31.09
   4  -3   0   53.87    4.33
  -4   3   0   42.65    4.87
  -4   3   0   49.90    4.00
  -4   3   0   46.50    3.10
   3  -3   0  364.38   18.57
   3  -3   0  384.14   19.36
   3  -3   0  397.77   19.47
   3  -3   0  410.80   39.35
  -3   3   0  395.28   18.27
   2  -3   0  717.00   34.73
   2  -3   0  684.01   34.56
   2  -3   0  805.25   47.17
  -2   3   0  769.96   34.05
  -2   3   0  716.61   34.65
   1  -3   0   25.43    8.60
   1  -3   0   33.16    2.85
  -1   3   0   34.98    2.72
  -1   3   0   32.42    2.28
   0  -3   0    0.22    0.72
   0  -3   0   -0.24    5.73
   0  -3   0    1.63    1.01
   0   3   0   -0.44    0.57
   0   3   0    0.40    0.53
  -1  -3   0   19.68    9.29
  -1  -3   0   33.50    3.22
  -1  -3   0   25.62    2.72
   1   3   0   31.77    2.25
   1   3   0   34.39    2.69
  -2  -3   0  669.91   40.49
  -2  -3   0  667.21   31.22
   2   3   0  625.60   29.46
   2   3   0  582.95   29.96
   2   3   0  619.66   29.99
  -3  -3   0  283.16   27.68
  -3  -3   0  327.70   18.26
   3   3   0  343.56   16.81
   3   3   0  350.62   15.64
   3   3   0  306.69   16.67
   3   3   0  323.66   16.13
  -4  -3   0   54.77   18.16
   4   3   0   46.32    3.18
   4   3   0   43.88    5.63
   4   3   0   47.87    4.29
   4   3   0   44.09    3.70
  -5  -3   0   16.42   20.69
   5   3   0   25.15    3.13
   5   3   0   26.10    2.51
   5   3   0   28.43    3.78
  -6  -3   0   25.25   29.43
   6   3   0   26.92    4.04
   6   3   0   22.94    2.38
   6   3   0   16.77    2.97
   6   3   0   28.09    4.15
  -7  -3   0   23.92   37.57
   7   3   0   48.01    3.59
   7   3   0   47.86    4.66
   8   3   0    2.36    0.87
   8   3   0    0.83    2.04
   6  -4   0   17.55    2.33
   6  -4   0   16.65    3.91
   5  -4   0   41.84   65.75
   4  -4   0   93.40    7.11
   4  -4   0  100.50    6.96
   4  -4   0   90.17   39.99
   4  -4   0  105.43    5.97
  -4   4   0   90.68    5.43
  -4   4   0   85.54    7.92
  -4   4   0  103.78    6.34
   3  -4   0   42.43    4.20
   3  -4   0   37.91    3.41
   3  -4   0   16.44   19.71
   3  -4   0   38.76    3.98
  -3   4   0   44.62    2.64
  -3   4   0   40.71    4.28
  -3   4   0   39.26    3.23
   2  -4   0    2.98    1.30
   2  -4   0   -1.85    1.98
   2  -4   0    2.91    1.57
   2  -4   0    9.56   13.66
  -2   4   0    1.74    1.26
  -2   4   0    2.34    0.89
  -2   4   0    1.57    0.56
   1  -4   0  512.16   25.68
   1  -4   0  508.18   26.38
  -1   4   0  503.89   25.20
  -1   4   0  546.65   23.94
   0  -4   0  157.40   18.50
   0  -4   0  167.10   10.35
   0  -4   0  160.03    9.69
   0   4   0  166.70    8.58
   0   4   0  179.49    9.45
   0   4   0  162.77    8.05
  -1  -4   0  504.01   24.84
  -1  -4   0  481.25   25.49
   1   4   0  511.11   24.46
   1   4   0  493.85   23.49
  -2  -4   0    1.91    1.52
  -2  -4   0   -6.69   10.75
   2   4   0    0.85    0.59
   2   4   0    0.77    0.74
   2   4   0   -0.02    0.97
   2   4   0   -0.13    0.88
  -3  -4   0   33.45    4.90
  -3  -4   0   37.13   16.26
   3   4   0   35.86    3.75
   3   4   0   40.47    3.16
   3   4   0   37.99    3.82
   3   4   0   34.06    2.57
  -4  -4   0   86.38   22.85
   4   4   0  101.99    5.61
   4   4   0   96.28    7.14
   4   4   0   96.65    6.35
   4   4   0   90.06    7.01
  -5  -4   0    0.85   22.24
   5   4   0   -0.16    0.78
   5   4   0    1.54    1.39
   5   4   0    0.00    1.91
   5   4   0   -0.33    1.74
  -6  -4   0   -2.94   28.96
   6   4   0   26.99    3.61
   6   4   0   20.66    2.30
   6   4   0   22.99    4.10
   6   4   0   25.31    4.57
   7   4   0    2.57    1.67
   7   4   0    0.14    0.82
   8   4   0    9.77    1.21
   5  -5   0   14.26   72.21
   4  -5   0    3.31   44.31
   4  -5   0    3.72    2.38
   4  -5   0   -0.30    2.54
  -4   5   0    0.75    2.49
  -4   5   0    2.85    1.10
   3  -5   0  221.78   13.56
   3  -5   0  197.37   38.22
  -3   5   0  235.91   11.76
  -3   5   0  199.19   13.62
  -3   5   0  230.40   10.91
   2  -5   0   37.92   19.55
   2  -5   0   33.33    4.36
   2  -5   0   32.36    4.78
  -2   5   0   38.39    2.44
  -2   5   0   33.39    2.89
  -2   5   0   37.57    4.35
   1  -5   0  107.56    8.51
   1  -5   0  106.87    7.93
   1  -5   0  135.23   23.58
  -1   5   0  109.92    6.30
  -1   5   0  110.99    7.50
  -1   5   0  113.02    5.74
   0  -5   0    8.80   11.13
   0  -5   0    0.23    1.67
   0  -5   0    0.99    1.82
   0   5   0    0.53    0.50
   0   5   0    0.47    0.64
   0   5   0    1.61    1.20
  -1  -5   0  103.44    8.34
  -1  -5   0  112.03    8.05
  -1  -5   0  111.14   20.03
   1   5   0  114.65    7.54
   1   5   0  101.79    5.56
   1   5   0  106.40    6.18
  -2  -5   0   34.05    5.24
  -2  -5   0   27.04   13.89
   2   5   0   36.89    4.05
   2   5   0   40.49    4.20
   2   5   0   38.69    2.57
   2   5   0   36.98    3.07
  -3  -5   0  230.66   15.36
   3   5   0  218.94   13.33
   3   5   0  226.88   11.20
   3   5   0  216.08   13.26
   3   5   0  228.14   12.03
  -4  -5   0  -10.20   19.71
   4   5   0    1.28    1.95
   4   5   0   -2.12    1.99
   4   5   0    0.64    0.77
   4   5   0    0.83    1.10
   5   5   0    0.54    2.29
   5   5   0   -0.62    0.72
   5   5   0    2.91    1.49
   5   5   0   -3.79    2.67
   6   5   0  105.33    5.99
   6   5   0   99.87    7.03
   7   5   0   -0.92    0.66
   7   5   0   -1.46    1.57
   4  -6   0   33.59  116.62
   3  -6   0  -19.79   38.83
   3  -6   0   -1.77    3.41
   3  -6   0    0.06    4.17
  -3   6   0    0.70    4.64
  -3   6   0    0.36    0.78
  -3   6   0    2.07    1.61
   2  -6   0  164.58   11.80
   2  -6   0  197.68   38.64
   2  -6   0  149.21   12.31
  -2   6   0  161.89   11.27
  -2   6   0  173.06    9.22
  -2   6   0  166.39    8.34
   1  -6   0   -0.15    2.52
   1  -6   0   -4.32    2.84
  -1   6   0    0.48    0.92
  -1   6   0    2.37    2.32
  -1   6   0   -0.36    0.67
   0  -6   0   69.97    8.14
   0  -6   0   80.76    8.27
   0   6   0   79.08    7.01
   0   6   0   90.72    4.64
  -1  -6   0   -1.02    2.65
  -1  -6   0    0.51   15.64
   1   6   0   -0.48    0.58
   1   6   0    2.91    2.25
   1   6   0    0.13    0.76
  -2  -6   0  149.71   12.63
   2   6   0  170.77    9.23
   2   6   0  162.78   11.18
   2   6   0  150.77   10.78
   2   6   0  169.08    8.34
  -3  -6   0    3.01    5.10
  -3  -6   0   -9.96   17.65
   3   6   0    2.24    2.52
   3   6   0    2.01    1.18
   3   6   0   -2.25    3.55
   3   6   0    0.25    1.05
  -4  -6   0   -3.23   24.88
   4   6   0    2.13    3.01
   4   6   0    1.67    0.78
   4   6   0    1.31    1.25
   4   6   0    0.24    2.64
  -5  -6   0   -5.86   23.18
   5   6   0    0.65    0.70
   5   6   0    0.30    1.32
   6   6   0   23.50    2.02
   6   6   0   21.01    2.95
   3  -7   0  126.68   17.18
   3  -7   0  125.62   58.25
  -3   7   0  148.30   10.97
  -3   7   0  149.96    7.47
   2  -7   0   16.38    4.95
  -2   7   0   23.10    6.66
  -2   7   0   23.83    2.99
  -2   7   0   23.01    2.00
   1  -7   0    1.39    4.01
   1  -7   0   24.56   28.68
  -1   7   0    9.01    1.93
  -1   7   0    7.34    1.12
   0  -7   0   -2.39    4.38
   0  -7   0    3.75   24.51
   0   7   0    1.32    3.69
   0   7   0    0.00    1.04
   0   7   0   -0.22    0.57
  -1  -7   0   16.22   21.41
  -1  -7   0    1.12    5.27
   1   7   0    7.77    3.89
   1   7   0    9.57    3.57
   1   7   0    7.66    1.19
  -2  -7   0    4.19   28.17
   2   7   0   28.46    2.84
   2   7   0   22.87    2.05
   2   7   0   21.93    4.53
   2   7   0   25.11    4.80
  -3  -7   0  141.03   29.46
   3   7   0  187.10   10.11
   3   7   0  176.02    9.04
  -4  -7   0  -15.11   44.82
   4   7   0   -0.16    0.63
   4   7   0    1.20    1.22
   5   7   0   14.72    2.40
   5   7   0   14.13    1.56
   6   7   0   43.14    2.65
  -2   8   0   13.19    1.48
   1  -8   0    9.69   70.82
  -1   8   0    2.06    1.91
  -1   8   0    4.65    0.97
   0  -8   0  -22.41   33.51
  -1  -8   0   30.00   32.96
  -2  -8   0   -4.35   28.11
   2   8   0   15.62    2.07
   2   8   0   11.09    2.20
   3   8   0    0.34    0.62
   4   8   0   20.80    1.73
   0   9   0    0.33    0.80
   1   9   0   23.41    2.24
   2   9   0    3.29    0.84
   2   9  -1   28.61    2.19
   1   9  -1   45.78    2.80
   4   8  -1    2.68    0.79
   3   8  -1    6.12    0.97
   3   8  -1    6.90    1.97
   2   8  -1  199.59    9.97
   2   8  -1  182.35   10.37
   1   8  -1    7.72    1.92
   1   8  -1    5.88    1.00
   0   8  -1   23.09    2.97
   0   8  -1   20.38    1.84
   0  -8   1   11.49   37.75
  -1   8  -1    6.44    2.58
  -1   8  -1    4.92    1.59
   1  -8   1   -0.91   51.24
  -2   8  -1  170.70    9.07
   5   7  -1   97.14    6.46
   5   7  -1  104.74    5.44
   4   7  -1   13.25    2.25
   4   7  -1   14.48    1.59
  -4  -7   1   38.68   33.73
   3   7  -1    6.76    5.89
   3   7  -1   -0.29    3.20
  -3  -7   1   14.01   23.81
   2   7  -1   65.43    7.36
   2   7  -1   71.59    4.10
   2   7  -1   69.15    4.91
   2   7  -1   62.10    8.68
   1   7  -1   35.78    5.37
   1   7  -1   45.58    6.74
   1   7  -1   46.83    2.95
  -1  -7   1   63.02   27.56
   0   7  -1    1.54    1.18
   0   7  -1    1.33    3.91
   0   7  -1    1.48    0.76
   0  -7   1    3.10    7.36
   0  -7   1   15.28   26.59
  -1   7  -1   33.67    6.53
  -1   7  -1   44.90    3.78
  -1   7  -1   42.16    2.80
   1  -7   1   47.35    7.88
   1  -7   1   43.25   34.08
  -2   7  -1   61.33    4.92
  -2   7  -1   66.82    3.73
   2  -7   1    8.22   58.47
   2  -7   1   45.90    8.88
   3  -7   1    1.00    5.50
   3  -7   1   15.98    7.51
   3  -7   1  -47.91   62.69
   6   6  -1   30.45    3.45
   6   6  -1   27.14    2.20
   5   6  -1    2.25    0.83
   5   6  -1    1.76    1.37
  -5  -6   1    4.31   26.79
   4   6  -1   17.03    3.81
   4   6  -1   23.31    2.88
   4   6  -1   10.99    4.13
   4   6  -1   19.70    1.93
  -4  -6   1   -3.48   24.82
   3   6  -1   27.79    6.15
   3   6  -1   34.12    3.30
   3   6  -1   47.22    6.22
  -3  -6   1   13.65   21.55
   2   6  -1  151.00    8.35
   2   6  -1  146.76   10.39
   2   6  -1  145.52   10.63
   2   6  -1  148.17    7.49
  -2  -6   1  101.69   25.12
  -2  -6   1  138.96   11.81
   1   6  -1    3.34    2.33
   1   6  -1    6.30    1.43
   1   6  -1    5.08    0.92
  -1  -6   1    0.78    2.89
  -1  -6   1   14.76   18.13
   0   6  -1   37.55    3.11
   0   6  -1   37.16    2.46
   0   6  -1   38.52    5.12
   0  -6   1   25.66    4.67
   0  -6   1   41.88    5.90
  -1   6  -1    6.11    2.81
  -1   6  -1    5.40    1.36
   1  -6   1  -17.09   21.22
   1  -6   1    6.10    3.14
   1  -6   1    5.41    3.21
  -2   6  -1  147.05    8.19
  -2   6  -1  142.43   10.91
  -2   6  -1  156.42    7.44
   2  -6   1  137.36   10.84
   2  -6   1  146.61   34.39
   2  -6   1  126.96   11.16
  -3   6  -1   31.81    2.39
  -3   6  -1   32.17    3.62
   3  -6   1  -22.56   43.63
   3  -6   1   23.44    4.96
   3  -6   1   28.41    6.59
   4  -6   1    8.79    4.82
   4  -6   1   10.21    3.99
   7   5  -1    2.98    0.86
   7   5  -1    3.25    1.97
   6   5  -1   95.45    5.56
   6   5  -1   96.63    6.63
   5   5  -1   54.87    6.07
   5   5  -1   51.22    3.64
   5   5  -1   51.33    6.70
   5   5  -1   53.68    4.64
  -5  -5   1   13.28   41.41
   4   5  -1   49.91    3.55
   4   5  -1   60.95    4.51
   4   5  -1   54.54    5.68
   4   5  -1   59.01    6.00
  -4  -5   1   28.68   24.00
   3   5  -1   26.28    2.04
   3   5  -1   19.48    3.29
   3   5  -1   21.43    3.38
   3   5  -1   20.84    2.40
  -3  -5   1    8.76   27.84
  -3  -5   1   19.14    4.44
   2   5  -1   20.02    3.14
   2   5  -1   16.95    3.05
   2   5  -1   24.13    2.38
   2   5  -1   23.96    1.85
  -2  -5   1   15.93   16.57
  -2  -5   1   24.91    4.31
   1   5  -1  215.33   11.13
   1   5  -1  223.48   12.65
   1   5  -1  223.67   10.53
  -1  -5   1  212.38   13.10
  -1  -5   1  195.50   26.89
  -1  -5   1  215.14   13.54
   0   5  -1   53.10    4.78
   0   5  -1   49.11    2.93
   0   5  -1   50.24    3.44
   0  -5   1   49.12    5.42
   0  -5   1   48.13    5.13
   0  -5   1   41.94   14.76
  -1   5  -1  216.61   10.71
  -1   5  -1  221.04   12.74
  -1   5  -1  237.09   11.42
   1  -5   1  220.21   13.80
   1  -5   1  209.14   29.19
   1  -5   1  210.97   13.16
   1  -5   1  229.22   11.64
  -2   5  -1   22.84    2.32
  -2   5  -1   16.89    3.09
   2  -5   1   14.05    4.46
   2  -5   1   24.30    3.92
   2  -5   1   34.43   22.31
   2  -5   1   23.83    2.65
  -3   5  -1   19.03    3.87
  -3   5  -1   21.62    2.82
  -3   5  -1   27.17    2.03
   3  -5   1   27.98    4.30
   3  -5   1   18.70    2.44
   3  -5   1   16.06    3.46
   3  -5   1   26.14   31.40
   4  -5   1   55.22    4.02
   4  -5   1   37.38    5.41
   4  -5   1   26.42   50.30
   4  -5   1   53.55    6.19
   5  -5   1   38.41    5.65
   5  -5   1   49.57    4.06
   8   4  -1   46.78    2.87
   7   4  -1   25.92    2.30
   7   4  -1   26.42    4.05
   6   4  -1   38.89    5.64
   6   4  -1   29.28    4.86
   6   4  -1   33.29    3.90
   6   4  -1   36.86    2.97
  -6  -4   1   26.15   33.94
   5   4  -1   25.16    2.39
   5   4  -1   21.19    3.57
   5   4  -1   26.70    4.32
   5   4  -1   28.65    3.28
  -5  -4   1   14.66   25.78
   4   4  -1    7.34    1.67
   4   4  -1    9.84    1.42
   4   4  -1    7.92    2.19
   4   4  -1   11.70    2.54
  -4  -4   1    6.01   20.63
   3   4  -1  169.10    9.74
   3   4  -1  157.12    7.92
   3   4  -1  159.56    8.62
   3   4  -1  149.56    9.52
  -3  -4   1  108.05   22.98
  -3  -4   1  149.13   10.74
   2   4  -1  546.38   26.25
   2   4  -1  578.87   25.72
   2   4  -1  574.23   27.40
   2   4  -1  521.10   27.24
  -2  -4   1  587.72   28.34
  -2  -4   1  490.03   40.17
   1   4  -1  234.53   12.36
   1   4  -1  222.40   11.32
   1   4  -1  222.65   10.84
  -1  -4   1  229.96   12.82
  -1  -4   1  226.12   12.99
  -1  -4   1  231.24   24.49
   0   4  -1    1.50    0.69
   0   4  -1    0.95    0.88
   0   4  -1    1.11    0.58
   0  -4   1    0.58    1.20
   0  -4   1    1.43    3.57
   0  -4   1   -6.87    8.41
   0  -4   1    0.24    1.23
  -1   4  -1  238.24   12.55
  -1   4  -1  231.57   11.62
  -1   4  -1  249.55   11.44
   1  -4   1  263.92   24.28
   1  -4   1  226.44   13.25
   1  -4   1  225.02   12.51
   1  -4   1  223.54   12.88
  -2   4  -1  644.15   28.07
  -2   4  -1  626.25   29.67
   2  -4   1  625.45   45.00
   2  -4   1  591.07   29.48
   2  -4   1  591.06   29.92
   2  -4   1  579.09   28.58
  -3   4  -1  178.28    8.67
  -3   4  -1  161.71   10.35
  -3   4  -1  174.48    9.33
   3  -4   1  182.73   10.64
   3  -4   1  178.66    9.38
   3  -4   1  180.27   10.32
  -4   4  -1   12.97    5.49
  -4   4  -1    8.09    2.23
   4  -4   1    7.34    2.05
   4  -4   1   31.38   39.26
   4  -4   1   13.19    2.75
   4  -4   1    8.38    1.67
   5  -4   1   26.11    4.29
   5  -4   1   16.78    3.32
   5  -4   1   23.86    2.67
   6  -4   1   30.68    4.53
   6  -4   1   24.83    4.26
   6  -4   1   28.89    3.04
   7  -4   1   16.66    3.65
   8   3  -1   11.38    2.92
   8   3  -1   18.03    1.78
   7   3  -1  129.45    8.50
   7   3  -1  130.41    7.19
  -7  -3   1   61.89   42.97
   6   3  -1   68.18    4.59
   6   3  -1   72.16    6.82
   6   3  -1   70.38    5.66
   6   3  -1   65.58    6.24
  -6  -3   1   45.87   34.18
   5   3  -1   96.49    6.45
   5   3  -1   93.29    6.99
   5   3  -1   87.56    5.41
   5   3  -1   89.19    7.03
  -5  -3   1   72.34   26.75
   4   3  -1    2.87    1.26
   4   3  -1    0.35    1.56
   4   3  -1    1.41    0.98
   4   3  -1    1.03    0.80
  -4  -3   1  -11.20   16.23
   3   3  -1  493.97   23.57
   3   3  -1  464.05   24.16
   3   3  -1  513.62   24.30
   3   3  -1  514.41   22.99
  -3  -3   1  438.12   37.30
  -3  -3   1  494.07   25.43
   2   3  -1  520.74   25.44
   2   3  -1  525.77   25.39
  -2  -3   1  552.26   26.26
  -2  -3   1  492.43   35.51
   1   3  -1 1133.51   51.55
   1   3  -1 1122.13   50.91
  -1  -3   1 1070.45   60.95
  -1  -3   1 1087.54   51.89
  -1  -3   1 1140.14   52.14
   0   3  -1  123.15    6.91
   0   3  -1  130.33    6.43
   0  -3   1  119.35    7.23
   0  -3   1  110.35   13.77
   0  -3   1  131.53    7.52
  -1   3  -1 1216.79   54.40
  -1   3  -1 1182.71   54.95
   1  -3   1 1066.56   54.99
   1  -3   1 1321.77   64.31
   1  -3   1 1185.95   55.28
  -2   3  -1  584.43   26.94
  -2   3  -1  587.53   27.62
   2  -3   1  539.74   27.68
   2  -3   1  607.32   39.26
  -3   3  -1  543.44   26.26
  -3   3  -1  519.79   24.86
  -3   3  -1  541.59   25.43
   3  -3   1  522.95   25.49
   3  -3   1  548.46   46.31
   3  -3   1  564.27   26.41
   3  -3   1  542.69   26.35
  -4   3  -1    1.59    2.50
   4  -3   1    1.15    1.15
   4  -3   1   -0.94    1.12
   4  -3   1    1.20    1.49
   4  -3   1    4.57   32.23
   5  -3   1   85.29    6.53
   5  -3   1   85.16    5.48
   5  -3   1   86.88    6.53
   6  -3   1   61.74    6.40
   6  -3   1   64.23    4.63
   6  -3   1   70.12    6.09
   7  -3   1  118.86    6.68
   7  -3   1  109.37    8.36
   8   2  -1   19.19    1.99
   7   2  -1   15.39    4.58
  -7  -2   1  -24.29   42.76
   6   2  -1   29.37    3.77
   6   2  -1   23.61    3.54
   6   2  -1   27.51    2.63
   6   2  -1   26.00    3.93
  -6  -2   1   13.03   31.70
   5   2  -1  125.15    7.08
   5   2  -1  134.80    8.46
   5   2  -1  134.10    8.50
   5   2  -1  118.27    7.84
   4   2  -1   63.26    4.87
   4   2  -1   60.94    4.49
   4   2  -1   63.75    3.98
   4   2  -1   71.39    5.03
   3   2  -1  797.12   36.10
   3   2  -1  814.81   37.05
   3   2  -1  739.00   36.96
   2   2  -1  145.81    7.28
   2   2  -1  139.79    7.62
   2   2  -1  137.10    7.54
  -2  -2   1  147.44    8.26
  -2  -2   1  117.20   15.32
  -1  -2   1 8012.58  368.62
   0  -2   1 7988.48  365.99
   1  -2   1 9905.14  452.49
  -2   2  -1  163.42    8.47
   2  -2   1  170.87   18.98
   2  -2   1  152.13    8.65
   2  -2   1  165.90    8.43
  -3   2  -1  866.54   40.12
   3  -2   1  858.09   40.26
   3  -2   1  813.76   56.52
   3  -2   1  870.71   39.99
  -4   2  -1   66.74    5.67
   4  -2   1   71.98    5.22
   4  -2   1   78.92    4.66
   4  -2   1   70.55    4.92
   4  -2   1   57.50   32.25
   5  -2   1  129.51    7.46
   5  -2   1  133.31    8.40
   5  -2   1  129.12    8.17
   6  -2   1   20.40    3.23
   6  -2   1   23.43    3.49
   6  -2   1   29.05    2.87
   7  -2   1   23.10    3.60
   7  -2   1   25.58    2.73
   8  -2   1   14.38    1.82
   8  -2   1   11.62    4.29
   8   1  -1   37.84    2.83
   8   1  -1   25.56    3.74
   7   1  -1    5.92    2.60
   7   1  -1    2.25    1.10
   7   1  -1   14.08    3.80
   7   1  -1    4.22    2.16
   6   1  -1   38.57    3.89
   6   1  -1   31.47    4.25
   6   1  -1   30.40    3.80
   6   1  -1   28.78    2.88
   5   1  -1   17.50    2.05
   5   1  -1   22.93    2.74
   5   1  -1   13.32    2.19
   4   1  -1  689.50   30.37
   4   1  -1  636.93   31.12
   4   1  -1  634.79   31.13
   4   1  -1  643.67   30.98
  -4  -1   1  642.06   32.29
   3   1  -1   15.40    2.85
   3   1  -1   18.06   18.25
   3   1  -1   16.50    1.84
   2   1  -1   22.81    1.84
   2   1  -1   21.42    1.84
   2   1  -1   22.54    1.90
   2   1  -1   30.89   13.36
   1   1  -1 1739.68   80.94
   1   1  -1 1805.67   87.54
   1   1  -1 1748.61   80.90
  -1  -1   1 1848.02   81.11
   0   1  -1  751.39   33.59
   0  -1   1  739.73   33.72
   0  -1   1  716.44   36.97
  -1   1  -1 1989.43   96.25
   1  -1   1 2321.95  100.85
   1  -1   1 2084.71   96.24
  -2   1  -1   27.48    2.13
   2  -1   1   28.04    1.88
   2  -1   1   19.50    2.18
   2  -1   1   24.67    1.80
  -3   1  -1   16.11    2.11
   3  -1   1   18.99    1.76
   3  -1   1   18.05    1.71
   3  -1   1   13.69   18.77
  -4   1  -1  639.02   31.76
   4  -1   1  693.91   31.29
   4  -1   1  674.40   31.63
   4  -1   1  654.73   31.91
   4  -1   1  672.81   31.58
   5  -1   1   23.42    2.66
   5  -1   1   21.57    3.72
   5  -1   1   26.20    3.10
   5  -1   1   24.60    2.40
   6  -1   1   32.22    3.90
   6  -1   1   31.16    3.04
   6  -1   1   30.76    4.03
   6  -1   1   35.54    4.01
   7  -1   1    5.23    1.48
   7  -1   1    4.76    2.80
   7  -1   1    5.88    2.49
   8  -1   1   33.73    2.76
   8  -1   1   28.62    3.89
   8   0  -1   11.34    3.15
   8   0  -1   13.86    1.84
   7   0  -1   28.22    4.16
   7   0  -1   23.36    4.58
   7   0  -1   32.89    2.88
   6   0  -1  300.51   16.02
   6   0  -1  278.83   14.72
   6   0  -1  290.38   16.04
   6   0  -1  300.12   16.16
   5   0  -1   13.55    2.25
   5   0  -1   11.34    1.73
   5   0  -1   12.61    2.22
   5   0  -1   48.45   52.21
   5   0  -1    9.56    1.83
   4   0  -1  282.13   14.02
   4   0  -1  286.84   14.11
   4   0  -1  289.70   13.50
   4   0  -1  263.31   14.04
   4   0  -1  226.86   41.05
  -4   0   1  258.61   14.63
   3   0  -1  896.23   40.58
   3   0  -1  841.92   56.89
   3   0  -1  859.86   40.76
   3   0  -1  923.64   40.72
  -3   0   1  844.08   41.04
   2   0  -1 3457.41  161.28
   2   0  -1 3310.14  151.81
   2   0  -1 3318.33  151.85
   1   0  -1   10.03    0.84
   1   0  -1   10.30    0.86
   0   0  -1    0.20    0.15
   0   0  -1    0.20    0.10
   0   0   1    0.16    0.18
  -1   0  -1   11.82    1.37
   1   0   1   11.40    1.02
   1   0   1   11.61    0.81
   1   0   1   10.44    0.78
  -2   0  -1 3419.15  152.63
   2   0   1 3294.04  152.49
   2   0   1 3418.04  152.53
  -3   0  -1  881.38   39.24
   3   0   1  911.41   39.33
   3   0   1  749.17   56.34
   3   0   1  798.89   39.55
   4   0   1  282.34   13.76
   4   0   1  266.98   14.26
   4   0   1  297.71   14.26
   4   0   1  273.29   14.13
   5   0   1   11.89    1.94
   5   0   1   12.12    1.78
   5   0   1   12.02    2.16
   6   0   1  282.07   15.87
   6   0   1  302.21   15.96
   6   0   1  288.84   15.74
   6   0   1  281.15   14.72
   7   0   1   18.97    4.87
   7   0   1   27.54    4.42
   7   0   1   31.97    2.99
   7   0   1   26.77    3.84
   8   0   1   11.98    3.14
   8   0   1   17.13    2.07
   8  -1  -1   35.63    2.94
   7  -1  -1    5.35    2.56
   7  -1  -1    6.60    2.71
   7  -1  -1    4.31    1.33
   6  -1  -1   24.06    3.54
   6  -1  -1   32.76    3.83
   6  -1  -1   22.16    3.34
   5  -1  -1   19.32    2.67
   5  -1  -1   22.65    2.73
   5  -1  -1  -17.49   40.82
   5  -1  -1   21.93    2.38
   5  -1  -1   25.28    3.37
   4  -1  -1  642.12   30.97
   4  -1  -1  638.00   30.68
   4  -1  -1  685.09   30.34
   4  -1  -1  691.86   30.91
   4  -1  -1  567.77   53.79
  -4   1   1  630.45   31.44
  -4   1   1  635.72   30.28
   3  -1  -1   15.65    1.60
   3  -1  -1   16.30    1.67
   3  -1  -1   14.63    1.89
   3  -1  -1   15.84   13.42
  -3   1   1   14.52    1.68
  -3   1   1   12.67    2.04
   2  -1  -1   23.83    1.80
   2  -1  -1   25.46    1.86
   2  -1  -1   26.87    9.32
  -2   1   1   24.78    2.32
   1  -1  -1 2007.30   92.58
   1  -1  -1 2056.87   88.05
  -1   1   1 1776.36   88.25
   0  -1  -1  748.51   33.89
   0  -1  -1  764.76   34.36
   0   1   1  721.54   33.86
  -1  -1  -1 1893.92   81.07
  -1  -1  -1 1573.03   84.02
   1   1   1 1846.37   80.16
  -2  -1  -1   20.61    2.59
   2   1   1   21.77    1.73
   2   1   1   22.73    1.78
   3   1   1   13.11    1.63
   3   1   1   15.07    1.66
   3   1   1   15.58    1.77
   4   1   1  622.59   30.65
   4   1   1  652.18   30.64
   4   1   1  676.38   30.04
   4   1   1  617.11   30.59
   5   1   1   21.06    2.66
   5   1   1   19.54    2.57
   5   1   1   24.50    2.95
   5   1   1   22.30    2.39
   6   1   1   34.80    3.87
   6   1   1   41.17    4.19
   6   1   1   27.18    3.55
   6   1   1   31.25    3.00
   7   1   1    0.79    1.12
   7   1   1    2.64    2.59
   7   1   1    4.38    2.25
   7   1   1    4.39    2.18
   8   1   1   36.41    4.51
   8   1   1   39.47    3.06
   7  -2  -1   22.18    3.89
   7  -2  -1   23.33    5.46
   7  -2  -1   17.08    2.12
   6  -2  -1   30.75    4.23
   6  -2  -1   28.32    2.88
   6  -2  -1   30.38    4.12
   5  -2  -1   58.51   39.96
   5  -2  -1  130.21    7.45
   5  -2  -1  138.72    8.43
   5  -2  -1  139.26    8.52
   4  -2  -1   75.16    5.25
   4  -2  -1   74.90   26.17
   4  -2  -1   69.71    4.93
   4  -2  -1   72.12    4.49
  -4   2   1   81.83    4.35
  -4   2   1   59.52    7.35
   3  -2  -1  790.24   53.82
   3  -2  -1  914.55   39.71
   3  -2  -1  851.92   39.73
  -3   2   1  824.51   39.16
  -3   2   1  843.51   40.14
   2  -2  -1  160.33    8.24
   2  -2  -1  185.21   17.96
   2  -2  -1  151.80    8.43
  -2   2   1  150.19    8.55
  -2   2   1  162.54    8.13
   1  -2  -1 9999.00  456.23
   0  -2  -1 9199.33  418.73
  -1  -2  -1 8392.61  383.46
  -2  -2  -1  149.26    8.62
  -2  -2  -1  126.41   13.90
   2   2   1  139.87    7.42
   2   2   1  136.29    7.31
   2   2   1  139.59    7.24
  -3  -2  -1  774.75   38.31
   3   2   1  748.08   36.44
   3   2   1  804.13   36.61
   3   2   1  778.88   36.21
   4   2   1   68.42    4.83
   4   2   1   65.87    4.59
   4   2   1   67.62    4.87
   4   2   1   59.91    4.00
   5   2   1  135.51    8.52
   5   2   1  128.56    8.33
   5   2   1  141.17    7.50
   5   2   1  120.23    9.54
  -6  -2  -1   -6.48   24.95
   6   2   1   26.30    3.44
   6   2   1   25.56    3.86
   6   2   1   26.87    2.68
   6   2   1   22.24    3.38
  -7  -2  -1   38.00   34.91
   7   2   1   23.93    3.43
   7   2   1   29.83    3.64
   7   2   1   26.49    5.04
   8   2   1   19.57    2.08
   8   2   1   18.51    3.16
   7  -3  -1  109.73    6.49
   6  -3  -1   67.23    6.46
   6  -3  -1   74.38    6.70
   6  -3  -1   64.91    4.65
   5  -3  -1   91.48    6.73
   5  -3  -1   90.24    6.72
   5  -3  -1   91.26    5.60
   5  -3  -1   58.34   48.11
   4  -3  -1   -5.69   24.55
   4  -3  -1    1.73    1.72
   4  -3  -1    1.73    1.20
   4  -3  -1    1.80    1.15
  -4   3   1    2.10    0.90
  -4   3   1   -2.15    1.69
  -4   3   1    1.35    1.25
   3  -3  -1  518.28   25.89
   3  -3  -1  542.76   43.23
   3  -3  -1  587.70   26.94
  -3   3   1  563.70   25.54
  -3   3   1  538.69   26.96
  -3   3   1  558.98   26.11
   2  -3  -1  526.85   27.17
   2  -3  -1  587.48   27.56
   2  -3  -1  607.37   39.41
  -2   3   1  588.66   27.62
   1  -3  -1 1374.34   65.75
   1  -3  -1 1165.31   57.34
  -1   3   1 1205.07   57.21
   0  -3  -1  118.47    7.09
   0  -3  -1  138.62   13.35
   0  -3  -1  122.57    7.83
   0   3   1  130.81    6.88
   0   3   1  127.86    6.46
  -1  -3  -1 1155.37   52.70
  -1  -3  -1 1000.77   51.40
  -1  -3  -1 1131.37   58.84
   1   3   1 1132.17   51.39
   1   3   1 1146.16   50.91
  -2  -3  -1  461.11   32.04
  -2  -3  -1  460.10   46.47
  -2  -3  -1  505.51   25.21
   2   3   1  496.02   23.85
   2   3   1  499.38   23.29
   2   3   1  510.56   23.80
  -3  -3  -1  514.52   25.87
  -3  -3  -1  441.04   34.23
   3   3   1  471.20   23.73
   3   3   1  495.54   23.32
   3   3   1  506.52   23.34
   3   3   1  468.35   23.79
  -4  -3  -1    0.13    2.60
  -4  -3  -1   -0.12   12.82
   4   3   1    0.09    0.80
   4   3   1    2.90    1.14
   4   3   1   -0.26    1.14
  -5  -3  -1   67.17   22.46
   5   3   1   91.82    6.39
   5   3   1   89.68    5.50
   5   3   1   85.16    6.76
   5   3   1   97.01    6.88
  -6  -3  -1   44.27   27.75
   6   3   1   68.79    4.70
   6   3   1   71.75    6.23
   6   3   1   74.55    5.83
   6   3   1   62.65    6.29
  -7  -3  -1   81.21   35.06
   7   3   1  125.57    7.12
   7   3   1  123.76    8.29
   8   3   1   10.53    2.46
   8   3   1   14.27    1.64
   6  -4  -1   29.10    5.00
   5  -4  -1   20.67    3.62
   5  -4  -1   23.24    2.58
   5  -4  -1   15.47   52.09
  -5   4   1   19.87    2.58
   4  -4  -1   11.90    3.25
   4  -4  -1    7.08   31.14
   4  -4  -1   16.24    2.03
  -4   4   1    9.40    2.97
  -4   4   1    9.47    1.38
  -4   4   1    8.01    1.90
   3  -4  -1  198.49    9.37
   3  -4  -1  165.23   10.47
   3  -4  -1  193.27   30.98
  -3   4   1  184.84   10.61
  -3   4   1  173.35    8.84
  -3   4   1  172.79    9.46
   2  -4  -1  568.10   29.79
   2  -4  -1  664.81   43.97
   2  -4  -1  566.69   29.35
  -2   4   1  609.58   28.75
  -2   4   1  632.72   28.20
  -2   4   1  644.92   29.77
   1  -4  -1  242.96   14.25
   1  -4  -1  227.72   13.15
   1  -4  -1  290.48   24.17
  -1   4   1  236.17   11.59
  -1   4   1  252.42   12.92
   0  -4  -1    0.65    1.16
   0  -4  -1    0.68    1.33
   0  -4  -1   -2.36    7.37
   0   4   1    1.16    0.65
   0   4   1    0.47    0.96
  -1  -4  -1  203.55   11.95
  -1  -4  -1  241.21   21.16
  -1  -4  -1  220.85   13.18
   1   4   1  222.56   11.02
   1   4   1  214.90   11.75
   1   4   1  225.00   10.58
  -2  -4  -1  513.13   28.14
  -2  -4  -1  501.94   36.93
   2   4   1  530.87   26.72
   2   4   1  547.33   26.72
   2   4   1  563.01   25.91
   2   4   1  594.19   25.39
  -3  -4  -1  160.57   11.61
  -3  -4  -1  174.96   22.44
   3   4   1  160.88    9.74
   3   4   1  162.95    8.94
   3   4   1  155.13    8.23
   3   4   1  163.66    9.72
  -4  -4  -1    2.44   24.89
  -4  -4  -1   10.82    3.68
   4   4   1   10.01    1.96
   4   4   1    8.85    2.27
   4   4   1    8.70    2.26
   4   4   1    7.61    1.45
  -5  -4  -1    0.16   20.31
   5   4   1   28.20    4.25
   5   4   1   25.08    3.17
   5   4   1   33.26    4.49
   5   4   1   28.27    2.60
  -6  -4  -1    0.56   25.63
   6   4   1   47.80    4.50
   6   4   1   36.97    3.17
   6   4   1   38.59    5.21
   6   4   1   42.68    5.81
   7   4   1   22.38    2.27
   7   4   1   23.45    3.26
   8   4   1   49.84    3.05
   5  -5  -1   34.57    5.39
   4  -5  -1   59.69   44.59
   4  -5  -1   35.76    5.13
  -4   5   1   46.36    6.02
  -4   5   1   51.29    4.39
  -4   5   1   50.86    3.19
   3  -5  -1   22.51    3.66
   3  -5  -1   18.22   24.00
  -3   5   1   29.27    4.11
  -3   5   1   26.26    2.07
  -3   5   1   23.43    2.66
   2  -5  -1   25.70    3.84
   2  -5  -1   21.19    3.91
   2  -5  -1   37.38   19.09
  -2   5   1   25.21    1.94
  -2   5   1   27.13    3.56
  -2   5   1   25.17    2.38
   1  -5  -1  215.43   26.35
   1  -5  -1  202.25   12.92
   1  -5  -1  237.93   14.42
  -1   5   1  214.89   11.32
  -1   5   1  218.60   10.72
  -1   5   1  240.49   12.73
   0  -5  -1   44.28    5.12
   0  -5  -1   56.35    5.85
   0  -5  -1   55.47   14.83
   0   5   1   47.36    3.39
   0   5   1   50.08    2.96
   0   5   1   48.32    4.39
  -1  -5  -1  240.81   24.68
  -1  -5  -1  230.60   14.49
   1   5   1  224.20   11.45
   1   5   1  231.30   12.76
   1   5   1  204.21   10.77
  -2  -5  -1   22.37    4.29
  -2  -5  -1   33.53   13.40
   2   5   1   20.39    3.15
   2   5   1   20.27    3.08
   2   5   1   21.86    2.32
   2   5   1   22.37    1.91
  -3  -5  -1   19.49    4.41
  -3  -5  -1    1.70   19.92
   3   5   1   24.74    2.10
   3   5   1   22.65    2.49
   3   5   1   18.43    3.12
   3   5   1   18.71    3.22
  -4  -5  -1   47.22   20.49
  -4  -5  -1   51.41    7.95
   4   5   1   49.65    5.37
   4   5   1   57.76    4.44
   4   5   1   47.14    5.43
   4   5   1   55.23    3.64
   5   5   1   51.95    3.76
   5   5   1   52.87    6.14
   5   5   1   62.60    4.89
   5   5   1   46.73    6.06
   6   5   1   98.10    6.93
   6   5   1  101.73    5.89
   7   5   1    1.55    0.84
   7   5   1    3.37    1.70
   5  -6  -1  -57.78   88.44
   4  -6  -1   16.98    5.21
   4  -6  -1   13.48    5.79
   4  -6  -1   39.18   76.21
  -4   6   1   13.23    1.60
  -4   6   1   12.11    3.19
   3  -6  -1   36.98    6.38
   3  -6  -1   10.73   35.08
  -3   6   1   29.36    5.54
  -3   6   1   34.58    2.50
  -3   6   1   38.05    3.47
   2  -6  -1  138.48   11.77
   2  -6  -1  141.13   11.16
  -2   6   1  156.13    8.56
  -2   6   1  151.73    7.69
  -2   6   1  156.02   10.73
   1  -6  -1    4.05   18.54
   1  -6  -1    7.05    3.20
   1  -6  -1    6.78    3.98
  -1   6   1    8.22    2.71
  -1   6   1    3.87    0.89
  -1   6   1    6.14    1.39
   0  -6  -1   63.34   27.14
   0  -6  -1   30.99    6.05
   0  -6  -1   28.31    5.26
   0   6   1   43.28    4.97
   0   6   1   38.03    2.51
  -1  -6  -1   13.88   15.16
  -1  -6  -1    4.45    2.87
   1   6   1    4.30    1.35
   1   6   1    4.23    2.11
   1   6   1    6.46    1.06
  -2  -6  -1  165.88   27.96
  -2  -6  -1  141.17   12.15
   2   6   1  140.73   10.16
   2   6   1  160.72   10.67
   2   6   1  152.04    8.68
   2   6   1  156.95    7.89
  -3  -6  -1   24.34    6.02
  -3  -6  -1    8.26   17.12
   3   6   1   38.15    6.23
   3   6   1   35.20    3.33
   3   6   1   32.23    3.33
  -4  -6  -1   11.41   25.19
   4   6   1   22.25    4.04
   4   6   1   20.41    1.93
   4   6   1   16.57    3.75
   4   6   1   21.40    3.01
  -5  -6  -1    2.33   20.97
   5   6   1    2.06    0.87
   5   6   1    0.94    1.34
   6   6   1   30.31    2.42
   6   6   1   32.28    3.32
   4  -7  -1 -148.76  108.45
   3  -7  -1   -0.15    4.81
   3  -7  -1  -35.41   48.28
  -3   7   1    0.33    0.87
  -3   7   1    1.77    2.07
   2  -7  -1   63.19    9.35
   2  -7  -1   88.60   55.03
  -2   7   1   68.80    3.96
  -2   7   1   61.36    4.75
  -2   7   1   63.21    8.11
   1  -7  -1   27.53    5.79
   1  -7  -1   78.53   30.38
  -1   7   1   45.12    3.60
  -1   7   1   31.72    5.63
   0  -7  -1    2.77   22.79
   0  -7  -1   -4.91    3.70
   0   7   1    2.14    0.84
   0   7   1    6.35    3.76
   0   7   1    0.71    1.12
  -1  -7  -1   49.11    7.99
  -1  -7  -1   59.23   23.17
   1   7   1   48.50    3.18
   1   7   1   48.38    6.56
   2   7   1   69.68    4.92
   2   7   1   80.70    7.82
   2   7   1   67.55    4.08
   2   7   1   56.07    7.68
  -3  -7  -1    2.71   20.13
   3   7   1    1.82    0.80
   3   7   1    1.57    4.41
   3   7   1    0.84    3.46
   3   7   1    3.30    1.34
   4   7   1   16.09    1.66
   4   7   1   14.18    2.31
   5   7   1  100.40    5.48
   5   7   1  102.12    6.37
   2  -8  -1   88.88   65.30
  -2   8   1  179.59    8.70
  -2   8   1  170.95   10.86
   1  -8  -1    3.43   47.64
  -1   8   1    5.02    1.72
  -1   8   1    7.73    1.10
   0  -8  -1    1.62   31.37
  -1  -8  -1   -0.30   31.33
   1   8   1    7.14    1.83
   1   8   1    7.95    1.26
  -2  -8  -1  133.18   33.48
   2   8   1  170.01    9.33
   2   8   1  194.99   10.04
   3   8   1    5.93    1.03
   4   8   1    3.52    1.50
   4   8   1    1.76    0.71
  -1   9   1   40.36    2.59
   0   9   1    0.87    0.89
   0   9   1   -1.62    2.68
   1   9   1   46.61    2.80
   1   9   1   42.22    4.07
   4   8  -2    0.90    0.78
   3   8  -2   15.19    2.75
   3   8  -2   18.06    1.67
   2   8  -2    6.10    2.59
   2   8  -2   10.86    1.30
   1   8  -2   49.97    4.40
  -1  -8   2   52.24   42.33
   0   8  -2   22.91    2.34
   0   8  -2   23.08    3.27
  -1   8  -2   49.26    3.08
   1  -8   2   39.46   55.94
   5   7  -2   72.96    5.44
   5   7  -2   83.40    4.41
   4   7  -2   21.09    2.22
   4   7  -2   22.53    2.90
  -4  -7   2   25.22   29.89
   3   7  -2   26.67    2.15
   3   7  -2   28.54    2.97
   3   7  -2   25.98    6.13
   3   7  -2   26.72    6.03
  -3  -7   2  -12.34   26.96
   2   7  -2  150.16    8.62
   2   7  -2  147.16    7.46
   2   7  -2  129.43   12.45
   2   7  -2  143.11   11.17
   1   7  -2   43.66    6.54
   1   7  -2   56.31    3.39
   1   7  -2   57.93    4.26
   1   7  -2   54.96    6.77
  -1  -7   2   95.78   32.28
   0   7  -2   34.55    6.61
   0   7  -2   27.69    3.07
   0   7  -2   28.67    2.16
   0  -7   2   15.26   31.54
  -1   7  -2   47.60    9.08
  -1   7  -2   54.63    3.27
  -1   7  -2   57.11    4.33
   1  -7   2   76.79   40.18
   1  -7   2   42.23    8.02
  -2   7  -2  130.64    6.35
   2  -7   2  123.17   71.03
   2  -7   2  104.04   11.98
   2  -7   2  116.26   12.51
   3  -7   2   13.11    6.97
   3  -7   2   17.70    6.79
   3  -7   2   -4.62   74.71
   6   6  -2   24.15    1.92
   6   6  -2   20.73    3.01
   5   6  -2   10.32    1.45
   5   6  -2    8.07    2.08
  -5  -6   2    2.13   31.86
   4   6  -2    7.16    4.38
   4   6  -2    0.42    2.82
   4   6  -2    6.06    2.85
   4   6  -2    6.98    1.20
  -4  -6   2    3.34   27.38
   3   6  -2  165.83    9.66
   3   6  -2  188.43    9.57
   3   6  -2  163.74   11.66
   2   6  -2   27.29    4.48
   2   6  -2   38.75    5.35
   2   6  -2   34.99    3.14
   2   6  -2   37.87    2.49
  -2  -6   2   21.04   21.72
   1   6  -2  138.89   10.16
   1   6  -2  152.87    7.53
   1   6  -2  155.15    8.31
   1   6  -2  136.60   10.39
   0   6  -2   45.00    5.85
   0   6  -2   35.21    3.09
   0   6  -2   39.08    2.50
   0  -6   2   61.34   25.72
   0  -6   2   29.87    4.95
   0  -6   2   33.88    5.38
  -1   6  -2  159.88   10.98
  -1   6  -2  150.29    8.44
   1  -6   2  156.34   11.15
   1  -6   2  144.29   11.34
   1  -6   2  143.42   33.02
  -2   6  -2   32.35    3.22
  -2   6  -2   35.78    2.39
  -2   6  -2   34.28    5.65
   2  -6   2   23.39    4.47
   2  -6   2   39.00   30.70
   2  -6   2   27.07    5.07
  -3   6  -2  170.17    9.21
   3  -6   2  221.61   60.82
   4  -6   2    7.93    3.61
   4  -6   2    0.63    4.26
   7   5  -2    3.54    2.56
   7   5  -2    9.64    1.31
   6   5  -2   12.38    1.58
   6   5  -2    9.04    2.19
  -6  -5   2   21.60   57.52
   5   5  -2  104.82    5.79
   5   5  -2   97.43    8.35
   5   5  -2   92.55    8.98
   5   5  -2  103.56    6.87
  -5  -5   2   20.58   45.33
   4   5  -2   98.57    5.49
   4   5  -2   99.19    7.95
   4   5  -2   88.48    8.14
   4   5  -2   93.92    6.31
   3   5  -2   35.19    4.48
   3   5  -2   35.75    3.13
   3   5  -2   31.72    2.36
   3   5  -2   26.90    3.96
  -3  -5   2   32.60    5.51
  -3  -5   2   13.13   23.73
   2   5  -2  804.95   40.34
   2   5  -2  779.53   44.97
   2   5  -2  792.28   37.77
   2   5  -2  839.86   38.58
  -2  -5   2  857.02   59.51
  -2  -5   2  861.05   41.22
   1   5  -2  267.11   13.40
   1   5  -2  280.34   15.14
   1   5  -2  269.38   12.76
  -1  -5   2  253.97   15.44
  -1  -5   2  258.35   15.55
  -1  -5   2  288.09   32.71
   0   5  -2   30.66    2.49
   0   5  -2   27.37    1.95
   0   5  -2   28.02    3.89
   0  -5   2   30.69    6.78
   0  -5   2   27.48    4.25
   0  -5   2   27.84    4.15
   0  -5   2   29.95    3.11
   0  -5   2   26.68   15.91
  -1   5  -2  274.13   13.49
  -1   5  -2  276.47   12.84
  -1   5  -2  261.58   14.96
   1  -5   2  305.66   34.03
   1  -5   2  270.30   13.48
   1  -5   2  254.76   15.70
   1  -5   2  272.87   14.75
   1  -5   2  261.34   15.44
  -2   5  -2  833.99   40.11
  -2   5  -2  871.28   39.47
  -2   5  -2  827.08   41.78
   2  -5   2  933.65   63.30
   2  -5   2  872.13   41.38
   2  -5   2  840.13   42.42
   2  -5   2  853.81   43.38
   2  -5   2  885.84   40.21
  -3   5  -2   36.65    4.56
  -3   5  -2   28.51    5.25
   3  -5   2   35.26   32.24
   3  -5   2   41.42    4.66
   3  -5   2   37.47    3.46
   3  -5   2   38.92    4.77
   4  -5   2   80.15    7.10
   4  -5   2   94.79    5.79
   4  -5   2   89.37    7.80
   5  -5   2   91.88    5.76
   5  -5   2   94.56    8.15
   5  -5   2   83.51    8.44
   6  -5   2   10.05    2.18
   7   4  -2    6.61    1.17
   7   4  -2    5.75    2.29
   6   4  -2   65.39    5.33
   6   4  -2   63.59    6.65
   6   4  -2   67.54    4.32
  -6  -4   2   99.67   43.04
   5   4  -2   19.08    3.96
   5   4  -2   18.33    3.82
   5   4  -2   19.85    2.95
  -5  -4   2   20.53   29.60
   4   4  -2   81.50    6.63
   4   4  -2   85.26    5.72
   4   4  -2   83.14    4.93
   4   4  -2   88.80    6.88
  -4  -4   2   98.83   29.22
   3   4  -2   32.17    3.65
   3   4  -2   24.47    2.57
   3   4  -2   29.03    2.16
  -3  -4   2   30.49   20.57
  -3  -4   2   33.05    4.89
   2   4  -2 1328.15   58.22
   2   4  -2 1190.10   56.76
   2   4  -2 1271.48   56.22
   2   4  -2 1188.72   57.99
  -2  -4   2 1152.24   59.23
  -2  -4   2 1277.42   73.56
   1   4  -2  832.24   39.32
   1   4  -2  905.21   37.70
   1   4  -2  843.60   38.19
  -1  -4   2  815.41   39.68
  -1  -4   2  784.96   52.00
  -1  -4   2  738.61   38.80
  -1  -4   2  828.19   39.89
   0   4  -2  221.50   11.50
   0   4  -2  184.75   10.66
   0   4  -2  213.70   10.38
   0  -4   2  194.75   11.31
   0  -4   2  229.13   14.22
   0  -4   2  207.73   24.03
   0  -4   2  204.73   11.89
  -1   4  -2  902.44   41.82
  -1   4  -2  900.85   40.75
   1  -4   2  956.91   54.91
   1  -4   2  879.82   42.30
   1  -4   2  788.93   40.70
  -2   4  -2 1293.01   61.99
  -2   4  -2 1317.03   60.90
  -2   4  -2 1321.35   60.34
   2  -4   2 1320.33   62.09
   2  -4   2 1335.39   62.53
   2  -4   2 1486.72   78.80
   2  -4   2 1263.10   60.98
  -3   4  -2   32.40    4.33
  -3   4  -2   24.46    2.14
   3  -4   2   39.68   27.75
   3  -4   2   21.74    3.22
   3  -4   2   28.61    3.46
   3  -4   2   27.99    2.78
   4  -4   2   85.67    6.98
   4  -4   2   96.33    5.84
   4  -4   2   95.53    6.82
   4  -4   2   77.60   44.33
   5  -4   2   12.14    1.86
   5  -4   2   10.33    2.84
   5  -4   2   14.84    3.05
   6  -4   2   59.95    4.43
   6  -4   2   58.68    6.87
   6  -4   2   60.41    6.12
   7  -4   2    5.55    1.63
   8   3  -2   67.47    3.95
   7   3  -2   27.07    3.60
   7   3  -2   27.33    2.48
  -7  -3   2   39.99   68.47
   6   3  -2   58.72    4.97
   6   3  -2   53.43    6.52
   6   3  -2   50.32    5.56
   6   3  -2   59.23    3.99
  -6  -3   2   46.27   40.47
   5   3  -2   56.75    5.45
   5   3  -2   65.86    4.14
   5   3  -2   57.87    5.75
   5   3  -2   68.92    5.11
  -5  -3   2   40.66   30.53
   4   3  -2  199.64   11.28
   4   3  -2  190.98   10.27
   4   3  -2  185.41   10.45
   4   3  -2  188.74   11.21
  -4  -3   2  171.57   31.64
   3   3  -2    6.43    1.65
   3   3  -2    6.54    1.35
   3   3  -2    5.42    0.99
  -3  -3   2    1.52   13.99
   2   3  -2  474.81   23.05
   2   3  -2  492.50   23.05
   2   3  -2  471.25   22.23
  -2  -3   2  478.59   23.38
  -2  -3   2  402.35   33.96
   1   3  -2 2595.79  117.96
   1   3  -2 2606.42  117.22
  -1  -3   2 2693.11  118.21
  -1  -3   2 2515.56  128.52
  -1  -3   2 2481.01  117.71
  -1  -3   2 2624.12  118.47
   0   3  -2   37.09    2.50
   0   3  -2   40.82    3.07
   0  -3   2   46.90   11.54
   0  -3   2   31.98    3.19
   0  -3   2   37.88    3.27
   0  -3   2   39.40    3.27
  -1   3  -2 2697.78  120.90
   1  -3   2 2442.24  120.95
   1  -3   2 2934.42  143.31
   1  -3   2 2594.82  121.40
  -2   3  -2  497.42   23.36
   2  -3   2  430.64   22.65
   2  -3   2  517.52   23.66
  -3   3  -2    6.74    1.94
  -3   3  -2    9.10    1.96
   3  -3   2    8.18    2.04
   3  -3   2    7.52   21.38
   3  -3   2    6.17    1.55
   4  -3   2  112.16   41.98
   4  -3   2  196.22   11.10
   4  -3   2  198.79   11.14
   5  -3   2   65.28    4.47
   5  -3   2   58.96    5.30
   5  -3   2   55.47    5.24
   6  -3   2   57.87    4.22
   6  -3   2   57.12    5.81
   6  -3   2   47.71    5.23
   7  -3   2   30.79    2.87
   7  -3   2   26.35    4.15
   8  -3   2   54.20    3.70
   8   2  -2   28.74    2.44
   8   2  -2   33.36    5.86
   7   2  -2   30.39    4.88
   7   2  -2   40.50    4.36
   7   2  -2   36.43    5.53
   7   2  -2   46.26    3.29
  -7  -2   2  -11.38   48.35
   6   2  -2   26.11    4.34
   6   2  -2   20.19    3.11
   6   2  -2   21.81    2.34
  -6  -2   2   63.02   38.54
   5   2  -2  532.30   26.91
   5   2  -2  588.32   28.11
   5   2  -2  572.29   28.58
   5   2  -2  588.50   28.72
   4   2  -2  179.47   10.10
   4   2  -2  192.98    9.49
   4   2  -2  188.05   10.62
   4   2  -2  183.70   10.63
   3   2  -2  571.87   28.36
   3   2  -2  593.26   28.32
   3   2  -2  602.16   27.90
   2   2  -2  734.99   35.28
   2   2  -2  756.64   34.89
   2   2  -2  741.95   35.34
  -2  -2   2  781.14   35.70
  -1  -2   2 6350.75  321.19
  -1  -2   2 7526.94  313.47
   0   2  -2  158.18    8.08
   0  -2   2  167.35    8.42
   0  -2   2  137.89   15.29
  -1   2  -2 7862.83  367.62
   1  -2   2 8444.03  374.39
   2  -2   2  713.71   36.08
   2  -2   2  826.54   35.96
   2  -2   2  770.67   45.57
  -3   2  -2  642.95   29.27
   3  -2   2  635.32   29.66
   3  -2   2  612.46   29.20
   3  -2   2  574.33   28.80
   3  -2   2  616.69   46.14
   4  -2   2  179.62    9.85
   4  -2   2  201.05   10.44
   4  -2   2  193.87   10.73
   4  -2   2  119.51   40.60
   5  -2   2  567.08   27.54
   5  -2   2  581.73   28.42
   6  -2   2   24.41    4.82
   6  -2   2   14.69    2.19
   6  -2   2   15.12    3.00
   7  -2   2   47.40    4.85
   7  -2   2   43.03    5.83
   7  -2   2   49.71    3.89
   8  -2   2   17.44    3.59
   8  -2   2   26.82    2.54
   8   1  -2   80.56    4.74
   8   1  -2   80.67    7.16
   7   1  -2    2.56    4.08
   7   1  -2    7.81    2.67
   7   1  -2    4.07    2.21
   6   1  -2   16.76    3.07
   6   1  -2   21.91    3.17
   6   1  -2   17.43    2.24
   6   1  -2   17.51    3.17
   5   1  -2   22.95    3.22
   5   1  -2   24.55    2.93
   5   1  -2   21.27    2.72
   5   1  -2   32.79   59.69
   5   1  -2   25.21    2.37
   4   1  -2  527.24   55.41
   4   1  -2  615.35   29.68
   4   1  -2  624.98   29.97
   4   1  -2  639.86   29.95
   4   1  -2  640.81   29.01
   3   1  -2   12.03   16.45
   3   1  -2   20.59    2.17
   3   1  -2   21.49    2.17
   3   1  -2   22.09    2.17
  -3  -1   2   24.32    2.11
   2   1  -2   96.63    5.44
   2   1  -2   97.35    5.37
   2   1  -2   96.62    5.25
   2   1  -2   99.81   16.46
   1   1  -2 3001.40  132.98
   1   1  -2 2878.33  132.90
   0   1  -2 1757.85   81.05
   0  -1   2 1829.88   81.25
   0  -1   2 1784.53   85.51
  -1   1  -2 3237.97  146.14
  -2   1  -2  103.37    5.49
   2  -1   2  110.20    5.48
   2  -1   2  107.81    5.49
   2  -1   2   97.35    5.82
  -3   1  -2   26.06    2.44
   3  -1   2   21.95    1.97
   3  -1   2   20.33    2.44
   3  -1   2   27.03   19.26
   3  -1   2   26.14    2.05
   4  -1   2  608.94   29.75
   4  -1   2  597.25   29.31
   4  -1   2  631.73   29.09
   4  -1   2  631.66   29.37
   5  -1   2   19.21    2.31
   5  -1   2   20.31    2.94
   5  -1   2   23.93    2.79
   5  -1   2   21.34    2.68
   6  -1   2   19.17    3.03
   6  -1   2   15.09    2.23
   6  -1   2   16.92    3.00
   7  -1   2   14.85    3.41
   7  -1   2   12.28    2.04
   7  -1   2   13.33    3.05
   8  -1   2   66.61    6.18
   8  -1   2   88.96    5.06
   8   0  -2    5.42    1.42
   7   0  -2   12.93    3.15
   7   0  -2    5.81    4.19
   7   0  -2   13.58    3.54
   7   0  -2   12.18    1.97
   6   0  -2    1.23    1.77
   6   0  -2   -0.50    1.44
   6   0  -2    0.17    0.91
   6   0  -2    1.68    1.43
   5   0  -2  206.66   57.29
   5   0  -2  215.30   11.09
   5   0  -2  217.32   11.98
   5   0  -2  210.67   11.93
   5   0  -2  224.87   12.11
   4   0  -2   10.84    1.73
   4   0  -2    4.84   24.25
   4   0  -2    9.64    1.46
   4   0  -2   11.37    1.95
  -4   0   2    6.19    2.11
  -4   0   2   12.31    1.82
   3   0  -2    9.00    1.42
   3   0  -2    7.11    1.22
   3   0  -2    7.13    1.17
   3   0  -2    3.20   13.85
  -3   0   2    7.65    1.19
   2   0  -2    6.04    8.09
   2   0  -2    5.49    0.91
   2   0  -2    4.68    0.79
   1   0  -2  246.49   16.46
   1   0  -2  221.18   10.67
   1   0  -2  220.75   10.63
  -1   0  -2  230.22   12.57
   1   0   2  224.48   11.23
   1   0   2  254.49   11.31
   1   0   2  270.36   11.31
   2   0   2    7.04    0.85
   2   0   2    5.92    0.80
   3   0   2    7.96    1.45
   3   0   2    6.00    1.00
   3   0   2    7.13    1.06
   4   0   2    9.84    1.55
   4   0   2    6.48    1.24
   4   0   2    5.98    1.19
   4   0   2    8.38    1.77
   5   0   2  213.42   11.14
   5   0   2  222.08   11.71
   5   0   2  207.95   11.67
   5   0   2  213.19   11.95
   6   0   2    0.46    0.88
   6   0   2    0.89    1.46
   6   0   2    1.36    1.37
   6   0   2    1.38    1.23
   7   0   2    6.21    3.17
   7   0   2   11.21    2.73
   7   0   2   14.46    3.00
   7   0   2   14.21    2.18
   8   0   2    8.59    1.53
   8   0   2   10.17    3.05
   7  -1  -2    8.84    3.23
   7  -1  -2    6.28    2.82
   7  -1  -2    8.24    1.54
   6  -1  -2   21.67    2.44
   6  -1  -2   17.24    3.10
   6  -1  -2   17.54    2.97
   5  -1  -2   24.30    2.90
   5  -1  -2   21.82    2.38
   5  -1  -2   21.94    2.71
   5  -1  -2   18.69    2.80
  -5   1   2   24.10    2.26
  -5   1   2   22.59    4.39
   4  -1  -2  626.67   29.22
   4  -1  -2  616.19   29.37
   4  -1  -2  638.82   29.16
   4  -1  -2  556.68   51.38
   4  -1  -2  621.69   28.61
  -4   1   2  610.81   28.15
  -4   1   2  574.19   29.95
   3  -1  -2   37.75   14.86
   3  -1  -2   22.54    1.99
   3  -1  -2   23.51    2.37
   3  -1  -2   23.53    2.06
  -3   1   2   22.35    2.62
  -3   1   2   23.18    1.97
   2  -1  -2  110.74    5.42
   2  -1  -2  106.51   15.14
   2  -1  -2  105.29    5.34
  -2   1   2   97.65    5.19
  -2   1   2   88.11    5.74
   1  -1  -2 3380.58  159.31
   1  -1  -2 3467.25  154.50
   0  -1  -2 1780.32   91.36
   0  -1  -2 2228.55   92.31
  -1  -1  -2 2771.55  135.26
  -1  -1  -2 3147.10  134.21
  -1  -1  -2 2933.02  135.79
  -2  -1  -2  110.29    6.67
   2   1   2   93.88    5.17
   2   1   2   95.97    5.14
  -3  -1  -2   25.51    3.82
  -3  -1  -2   16.04   14.25
   3   1   2   24.05    2.18
   3   1   2   25.87    2.16
   3   1   2   22.18    2.02
   4   1   2  583.68   28.77
   4   1   2  576.25   28.85
   4   1   2  643.40   28.37
   4   1   2  612.33   28.90
   5   1   2   22.91    2.85
   5   1   2   25.23    2.92
   5   1   2   27.00    2.52
   5   1   2   24.17    2.80
   6   1   2   13.31    2.50
   6   1   2   15.79    2.16
   6   1   2   12.55    2.47
   6   1   2   22.05    3.21
  -7  -1  -2  -38.64   32.18
   8   1   2   88.07    5.30
   8   1   2   81.98    6.58
   7  -2  -2   44.88    5.99
   7  -2  -2   41.65    3.49
   6  -2  -2   18.63    3.44
   6  -2  -2   15.32    2.27
   6  -2  -2   19.90    3.51
   5  -2  -2  430.78   70.51
   5  -2  -2  607.06   27.99
   5  -2  -2  584.03   27.84
   5  -2  -2  539.66   26.62
  -5   2   2  533.91   28.61
  -5   2   2  603.08   26.18
  -5   2   2  535.67   27.05
   4  -2  -2  204.98   36.36
   4  -2  -2  193.52   10.88
   4  -2  -2  207.84   10.88
   4  -2  -2  194.97   10.13
  -4   2   2  211.45   10.64
  -4   2   2  196.03    9.75
  -4   2   2  194.10   11.56
   3  -2  -2  662.80   28.90
   3  -2  -2  614.89   28.85
   3  -2  -2  577.66   44.12
  -3   2   2  550.36   29.69
  -3   2   2  617.51   27.96
   2  -2  -2  877.93   36.57
   2  -2  -2  718.09   45.29
  -2   2   2  736.97   36.90
  -2   2   2  793.64   36.12
   1  -2  -2 7883.79  361.25
   0  -2  -2  181.52    9.36
   0  -2  -2  165.84   12.04
   0  -2  -2  156.90    8.30
   0   2   2  166.57    8.30
  -1  -2  -2 6608.80  299.55
  -1  -2  -2 6380.14  296.93
  -2  -2  -2  633.94   41.04
  -2  -2  -2  738.86   34.29
  -2  -2  -2  628.98   38.13
   2   2   2  752.72   32.38
   2   2   2  690.96   32.51
   2   2   2  738.41   32.70
  -3  -2  -2  595.08   29.22
  -3  -2  -2  591.38   41.06
   3   2   2  552.83   26.89
   3   2   2  551.09   26.64
   3   2   2  550.49   26.92
   4   2   2  181.79   10.08
   4   2   2  164.80    9.85
   4   2   2  195.36   10.00
   4   2   2  178.66    9.25
   5   2   2  580.81   28.43
   5   2   2  605.48   28.36
   5   2   2  529.25   27.10
  -6  -2  -2    4.87   23.27
   6   2   2   19.35    3.22
   6   2   2   13.78    3.15
   6   2   2   22.10    2.65
   6   2   2   18.54    4.10
  -7  -2  -2    5.37   31.33
   7   2   2   50.15    4.84
   7   2   2   48.38    3.78
   7   2   2   48.21    5.86
   8   2   2   32.08    2.66
   8   2   2   30.01    3.80
   6  -3  -2   60.41    6.17
   6  -3  -2   52.34    4.17
   6  -3  -2   50.79   92.11
   5  -3  -2   59.84    5.32
   5  -3  -2   62.69    5.71
   5  -3  -2   60.74    4.25
   5  -3  -2   39.70   46.60
  -5   3   2   63.05    3.79
  -5   3   2   55.09    4.97
  -5   3   2   53.14    7.19
   4  -3  -2  195.51   10.15
   4  -3  -2  221.37   39.44
   4  -3  -2  192.28   11.14
   4  -3  -2  212.47   11.35
  -4   3   2  204.15    9.85
  -4   3   2  198.74   10.53
  -4   3   2  188.53   11.65
   3  -3  -2    4.93    1.38
   3  -3  -2   -4.29   13.73
   3  -3  -2    6.58    1.94
  -3   3   2    6.86    0.99
  -3   3   2    6.88    1.83
  -3   3   2    7.36    1.33
   2  -3  -2  536.31   25.46
   2  -3  -2  527.94   36.89
  -2   3   2  533.95   25.70
  -2   3   2  517.10   24.77
   1  -3  -2 3212.12  141.61
   1  -3  -2 2693.39  132.92
  -1   3   2 2886.82  132.98
   0  -3  -2   38.10    3.03
   0  -3  -2   38.15    3.74
   0  -3  -2   46.67    8.76
   0   3   2   34.10    3.69
   0   3   2   36.55    2.42
  -1  -3  -2 2694.94  126.62
  -1  -3  -2 2603.43  127.58
   1   3   2 2644.34  121.05
   1   3   2 2752.21  121.48
  -2  -3  -2  428.08   37.28
  -2  -3  -2  401.58   28.06
  -2  -3  -2  433.39   22.62
   2   3   2  450.87   20.47
   2   3   2  405.91   20.85
   2   3   2  456.29   20.92
  -3  -3  -2   43.18   25.42
  -3  -3  -2   -3.96    8.78
  -3  -3  -2    3.42    2.31
   3   3   2    4.78    1.07
   3   3   2    4.79    1.25
   3   3   2    4.43    1.17
   3   3   2    4.00    1.14
  -4  -3  -2  147.63   22.76
  -4  -3  -2  177.04   13.17
   4   3   2  195.86    9.75
   4   3   2  197.76   10.90
   4   3   2  168.41   11.67
   4   3   2  211.04   10.59
  -5  -3  -2   54.23   20.48
   5   3   2   65.42    5.15
   5   3   2   64.76    5.45
   5   3   2   65.80    4.37
   5   3   2   65.32    5.54
  -6  -3  -2   43.33   25.19
   6   3   2   54.72    5.10
   6   3   2   65.08    5.86
   6   3   2   53.47    5.35
   6   3   2   55.02    4.15
  -7  -3  -2   31.87   28.97
   7   3   2   26.00    3.67
   7   3   2   26.71    2.69
   8   3   2   61.47    5.16
   8   3   2   70.00    4.13
   6  -4  -2  104.14  117.62
   6  -4  -2   54.07    7.17
   5  -4  -2   13.11    3.24
   5  -4  -2   11.44   50.46
  -5   4   2   11.76    1.57
  -5   4   2   17.16    3.41
   4  -4  -2   86.00    6.66
   4  -4  -2   84.36   32.99
  -4   4   2   83.89    4.71
  -4   4   2   80.26    5.50
   3  -4  -2   24.58    3.44
   3  -4  -2   23.97   19.55
  -3   4   2   31.26    2.71
  -3   4   2   29.66    3.62
  -3   4   2   31.40    2.21
   2  -4  -2 1312.32   61.85
  -2   4   2 1395.61   61.82
  -2   4   2 1258.37   60.64
   1  -4  -2  866.73   42.70
   1  -4  -2  904.55   44.35
  -1   4   2  903.37   41.11
  -1   4   2  928.70   42.50
   0  -4  -2  217.79   13.41
   0  -4  -2  242.47   20.60
   0  -4  -2  214.70   12.07
   0   4   2  226.39   10.65
   0   4   2  224.93   11.78
   0   4   2  221.57   11.13
  -1  -4  -2  802.73   69.43
  -1  -4  -2  983.34   50.32
  -1  -4  -2  835.82   42.66
   1   4   2  878.24   39.58
   1   4   2  853.16   40.02
   1   4   2  826.64   40.70
  -2  -4  -2 1338.04   68.74
  -2  -4  -2 1120.56   59.86
  -2  -4  -2 1187.15   87.89
   2   4   2 1237.48   58.11
   2   4   2 1325.75   57.44
   2   4   2 1247.01   56.81
  -3  -4  -2   22.36   12.36
  -3  -4  -2   26.52    4.63
   3   4   2   26.20    2.28
   3   4   2   28.24    2.65
   3   4   2   22.09    2.95
  -4  -4  -2   80.17   27.75
  -4  -4  -2   76.98    8.91
   4   4   2   89.70    5.89
   4   4   2   85.08    6.50
   4   4   2   86.31    6.52
   4   4   2   85.48    5.09
  -5  -4  -2   14.52   18.82
   5   4   2   11.58    2.63
   5   4   2   11.73    1.82
   5   4   2   14.87    2.72
   5   4   2   10.85    3.11
  -6  -4  -2   23.80   23.55
   6   4   2   64.71    6.68
   6   4   2   66.12    5.40
   6   4   2   71.64    6.59
   6   4   2   57.79    4.32
   7   4   2    9.20    1.45
   7   4   2    7.09    2.03
   8   4   2   31.94    2.30
  -5   5   2   93.78    5.26
   4  -5  -2   81.35    7.96
   4  -5  -2   44.42   36.92
  -4   5   2   90.25    5.02
  -4   5   2   93.26    6.10
  -4   5   2   91.96    8.50
   3  -5  -2   60.55   28.98
   3  -5  -2   40.58    5.20
   3  -5  -2   32.92    5.59
  -3   5   2   37.01    3.20
  -3   5   2   34.09    2.53
  -3   5   2   34.38    4.63
   2  -5  -2  932.69   61.54
   2  -5  -2  874.84   44.62
   2  -5  -2  791.83   42.43
  -2   5   2  885.94   41.02
  -2   5   2  847.36   40.22
  -2   5   2  948.81   43.25
   1  -5  -2  311.33   29.52
   1  -5  -2  254.44   15.45
   1  -5  -2  265.62   16.99
  -1   5   2  306.39   15.36
  -1   5   2  273.96   13.31
  -1   5   2  278.83   13.95
   0  -5  -2   32.64   13.04
   0  -5  -2   28.55    3.90
   0  -5  -2   18.64    3.76
   0   5   2   27.49    1.98
   0   5   2   26.24    2.31
   0   5   2   32.09    3.32
  -1  -5  -2  303.02   26.39
  -1  -5  -2  285.55   16.98
   1   5   2  253.05   12.84
   1   5   2  238.03   15.83
   1   5   2  279.71   13.57
  -2  -5  -2  918.40   53.04
  -2  -5  -2  766.95   45.92
   2   5   2  792.01   38.16
   2   5   2  860.63   38.99
   2   5   2  854.66   40.29
   2   5   2  790.43   40.10
  -3  -5  -2   21.07    4.64
  -3  -5  -2   29.19   14.59
   3   5   2   29.97    4.02
   3   5   2   33.06    3.03
   3   5   2   37.02    2.54
   3   5   2   30.49    4.00
  -4  -5  -2   65.67   19.59
  -4  -5  -2   82.82   10.38
   4   5   2   94.35    6.22
   4   5   2   84.68    7.18
   4   5   2   97.18    5.38
   4   5   2   84.39    7.23
   5   5   2  101.76    6.96
   5   5   2   91.02    8.06
   5   5   2  103.57    5.94
   5   5   2  103.64    8.08
   6   5   2   10.94    1.58
   6   5   2   15.78    2.48
   7   5   2    6.62    1.12
   7   5   2    9.22    2.06
   5  -6  -2   12.77   78.75
   4  -6  -2    7.77   43.80
   4  -6  -2    4.27    4.16
  -4   6   2    4.96    1.16
   3  -6  -2  157.90   13.06
   3  -6  -2  142.86   40.52
   3  -6  -2  145.51   12.83
  -3   6   2  162.77   11.66
  -3   6   2  164.47    9.14
   2  -6  -2   25.21   25.15
   2  -6  -2   35.57    6.09
   2  -6  -2   20.88    5.18
  -2   6   2   35.88    3.10
  -2   6   2   36.22    2.50
  -2   6   2   31.82    4.72
   1  -6  -2  151.38   12.45
   1  -6  -2  161.19   28.96
  -1   6   2  158.11    8.79
  -1   6   2  156.00    7.98
  -1   6   2  158.61   10.59
   0  -6  -2   51.25   17.89
   0  -6  -2   26.94    5.39
   0   6   2   38.59    2.59
   0   6   2   45.18    4.90
  -1  -6  -2  156.74   25.29
  -1  -6  -2  147.36   12.32
   1   6   2  146.62   10.36
   1   6   2  165.32    8.88
   1   6   2  160.79    8.01
  -2  -6  -2   29.39    5.46
  -2  -6  -2   30.62   16.10
   2   6   2   39.81    3.35
   2   6   2   36.42    2.66
   2   6   2   36.86    4.61
   2   6   2   37.86    4.83
  -3  -6  -2  211.54   28.49
  -3  -6  -2  158.94   15.98
   3   6   2  188.31    9.84
   3   6   2  144.54   10.98
   3   6   2  156.92   11.32
   3   6   2  182.29    9.85
  -4  -6  -2   18.53   17.58
  -4  -6  -2   -3.82    6.72
   4   6   2    5.64    2.07
   4   6   2    6.38    2.79
   4   6   2    4.97    1.06
   4   6   2   -0.67    2.59
  -5  -6  -2    1.97   20.70
   5   6   2    7.38    1.36
   5   6   2    7.09    1.82
   6   6   2   27.51    2.18
   6   6   2   22.53    2.91
   4  -7  -2   38.30   95.10
  -4   7   2   20.02    2.14
   3  -7  -2   34.34   44.82
   3  -7  -2   34.44    7.45
  -3   7   2   28.18    2.22
  -3   7   2   14.14    8.12
  -3   7   2   25.05    3.20
   2  -7  -2   82.75   43.65
   2  -7  -2  123.61   12.92
  -2   7   2  154.57    7.68
  -2   7   2  165.04    9.03
  -2   7   2  129.57   12.05
   1  -7  -2   54.03    8.76
   1  -7  -2   75.60   29.45
  -1   7   2   54.71    7.66
  -1   7   2   63.51    4.60
   0  -7  -2   49.52   23.67
   0  -7  -2   22.85    5.83
   0   7   2   28.89    2.32
   0   7   2   31.41    3.15
   0   7   2   41.01    5.71
  -1  -7  -2   49.91    8.05
  -1  -7  -2   60.85   23.30
   1   7   2   68.83    4.71
   1   7   2   57.62    7.12
   1   7   2   58.57    3.70
  -2  -7  -2  115.81   14.07
  -2  -7  -2  153.38   28.86
   2   7   2  138.98   10.90
   2   7   2  158.88    8.53
   2   7   2  125.50   10.34
   2   7   2  140.28    7.35
  -3  -7  -2   33.74   20.41
  -3  -7  -2   21.84    9.91
   3   7   2   18.27    4.83
   3   7   2   27.16    2.22
   3   7   2   19.33    4.74
   3   7   2   29.56    3.03
  -4  -7  -2    2.79   22.58
   4   7   2   21.95    2.73
   4   7   2   23.59    2.05
   5   7   2   87.03    5.62
   5   7   2   86.79    4.83
  -3   8   2   17.28    1.71
   2  -8  -2   26.42   53.76
  -2   8   2    9.46    1.29
  -2   8   2    9.38    2.57
  -1   8   2   58.68    3.63
  -1   8   2   58.53    4.55
   0  -8  -2   25.93   31.50
   0   8   2   31.68    3.28
   1   8   2   61.16    4.60
   1   8   2   60.73    3.70
  -2  -8  -2   -2.13   29.18
   3   8   2   16.99    1.61
   4   8   2    0.96    0.62
   4   8   2    1.46    1.28
  -1   9   2   65.09    3.65
   0   9   2    1.58    2.20
   1   9   2   53.83    4.80
   1   9   2   61.72    3.42
   4   8  -3   17.40    2.21
   3   8  -3  146.24    7.26
   2   8  -3  280.66   16.14
   2   8  -3  318.87   14.32
   1   8  -3   61.82    3.55
  -1  -8   3   25.79   45.55
   0   8  -3   34.27    2.54
   0  -8   3   35.39   51.63
   5   7  -3   44.49    2.90
   4   7  -3   44.51    2.87
   4   7  -3   42.03    5.28
   3   7  -3    7.32   11.69
   3   7  -3    2.56    3.60
   3   7  -3    3.71    1.65
   3   7  -3    2.53    0.82
  -3  -7   3    5.94   31.34
   2   7  -3  223.48   15.67
   2   7  -3  260.82   11.91
   2   7  -3  226.54   17.29
  -2  -7   3  281.25   48.78
   1   7  -3  140.46    6.86
   1   7  -3  128.81   10.40
   1   7  -3  119.43   12.72
   1   7  -3  132.82    7.75
  -1  -7   3  101.24   34.01
   0   7  -3   41.64    3.69
   0   7  -3   36.01    5.80
   0   7  -3   34.84    8.03
   0  -7   3   45.52   35.04
   0  -7   3   47.81    8.26
  -1   7  -3  128.47    8.87
  -1   7  -3  127.76    6.58
   1  -7   3  133.40   12.46
   1  -7   3  111.58   46.26
   2  -7   3  218.62   16.30
   2  -7   3  240.82   67.23
   3  -7   3    1.53    5.65
   6   6  -3   13.30    3.74
   6   6  -3   20.50    1.73
  -5  -6   3   -9.11   49.65
   4   6  -3   -0.26    3.09
   4   6  -3   -1.60    4.89
   4   6  -3    1.62    1.45
  -4  -6   3   -8.43   33.57
   3   6  -3  387.38   19.98
   3   6  -3  416.70   19.10
   3   6  -3  385.23   22.35
   3   6  -3  422.65   24.79
   2   6  -3   38.07    5.50
   2   6  -3   55.17    3.96
   2   6  -3   41.76    5.63
   2   6  -3   55.03    3.18
  -2  -6   3   41.43   25.89
   1   6  -3  126.42    7.44
   1   6  -3  137.61   10.32
   1   6  -3  130.73    9.57
   1   6  -3  133.81    6.74
  -1  -6   3  127.70   40.24
   0   6  -3   32.75    2.32
   0   6  -3   34.41    3.16
   0   6  -3   46.63    5.91
   0  -6   3   12.56   25.29
   0  -6   3   30.33    5.85
   0  -6   3   31.01    5.06
  -1   6  -3  134.12   10.81
  -1   6  -3  125.07    6.79
  -1   6  -3  126.90    7.60
   1  -6   3  131.13   10.48
   1  -6   3  155.41    8.57
   1  -6   3  213.24   45.05
   1  -6   3  143.58   10.73
  -2   6  -3   49.23    3.14
   2  -6   3   64.12   46.20
   2  -6   3   48.12    6.94
   2  -6   3   48.04    6.66
   2  -6   3   48.78    4.46
   3  -6   3  380.43   74.38
   3  -6   3  355.44   21.27
   3  -6   3  360.41   23.67
   4  -6   3    6.00    4.26
   4  -6   3    2.96    2.07
   4  -6   3    3.87    3.87
   7   5  -3   -0.04    0.88
  -6  -5   3  -20.19   47.88
   5   5  -3   57.85    6.99
   5   5  -3   45.18    3.13
   5   5  -3   38.42    5.67
  -5  -5   3   37.13   37.95
   4   5  -3   92.60    8.28
   4   5  -3   93.66    6.14
   4   5  -3   88.33    7.91
   4   5  -3   92.18    5.18
  -4  -5   3   31.42   31.46
   3   5  -3   19.34    2.36
   3   5  -3   19.95    3.73
   3   5  -3   13.93    3.12
   3   5  -3   18.00    1.66
  -3  -5   3  -24.45   26.31
   2   5  -3  241.00   12.33
   2   5  -3  233.83   15.03
   2   5  -3  241.62   11.63
   2   5  -3  225.50   14.00
  -2  -5   3  253.15   14.51
  -2  -5   3  253.64   38.31
   1   5  -3  428.56   21.82
   1   5  -3  413.63   19.33
   1   5  -3  410.65   19.93
  -1  -5   3  399.08   21.74
  -1  -5   3  411.22   22.44
  -1  -5   3  419.21   41.23
   0   5  -3   74.41    6.06
   0   5  -3   68.11    3.75
   0  -5   3   78.89   22.65
   0  -5   3   64.26    6.01
   0  -5   3   67.91    5.93
   0  -5   3   67.80    4.64
   0  -5   3   65.19    6.13
  -1   5  -3  401.35   21.63
  -1   5  -3  428.03   19.97
   1  -5   3  414.54   22.27
   1  -5   3  413.13   21.29
   1  -5   3  450.64   43.88
   1  -5   3  401.44   19.99
   1  -5   3  409.10   22.26
  -2   5  -3  228.24   11.10
  -2   5  -3  232.76   11.90
  -2   5  -3  217.93   13.81
   2  -5   3  235.10   14.07
   2  -5   3  232.38   11.99
   2  -5   3  240.61   13.38
   2  -5   3  248.17   43.61
   3  -5   3   18.56    2.45
   3  -5   3   -6.65   42.24
   3  -5   3   20.25    3.84
   3  -5   3   17.65    3.51
   4  -5   3   90.72    7.14
   4  -5   3   88.51    8.04
   4  -5   3   91.93    5.92
   5  -5   3   47.78    8.08
   5  -5   3   43.57    6.34
   5  -5   3   47.95    3.90
   6  -5   3    6.89    1.81
   7   4  -3   15.79    1.76
   7   4  -3   12.99    2.84
   6   4  -3   54.18    6.35
   6   4  -3   57.54    4.89
   6   4  -3   57.92    3.77
  -6  -4   3    5.93   45.17
   5   4  -3  191.84   10.88
   5   4  -3  190.17   12.77
   5   4  -3  212.31   14.09
   5   4  -3  196.78   11.20
  -5  -4   3  204.08   44.43
   4   4  -3  188.81   10.18
   4   4  -3  165.36   11.20
   4   4  -3  175.49    9.20
   4   4  -3  192.75   11.58
  -4  -4   3  177.42   35.49
   3   4  -3  196.69   11.39
   3   4  -3  191.60    9.98
   3   4  -3  194.75   10.10
   3   4  -3  168.79   11.06
  -3  -4   3  178.01   31.29
   2   4  -3 2581.62  115.66
   2   4  -3 2643.00  113.65
   2   4  -3 2520.03  115.69
   2   4  -3 2528.90  114.24
  -2  -4   3 2583.76  115.56
  -2  -4   3 2331.35  114.81
  -2  -4   3 2362.28  132.13
   1   4  -3   10.52    2.04
   1   4  -3   12.17    1.59
   1   4  -3   12.51    1.19
  -1  -4   3    9.07    2.08
  -1  -4   3    6.54   14.21
  -1  -4   3    8.12    2.48
  -1  -4   3    9.03    1.62
  -1  -4   3   10.12    2.42
   0   4  -3   74.68    5.27
   0   4  -3   74.57    4.17
   0   4  -3   71.00    3.89
   0  -4   3   59.20   15.68
   0  -4   3   67.04    5.20
   0  -4   3   58.74    4.19
   0  -4   3   69.12    5.61
  -1   4  -3   15.92    1.50
  -1   4  -3   13.26    2.26
   1  -4   3   11.48    2.43
   1  -4   3   12.11    1.78
   1  -4   3   10.94   13.89
   1  -4   3   12.40    2.43
  -2   4  -3 2581.85  119.01
  -2   4  -3 2665.91  117.74
  -2   4  -3 2551.50  117.14
   2  -4   3 2561.49  119.10
   2  -4   3 2444.35  117.89
   2  -4   3 2650.07  119.60
   2  -4   3 2712.63  136.70
  -3   4  -3  177.48   11.76
   3  -4   3  170.49   35.86
   3  -4   3  189.96   11.45
   3  -4   3  203.02   11.33
   4  -4   3  180.92   10.85
   4  -4   3  185.88    9.77
   4  -4   3  162.93   10.96
   5  -4   3  195.38   10.55
   5  -4   3  172.48   12.77
   5  -4   3  182.85   11.33
   6  -4   3   41.36    5.43
   6  -4   3   53.93    3.97
   6  -4   3   51.86    6.61
   7  -4   3   13.99    2.01
   7  -4   3   13.29    4.09
   8   3  -3  157.78    8.80
   7   3  -3  132.05    8.57
   7   3  -3  135.89    7.31
  -7  -3   3   72.56   65.81
   6   3  -3   15.21    3.27
   6   3  -3   11.73    1.62
   6   3  -3   11.56    3.90
   6   3  -3   10.54    2.35
  -6  -3   3  -11.99   43.83
   5   3  -3    6.46    1.21
   5   3  -3    5.95    2.22
   5   3  -3    3.70    2.07
   5   3  -3    7.08    1.83
  -5  -3   3   -2.90   30.42
   4   3  -3  241.88   13.93
   4   3  -3  256.13   13.11
   4   3  -3  249.19   12.24
   4   3  -3  253.03   13.97
  -4  -3   3  202.50   37.82
   3   3  -3   58.30    4.61
   3   3  -3   58.36    3.48
   3   3  -3   59.56    4.02
   3   3  -3   56.80    4.64
   2   3  -3 1208.55   54.86
   2   3  -3 1204.77   55.36
   2   3  -3 1239.19   56.28
   2   3  -3 1226.49   56.33
  -2  -3   3 1247.22   56.14
  -2  -3   3 1080.58   69.11
   1   3  -3  103.03    5.54
   1   3  -3   96.75    6.18
  -1  -3   3  106.98    6.78
  -1  -3   3   88.81   17.16
  -1  -3   3  104.28    6.07
  -1  -3   3  107.76    6.06
   0   3  -3  832.94   39.18
   0  -3   3  861.96   39.21
   0  -3   3  851.39   39.16
   0  -3   3  810.68   50.36
   0  -3   3  815.36   39.65
  -1   3  -3  105.57    5.45
  -1   3  -3  104.50    6.15
   1  -3   3  100.93   18.88
   1  -3   3   92.56    6.16
   1  -3   3  103.26    6.40
  -2   3  -3 1285.35   56.75
   2  -3   3 1166.83   56.90
   2  -3   3 1315.55   70.53
   2  -3   3 1077.21   55.91
   2  -3   3 1283.78   57.06
  -3   3  -3   62.09    5.38
   3  -3   3   50.62    4.56
   3  -3   3   60.40    4.50
   3  -3   3   47.30   27.03
   3  -3   3   53.16    3.85
   4  -3   3  253.69   13.78
   4  -3   3  253.80   13.84
   4  -3   3  238.99   12.73
   5  -3   3    5.78    1.86
   5  -3   3    8.54    2.30
   5  -3   3    4.07    1.55
   6  -3   3    8.11    1.73
   6  -3   3   10.37    2.83
   6  -3   3   16.66    3.34
   7  -3   3  142.32    8.04
   8   2  -3   23.24    2.18
   7   2  -3  158.19    9.89
   7   2  -3  161.34   10.99
   7   2  -3  167.77    8.57
  -7  -2   3   53.01   58.32
   6   2  -3   18.39    3.00
   6   2  -3   16.00    3.38
   6   2  -3   19.54    3.60
   6   2  -3   20.06    3.26
  -6  -2   3   13.37   43.14
   5   2  -3  260.70   14.14
   5   2  -3  247.65   13.33
   5   2  -3  248.80   13.97
   5   2  -3  239.82   12.30
  -5  -2   3  176.34   37.62
   4   2  -3    4.44    0.98
   4   2  -3    5.08    1.48
   4   2  -3    4.92    1.57
   4   2  -3    3.72    1.28
  -4  -2   3    3.15    3.99
   3   2  -3  168.50    8.37
   3   2  -3  166.78    8.91
   3   2  -3  171.58    9.50
   3   2  -3  172.10    9.41
  -3  -2   3  172.03    8.87
  -3  -2   3  128.21   22.98
   2   2  -3  309.71   15.13
   2   2  -3  313.10   14.65
   2   2  -3  306.28   15.40
  -2  -2   3  259.44   26.17
   1   2  -3  257.12   12.46
   1   2  -3  230.81   12.38
  -1  -2   3  251.19   12.83
  -1  -2   3  269.20   12.16
  -1  -2   3  251.03   11.93
  -1  -2   3  219.37   21.90
   0  -2   3   98.21   15.60
   0  -2   3   98.96    5.37
   0  -2   3   98.14    5.77
  -1   2  -3  252.37   12.25
   1  -2   3  239.16   12.31
   1  -2   3  254.53   12.48
  -2   2  -3  319.46   15.90
   2  -2   3  336.48   16.07
  -3   2  -3  168.50    9.12
   3  -2   3  156.36    8.58
   3  -2   3  173.59    9.01
   3  -2   3  151.15   30.58
   4  -2   3    6.66    1.93
   4  -2   3    3.78    1.22
   4  -2   3    3.50    1.33
   5  -2   3  258.21   12.92
   5  -2   3  244.82   13.85
   5  -2   3  236.96   13.52
   6  -2   3   14.44    2.84
   6  -2   3   12.74    2.69
   7  -2   3  171.38   10.77
   7  -2   3  167.02   11.52
   7  -2   3  170.66    9.51
   8  -2   3   25.12    2.42
   8  -2   3   21.03    3.62
   8   1  -3   50.35    4.51
   7   1  -3   83.96    7.06
   7   1  -3   73.85    4.72
   7   1  -3   56.33    8.64
   7   1  -3   75.43    6.17
   6   1  -3    1.98    2.23
   6   1  -3    4.18    2.23
   6   1  -3    4.98    2.08
   6   1  -3    2.53    1.20
   5   1  -3  169.03   54.39
   5   1  -3  185.74   10.86
   5   1  -3  179.95   10.41
   5   1  -3  180.26    9.52
   5   1  -3  190.82   10.87
   4   1  -3  151.97    9.13
   4   1  -3  170.83    8.37
   4   1  -3  157.21    8.95
   4   1  -3  164.96    9.32
   4   1  -3  152.24   33.97
  -4  -1   3  162.79    8.71
  -4  -1   3  164.17    8.02
   3   1  -3   97.58   23.55
   3   1  -3   96.55    5.34
   3   1  -3   84.62    5.40
   3   1  -3   85.36    5.38
  -3  -1   3   87.87    5.00
   2   1  -3   32.16   11.83
   2   1  -3   37.25    2.72
   2   1  -3   41.05    2.95
   2   1  -3   35.25    2.66
  -2  -1   3   35.47    2.39
   1   1  -3 2151.83   98.55
   1   1  -3 2216.03   99.15
   1   1  -3 2188.29   99.20
  -1  -1   3 2192.76   99.53
   0   1  -3    1.63    0.52
   0  -1   3    0.65    0.58
  -1   1  -3 2181.31  105.64
   1  -1   3 2489.38  105.73
   2  -1   3   34.56    2.83
   2  -1   3   39.74    2.45
   2  -1   3   40.63    2.50
   3  -1   3   93.34    5.16
   3  -1   3   96.67    5.18
   3  -1   3   79.50    5.53
   4  -1   3  167.43    9.26
   4  -1   3  159.64    8.66
   4  -1   3  157.54    8.47
   4  -1   3  152.95    8.64
   5  -1   3  184.43    9.90
   5  -1   3  177.72   10.25
   5  -1   3  187.37   10.35
   5  -1   3  181.91   10.74
   6  -1   3    7.15    2.12
   6  -1   3    4.06    1.81
   6  -1   3    4.97    1.58
   7  -1   3   71.18    6.23
   7  -1   3   75.18    5.16
   7  -1   3   78.04    6.94
   8  -1   3   50.35    5.03
   8  -1   3   50.64    3.72
   7   0  -3   65.07    6.63
   7   0  -3   65.08    4.27
   7   0  -3   59.40    5.99
   6   0  -3    3.00    1.87
   6   0  -3    1.29    1.53
   6   0  -3   -0.15    2.38
   6   0  -3    0.01    1.03
   5   0  -3   67.63    5.07
   5   0  -3   55.66   59.67
   5   0  -3   67.43    5.09
   5   0  -3   61.47    4.98
   5   0  -3   70.99    4.31
  -5   0   3   64.54    4.02
  -5   0   3   57.95    7.86
   4   0  -3  127.81    7.53
   4   0  -3  135.35    6.94
   4   0  -3  139.83   32.50
   4   0  -3  126.03    7.45
  -4   0   3  129.51   10.73
   3   0  -3   22.82    2.06
   3   0  -3   17.73    1.92
   3   0  -3   26.66   14.65
   3   0  -3   20.78    2.18
  -3   0   3   22.38    1.87
   2   0  -3  615.09   41.09
   2   0  -3  690.98   31.26
   2   0  -3  689.87   31.32
  -2   0   3  690.58   31.06
   1   0  -3   94.10    4.62
   1   0  -3   90.65    4.67
   1   0  -3   89.96   10.20
   0   0  -3    0.05    0.39
   0   0   3    0.25    0.18
   0   0   3   -0.56    0.27
   0   0   3   -0.28    0.26
  -1   0  -3  112.60    7.77
  -1   0  -3   99.52    5.79
   1   0   3  104.66    4.74
   1   0   3   88.40    4.64
  -2   0  -3  693.91   32.88
   2   0   3  675.01   31.20
   2   0   3  670.42   31.69
   2   0   3  685.82   31.22
  -3   0  -3   18.78   13.94
   3   0   3   22.90    1.84
   3   0   3   21.31    1.78
   3   0   3   16.08    2.17
   4   0   3  115.48    7.01
   4   0   3  126.82    7.07
   4   0   3  135.62    7.55
   4   0   3  128.35    7.15
   5   0   3   62.76    4.36
   5   0   3   66.04    4.78
   5   0   3   62.56    4.97
   5   0   3   64.35    4.66
   6   0   3   -2.13    1.27
   6   0   3    2.32    1.21
   6   0   3   -0.31    1.36
   6   0   3    0.45    1.33
   7   0   3   65.81    6.17
   7   0   3   60.22    4.65
   7   0   3   74.83    6.05
   8   0   3   12.49    2.70
   8   0   3   10.07    1.73
   7  -1  -3   76.30    7.11
   7  -1  -3   72.85    4.65
   6  -1  -3    0.00    2.06
   6  -1  -3    4.88    2.01
   6  -1  -3    3.32    1.21
   5  -1  -3  168.34   10.19
   5  -1  -3  183.65    9.44
   5  -1  -3  155.30   45.86
   5  -1  -3  188.23   10.38
   5  -1  -3  177.81   10.30
  -5   1   3  164.31   11.75
  -5   1   3  184.28    9.93
  -5   1   3  182.10    8.93
   4  -1  -3  163.22    8.96
   4  -1  -3  163.74    8.24
   4  -1  -3  158.29    8.73
   4  -1  -3  147.95   32.11
   4  -1  -3  154.25    8.74
  -4   1   3  154.47    7.87
  -4   1   3  160.84    8.56
   3  -1  -3   81.69   17.99
   3  -1  -3   90.37    5.18
   3  -1  -3   92.01    5.67
   3  -1  -3   90.11    5.13
  -3   1   3   79.87    5.80
  -3   1   3   88.31    4.95
   2  -1  -3   39.21    2.54
   2  -1  -3   40.45    2.56
   2  -1  -3   32.73   10.37
  -2   1   3   37.32    2.63
   1  -1  -3 2416.17  117.39
   1  -1  -3 2538.63  112.01
   0  -1  -3    1.96    2.40
   0  -1  -3    2.40    0.84
  -1  -1  -3 2314.17  103.06
  -1  -1  -3 2205.58  103.25
  -2  -1  -3   39.39    3.78
  -2  -1  -3   44.52    7.60
   2   1   3   37.25    2.29
   2   1   3   36.11    2.31
  -3  -1  -3   88.47    6.94
  -3  -1  -3   87.37   14.92
   3   1   3   82.10    4.88
   3   1   3   82.45    4.82
   3   1   3   86.93    4.95
   4   1   3  157.53    8.60
   4   1   3  148.44    8.38
   4   1   3  156.73    8.63
   5   1   3  177.90   10.39
   5   1   3  181.07   10.15
   5   1   3  178.89    9.61
   5   1   3  183.82   10.35
   6   1   3    5.69    1.42
   6   1   3    5.24    1.78
   6   1   3    5.55    2.03
   6   1   3    9.25    2.27
  -7  -1  -3   20.93   30.42
   7   1   3   74.76    6.29
   7   1   3   82.13    6.72
   7   1   3   82.16    6.98
   7   1   3   74.60    5.20
   8   1   3   54.42    4.99
   8   1   3   57.38    3.96
   7  -2  -3  181.72   12.32
   6  -2  -3   -6.70   65.78
   5  -2  -3  238.69   13.44
   5  -2  -3  263.44   13.68
   5  -2  -3  246.38   12.35
   5  -2  -3  249.56   53.03
  -5   2   3  244.32   12.94
  -5   2   3  256.96   12.04
  -5   2   3  220.63   14.61
   4  -2  -3    5.06    2.03
   4  -2  -3    4.03    1.36
   4  -2  -3    3.25   18.57
   4  -2  -3    1.18    1.23
  -4   2   3    3.19    1.82
  -4   2   3    4.74    1.02
  -4   2   3    5.13    1.32
   3  -2  -3  183.33    9.22
   3  -2  -3  161.91    9.10
   3  -2  -3  152.83   22.93
  -3   2   3  175.44    8.87
  -3   2   3  172.68    8.39
   2  -2  -3  372.68   16.55
   2  -2  -3  329.36   26.52
  -2   2   3  314.39   17.02
   1  -2  -3  263.10   18.76
   1  -2  -3  281.85   12.90
  -1   2   3  249.45   13.14
   0  -2  -3   98.96    6.11
   0  -2  -3   85.41    4.81
   0   2   3   97.79    5.07
  -1  -2  -3  266.40   15.71
  -1  -2  -3  244.50   13.77
   1   2   3  268.90   12.27
  -2  -2  -3  294.50   19.58
  -2  -2  -3  301.81   16.30
  -2  -2  -3  275.53   21.18
   2   2   3  322.98   14.59
   2   2   3  298.20   14.39
  -3  -2  -3  135.92   20.66
  -3  -2  -3  125.44   14.86
  -3  -2  -3  166.88   10.69
   3   2   3  153.19    8.36
   3   2   3  168.02    8.26
   3   2   3  157.34    8.36
  -4  -2  -3   -0.86    9.86
   4   2   3    2.59    1.17
   4   2   3    4.70    1.40
   4   2   3    4.58    1.23
   4   2   3    5.12    1.29
   5   2   3  272.00   13.64
   5   2   3  256.67   13.67
   5   2   3  229.59   12.61
   5   2   3  234.89   13.59
  -6  -2  -3    0.76   21.56
   6   2   3   10.53    2.47
   6   2   3   13.59    3.09
   6   2   3   17.17    3.02
   6   2   3   11.86    3.03
   7   2   3  158.80    9.46
   7   2   3  178.19   11.35
   7   2   3  185.78   11.29
   7   2   3  178.02   10.87
   8   2   3   26.34    2.46
   8   2   3   27.46    3.53
   6  -3  -3  -18.70   73.47
   5  -3  -3   11.19    2.33
   5  -3  -3    4.93    2.13
   5  -3  -3  -35.07   40.70
  -5   3   3   16.42    4.61
  -5   3   3    8.60    2.16
   4  -3  -3  182.32   34.94
   4  -3  -3  252.62   13.26
   4  -3  -3  225.51   11.89
  -4   3   3  236.35   13.16
  -4   3   3  242.16   13.84
  -4   3   3  262.27   12.61
   3  -3  -3   62.25   19.95
   3  -3  -3   59.67    4.50
  -3   3   3   62.58    4.03
  -3   3   3   59.57    5.06
  -3   3   3   65.31    3.54
   2  -3  -3 1386.33   75.07
   2  -3  -3 1425.34   62.87
  -2   3   3 1335.49   62.13
  -2   3   3 1351.11   61.69
  -2   3   3 1302.56   63.15
   1  -3  -3  115.84    7.66
   1  -3  -3  116.66   13.96
   1  -3  -3  107.92    6.41
  -1   3   3  109.20    6.55
   0  -3  -3  800.13   40.89
   0  -3  -3  988.82   47.20
   0  -3  -3  920.79   42.84
   0   3   3  860.56   40.47
   0   3   3  869.03   40.96
  -1  -3  -3  103.04    7.45
  -1  -3  -3  117.50   20.65
   1   3   3  105.23    5.84
   1   3   3  108.25    5.59
  -2  -3  -3 1227.83   57.77
  -2  -3  -3 1213.41   63.56
   2   3   3 1181.84   55.43
   2   3   3 1192.15   55.08
  -3  -3  -3   49.58    5.71
  -3  -3  -3   56.23   12.40
  -3  -3  -3   64.15   20.23
   3   3   3   51.01    3.94
   3   3   3   56.46    3.50
   3   3   3   54.73    4.02
   3   3   3   53.52    3.71
  -4  -3  -3  254.90   16.55
  -4  -3  -3  228.49   42.12
  -4  -3  -3  199.69   24.19
   4   3   3  279.25   13.30
   4   3   3  234.78   12.36
   4   3   3  251.33   13.48
   5   3   3    4.84    1.82
   5   3   3    7.29    1.84
   5   3   3    8.44    1.99
   5   3   3    8.13    1.63
  -6  -3  -3    1.22   21.12
   6   3   3    9.68    2.34
   6   3   3   14.32    2.03
   6   3   3    8.41    2.29
   6   3   3   17.23    3.33
   7   3   3  152.02    9.68
   7   3   3  155.66    8.53
   8   3   3  144.77    8.84
   8   3   3  153.45    7.84
   6  -4  -3  -29.48   76.67
   5  -4  -3  171.83   11.72
   5  -4  -3  197.86   57.12
  -5   4   3  187.57   10.44
  -5   4   3  192.82    9.34
  -5   4   3  172.14   13.26
   4  -4  -3  148.42   34.09
   4  -4  -3  162.26   10.62
  -4   4   3  173.69   11.04
  -4   4   3  183.12    8.83
   3  -4  -3  193.19   11.40
   3  -4  -3  176.58   29.45
  -3   4   3  196.99   10.42
  -3   4   3  203.44    9.83
  -3   4   3  202.58   11.64
   2  -4  -3 2677.77  124.52
   2  -4  -3 2711.02  126.44
   2  -4  -3 2689.10  139.07
  -2   4   3 2880.12  124.71
  -2   4   3 2620.75  123.39
   1  -4  -3   10.24    2.67
   1  -4  -3   13.22    8.71
  -1   4   3   10.74    1.83
  -1   4   3   13.59    1.22
   0  -4  -3   71.72    6.47
   0  -4  -3   66.31   11.72
   0  -4  -3   61.46    5.15
   0   4   3   78.94    4.94
   0   4   3   74.42    4.28
   0   4   3   73.59    3.88
  -1  -4  -3    9.27    2.57
  -1  -4  -3   13.80    7.12
  -1  -4  -3   -8.63   24.74
   1   4   3   12.81    1.37
   1   4   3    9.21    1.35
   1   4   3   11.97    1.87
  -2  -4  -3 2724.70  122.38
  -2  -4  -3 2261.20  129.89
  -2  -4  -3 2345.37  115.37
   2   4   3 2411.25  112.20
   2   4   3 2463.81  112.93
   2   4   3 2575.17  111.73
  -3  -4  -3  178.60   21.58
  -3  -4  -3  210.18   13.78
  -3  -4  -3  184.48   35.30
   3   4   3  183.79   10.76
   3   4   3  202.93   10.22
   3   4   3  171.31   10.60
   3   4   3  182.53    9.49
  -4  -4  -3  179.59   14.06
  -4  -4  -3  153.23   23.52
   4   4   3  174.98    9.26
   4   4   3  188.43   10.90
   4   4   3  170.41    9.97
   4   4   3  180.52   10.74
  -5  -4  -3  159.34   28.83
   5   4   3  193.50   13.86
   5   4   3  197.93   10.58
   5   4   3  206.94   13.96
   5   4   3  211.22   11.71
   6   4   3   57.39    5.04
   6   4   3   61.16    7.21
   6   4   3   49.72    6.40
   6   4   3   57.85    4.11
   7   4   3   16.36    2.04
   7   4   3   18.32    2.95
   5  -5  -3   14.43   54.09
   5  -5  -3   29.67    5.35
  -5   5   3   39.75    2.84
  -5   5   3   40.08    6.02
   4  -5  -3   99.92   10.61
   4  -5  -3   83.97    8.26
   4  -5  -3   72.85   35.42
  -4   5   3   94.85    5.25
  -4   5   3   96.78    8.52
  -4   5   3   91.69    6.16
   3  -5  -3   15.04    4.05
   3  -5  -3   12.37    3.29
  -3   5   3   18.02    2.44
  -3   5   3   17.69    1.70
  -3   5   3   16.27    3.36
   2  -5  -3  236.69   15.93
   2  -5  -3  250.91   32.17
   2  -5  -3  225.52   14.14
  -2   5   3  248.64   11.95
  -2   5   3  246.26   12.68
  -2   5   3  269.22   14.16
   1  -5  -3  436.99   25.19
   1  -5  -3  487.74   37.12
  -1   5   3  432.44   21.50
  -1   5   3  449.72   24.58
   0  -5  -3   75.37    7.40
   0  -5  -3   88.14   16.43
   0   5   3   76.09    4.55
   0   5   3   63.72    6.88
   0   5   3   66.97    3.93
  -1  -5  -3  495.40   33.63
  -1  -5  -3  409.71   27.95
   1   5   3  440.82   21.49
   1   5   3  454.79   22.71
   1   5   3  436.77   20.85
  -2  -5  -3  278.12   24.64
  -2  -5  -3  227.83   15.72
   2   5   3  234.77   13.59
   2   5   3  237.13   13.57
   2   5   3  237.37   11.80
   2   5   3  248.71   12.53
  -3  -5  -3   11.29    3.70
  -3  -5  -3   21.86   12.28
   3   5   3   14.60    1.69
   3   5   3   11.64    2.67
   3   5   3   16.98    3.16
   3   5   3   13.39    2.07
  -4  -5  -3   78.13   10.46
  -4  -5  -3   64.09   17.90
   4   5   3   90.35    7.31
   4   5   3  106.18    8.99
   4   5   3   96.43    6.32
   4   5   3   94.16    5.42
  -5  -5  -3   17.57   16.86
   5   5   3   46.71    5.73
   5   5   3   43.28    5.47
   5   5   3   43.43    3.26
   6   5   3   10.74    1.72
   6   5   3    9.68    2.28
   7   5   3    0.91    0.75
   7   5   3    1.14    1.45
   5  -6  -3  -56.25   65.13
   4  -6  -3    5.90    3.68
   4  -6  -3   -9.18   40.30
  -4   6   3    1.01    0.94
  -4   6   3    6.45    5.91
  -4   6   3    1.26    1.91
   3  -6  -3  400.83   55.85
   3  -6  -3  375.67   24.05
  -3   6   3  390.27   19.62
  -3   6   3  398.13   18.65
   2  -6  -3   50.43    7.54
   2  -6  -3   96.82   29.77
  -2   6   3   56.12    4.18
  -2   6   3   53.45    3.45
  -2   6   3   55.77    6.16
   1  -6  -3  180.72   29.96
   1  -6  -3  129.36   11.75
  -1   6   3  143.67    8.22
  -1   6   3  144.25    7.45
  -1   6   3  149.08   10.02
   0  -6  -3   33.17    5.75
   0  -6  -3   39.05   17.62
   0   6   3   43.92    4.86
   0   6   3   40.76    2.71
  -1  -6  -3  120.43   11.65
   1   6   3  149.66    7.24
   1   6   3  138.13    9.55
   1   6   3  135.85    7.91
  -2  -6  -3   54.97    8.24
  -2  -6  -3   92.21   19.01
   2   6   3   54.13    4.18
   2   6   3   56.81    5.68
   2   6   3   58.62    3.59
   2   6   3   48.68    5.50
  -3  -6  -3  361.71   25.21
   3   6   3  398.73   19.97
   3   6   3  388.57   21.53
   3   6   3  399.04   21.78
   3   6   3  425.42   19.11
  -4  -6  -3    2.74    6.51
  -4  -6  -3   13.33   15.51
   4   6   3    6.02    1.71
   4   6   3    3.31    1.01
   4   6   3    4.19    3.15
   4   6   3   -0.21    2.67
   5   6   3   86.22    5.87
   5   6   3   80.84    4.89
   6   6   3   21.79    2.85
   6   6   3   24.29    2.04
  -4   7   3   28.56    4.76
  -4   7   3   31.07    2.50
   3  -7  -3    3.04    5.26
   3  -7  -3  -28.86   38.34
  -3   7   3    0.40    1.72
  -3   7   3    2.78    0.91
  -3   7   3   -2.69    7.74
   2  -7  -3  233.57   18.09
   2  -7  -3  223.92   42.53
  -2   7   3  237.66   16.50
  -2   7   3  259.13   12.46
  -2   7   3  281.05   16.14
   1  -7  -3  155.81   35.59
   1  -7  -3  132.78   13.38
  -1   7   3  151.57    8.56
  -1   7   3  140.57   11.23
   0  -7  -3   41.27    7.98
   0  -7  -3   82.82   25.45
   0   7   3   43.96    3.08
   0   7   3   49.92    3.99
   0   7   3   53.06    6.57
  -1  -7  -3  136.40   13.76
  -1  -7  -3  159.98   29.17
   1   7   3  146.52   10.96
   1   7   3  144.56    7.69
   1   7   3  157.39    8.73
  -2  -7  -3  213.26   18.68
   2   7   3  257.18   11.99
   2   7   3  256.13   15.51
   2   7   3  241.77   15.12
   2   7   3  225.49   14.83
  -3  -7  -3    4.88    8.98
  -3  -7  -3   -0.61   17.96
   3   7   3    2.39    1.30
   3   7   3    4.23    3.18
   3   7   3    1.83    3.69
   3   7   3    4.08    1.03
   4   7   3   35.20    3.27
   4   7   3   33.39    3.26
   5   7   3   45.96    3.68
   5   7   3   45.01    2.94
  -3   8   3  132.38    9.90
  -3   8   3  139.23    6.98
  -2   8   3  374.56   19.27
  -2   8   3  353.05   17.23
   1  -8  -3   30.23   63.09
  -1   8   3   65.27    4.77
  -1   8   3   62.61    3.84
   0  -8  -3   23.18   44.92
   0   8   3   39.21    3.58
   1   8   3   65.46    4.80
   1   8   3   69.09    4.00
   2   8   3  366.39   16.98
   2   8   3  343.84   17.78
   3   8   3  145.64    7.39
   4   8   3   26.18    1.83
   4   8   3   22.03    2.51
  -2   9   3   39.69    3.00
  -1   9   3   42.99    2.85
   0   9   3    2.19    2.00
   0   9   3    2.34    0.74
   1   9   3   49.79    2.89
   1   9   3   42.20    4.09
   5   7  -4   32.76    3.05
   4   7  -4    4.18    0.98
   3   7  -4   14.85    5.10
  -3  -7   4  -24.56   37.96
   2   7  -4  131.14    6.46
   2   7  -4  114.85   10.50
   2   7  -4  124.43    7.49
  -2  -7   4   81.51   38.28
   1   7  -4   12.83    2.28
   1   7  -4    8.42    3.77
   1   7  -4   16.86    1.67
  -1  -7   4   27.10   57.19
   0   7  -4  218.66   14.76
   0   7  -4  219.97   10.54
   0  -7   4  205.14   16.06
   0  -7   4  242.92   49.37
   1  -7   4    6.18    5.17
   1  -7   4   13.67   74.05
   2  -7   4   99.12   11.11
   6   6  -4   19.37    1.77
  -5  -6   4  -30.19   49.06
   4   6  -4   41.60    2.77
   4   6  -4   43.05    4.01
   4   6  -4   34.64    9.33
   4   6  -4   33.58    5.22
  -4  -6   4    8.94   41.41
   3   6  -4 1318.89   61.38
   3   6  -4 1370.32   60.44
   3   6  -4 1288.25   64.32
   3   6  -4 1308.75   64.21
   2   6  -4   56.36    3.37
   2   6  -4   57.62    4.16
   2   6  -4   53.71    6.31
   2   6  -4   52.97    6.80
  -2  -6   4   19.34   30.43
   1   6  -4  443.27   24.77
   1   6  -4  471.63   21.29
   1   6  -4  446.05   24.73
   0   6  -4   87.84    9.28
   0   6  -4   96.00    5.07
   0   6  -4  102.59    6.07
   0  -6   4   55.05   30.83
   0  -6   4   94.78    6.27
   0  -6   4   92.81    9.00
  -1   6  -4  449.93   20.61
  -1   6  -4  452.22   28.69
  -1   6  -4  421.67   21.99
   1  -6   4  438.94   21.40
   1  -6   4  437.72   24.42
   1  -6   4  439.23   24.84
   1  -6   4  454.57   64.22
   1  -6   4  461.00   23.28
   2  -6   4   52.64    4.22
   2  -6   4   64.34   49.70
   2  -6   4   48.74    6.65
   2  -6   4   56.71    7.85
   2  -6   4   55.99    6.68
   3  -6   4 1254.82   61.09
   3  -6   4 1320.23   57.39
   3  -6   4 1136.11   60.92
   4  -6   4   30.61    5.25
   4  -6   4   31.05    5.61
   4  -6   4   33.98    3.52
   4  -6   4   21.34    6.62
   5  -6   4   62.73    4.68
   6   5  -4   64.35    3.81
   6   5  -4   62.28    5.45
   5   5  -4   23.51    3.13
   5   5  -4   24.19    2.11
   5   5  -4   22.69    5.97
   5   5  -4   17.33    3.85
  -5  -5   4   17.34   44.57
   4   5  -4  146.08   11.44
   4   5  -4  155.13    9.00
   4   5  -4  151.58   11.23
   4   5  -4  165.86    9.14
   3   5  -4   12.95    3.57
   3   5  -4   18.31    3.51
   3   5  -4   16.90    2.30
   3   5  -4   18.65    1.67
   2   5  -4  414.57   22.26
   2   5  -4  427.45   19.44
   2   5  -4  420.00   22.26
   2   5  -4  413.98   20.15
  -2  -5   4  355.52   44.98
   1   5  -4   60.90    5.95
   1   5  -4   65.34    5.71
   1   5  -4   59.89    3.97
   1   5  -4   66.43    3.78
  -1  -5   4   51.65    5.94
  -1  -5   4   53.02    7.66
  -1  -5   4   63.04   25.82
  -1  -5   4   49.94    4.06
  -1  -5   4   57.92    6.10
   0   5  -4  502.98   22.48
   0   5  -4  497.50   23.13
   0   5  -4  489.47   25.00
   0  -5   4  503.66   25.98
   0  -5   4  515.81   25.14
   0  -5   4  433.24   23.02
   0  -5   4  477.12   47.75
   0  -5   4  454.93   24.38
  -1   5  -4   56.93    6.32
  -1   5  -4   59.85    3.34
  -1   5  -4   59.58    4.11
   1  -5   4   53.35    5.18
   1  -5   4   71.18   28.12
   1  -5   4   56.48    5.76
   1  -5   4   67.81    6.18
   1  -5   4   58.06    5.19
   2  -5   4  458.53   57.50
   2  -5   4  405.77   22.20
   2  -5   4  412.25   22.33
   2  -5   4  391.69   19.90
   2  -5   4  409.44   21.37
   3  -5   4   16.25    3.36
   3  -5   4   14.44    3.55
   3  -5   4   22.25    2.62
   4  -5   4  136.53   10.26
   4  -5   4  114.76    8.86
   4  -5   4  147.20    9.38
   5  -5   4   17.51    2.25
   5  -5   4   17.24    3.72
   5  -5   4   14.83    3.87
   6  -5   4   41.81    5.86
   6  -5   4   59.34    4.09
   7   4  -4   35.99    2.60
   6   4  -4  106.02    5.82
   6   4  -4  111.78    7.15
   6   4  -4  102.32    8.60
   6   4  -4   89.80   11.90
  -6  -4   4   67.51   54.06
   5   4  -4   42.40    5.08
   5   4  -4   34.75    7.66
   5   4  -4   29.70    3.44
   5   4  -4   36.32    2.88
  -5  -4   4   49.18   40.61
   4   4  -4  178.21   11.58
   4   4  -4  169.95   11.38
   4   4  -4  184.76   10.10
   4   4  -4  182.64    9.16
  -4  -4   4  181.05   41.68
   3   4  -4  317.95   15.89
   3   4  -4  322.59   17.41
   3   4  -4  328.40   15.16
   3   4  -4  310.76   17.28
  -3  -4   4  260.68   43.33
   2   4  -4  437.56   21.54
   2   4  -4  425.53   21.52
   2   4  -4  431.65   20.03
   2   4  -4  406.33   19.34
  -2  -4   4  384.34   45.71
  -2  -4   4  384.24   20.67
   1   4  -4   10.17    2.40
   1   4  -4   11.98    1.19
   1   4  -4   11.56    2.26
   1   4  -4   10.14    1.53
  -1  -4   4   11.53    2.66
  -1  -4   4   10.29    1.43
  -1  -4   4    9.76   19.64
  -1  -4   4   11.09    2.23
  -1  -4   4   10.21    2.00
   0   4  -4 1441.43   64.38
   0   4  -4 1396.40   62.42
   0  -4   4 1403.95   65.11
   0  -4   4 1436.55   80.29
   0  -4   4 1244.14   62.87
   0  -4   4 1353.65   64.04
  -1   4  -4    8.09    1.41
  -1   4  -4    9.67    1.33
  -1   4  -4    6.35    2.03
   1  -4   4   17.07   16.91
   1  -4   4   10.41    2.22
   1  -4   4   11.99    2.52
   1  -4   4   11.17    1.66
  -2   4  -4  389.87   20.49
   2  -4   4  470.50   44.15
   2  -4   4  390.01   19.30
   2  -4   4  377.07   20.42
   2  -4   4  411.59   20.94
   3  -4   4  315.81   17.16
   3  -4   4  239.69   49.78
   3  -4   4  324.32   16.91
   3  -4   4  305.34   15.58
   4  -4   4  198.73   11.02
   4  -4   4  161.67   10.91
   4  -4   4  160.35    9.46
   5  -4   4   27.79    4.49
   5  -4   4   32.45    4.20
   5  -4   4   27.94    3.08
   6  -4   4  118.28    6.66
   6  -4   4  106.81    8.00
   6  -4   4   86.02    8.96
   7  -4   4   23.17    4.18
   7  -4   4   33.56    2.95
   7   3  -4  150.69    7.50
   7   3  -4  133.27    9.79
  -7  -3   4  106.31   86.66
   6   3  -4   61.71    4.18
   6   3  -4   66.48    5.38
   6   3  -4   80.12    6.86
  -6  -3   4   41.56   73.97
   5   3  -4   18.21    2.70
   5   3  -4   18.85    3.73
   5   3  -4   25.76    2.27
   5   3  -4   28.14    4.19
  -5  -3   4   34.58   39.55
   4   3  -4  433.55   20.98
   4   3  -4  435.14   20.10
   4   3  -4  418.05   21.98
   4   3  -4  427.37   22.00
  -4  -3   4  342.43   49.52
   3   3  -4  186.41   10.53
   3   3  -4  165.97   10.27
   3   3  -4  178.07    8.82
   3   3  -4  180.37    9.48
  -3  -3   4  135.86   28.47
  -3  -3   4  185.25    8.89
   2   3  -4   48.79    2.87
   2   3  -4   45.51    3.92
   2   3  -4   47.96    4.14
  -2  -3   4   52.18    3.01
  -2  -3   4   41.32   20.63
   1   3  -4  333.65   17.30
   1   3  -4  355.77   17.34
   1   3  -4  341.73   16.36
  -1  -3   4  298.24   31.24
  -1  -3   4  332.42   16.36
  -1  -3   4  388.45   17.27
  -1  -3   4  333.16   17.84
   0   3  -4   63.82    4.51
   0  -3   4   62.91    4.85
   0  -3   4   51.86   15.38
   0  -3   4   69.56    4.27
  -1   3  -4  327.87   16.30
   1  -3   4  353.99   31.72
   1  -3   4  311.05   16.32
   1  -3   4  324.21   16.74
  -2   3  -4   46.76    4.08
   2  -3   4   56.84   20.60
   2  -3   4   44.94    3.78
   2  -3   4   46.64    3.94
   2  -3   4   41.58    3.16
   3  -3   4  158.86    9.48
   3  -3   4  168.68    9.38
   3  -3   4  144.92    8.39
   3  -3   4  165.35   41.06
   4  -3   4  393.64   20.31
   4  -3   4  425.45   21.47
   4  -3   4  428.71   21.61
   5  -3   4   21.90    3.25
   5  -3   4   19.11    2.51
   5  -3   4   18.16    2.96
   6  -3   4   80.68    6.40
   6  -3   4   66.18    6.38
   6  -3   4   66.00    5.00
   7  -3   4  156.74    9.23
   7  -3   4  156.52   10.15
   8  -3   4   34.07    2.82
   7   2  -4  108.16    5.91
   7   2  -4   97.89    7.72
   7   2  -4  113.10    9.67
  -7  -2   4   80.49   68.73
   6   2  -4   60.78    7.41
   6   2  -4   49.15    3.64
   6   2  -4   47.83    4.79
   6   2  -4   55.04    5.49
  -6  -2   4   70.48   49.96
   5   2  -4   26.86    2.43
   5   2  -4   31.14    4.21
   5   2  -4   28.60    3.33
   5   2  -4   28.58    3.98
  -5  -2   4   44.16   38.57
   4   2  -4   76.35    5.31
   4   2  -4   78.77    5.78
   4   2  -4   75.80    5.77
   4   2  -4   77.18    4.56
  -4  -2   4   46.38   26.25
  -4  -2   4   90.18    4.55
   3   2  -4  105.46    6.83
   3   2  -4  117.77    6.16
   3   2  -4  114.55    6.37
   3   2  -4  110.85    6.89
  -3  -2   4   71.15   21.43
  -3  -2   4  112.77    5.70
   2   2  -4  123.43    6.69
   2   2  -4  132.22    7.33
   2   2  -4  122.12    7.27
  -2  -2   4  132.46    6.79
   1   2  -4  280.00   13.95
   1   2  -4  289.56   13.94
  -1  -2   4  267.86   14.31
  -1  -2   4  248.42   27.10
  -1  -2   4  291.65   13.50
   0   2  -4  210.95   10.66
   0  -2   4  212.29   11.07
  -1   2  -4  286.55   14.10
   1  -2   4  293.93   14.47
   1  -2   4  304.86   14.22
   1  -2   4  257.51   23.78
   2  -2   4  133.32    6.84
   2  -2   4  118.08   23.88
   2  -2   4  105.82    6.78
   3  -2   4  114.65    7.10
   3  -2   4  113.03    6.63
   4  -2   4   73.41    5.11
   4  -2   4   77.43    5.66
   4  -2   4   70.44    4.81
   5  -2   4   27.71    3.29
   5  -2   4   27.27    3.49
   5  -2   4   21.39    2.69
   6  -2   4   39.58    3.71
   6  -2   4   53.64    5.09
   6  -2   4   50.22    5.14
   7  -2   4  118.90    6.94
   7  -2   4  101.52    8.74
   7  -2   4  111.98    8.15
   8  -2   4   13.14    1.69
   8  -2   4    6.99    2.67
   7   1  -4  162.67   10.79
   7   1  -4  196.91   12.03
   7   1  -4  178.07    9.14
   6   1  -4  121.33    6.80
   6   1  -4  129.00    8.72
   6   1  -4  123.18    9.13
   6   1  -4  114.19    7.95
   5   1  -4    1.81    1.30
   5   1  -4    3.39    1.69
   5   1  -4    2.70    1.02
   5   1  -4    6.82   44.64
   5   1  -4    4.50    1.68
  -5  -1   4   10.70    4.89
  -5  -1   4    8.15    1.67
   4   1  -4   69.46    4.98
   4   1  -4   68.23    4.95
   4   1  -4   56.53   28.65
   4   1  -4   71.05    4.12
   4   1  -4   70.80    4.80
  -4  -1   4   66.47    3.87
  -4  -1   4   66.29    4.55
   3   1  -4  410.72   20.33
   3   1  -4  340.77   36.89
   3   1  -4  424.56   20.30
   3   1  -4  430.81   20.03
  -3  -1   4  427.83   19.30
   2   1  -4   88.38    5.20
   2   1  -4   98.45   17.76
   2   1  -4   91.42    5.17
  -2  -1   4   88.49    4.82
   1   1  -4   40.33    2.59
   1   1  -4   39.04    2.62
  -1  -1   4   38.53    2.97
  -1  -1   4   38.68    2.35
  -1  -1   4   38.86   11.88
   0   1  -4 3003.24  141.31
   0  -1   4 3252.94  141.70
  -1   1  -4   33.23   10.46
   1  -1   4   44.19    2.74
  -2   1  -4  103.48   17.50
   2  -1   4   90.18    5.02
   2  -1   4   87.77    5.21
   2  -1   4  101.16    5.01
  -3   1  -4  459.79   37.87
   3  -1   4  432.11   21.04
   3  -1   4  446.39   21.03
   4  -1   4   70.19    4.45
   4  -1   4   73.78    5.23
   4  -1   4   58.86    4.29
   4  -1   4   65.13    4.42
   5  -1   4    3.91    1.26
   5  -1   4    3.40    1.37
   5  -1   4    0.34    1.23
   6  -1   4  115.41    8.48
   6  -1   4  125.88    7.44
   6  -1   4  125.66    8.76
   7  -1   4  197.74   10.94
   7  -1   4  225.69   14.45
   7  -1   4  186.99   12.11
   8  -1   4   13.48    2.76
   8  -1   4    8.64    1.55
   7   0  -4  174.80    9.03
   6   0  -4  338.59   16.12
   6   0  -4  311.85   18.12
   6   0  -4  312.15   17.30
   6   0  -4  353.13   18.08
   5   0  -4  209.66   50.25
   5   0  -4  202.35   11.28
   5   0  -4  189.10   10.94
   5   0  -4  193.19   11.18
   5   0  -4  198.05   10.06
  -5   0   4  189.09   12.97
  -5   0   4  201.52    9.76
  -5   0   4  197.59   10.77
   4   0  -4  118.48    6.93
   4   0  -4  119.42    6.27
   4   0  -4  123.68    7.05
   4   0  -4  111.33    6.87
   4   0  -4  104.01   28.46
  -4   0   4  112.81    5.95
  -4   0   4  113.83    6.58
   3   0  -4  136.80    7.63
   3   0  -4  139.52    7.60
   3   0  -4  118.02   22.24
  -3   0   4  150.98    7.17
   2   0  -4   23.38    1.91
   2   0  -4   23.91    1.89
   2   0  -4   17.86    9.56
  -2   0   4   24.99    1.79
   1   0  -4  233.40   18.08
   1   0  -4  254.46   12.00
   1   0  -4  265.74   12.24
   0   0  -4 1474.61   70.34
   0   0  -4 1624.75   69.57
   0   0   4 1558.36   70.04
   0   0   4 1519.37   69.77
  -1   0  -4  282.72   15.71
  -1   0  -4  268.75   14.06
   1   0   4  298.19   12.85
   1   0   4  273.22   12.71
   1   0   4  270.18   12.67
  -2   0  -4   22.81    2.86
  -2   0  -4   25.74    6.98
   2   0   4   22.71    1.55
   2   0   4   25.26    2.12
   2   0   4   24.07    1.59
  -3   0  -4  160.87   18.99
   3   0   4  127.22    7.63
   3   0   4  152.10    7.33
   3   0   4  138.37    7.29
  -4   0  -4   84.68   25.40
   4   0   4  113.10    6.35
   4   0   4  104.04    6.22
   4   0   4  112.55    6.80
   4   0   4  115.41    6.41
   5   0   4  198.89   11.00
   5   0   4  195.55   11.38
   5   0   4  199.13   10.63
   5   0   4  207.10   10.99
   6   0   4  326.62   17.59
   6   0   4  336.81   17.75
   6   0   4  340.44   18.17
   6   0   4  332.67   16.93
   7   0   4  183.85   10.95
   7   0   4  163.98    9.56
   7   0   4  166.19   12.67
   8   0   4    1.04    1.00
   8   0   4    2.59    1.86
   7  -1  -4  184.98   12.29
   6  -1  -4  115.90    6.66
   6  -1  -4  112.38   74.91
   6  -1  -4  117.91    8.51
   6  -1  -4  126.03    8.57
   5  -1  -4    5.39    1.30
   5  -1  -4    1.86    2.07
   5  -1  -4    1.55    1.64
   5  -1  -4    2.07    1.30
   5  -1  -4   38.87   37.87
  -5   1   4    2.94    1.70
  -5   1   4    2.24    3.31
  -5   1   4    3.22    1.06
   4  -1  -4   67.97    4.59
   4  -1  -4   72.89    4.37
  -4   1   4   65.62    3.79
  -4   1   4   66.05    4.34
  -4   1   4   60.94    5.67
   3  -1  -4  391.69   35.08
   3  -1  -4  414.64   19.78
   3  -1  -4  445.24   19.93
   3  -1  -4  376.83   20.57
  -3   1   4  420.73   19.65
   2  -1  -4   90.91    4.86
   2  -1  -4   94.82   14.99
  -2   1   4   85.00    4.69
   1  -1  -4   41.04    8.09
   1  -1  -4   46.49    2.61
   0  -1  -4 3160.07  144.15
   0   1   4 3184.75  142.95
  -1  -1  -4   34.20    3.09
  -2  -1  -4   90.87    6.40
   2   1   4   84.46    4.43
   2   1   4   88.15    4.50
  -3  -1  -4  380.32   26.28
  -3  -1  -4  402.78   21.92
   3   1   4  403.23   19.38
   3   1   4  419.36   19.28
   3   1   4  415.66   19.36
  -4  -1  -4   52.11   18.72
   4   1   4   57.50    4.04
   4   1   4   66.96    4.35
   4   1   4   65.53    4.47
   5   1   4    2.40    1.12
   5   1   4    4.05    1.34
   5   1   4    2.26    1.07
   5   1   4    2.70    1.33
   6   1   4  114.26    8.30
   6   1   4  123.97    8.00
   6   1   4  131.56    7.49
   6   1   4  130.83    9.72
   7   1   4  185.09   10.23
   7   1   4  179.47   12.16
   7   1   4  201.25   12.40
   7   1   4  180.55   11.36
   8   1   4    8.41    2.35
   8   1   4   12.87    1.84
   6  -2  -4   18.88   63.60
   6  -2  -4   46.09    5.13
   5  -2  -4   28.36    3.10
   5  -2  -4   29.46    3.46
   5  -2  -4   30.22   36.64
  -5   2   4   27.77    3.13
  -5   2   4   23.12    5.86
  -5   2   4   25.86    2.30
   4  -2  -4   65.24    6.22
   4  -2  -4   78.39    5.20
   4  -2  -4   70.04    4.52
   4  -2  -4   77.05   24.08
  -4   2   4   79.13    4.27
  -4   2   4   70.13    6.34
  -4   2   4   80.66    4.91
   3  -2  -4  127.12    6.78
   3  -2  -4  137.60   24.20
  -3   2   4  119.14    5.98
  -3   2   4  105.99    7.50
  -3   2   4  113.26    6.42
   2  -2  -4  141.53    7.08
   2  -2  -4  114.47   16.87
  -2   2   4  124.00    7.62
   1  -2  -4  277.90   20.36
   1  -2  -4  306.70   15.65
   1  -2  -4  311.72   14.36
  -1   2   4  312.20   14.04
  -1   2   4  275.90   14.69
   0  -2  -4  231.91   14.31
   0  -2  -4  225.52   12.16
   0   2   4  210.55   10.80
  -1  -2  -4  300.77   16.40
   1   2   4  321.17   14.55
  -2  -2  -4  124.56    8.25
  -2  -2  -4  126.65   11.51
  -2  -2  -4  125.00   10.59
   2   2   4  108.89    6.69
   2   2   4  126.01    6.39
  -3  -2  -4   99.12   12.56
  -3  -2  -4   99.71    7.99
  -3  -2  -4  103.22   15.62
   3   2   4  101.54    5.83
   3   2   4  102.20    5.74
   3   2   4  104.36    5.88
  -4  -2  -4   45.30   17.86
  -4  -2  -4   68.10   14.30
  -4  -2  -4   83.19    7.91
   4   2   4   84.57    5.12
   4   2   4   75.20    5.11
   4   2   4   77.71    5.09
   4   2   4   66.05    4.69
  -5  -2  -4   19.97   15.60
   5   2   4   29.13    3.17
   5   2   4   25.24    3.25
   5   2   4   28.21    3.03
   5   2   4   24.58    2.70
  -6  -2  -4   23.75   20.97
   6   2   4   47.05    3.78
   6   2   4   50.56    4.74
   6   2   4   46.69    4.65
   6   2   4   51.73    4.77
  -7  -2  -4   85.37   25.11
   7   2   4  107.14    6.71
   7   2   4  113.16   11.35
   7   2   4  117.66    7.93
   7   2   4  115.74    8.45
   8   2   4   12.84    2.50
   8   2   4   18.04    1.96
   6  -3  -4   65.95    6.99
   6  -3  -4   42.61   83.85
   5  -3  -4    7.86   38.71
   5  -3  -4   21.22    3.63
  -5   3   4   28.11    2.30
  -5   3   4   24.02    4.48
  -5   3   4   28.67    3.28
   4  -3  -4  421.53   21.45
   4  -3  -4  374.54   44.39
  -4   3   4  432.44   20.05
  -4   3   4  434.03   22.51
  -4   3   4  425.84   20.83
   3  -3  -4  163.54   10.21
   3  -3  -4  173.33   27.03
  -3   3   4  173.63   10.43
  -3   3   4  175.85    8.56
  -3   3   4  176.82    9.14
   2  -3  -4   55.52   14.11
   2  -3  -4   51.55    3.80
  -2   3   4   47.20    2.96
  -2   3   4   45.86    4.12
  -2   3   4   48.29    3.19
   1  -3  -4  380.95   25.81
   1  -3  -4  345.58   17.21
   1  -3  -4  355.85   19.00
  -1   3   4  332.54   17.46
   0  -3  -4   69.28    5.74
   0   3   4   67.43    4.22
   0   3   4   64.04    3.69
  -1  -3  -4  329.04   18.68
   1   3   4  360.75   16.58
   1   3   4  342.73   16.25
  -2  -3  -4   57.03   12.04
  -2  -3  -4   40.53    8.00
  -2  -3  -4   41.23    4.71
   2   3   4   46.42    3.20
   2   3   4   42.83    2.91
  -3  -3  -4  163.18   22.24
  -3  -3  -4  167.17   17.01
  -3  -3  -4  175.40   12.15
   3   3   4  172.91    9.52
   3   3   4  173.40    9.08
   3   3   4  166.00    9.36
   3   3   4  174.81    9.44
  -4  -3  -4  364.62   30.40
  -4  -3  -4  428.22   24.61
   4   3   4  415.05   19.90
   4   3   4  441.50   20.70
   4   3   4  394.69   20.81
   4   3   4  424.78   21.14
  -5  -3  -4   -6.06   29.46
  -5  -3  -4   10.11   14.93
   5   3   4   24.55    3.43
   5   3   4   18.59    2.84
   5   3   4   21.63    2.44
   5   3   4   24.68    3.26
   6   3   4   64.69    4.68
   6   3   4   73.97    6.20
   6   3   4   67.89    5.67
   6   3   4   71.67    5.98
   7   3   4  148.06    8.57
   7   3   4  166.70    9.90
   8   3   4   37.52    3.84
   8   3   4   39.78    2.84
   6  -4  -4   89.54   10.72
   6  -4  -4   68.04   71.73
   5  -4  -4   31.19   41.91
   5  -4  -4   32.55    5.37
  -5   4   4   34.68    3.75
  -5   4   4   24.47    5.39
   4  -4  -4  164.22   10.98
  -4   4   4  182.34    9.16
  -4   4   4  196.22   10.15
  -4   4   4  174.83   11.39
   3  -4  -4  284.54   37.00
   3  -4  -4  328.69   17.65
  -3   4   4  331.09   15.93
  -3   4   4  338.91   16.68
  -3   4   4  366.08   20.79
   2  -4  -4  486.73   25.66
   2  -4  -4  392.77   36.64
  -2   4   4  508.78   23.86
  -2   4   4  459.92   22.43
   1  -4  -4    9.14    2.79
   1  -4  -4    8.83    2.45
   1  -4  -4    8.42    9.79
  -1   4   4    8.73    1.74
  -1   4   4   11.35    1.19
   0  -4  -4 1493.37   70.33
   0   4   4 1340.22   66.61
   0   4   4 1577.00   67.58
   0   4   4 1436.20   66.25
  -1  -4  -4   -5.20   19.44
  -1  -4  -4   10.77    2.97
  -1  -4  -4   15.01    7.07
   1   4   4   10.99    1.33
   1   4   4    9.53    1.64
   1   4   4    9.72    1.41
  -2  -4  -4  466.49   27.77
  -2  -4  -4  394.45   22.87
  -2  -4  -4  364.57   35.09
   2   4   4  373.02   19.92
   2   4   4  414.53   20.21
   2   4   4  414.40   19.60
  -3  -4  -4  344.69   25.21
  -3  -4  -4  318.35   19.56
   3   4   4  306.31   17.13
   3   4   4  292.15   16.26
   3   4   4  333.97   15.85
   3   4   4  297.15   15.09
  -4  -4  -4  167.26   14.09
  -4  -4  -4  190.39   22.03
  -4  -4  -4  171.56   29.05
   4   4   4  170.91   10.57
   4   4   4  181.15    9.30
   4   4   4  171.29   10.61
   4   4   4  186.87   10.11
  -5  -4  -4   17.28   14.21
  -5  -4  -4    8.01   24.39
   5   4   4   28.72    3.80
   5   4   4   35.81    3.83
   5   4   4   33.81    4.39
   5   4   4   32.55    3.65
   6   4   4  118.90    6.78
   6   4   4  107.00    7.69
   6   4   4  119.80    8.49
   6   4   4  118.01    9.30
   7   4   4   39.35    3.11
   7   4   4   46.61    4.96
   5  -5  -4    6.32   47.72
   5  -5  -4   15.76    5.08
  -5   5   4   25.63    3.25
  -5   5   4   20.36    2.03
   4  -5  -4  115.25   37.63
   4  -5  -4  124.12   12.09
   4  -5  -4  146.88   12.22
  -4   5   4  142.01   10.57
  -4   5   4  140.94    8.38
   3  -5  -4   11.45   23.68
   3  -5  -4   19.91    4.74
   3  -5  -4   12.75    3.98
  -3   5   4   17.35    1.94
  -3   5   4   19.34    2.34
  -3   5   4   18.31    3.46
   2  -5  -4  452.91   42.49
   2  -5  -4  424.52   25.10
  -2   5   4  447.37   20.57
  -2   5   4  427.89   21.80
   1  -5  -4   74.90   18.04
   1  -5  -4   65.12    7.11
  -1   5   4   63.23    4.22
  -1   5   4   61.50    3.69
  -1   5   4   69.17    5.34
   0  -5  -4  625.89   39.59
   0  -5  -4  533.03   30.52
   0   5   4  543.56   26.54
   0   5   4  546.62   25.92
   0   5   4  571.70   27.78
  -1  -5  -4   73.05   14.48
  -1  -5  -4   80.58   37.99
  -1  -5  -4   63.57    7.47
   1   5   4   65.03    4.25
   1   5   4   64.80    3.76
   1   5   4   64.24    5.11
  -2  -5  -4  363.37   51.46
  -2  -5  -4  469.81   25.34
   2   5   4  427.27   20.68
   2   5   4  412.09   21.67
   2   5   4  420.01   19.91
   2   5   4  402.18   21.57
  -3  -5  -4    8.83   24.66
  -3  -5  -4   30.94   12.00
  -3  -5  -4   17.94    5.19
   3   5   4   13.42    1.70
   3   5   4   17.03    3.02
   3   5   4   17.51    2.21
   3   5   4   15.76    3.09
  -4  -5  -4  134.55   21.27
  -4  -5  -4  189.20   30.36
   4   5   4  135.76    7.57
   4   5   4  140.47    8.40
   4   5   4  141.88    9.64
   4   5   4  122.40   12.27
   5   5   4   20.36    2.96
   5   5   4   23.92    3.96
   5   5   4   22.63    2.23
   5   5   4   21.93    3.81
   6   5   4   75.33    5.30
   6   5   4   67.84    5.42
   7   5   4   25.00    2.11
   7   5   4   26.49    2.97
   5  -6  -4   34.54   64.97
  -5   6   4   65.95    3.93
   4  -6  -4   45.70   40.70
   4  -6  -4   43.56    7.82
  -4   6   4   37.14    3.94
  -4   6   4   39.72    2.84
  -4   6   4   38.82    7.92
  -3   6   4 1406.12   65.63
  -3   6   4 1315.86   62.31
  -3   6   4 1366.53   63.36
   2  -6  -4   87.74   28.07
   2  -6  -4   57.42    7.99
  -2   6   4   64.73    3.84
  -2   6   4   62.39    4.56
  -2   6   4   58.83    6.26
   1  -6  -4  493.38   28.69
   1  -6  -4  502.89   45.11
  -1   6   4  474.77   23.64
  -1   6   4  496.24   25.54
  -1   6   4  471.81   22.78
   0  -6  -4  117.61   11.33
   0  -6  -4  132.17   23.91
   0   6   4  110.23    8.39
   0   6   4  122.04    6.30
  -1  -6  -4  532.52   38.97
  -1  -6  -4  461.54   28.29
   1   6   4  440.99   24.90
   1   6   4  511.85   22.69
   1   6   4  475.29   23.46
  -2  -6  -4   92.06   18.82
  -2  -6  -4   51.10    8.30
   2   6   4   58.31    5.70
   2   6   4   61.66    4.45
   2   6   4   65.73    3.80
   2   6   4   51.52    5.67
  -3  -6  -4 1471.59   71.21
  -3  -6  -4 1233.03   67.14
   3   6   4 1378.88   60.49
   3   6   4 1219.99   62.81
   3   6   4 1310.00   61.37
   3   6   4 1301.25   63.12
  -4  -6  -4   25.68    7.84
   4   6   4   39.47    5.42
   4   6   4   39.15    2.75
   4   6   4   39.14    3.55
   4   6   4   32.44    4.82
   5   6   4   76.30    5.43
   5   6   4   77.33    4.59
   6   6   4   23.40    1.96
   6   6   4   20.66    2.68
  -4   7   4    2.28    1.05
  -4   7   4    6.44    2.39
   3  -7  -4   14.30    5.90
   3  -7  -4    0.61   37.67
  -3   7   4   13.03    1.54
  -3   7   4   14.03    2.42
   2  -7  -4   84.73   35.96
   2  -7  -4  135.31   13.17
  -2   7   4  146.00    8.24
  -2   7   4  130.16   11.43
  -2   7   4  135.48    7.23
   1  -7  -4    8.75    4.35
  -1   7   4   10.67    4.05
   0  -7  -4  221.12   18.20
   0   7   4  255.23   13.06
   0   7   4  235.30   11.98
   0   7   4  256.66   15.51
  -1  -7  -4   12.91    5.38
   1   7   4   18.69    1.79
  -2  -7  -4  119.32   14.23
  -2  -7  -4  125.67   22.82
   2   7   4  143.15    7.97
   2   7   4  128.20    6.97
   2   7   4  139.36   10.44
   2   7   4  127.60   10.14
   3   7   4   16.20    2.40
   3   7   4   15.84    3.91
   3   7   4   15.85    1.67
   4   7   4    3.02    1.28
   4   7   4    3.03    0.83
   5   7   4   30.81    2.16
   5   7   4   28.79    2.78
  -3   8   4  188.02    8.99
  -3   8   4  170.68   10.64
  -2   8   4  152.40   10.06
  -2   8   4  179.51    8.55
   1  -8  -4   26.18   36.77
  -1   8   4   27.86    3.06
  -1   8   4   27.80    2.46
   0  -8  -4   -1.83   36.89
   1   8   4   29.04    3.03
   1   8   4   29.49    2.46
   2   8   4  170.19    8.77
   2   8   4  181.54    9.68
   3   8   4  191.36    9.42
   4   8   4  145.77    8.71
   4   8   4  155.64    7.52
  -2   9   4   32.93    2.61
  -1   9   4   28.81    2.06
   0   9   4   14.02    1.35
   0   9   4    8.89    1.94
   1   9   4   28.19    2.13
   1   9   4   25.64    2.98
  -3  -7   5  -22.17   51.28
   2   7  -5    6.94    6.84
  -2  -7   5  -40.03   46.92
  -1  -7   5   -5.52   47.32
   0   7  -5   14.86    4.66
   0  -7   5   12.54    5.98
   0  -7   5   21.13   61.42
  -1   7  -5    3.31    4.68
   1  -7   5   12.90    5.27
   2  -7   5   19.58    7.26
   5   6  -5   27.02    2.21
   4   6  -5    3.55    2.11
   4   6  -5    2.07    0.90
   4   6  -5   -1.87    4.08
  -4  -6   5   20.32   53.34
   3   6  -5 1035.31   45.75
   3   6  -5 1009.17   46.71
   3   6  -5  937.42   51.56
   2   6  -5   22.47    6.20
   2   6  -5   37.40    6.32
  -2  -6   5    3.91   37.79
   1   6  -5  141.27    6.69
   1   6  -5  126.44    7.50
   1   6  -5  127.92   10.04
   1   6  -5  123.15   12.06
  -1  -6   5   79.31   41.04
   0   6  -5  110.65    5.68
   0   6  -5  116.20    9.04
   0  -6   5  102.75    8.94
   0  -6   5  113.03    9.94
   0  -6   5  106.37    6.57
   1  -6   5  120.36    7.08
   1  -6   5  134.32   69.85
   1  -6   5  125.60   10.33
   1  -6   5  113.20    8.78
   2  -6   5   47.93    3.88
   2  -6   5   35.93    8.01
   2  -6   5   49.94    5.88
   3  -6   5  937.29   49.43
   3  -6   5  997.45   47.64
   3  -6   5 1015.95   46.09
   4  -6   5    5.26    3.66
   4  -6   5    2.66    1.61
   4  -6   5    3.57    4.59
   4  -6   5    9.49    6.05
   5  -6   5   32.91    3.35
   6   5  -5   20.07    2.02
   5   5  -5    8.35    4.11
   5   5  -5   17.43    2.86
   5   5  -5   16.35    1.69
  -5  -5   5   14.93   54.37
   4   5  -5  250.44   13.60
   4   5  -5  271.22   12.69
   4   5  -5  255.80   15.86
   3   5  -5  138.74    6.95
   3   5  -5  126.98    9.61
   3   5  -5  138.87    7.81
   3   5  -5  129.02   10.38
   2   5  -5   17.30    1.60
   2   5  -5   19.65    2.32
   2   5  -5   18.77    3.70
   2   5  -5   15.69    3.24
  -2  -5   5    9.89   34.53
  -2  -5   5    8.63    4.53
   1   5  -5    4.97    2.67
   1   5  -5    6.18    2.40
   1   5  -5    6.45    1.00
  -1  -5   5    6.00    2.51
  -1  -5   5    4.17    2.67
  -1  -5   5   37.89   28.98
   0   5  -5  197.41   12.01
   0   5  -5  198.18    9.75
   0   5  -5  185.33    8.99
   0  -5   5  173.22   10.94
   0  -5   5  165.00    9.62
   0  -5   5  199.87   12.48
  -1   5  -5    9.71    4.29
   1  -5   5    4.68    2.60
   1  -5   5    2.79    1.24
   1  -5   5   -7.06   31.19
   1  -5   5    6.31    2.27
   1  -5   5    5.82    2.42
   2  -5   5   15.28    2.23
   2  -5   5   13.99    3.43
   2  -5   5   16.89    5.33
   2  -5   5   10.39    2.80
   3  -5   5  120.15    9.28
   3  -5   5  123.83    8.80
   3  -5   5  123.30    7.33
   4  -5   5  255.00   14.69
   4  -5   5  250.77   13.14
   4  -5   5  239.93   15.52
   5  -5   5   14.68    3.30
   5  -5   5   13.70    4.14
   6  -5   5   10.32    3.77
   6  -5   5   18.72    2.28
  -6  -4   5   27.46   63.41
   5   4  -5   54.03    6.00
   5   4  -5   47.08    6.90
   5   4  -5   59.51    4.67
   5   4  -5   53.17    3.47
  -5  -4   5   31.09   50.50
   4   4  -5  615.54   28.90
   4   4  -5  622.17   31.65
   4   4  -5  636.49   29.92
   4   4  -5  608.56   31.70
   3   4  -5  134.31    9.24
   3   4  -5  136.72    6.83
   3   4  -5  136.16    9.03
   3   4  -5  138.21    7.61
  -3  -4   5  123.08    8.64
  -3  -4   5  128.36    7.22
   2   4  -5   55.10    3.86
   2   4  -5   61.45    3.32
   2   4  -5   63.02    5.46
   2   4  -5   54.83    4.96
  -2  -4   5   51.90    4.69
  -2  -4   5   55.30    3.67
   1   4  -5  144.06    8.51
   1   4  -5  130.84    6.39
   1   4  -5  131.83    8.36
   1   4  -5  123.72    6.85
  -1  -4   5  124.35   29.98
  -1  -4   5  119.05    8.74
  -1  -4   5  132.77    6.84
  -1  -4   5  120.38    7.77
   0   4  -5  191.54    9.15
   0   4  -5  184.74    9.62
   0   4  -5  198.78   11.14
   0  -4   5  187.69    9.70
   0  -4   5  186.54   10.74
   0  -4   5  169.39   31.40
   0  -4   5  206.98   10.56
   0  -4   5  185.16   11.64
  -1   4  -5  124.27    8.20
   1  -4   5  109.28    6.58
   1  -4   5  147.37   31.07
   1  -4   5  124.48    8.39
   1  -4   5  126.96    7.86
   2  -4   5   52.53    4.72
   2  -4   5   52.03    3.79
   2  -4   5   78.31   37.11
   2  -4   5   53.01    4.97
   3  -4   5  128.58    8.61
   3  -4   5  110.02    6.98
   3  -4   5  126.49    8.40
   4  -4   5  551.02   29.93
   4  -4   5  630.17   29.93
   4  -4   5  579.30   28.31
   5  -4   5   50.27    5.84
   5  -4   5   53.14    5.34
   5  -4   5   52.45    4.25
   6  -4   5   -0.53    2.27
   6  -4   5    2.40    3.14
   6  -4   5    0.32    1.14
   7  -4   5   24.11    2.60
   7  -4   5   18.66    3.74
   7   3  -5   76.86    5.25
   6   3  -5   23.61    4.20
  -6  -3   5  -35.52   62.22
   5   3  -5  188.15   12.05
   5   3  -5  174.71   10.09
   5   3  -5  178.08    9.08
   5   3  -5  174.37   11.30
  -5  -3   5   98.05   49.67
   4   3  -5  150.20    8.71
   4   3  -5  143.93    9.68
   4   3  -5  154.14    9.95
   4   3  -5  157.52    7.91
  -4  -3   5  156.84    8.03
  -4  -3   5  178.44   41.99
   3   3  -5  230.41   12.00
   3   3  -5  225.73   13.07
   3   3  -5  233.64   11.36
   3   3  -5  242.95   13.21
  -3  -3   5  235.70   12.42
  -3  -3   5  253.57   41.39
  -3  -3   5  239.45   11.45
   2   3  -5  174.54   10.27
   2   3  -5  175.95    8.72
   2   3  -5  174.97   10.25
  -2  -3   5  219.60   34.62
  -2  -3   5  190.20    8.92
   1   3  -5  180.21   10.14
   1   3  -5  180.91   10.14
  -1  -3   5  188.38    8.95
  -1  -3   5  184.21    9.66
  -1  -3   5  177.80   10.73
   0   3  -5  517.53   26.05
   0  -3   5  501.75   26.64
   0  -3   5  544.94   25.88
   0  -3   5  591.76   25.45
  -1   3  -5  172.04    9.67
   1  -3   5  188.62   10.42
   1  -3   5  175.28   10.11
   1  -3   5  153.20   27.29
   1  -3   5  174.13    8.84
   2  -3   5  165.84    9.44
   2  -3   5  152.66    8.35
   2  -3   5  158.97   34.41
   2  -3   5  163.60    9.34
   3  -3   5  201.94   11.49
   3  -3   5  185.42   10.33
   3  -3   5  211.76   11.43
   4  -3   5  142.95    8.87
   4  -3   5  130.16    7.81
   5  -3   5  172.92   11.12
   5  -3   5  182.58   11.11
   5  -3   5  174.29    9.88
   6  -3   5   19.30    2.51
   6  -3   5   15.28    4.70
   6  -3   5   19.82    3.64
   7  -3   5   71.99    5.04
   7  -3   5   74.18    6.30
   8  -3   5   12.46    1.62
  -7  -2   5  -64.94   86.90
   6   2  -5    9.05    2.64
   6   2  -5   12.54    1.69
   6   2  -5    7.76    2.51
   6   2  -5    3.10    5.58
  -6  -2   5   51.00   62.97
   5   2  -5    1.64    1.60
   5   2  -5    1.38    2.37
   5   2  -5    1.41    1.60
   5   2  -5    0.26    0.96
  -5  -2   5   -3.39   43.77
   4   2  -5    0.13    1.55
   4   2  -5    4.68    1.66
   4   2  -5    2.33    1.45
  -4  -2   5    3.22    1.00
  -4  -2   5  -15.29   28.40
  -4  -2   5    2.04    1.71
   3   2  -5   30.57    3.04
   3   2  -5   27.65    2.29
  -3  -2   5   28.49    2.09
  -3  -2   5   19.59   22.47
   2   2  -5  236.05   12.16
   2   2  -5  239.46   12.11
   2   2  -5  224.33   11.34
  -2  -2   5  234.31   11.01
  -2  -2   5  193.15   31.74
   1   2  -5 1492.32   67.28
  -1  -2   5 1431.29   67.79
   0   2  -5    4.68    1.10
   0   2  -5    6.25    1.29
   0  -2   5    5.69    1.02
   0  -2   5    4.14    1.26
   0  -2   5   -7.21   15.59
  -1   2  -5 1461.43   69.45
   1  -2   5 1648.27   69.65
   1  -2   5 1453.65   69.98
   2  -2   5  235.38   11.54
   2  -2   5  204.87   11.40
   3  -2   5   26.32    2.54
   3  -2   5   25.41    2.41
   3  -2   5   21.00    2.81
   4  -2   5    5.01    1.50
   4  -2   5    1.27    1.20
   4  -2   5    2.13    1.71
   5  -2   5    0.96    1.45
   5  -2   5    2.00    1.28
   5  -2   5    1.20    1.36
   6  -2   5    8.80    2.42
   6  -2   5   10.65    2.11
   6  -2   5    9.97    2.74
   7  -2   5   61.23    5.60
   7  -2   5   55.11    4.34
   8  -2   5    2.88    2.13
   8  -2   5   -0.22    0.95
   7   1  -5   95.01    8.26
  -7  -1   5   57.45   87.79
   6   1  -5  921.04   45.36
   6   1  -5  923.83   44.08
   6   1  -5 1030.51   47.00
   5   1  -5   24.59   43.35
   5   1  -5   18.41    2.73
   5   1  -5   12.84    2.82
   5   1  -5   11.68    1.64
   5   1  -5    8.18    1.93
  -5  -1   5   12.54    4.90
  -5  -1   5   11.48    2.94
  -5  -1   5   14.89    1.75
   4   1  -5  108.43    5.80
   4   1  -5  110.70    7.01
   4   1  -5  105.67    6.82
   4   1  -5   73.51   46.40
  -4  -1   5  104.73    6.37
  -4  -1   5  112.07    5.71
   3   1  -5  700.30   32.38
   3   1  -5  602.08   49.43
   3   1  -5  690.10   32.88
   3   1  -5  727.39   32.85
  -3  -1   5  703.28   32.33
   2   1  -5  634.50   28.36
   2   1  -5  619.41   28.43
   2   1  -5  514.42   40.18
  -2  -1   5  608.76   27.96
   1   1  -5   18.98    1.74
   1   1  -5   20.38    1.80
   0   1  -5  187.75    9.35
   0  -1   5  196.02    9.83
  -1   1  -5   27.24   10.39
  -1   1  -5   19.53    1.64
   1  -1   5   23.83    1.90
  -2   1  -5  643.93   40.47
   2  -1   5  680.94   30.75
   2  -1   5  654.69   30.74
  -3   1  -5  645.65   46.43
   3  -1   5  579.84   30.92
   3  -1   5  689.36   30.69
   3  -1   5  694.70   30.60
   4  -1   5  105.91    6.02
   4  -1   5  101.14    6.73
   4  -1   5   88.71    5.86
   4  -1   5  101.31    6.04
   5  -1   5   14.77    2.43
   5  -1   5   12.26    2.48
   6  -1   5  899.63   45.09
   6  -1   5  942.98   44.46
   6  -1   5  975.30   45.63
   7  -1   5  106.17    6.57
   7  -1   5   99.12    8.15
   7  -1   5  104.08    7.61
   8  -1   5   12.66    1.71
   8  -1   5   18.88    3.04
   7   0  -5  164.61   11.42
   6   0  -5   72.16    6.87
   6   0  -5   89.85   70.23
   6   0  -5   64.73    4.35
   5   0  -5   75.26    5.39
   5   0  -5   67.13    5.14
   5   0  -5   59.74    5.28
   5   0  -5   59.40    5.56
   5   0  -5   49.68   39.15
  -5   0   5   67.97    7.75
  -5   0   5   65.36    3.92
  -5   0   5   61.48    4.84
   4   0  -5   52.44    3.40
   4   0  -5   63.69   26.59
   4   0  -5   56.21    4.09
  -4   0   5   45.49    3.61
  -4   0   5   50.13    3.10
   3   0  -5  281.05   31.30
   3   0  -5  302.83   15.02
   3   0  -5  313.32   15.00
  -3   0   5  299.91   14.71
  -3   0   5  301.75   14.25
   2   0  -5   37.17    2.51
   2   0  -5   35.35    2.50
   2   0  -5   25.99   10.07
  -2   0   5   34.34    2.35
   1   0  -5  802.38   35.25
   1   0  -5  729.12   42.19
   0   0  -5    0.86    0.66
   0   0   5   -0.42    0.43
   0   0   5   -0.15    0.35
  -1   0  -5  840.20   41.60
   1   0   5  845.83   40.11
   1   0   5  900.04   40.04
   1   0   5  956.50   40.33
  -2   0  -5   38.86    7.68
  -2   0  -5   32.71    3.66
   2   0   5   35.25    2.15
   2   0   5   36.57    2.12
   2   0   5   38.12    2.51
  -3   0  -5  319.27   32.96
   3   0   5  295.48   14.71
   3   0   5  315.26   14.75
  -4   0  -5   56.62   20.93
   4   0   5   45.74    3.32
   4   0   5   46.41    3.30
   4   0   5   44.63    3.60
   4   0   5   48.06    3.91
   5   0   5   61.50    5.43
   5   0   5   63.69    4.48
   5   0   5   57.34    4.33
   5   0   5   55.40    4.36
   6   0   5   73.07    6.00
   6   0   5   73.37    5.73
   6   0   5   70.33    6.15
   7   0   5  182.15   11.20
   7   0   5  171.75    9.76
   7   0   5  171.91   10.91
   8   0   5    2.05    1.06
   8   0   5    2.43    1.75
   7  -1  -5  120.81   12.42
   6  -1  -5  820.65   46.97
   6  -1  -5  752.88  108.63
  -6   1   5  996.38   41.52
   5  -1  -5   28.76   32.19
   5  -1  -5   13.66    2.51
   5  -1  -5   16.58    2.14
  -5   1   5   12.54    2.17
  -5   1   5   14.24    1.70
  -5   1   5    9.65    3.80
   4  -1  -5  109.07    6.52
   4  -1  -5  100.85    6.57
   4  -1  -5  111.85   29.97
  -4   1   5  103.80    6.20
  -4   1   5  107.48    5.62
  -4   1   5  109.04    7.87
   3  -1  -5  622.81   47.21
   3  -1  -5  746.73   32.63
  -3   1   5  665.52   31.91
  -3   1   5  714.07   32.41
   2  -1  -5  583.51   39.78
   2  -1  -5  651.44   29.40
  -2   1   5  647.72   29.27
   1  -1  -5   22.54    1.57
   1  -1  -5   14.81    6.77
   1  -1  -5   21.14    2.32
   0  -1  -5  204.12   10.14
   0  -1  -5  178.15   11.12
   0   1   5  176.89    8.76
  -1  -1  -5   18.99    2.43
  -2  -1  -5  614.52   31.21
   2   1   5  644.29   28.70
   2   1   5  624.54   28.72
  -3  -1  -5  706.90   34.57
   3   1   5  653.75   31.30
   3   1   5  666.92   31.21
  -4  -1  -5  111.76   20.56
   4   1   5  104.73    5.96
   4   1   5  101.36    6.33
   4   1   5  101.80    6.08
  -5  -1  -5   29.45   25.55
   5   1   5   16.36    2.54
   5   1   5   11.63    1.79
   5   1   5    7.48    1.54
   5   1   5   11.89    1.93
   6   1   5  985.61   46.74
   6   1   5 1013.69   46.93
   6   1   5  938.25   47.04
   7   1   5  106.48    7.58
   7   1   5   99.08    6.40
   7   1   5   97.04    7.73
   7   1   5  109.83    7.94
   8   1   5   19.12    2.99
   8   1   5   21.15    2.25
   6  -2  -5   19.54   59.80
   6  -2  -5   16.10    3.57
  -6   2   5   14.42    1.81
   5  -2  -5    2.97    1.81
   5  -2  -5   12.66   32.80
  -5   2   5    7.65    3.65
  -5   2   5    1.34    0.83
  -5   2   5    1.62    1.44
   4  -2  -5    4.06   20.40
   4  -2  -5    0.79    1.15
  -4   2   5    4.12    1.96
  -4   2   5    3.85    1.11
   3  -2  -5   23.81   13.20
   3  -2  -5   33.39    2.69
  -3   2   5   28.71    2.02
  -3   2   5   24.83    2.32
  -3   2   5   23.50    3.33
   2  -2  -5  225.42   22.14
   2  -2  -5  269.58   12.11
  -2   2   5  223.81   12.74
  -2   2   5  233.49   11.69
   1  -2  -5 1649.25   75.61
   1  -2  -5 1587.28   73.75
  -1   2   5 1629.25   73.53
   0  -2  -5    6.11    1.73
   0  -2  -5    5.30    4.17
  -1  -2  -5 1510.68   71.78
   1   2   5 1602.51   69.47
   1   2   5 1486.33   69.59
  -2  -2  -5  223.67   13.41
   2   2   5  228.61   10.90
   2   2   5  229.34   11.03
  -3  -2  -5   22.08    3.98
  -3  -2  -5   13.24    7.17
  -3  -2  -5   27.15    7.24
   3   2   5   25.63    2.41
   3   2   5   29.30    2.24
   3   2   5   25.47    2.26
  -4  -2  -5    3.32    2.79
  -4  -2  -5   -3.32    8.93
   4   2   5    4.63    1.37
   4   2   5    2.30    1.00
   4   2   5    1.84    1.43
  -5  -2  -5   -5.05   13.05
  -5  -2  -5    4.66   19.52
   5   2   5    2.92    1.41
   5   2   5   -0.33    1.21
   5   2   5    2.77    1.32
   5   2   5    1.59    1.16
  -6  -2  -5    6.15   26.72
  -6  -2  -5   14.14   16.58
   6   2   5   10.09    1.95
   6   2   5   15.06    2.74
   6   2   5   10.35    2.48
   6   2   5    9.77    2.32
   7   2   5   59.61    4.26
   7   2   5   55.83    5.14
   8   2   5    2.60    1.65
   8   2   5    1.60    0.87
   6  -3  -5   11.80    4.21
   6  -3  -5   52.22   62.99
  -6   3   5   23.11    2.35
   5  -3  -5  184.32   47.11
   5  -3  -5  167.54   10.80
  -5   3   5  172.24   12.38
  -5   3   5  166.89    9.82
  -5   3   5  183.42    8.96
   4  -3  -5  140.66    8.89
   4  -3  -5  183.47   36.84
  -4   3   5  150.74   10.15
  -4   3   5  151.69    8.39
  -4   3   5  140.03    7.55
   3  -3  -5  203.50   28.49
   3  -3  -5  244.80   12.66
  -3   3   5  240.89   13.60
  -3   3   5  231.59   11.98
  -3   3   5  235.40   11.39
   2  -3  -5  189.21   11.86
   2  -3  -5  184.23   10.20
   2  -3  -5  174.00   21.29
  -2   3   5  204.97    9.26
  -2   3   5  200.58    9.72
  -2   3   5  174.97   10.81
   1  -3  -5  162.03   17.24
   1  -3  -5  198.53   11.41
   1  -3  -5  165.64    9.12
  -1   3   5  168.03    9.63
  -1   3   5  170.94    8.61
   0  -3  -5  594.84   32.17
   0  -3  -5  544.29   28.72
   0   3   5  536.82   25.95
   0   3   5  578.83   26.74
  -1  -3  -5  183.63   11.50
  -1  -3  -5  183.82   12.75
   1   3   5  188.64    9.00
   1   3   5  157.28    8.76
  -2  -3  -5  178.83   11.53
   2   3   5  153.53    8.47
   2   3   5  189.06    9.07
   2   3   5  165.01    8.79
  -3  -3  -5  223.66   14.76
   3   3   5  221.51   11.47
   3   3   5  215.31   11.19
   3   3   5  219.15   11.51
  -4  -3  -5  153.93   12.46
  -4  -3  -5  138.04   16.80
  -4  -3  -5  156.95   18.86
   4   3   5  147.91    8.74
   4   3   5  148.58    8.49
   4   3   5  134.70    7.81
   4   3   5  151.76    8.54
  -5  -3  -5  177.00   19.54
  -5  -3  -5  179.88   22.25
   5   3   5  178.26   10.29
   5   3   5  180.26    9.56
   5   3   5  172.33   10.32
   5   3   5  179.89   10.65
   6   3   5   26.94    3.71
   6   3   5   26.99    2.89
   6   3   5   33.95    4.19
   7   3   5   81.93    6.13
   7   3   5   77.29    5.04
   8   3   5    9.82    2.33
   8   3   5   14.24    2.22
   6  -4  -5    3.13    4.85
   6  -4  -5   20.89   65.87
  -6   4   5    1.52    1.66
   5  -4  -5   33.23   42.64
  -5   4   5   56.47    3.55
  -5   4   5   47.30    6.45
  -5   4   5   51.40    4.55
   4  -4  -5  557.04   60.32
   4  -4  -5  620.29   33.66
   4  -4  -5  552.91   30.74
  -4   4   5  651.54   29.94
  -4   4   5  641.52   28.92
  -4   4   5  642.57   31.74
   3  -4  -5  153.05   11.11
   3  -4  -5  102.51   25.65
  -3   4   5  146.11    7.42
  -3   4   5  145.83    9.47
  -3   4   5  139.91    8.06
   2  -4  -5   48.92   16.55
   2  -4  -5   65.13    6.67
   2  -4  -5   49.20    5.24
  -2   4   5   65.74    5.17
  -2   4   5   59.51    3.92
  -2   4   5   54.85    3.35
   1  -4  -5  153.53   19.22
   1  -4  -5  141.92   10.43
  -1   4   5  135.19    6.99
  -1   4   5  150.24    8.60
  -1   4   5  137.37    7.47
   0  -4  -5  226.22   13.74
   0  -4  -5  177.29   18.05
   0   4   5  191.14   10.00
   0   4   5  191.89    9.62
   0   4   5  215.88   10.88
  -1  -4  -5  132.65   10.31
  -1  -4  -5  126.55   20.41
   1   4   5  142.17    7.77
   1   4   5  134.13    7.19
  -2  -4  -5   74.04   10.39
  -2  -4  -5   59.66   16.40
  -2  -4  -5   56.57    6.35
   2   4   5   53.24    3.74
   2   4   5   56.51    4.21
  -3  -4  -5  156.81   13.58
  -3  -4  -5  139.02   11.33
  -3  -4  -5  132.10   18.20
   3   4   5  114.07    9.43
   3   4   5  126.65    7.96
   3   4   5  125.64    7.37
   3   4   5  128.28    6.90
  -4  -4  -5  614.55   35.18
   4   4   5  634.44   30.11
   4   4   5  628.16   29.28
   4   4   5  622.71   30.75
   4   4   5  607.45   30.45
   5   4   5   56.05    4.62
   5   4   5   52.72    3.78
   5   4   5   54.15    5.11
   5   4   5   47.84    5.19
   6   4   5   -0.21    0.92
   6   4   5    1.26    1.46
   6   4   5   -1.52    2.32
   7   4   5   28.58    2.45
   7   4   5   24.34    3.15
   5  -5  -5   14.73   47.95
   5  -5  -5   20.84    7.40
  -5   5   5   16.53    6.80
  -5   5   5   16.88    1.87
  -5   5   5   11.76    2.50
   4  -5  -5  275.89   49.58
   4  -5  -5  269.71   18.52
  -4   5   5  264.29   13.11
  -4   5   5  259.68   14.08
  -4   5   5  270.50   16.12
   3  -5  -5  109.25   30.87
   3  -5  -5  133.18   11.66
  -3   5   5  142.22    7.32
  -3   5   5  150.76    9.83
  -3   5   5  133.98    8.05
   2  -5  -5   14.15    4.02
   2  -5  -5   -2.53   22.18
  -2   5   5   12.16    2.41
  -2   5   5   18.47    1.68
  -2   5   5   17.28    2.11
   1  -5  -5    3.29   13.58
  -1   5   5    5.55    1.27
  -1   5   5    4.41    1.74
  -1   5   5    5.69    1.00
   0  -5  -5  263.85   24.40
   0  -5  -5  214.22   15.27
   0   5   5  223.88   12.43
   0   5   5  209.75   11.28
  -1  -5  -5   18.68   24.26
  -1  -5  -5    3.05    2.74
  -1  -5  -5   11.26    9.27
   1   5   5    6.96    1.36
  -2  -5  -5   19.67   17.04
  -2  -5  -5   13.20    3.83
   2   5   5   14.49    1.90
   2   5   5   11.63    2.58
   2   5   5   10.47    2.18
   2   5   5   15.81    1.65
  -3  -5  -5  152.42   14.43
  -3  -5  -5  133.26   12.42
   3   5   5  122.71    6.94
   3   5   5  127.18    8.70
   3   5   5  131.49    7.67
   3   5   5  132.60    8.76
  -4  -5  -5  257.47   19.19
   4   5   5  246.35   13.28
   4   5   5  252.29   14.55
   4   5   5  247.61   12.48
   4   5   5  247.55   14.28
   5   5   5   15.51    2.50
   5   5   5   15.34    4.95
   5   5   5   17.17    2.09
   5   5   5   12.19    3.52
   6   5   5   21.87    3.05
   6   5   5   22.32    2.15
   7   5   5   32.39    2.74
   7   5   5   36.97    3.80
  -5   6   5   19.33    3.85
  -5   6   5   26.34    2.18
   4  -6  -5   19.54   40.54
   4  -6  -5    9.05    7.43
  -4   6   5    2.86    0.95
  -4   6   5    3.99    1.79
  -4   6   5   -0.76    4.91
  -3   6   5 1108.56   50.68
  -3   6   5 1070.89   52.74
  -3   6   5 1052.88   49.57
   2  -6  -5   44.65   26.24
   2  -6  -5   50.24    8.64
  -2   6   5   49.63    4.01
   1  -6  -5  161.38   28.61
   1  -6  -5  145.75   12.91
  -1   6   5  145.28    8.53
  -1   6   5  158.56   10.41
  -1   6   5  150.62    7.77
   0  -6  -5  136.31   12.04
   0  -6  -5  157.05   27.02
   0   6   5  132.73    6.76
   0   6   5  111.17    8.74
  -1  -6  -5  123.03   12.35
  -1  -6  -5  172.83   24.35
   1   6   5  146.70    8.21
   1   6   5  148.24    7.46
   1   6   5  140.67    9.61
  -2  -6  -5   38.10   20.01
  -2  -6  -5   60.42   14.40
   2   6   5   43.32    5.88
   2   6   5   50.28    3.21
   2   6   5   42.59    5.62
   2   6   5   47.37    3.79
  -3  -6  -5 1009.33   53.26
   3   6   5  928.60   47.77
   3   6   5  942.57   47.95
   3   6   5 1047.94   45.56
   3   6   5 1003.30   46.42
  -4  -6  -5   -4.69    8.61
   4   6   5    3.56    2.91
   4   6   5    1.48    0.78
   4   6   5    5.30    3.48
   4   6   5    1.49    1.18
   5   6   5   26.94    2.25
   5   6   5   27.19    3.02
   6   6   5   28.52    2.88
   6   6   5   30.86    2.23
  -4   7   5  195.14    9.23
  -4   7   5  170.09   10.19
   3  -7  -5  149.88   42.54
  -3   7   5  125.76    7.84
  -3   7   5  130.48    6.87
   2  -7  -5   12.52    5.55
   2  -7  -5   17.45   31.81
  -2   7   5    5.60    5.62
  -2   7   5   17.42    1.86
  -2   7   5   23.40    2.76
   1  -7  -5   25.19   27.13
   1  -7  -5    7.58    4.33
  -1   7   5   13.89    2.42
  -1   7   5    8.07    3.23
   0  -7  -5    4.57    5.30
   0  -7  -5   13.31   23.31
   0   7   5    8.85    2.10
   0   7   5    3.80    3.21
   0   7   5    8.24    1.23
  -1  -7  -5   -4.60   19.15
  -1  -7  -5    6.23    4.89
  -1  -7  -5   16.51   42.85
   1   7   5   10.47    1.32
   1   7   5    6.30    2.93
  -2  -7  -5   29.38   10.66
   2   7   5   22.78    6.15
   2   7   5   21.76    2.48
   2   7   5   20.90    1.89
   3   7   5  122.58    7.23
   3   7   5  119.45    6.40
   4   7   5  193.13    9.84
   4   7   5  205.66   10.67
   5   7   5   11.31    1.27
   5   7   5    7.77    1.61
  -3   8   5  122.78    8.45
  -3   8   5  153.72    7.21
  -2   8   5   14.80    1.64
  -2   8   5   13.37    2.18
  -1   8   5   27.21    2.12
  -1   8   5   22.85    2.83
   0   8   5  224.51   11.99
   1   8   5   20.45    1.93
   1   8   5   28.69    2.86
   2   8   5   11.06    2.20
   2   8   5   14.96    1.47
   3   8   5  155.53    7.76
   4   8   5  115.06    5.83
  -1   9   5   24.20    1.76
   0   9   5   36.58    3.47
   0   9   5   39.69    2.79
   1   9   5   19.86    2.51
   1   9   5   25.77    1.76
  -2  -7   6   53.92   80.84
   1   7  -6   -5.43    8.14
  -1  -7   6  -45.96   62.16
   0   7  -6   13.96    5.50
   0  -7   6    5.31    5.98
  -1   7  -6    2.35    8.41
   1  -7   6    8.03    6.60
   2  -7   6    5.27    5.44
  -4  -6   6  -21.34   72.91
   3   6  -6    9.37    3.89
  -3  -6   6   -6.71   71.90
  -2  -6   6   86.57   51.98
   1   6  -6   56.29    6.76
  -1  -6   6   46.65    4.14
  -1  -6   6   59.57   46.98
   0   6  -6    9.80    3.60
   0  -6   6    5.25    3.50
   0  -6   6  -15.08   51.78
   0  -6   6    9.44    3.41
   0  -6   6    9.91    1.97
  -1   6  -6   61.78    7.01
   1  -6   6   52.35    4.16
   1  -6   6   61.82    7.70
   1  -6   6   50.56    5.98
   2  -6   6    6.26    2.98
   2  -6   6    2.59    1.66
   2  -6   6    0.88    2.98
   3  -6   6   12.08    4.99
   3  -6   6   16.98    2.40
   3  -6   6    7.75    3.90
   4  -6   6   82.06    5.41
   4  -6   6   72.53    7.30
   5  -6   6    7.58    1.86
   5  -6   6    4.81    7.24
   5   5  -6    3.24    3.85
   5   5  -6    4.86    1.26
  -5  -5   6    0.96   67.60
   4   5  -6  250.62   15.64
   4   5  -6  243.45   13.34
   4   5  -6  258.49   12.16
   3   5  -6  128.88    7.73
   3   5  -6  123.21   11.80
   3   5  -6  136.79    9.99
   3   5  -6  138.90    6.79
  -3  -5   6   72.83   51.63
   2   5  -6    2.49    3.88
   2   5  -6    1.65    1.70
   2   5  -6    2.51    2.38
  -2  -5   6    0.80    1.38
  -2  -5   6    9.14   43.39
  -2  -5   6    2.45    3.05
   1   5  -6   11.30    1.39
   1   5  -6    5.85    4.02
   1   5  -6   10.57    2.87
  -1  -5   6   17.30    3.97
  -1  -5   6   29.56   34.12
  -1  -5   6    9.62    2.91
  -1  -5   6    9.75    1.64
   0   5  -6    1.70    1.99
   0  -5   6    2.48    1.83
   0  -5   6    0.16    0.94
   0  -5   6    0.04    1.89
   0  -5   6  -15.47   37.10
   1  -5   6    9.71    2.91
   1  -5   6   10.19    1.84
   1  -5   6   12.01    2.72
   2  -5   6    0.04    1.99
   2  -5   6    3.65    2.99
   2  -5   6   -0.24    1.10
   2  -5   6    2.94    2.28
   3  -5   6  124.06    9.55
   3  -5   6  120.30    7.36
   3  -5   6  116.56    8.79
   4  -5   6  215.29   14.95
   4  -5   6  249.02   14.33
   4  -5   6  249.16   12.84
   5  -5   6    3.97    2.78
   5  -5   6   -2.33    3.27
   5  -5   6    2.49    1.44
   6  -5   6   29.33    2.90
  -6  -4   6  -24.90   88.23
   5   4  -6    8.84    3.12
   5   4  -6    7.39    2.96
  -5  -4   6  -14.12   61.12
   4   4  -6  249.97   11.81
   4   4  -6  248.71   12.79
   4   4  -6  233.37   15.37
   4   4  -6  231.39   14.43
  -4  -4   6  222.54   62.21
   3   4  -6  254.29   14.44
   3   4  -6  248.11   11.82
   3   4  -6  241.75   14.69
   3   4  -6  249.27   12.63
  -3  -4   6  235.33   12.18
   2   4  -6   23.33    1.79
   2   4  -6   24.92    3.61
   2   4  -6   18.25    3.60
   2   4  -6   21.54    2.49
  -2  -4   6   19.25    2.09
  -2  -4   6   18.06    2.71
   1   4  -6  198.61    9.36
   1   4  -6  216.76   11.82
   1   4  -6  202.26   11.62
  -1  -4   6  189.48    9.84
  -1  -4   6  187.01   10.90
  -1  -4   6  126.68   37.02
  -1  -4   6  194.58   12.38
   0   4  -6  764.33   37.92
   0   4  -6  809.21   38.11
   0  -4   6  840.85   66.13
   0  -4   6  758.35   36.40
   0  -4   6  778.88   37.66
   0  -4   6  790.07   39.00
   1  -4   6  195.66   11.78
   1  -4   6  184.39   10.89
   1  -4   6  194.05   10.80
   1  -4   6  232.63   42.06
   1  -4   6  172.27    9.64
   2  -4   6   19.99    2.37
   2  -4   6   20.09    3.46
   2  -4   6   18.10    3.10
   3  -4   6  217.56   11.85
   3  -4   6  220.38   13.41
   3  -4   6  239.66   13.42
   4  -4   6  219.87   13.71
   4  -4   6  223.34   12.06
   4  -4   6  229.76   13.54
   5  -4   6    5.19    2.80
   5  -4   6    6.05    1.60
   5  -4   6    6.70    2.57
   6  -4   6    4.06    2.46
   6  -4   6    2.60    1.39
   7  -4   6    9.70    3.06
   7  -4   6    6.74    1.48
   6   3  -6   49.11    3.31
   6   3  -6   42.46    5.75
  -6  -3   6   83.10   76.18
   5   3  -6  202.99   11.45
   5   3  -6  171.54   16.91
   5   3  -6  209.14   10.17
   5   3  -6  214.98   12.90
  -5  -3   6  260.55   70.63
   4   3  -6  148.71   10.02
   4   3  -6  153.62   10.46
   4   3  -6  159.53    8.00
   4   3  -6  161.42    8.91
  -4  -3   6  160.24    8.21
  -4  -3   6  190.31   53.70
   3   3  -6   88.99    6.46
   3   3  -6   92.30    6.84
   3   3  -6   84.68    4.69
   3   3  -6   86.57    5.46
  -3  -3   6   90.07    4.86
  -3  -3   6   86.74    5.87
  -3  -3   6   71.56   34.13
   2   3  -6  112.74    7.46
   2   3  -6  119.83    7.62
   2   3  -6  112.61    6.37
   2   3  -6  113.40    5.81
  -2  -3   6  103.33   31.04
  -2  -3   6  115.63    6.82
  -2  -3   6  126.56    6.10
   1   3  -6  140.56    8.31
   1   3  -6  132.55    8.30
  -1  -3   6  143.33    7.02
  -1  -3   6  129.27    8.84
  -1  -3   6  145.08    7.78
   0   3  -6  324.75   16.93
   0   3  -6  335.78   16.86
   0  -3   6  285.70   38.96
   0  -3   6  319.75   17.53
   0  -3   6  354.74   15.77
   0  -3   6  333.51   16.54
   1  -3   6  120.21    8.03
   1  -3   6  127.17    7.55
   1  -3   6  136.75    6.78
   1  -3   6  110.93   35.17
   2  -3   6  111.91    7.08
   2  -3   6  109.73    6.97
   2  -3   6   95.83    5.88
   3  -3   6   67.27    4.75
   3  -3   6   75.50    6.65
   3  -3   6   80.06    5.85
   4  -3   6  131.29    8.89
   4  -3   6  137.06    7.96
   4  -3   6  141.64    9.18
   5  -3   6  198.37   11.67
   5  -3   6  169.61   13.32
   5  -3   6  179.63   10.25
   6  -3   6   47.76    4.04
   6  -3   6   51.89    5.16
   6  -3   6   46.46    5.86
   7  -3   6   66.78    7.46
   7  -3   6   73.28    4.84
   8  -3   6   35.25    2.73
  -6  -2   6   -3.29   81.76
   5   2  -6  853.47   40.56
   5   2  -6  877.01   42.91
   5   2  -6  879.98   43.10
   5   2  -6  867.80   41.65
  -5  -2   6  927.30   40.68
   4   2  -6  220.51   12.74
   4   2  -6  216.08   10.86
   4   2  -6  249.56   15.17
   4   2  -6  218.24   11.68
  -4  -2   6  230.41   12.01
  -4  -2   6  147.06   47.24
   3   2  -6  313.99   15.78
   3   2  -6  303.46   15.14
   3   2  -6  326.83   16.78
   3   2  -6  341.04   16.87
  -3  -2   6  271.15   48.86
  -3  -2   6  327.18   16.04
  -3  -2   6  339.52   15.35
   2   2  -6   74.79    5.21
   2   2  -6   82.84    5.43
  -2  -2   6   80.93    4.33
  -2  -2   6   78.91   28.27
   1   2  -6  647.71   30.10
   1   2  -6  646.46   30.27
  -1  -2   6  616.11   30.90
   0   2  -6   92.89    5.50
   0   2  -6   86.40    5.29
   0  -2   6   86.42    5.79
   0  -2   6   87.88    4.97
  -1   2  -6  645.84   30.06
   1  -2   6  656.56   29.96
   1  -2   6  612.79   30.51
  -2   2  -6   82.52   31.21
   2  -2   6   78.53    5.28
   2  -2   6   81.09    5.21
   3  -2   6  303.30   14.97
   3  -2   6  264.84   14.14
   3  -2   6  301.28   15.31
   4  -2   6  211.96   11.28
   4  -2   6  181.96   10.41
   4  -2   6  203.41   11.65
   5  -2   6  875.43   41.72
   5  -2   6  829.30   41.82
   5  -2   6  877.63   40.71
   6  -2   6   16.93    3.07
   6  -2   6   20.14    3.47
   6  -2   6   14.08    2.19
   7  -2   6   59.16    4.29
   7  -2   6   52.79    5.35
   8  -2   6   13.61    1.79
   8  -2   6   11.08    3.86
   6   1  -6  886.92   43.40
   5   1  -6  684.52   32.72
   5   1  -6  719.51   34.95
   5   1  -6  632.12   35.19
   5   1  -6  723.21   34.82
  -5  -1   6  753.03   34.12
  -5  -1   6  730.90   32.87
   4   1  -6   10.88    2.13
   4   1  -6    8.29    2.06
   4   1  -6    9.51   23.72
   4   1  -6    7.67    1.32
  -4  -1   6    9.81    1.30
  -4  -1   6   13.38    1.99
   3   1  -6  328.97   17.28
   3   1  -6  369.23   17.91
   3   1  -6  349.96   37.08
   3   1  -6  341.36   17.29
  -3  -1   6  348.40   16.30
  -3  -1   6  343.97   16.87
   2   1  -6 1689.29   77.12
   2   1  -6 1684.29   77.27
   1   1  -6 1184.82   55.26
   1   1  -6 1244.80   55.14
  -1  -1   6 1188.35   54.95
   0   1  -6  634.65   29.65
   0  -1   6  646.17   30.37
   0  -1   6  649.48   29.51
  -1   1  -6 1095.54   61.36
   1  -1   6 1222.54   52.96
  -2   1  -6 1769.13   89.36
   2  -1   6 1807.25   80.19
   2  -1   6 1707.36   80.30
  -3   1  -6  348.72   33.36
   3  -1   6  328.53   16.31
  -4   1  -6   34.21   33.36
   4  -1   6    7.95    2.09
   4  -1   6   10.00    1.82
   4  -1   6   10.30    1.73
   5  -1   6  635.56   30.97
   5  -1   6  661.75   31.63
   5  -1   6  649.81   32.11
   6  -1   6  867.99   40.37
   6  -1   6  808.98   39.91
   6  -1   6  785.59   38.85
   7  -1   6   45.83    3.92
   7  -1   6   48.10    5.00
   8  -1   6   -0.10    0.93
   8  -1   6   -3.62    1.65
   6   0  -6   39.07   64.78
   6   0  -6   52.00    5.61
  -6   0   6   54.94    3.86
   5   0  -6  286.97   15.15
   5   0  -6  204.15   50.52
  -5   0   6  263.59   17.15
  -5   0   6  281.80   14.59
  -5   0   6  287.67   13.59
   4   0  -6   41.34   24.73
   4   0  -6   62.02    5.00
   4   0  -6   62.69    4.58
  -4   0   6   60.73    4.27
  -4   0   6   63.11    3.67
   3   0  -6  146.63    8.85
   3   0  -6  159.04    8.31
  -3   0   6  147.13    7.96
  -3   0   6  151.50    7.51
   2   0  -6 1527.70   65.62
   2   0  -6 1295.68   76.35
   2   0  -6 1503.57   65.30
  -2   0   6 1361.15   65.02
   1   0  -6  138.57    6.63
   1   0  -6  126.56    7.04
  -1   0   6  133.55    6.83
   0   0  -6 1798.35   80.99
   0   0   6 1824.73   80.61
   0   0   6 1688.65   80.23
  -1   0  -6  143.40    8.24
   1   0   6  147.62    6.94
   1   0   6  127.65    6.66
  -2   0  -6 1673.64   78.14
  -2   0  -6 1547.60   76.53
   2   0   6 1724.17   74.49
   2   0   6 1673.18   74.32
   2   0   6 1570.71   74.48
  -3   0  -6  162.53   18.02
   3   0   6  158.51    7.91
   3   0   6  148.79    7.83
  -4   0  -6   62.52   19.24
   4   0   6   57.15    4.61
   4   0   6   60.59    4.01
   4   0   6   64.16    4.12
  -5   0  -6  277.05   46.49
   5   0   6  268.83   14.57
   5   0   6  265.24   13.73
   5   0   6  268.95   14.02
   5   0   6  263.65   13.94
   6   0   6   38.48    4.34
   6   0   6   51.70    3.94
   6   0   6   45.78    4.43
   6   0   6   50.08    4.80
  -7   0  -6    4.73   21.83
   7   0   6    3.04    1.34
   7   0   6    4.22    1.87
   8   0   6    0.86    0.98
   8   0   6   -2.67    1.54
   6  -1  -6  820.07   41.88
  -6   1   6  897.53   42.98
  -6   1   6  865.14   39.72
   5  -1  -6  713.36   34.12
  -5   1   6  725.19   32.59
  -5   1   6  648.81   35.90
  -5   1   6  706.02   33.57
   4  -1  -6   10.07    1.89
   4  -1  -6    9.91   20.23
  -4   1   6    6.24    2.41
  -4   1   6   11.00    1.41
  -4   1   6   13.64    1.92
   3  -1  -6  352.54   16.40
   3  -1  -6  306.86   33.05
  -3   1   6  320.86   16.11
  -3   1   6  330.47   15.62
   2  -1  -6 1843.21   75.70
   2  -1  -6 1687.10   76.75
   2  -1  -6 1497.84   86.66
  -2   1   6 1587.28   75.45
   1  -1  -6 1298.79   56.28
   1  -1  -6 1205.94   57.59
  -1   1   6 1212.15   56.24
   0  -1  -6  663.74   33.25
   0   1   6  728.56   31.75
  -1  -1  -6 1245.77   58.44
  -2  -1  -6 1671.16   81.51
   2   1   6 1835.00   78.73
   2   1   6 1797.34   78.64
   2   1   6 1655.08   78.59
  -3  -1  -6  304.09   17.03
  -3  -1  -6  329.72   18.49
   3   1   6  312.57   15.05
  -4  -1  -6    6.54   10.87
   4   1   6    9.39    1.92
   4   1   6   11.34    1.50
   4   1   6    7.33    2.80
   4   1   6    8.99    1.44
  -5  -1  -6  702.72   45.03
  -5  -1  -6  581.67   40.47
   5   1   6  705.27   31.74
   5   1   6  631.16   31.69
   5   1   6  641.89   31.32
   5   1   6  703.11   32.32
  -6  -1  -6  687.57   52.06
  -6  -1  -6  671.73   45.57
   6   1   6  802.36   37.17
   6   1   6  808.66   37.28
   6   1   6  800.86   36.54
   6   1   6  803.14   37.77
   7   1   6   48.73    4.84
   7   1   6   50.19    3.92
   8   1   6   -0.59    0.84
   8   1   6    0.21    1.64
   6  -2  -6   29.23    4.93
   6  -2  -6  105.65   63.06
  -6   2   6   24.96    2.30
  -6   2   6   21.02    3.85
   5  -2  -6  841.42   40.59
  -5   2   6  847.90   39.99
  -5   2   6  871.84   39.02
  -5   2   6  799.89   42.42
   4  -2  -6  150.76   32.95
   4  -2  -6  213.91   11.44
  -4   2   6  188.90   16.19
  -4   2   6  215.03   11.06
  -4   2   6  211.61   10.31
   3  -2  -6  269.20   31.36
   3  -2  -6  345.48   16.17
  -3   2   6  312.11   15.17
  -3   2   6  322.31   15.77
  -3   2   6  323.79   17.37
   2  -2  -6   86.14    4.99
   2  -2  -6   79.62    6.07
   2  -2  -6   80.77   15.53
  -2   2   6   81.00    4.30
   1  -2  -6  689.30   32.33
  -1   2   6  623.09   30.06
   0  -2  -6   74.00    7.38
   0  -2  -6   86.40    6.09
  -1  -2  -6  629.80   32.62
   1   2   6  665.60   30.16
   1   2   6  681.55   30.15
  -2  -2  -6   60.39    5.87
   2   2   6   72.46    3.69
   2   2   6   67.46    4.53
   2   2   6   70.09    3.74
  -3  -2  -6  313.70   18.12
   3   2   6  296.24   14.56
   3   2   6  286.37   14.42
   3   2   6  300.36   14.38
  -4  -2  -6  225.46   15.34
   4   2   6  208.61   11.22
   4   2   6  212.27   10.98
   4   2   6  211.19   11.31
   5   2   6  896.60   41.82
   5   2   6  856.76   41.51
   5   2   6  892.50   41.23
   5   2   6  847.60   40.81
   6   2   6   18.92    2.44
   6   2   6   21.67    3.34
   6   2   6   26.12    3.44
   6   2   6   19.81    3.00
   7   2   6   50.85    3.92
   7   2   6   53.62    4.86
   8   2   6   16.49    1.82
   8   2   6   13.42    2.48
   6  -3  -6   72.85   59.43
  -6   3   6   55.90    3.51
  -6   3   6   42.12    5.48
   5  -3  -6  264.36   52.68
   5  -3  -6  188.86   12.32
  -5   3   6  203.87   10.07
  -5   3   6  203.85   11.12
  -5   3   6  178.61   13.43
   4  -3  -6  164.62   36.75
   4  -3  -6  145.89    9.36
  -4   3   6  153.14    8.67
  -4   3   6  149.10   10.51
  -4   3   6  154.12    7.88
   3  -3  -6   56.55   20.22
   3  -3  -6   84.24    5.98
   3  -3  -6   96.43    7.74
  -3   3   6   85.46    5.33
  -3   3   6   90.14    5.02
  -3   3   6   82.31    6.87
   2  -3  -6  127.82    8.95
   2  -3  -6  114.28   19.88
   2  -3  -6  114.43    7.24
  -2   3   6  116.00    7.81
  -2   3   6  123.89    6.55
  -2   3   6  115.84    6.02
   1  -3  -6  144.15   16.67
   1  -3  -6  143.89    9.71
  -1   3   6  141.59    7.47
  -1   3   6  130.86    8.17
   0  -3  -6  324.41   18.77
   0  -3  -6  349.85   21.48
   0   3   6  327.65   15.89
   0   3   6  353.82   16.81
  -1  -3  -6  125.18    9.12
   1   3   6  140.47    6.65
   1   3   6  106.10    6.62
  -2  -3  -6  112.90    8.80
   2   3   6  109.25    5.96
   2   3   6  113.68    6.11
   2   3   6  101.25    5.67
  -3  -3  -6   88.12    8.70
   3   3   6   77.98    5.03
   3   3   6   94.74    5.46
   3   3   6   81.94    5.18
  -4  -3  -6  138.23   12.55
   4   3   6  154.78    8.76
   4   3   6  159.35    9.00
   4   3   6  153.76    8.62
   4   3   6  155.39    8.31
   5   3   6  190.99   10.86
   5   3   6  208.22   10.45
   5   3   6  193.03   11.22
   5   3   6  191.47   13.41
   6   3   6   54.00    3.96
   6   3   6   50.59    5.04
   6   3   6   43.41    6.05
   6   3   6   56.52    4.78
   7   3   6   72.41    4.71
   7   3   6   76.18    5.73
   8   3   6   38.65    2.64
  -6   4   6    2.79    1.36
   5  -4  -6    7.27    4.46
   5  -4  -6   51.11   40.34
  -5   4   6    6.88    1.35
  -5   4   6    7.37    2.03
  -5   4   6    1.93    4.23
   4  -4  -6  251.43   17.20
   4  -4  -6  240.53   42.89
  -4   4   6  263.98   13.62
  -4   4   6  258.41   15.61
  -4   4   6  248.31   12.59
   3  -4  -6  202.92   44.37
   3  -4  -6  255.09   16.57
  -3   4   6  255.76   13.15
  -3   4   6  250.43   12.36
  -3   4   6  259.66   14.83
   2  -4  -6   27.02   15.46
   2  -4  -6   26.71    4.75
  -2   4   6   19.35    3.20
  -2   4   6   20.68    2.16
   1  -4  -6  208.83   22.35
   1  -4  -6  217.50   14.29
  -1   4   6  207.86   10.38
  -1   4   6  213.82   12.07
  -1   4   6  228.28   10.97
   0  -4  -6  873.63   45.12
   0  -4  -6  925.81   49.44
   0   4   6  867.14   41.06
   0   4   6  899.19   41.95
  -1  -4  -6  209.11   14.01
   1   4   6  210.37   10.23
   1   4   6  184.46    9.84
   1   4   6  210.75   10.76
  -2  -4  -6   21.97    4.70
   2   4   6   18.09    2.06
   2   4   6   19.05    2.48
   2   4   6   25.65    2.69
  -3  -4  -6  235.98   16.89
   3   4   6  263.58   13.18
   3   4   6  218.02   11.97
   3   4   6  263.33   13.34
   3   4   6  244.33   12.55
  -4  -4  -6  226.74   17.52
   4   4   6  233.26   12.88
   4   4   6  215.62   11.47
   4   4   6  229.35   12.55
   4   4   6  235.86   12.27
   5   4   6    3.18    1.94
   5   4   6    6.21    1.44
   5   4   6    8.15    2.62
   5   4   6    7.41    1.90
   6   4   6    5.65    1.76
   6   4   6    4.43    1.24
   7   4   6   10.49    2.02
   7   4   6    9.41    1.38
   5  -5  -6    8.26    6.05
   5  -5  -6    8.49   45.27
  -5   5   6    6.18    1.20
  -5   5   6    4.27    1.88
   4  -5  -6  248.08   18.15
   4  -5  -6  296.21   48.68
  -4   5   6  254.72   12.68
  -4   5   6  253.94   13.70
  -4   5   6  257.12   15.67
   3  -5  -6  147.25   32.78
   3  -5  -6  138.55   12.34
  -3   5   6  145.28    9.94
  -3   5   6  140.78    8.26
  -3   5   6  135.63    7.36
   2  -5  -6   -0.86   17.57
   2  -5  -6    2.57    2.73
  -2   5   6    3.55    1.87
  -2   5   6    3.42    0.94
  -2   5   6    3.07    1.13
   1  -5  -6    9.55    3.04
  -1   5   6   14.94    2.67
  -1   5   6   12.88    1.46
  -1   5   6   14.34    1.87
   0  -5  -6    6.97   11.88
   0  -5  -6   -1.39    2.39
   0   5   6    1.70    1.17
   0   5   6   -0.22    0.71
  -1  -5  -6    8.08    3.37
  -1  -5  -6   17.89    9.61
  -1  -5  -6   10.08   13.21
   1   5   6   15.38    2.68
   1   5   6   13.71    1.52
   1   5   6    8.85    1.88
  -2  -5  -6    3.89    3.62
   2   5   6    3.37    0.98
   2   5   6    5.57    1.85
   2   5   6    4.34    1.85
   2   5   6    3.80    1.18
  -3  -5  -6  127.16   12.74
   3   5   6  130.38    7.56
   3   5   6  126.23    8.53
   3   5   6  129.63    6.91
   3   5   6  135.89    8.77
  -4  -5  -6  239.07   18.95
   4   5   6  238.88   13.77
   4   5   6  230.67   11.77
   4   5   6  220.72   13.30
   4   5   6  250.56   12.70
   5   5   6    3.42    2.39
   5   5   6    5.71    1.58
   5   5   6    3.36    1.09
   6   5   6   33.15    2.61
   7   5   6   64.47    4.59
   7   5   6   64.77    3.73
  -5   6   6    6.20    1.16
  -5   6   6    8.07    2.72
   4  -6  -6   66.61   10.01
   4  -6  -6   42.86   40.32
  -4   6   6   76.02    5.55
  -4   6   6   82.12    4.63
   3  -6  -6   36.40   31.47
   3  -6  -6   22.43    4.87
  -3   6   6   20.78    4.61
  -3   6   6   14.87    2.75
  -3   6   6   21.46    1.96
   2  -6  -6    4.11    3.53
   2  -6  -6    5.09   22.27
  -2   6   6    1.23    1.11
  -2   6   6    3.07    0.94
  -2   6   6    1.37    2.04
   1  -6  -6   40.35    9.31
   1  -6  -6   31.34   20.71
  -1   6   6   64.97    8.18
  -1   6   6   61.96    4.40
  -1   6   6   60.51    3.65
   0  -6  -6    1.08   16.29
   0  -6  -6    9.11    4.02
   0  -6  -6   33.65   38.26
   0   6   6   10.58    1.35
   0   6   6    9.44    2.66
   0   6   6   10.29    1.82
  -1  -6  -6   81.77   12.07
  -1  -6  -6   49.74   13.45
   1   6   6   63.99    3.80
   1   6   6   62.72    4.43
   1   6   6   58.78    8.11
  -2  -6  -6    6.86    4.89
   2   6   6    4.58    2.24
   2   6   6    4.11    0.94
   2   6   6    1.29    2.47
   2   6   6    3.22    1.11
  -3  -6  -6   16.70    6.57
   3   6   6   22.87    2.65
   3   6   6   18.48    3.71
   3   6   6   17.18    1.84
   3   6   6   18.90    4.02
  -4  -6  -6   84.78   13.50
   4   6   6   73.24    6.99
   4   6   6   72.67    4.43
   4   6   6   80.17    5.24
   5   6   6   12.12    1.91
   5   6   6   10.00    1.31
   6   6   6   10.89    1.84
   6   6   6    6.85    1.32
  -4   7   6  108.56    7.19
  -4   7   6  123.01    6.23
   3  -7  -6   47.78   55.12
  -3   7   6   40.22    3.90
  -3   7   6   43.48    2.96
   2  -7  -6   12.01   30.91
   2  -7  -6    8.52    6.13
  -2   7   6    9.28    1.97
  -2   7   6    9.47    1.47
  -2   7   6    6.55    4.09
   1  -7  -6   -3.98   24.57
   1  -7  -6    6.67    5.28
  -1   7   6   10.20    1.95
  -1   7   6    8.26    1.32
  -1   7   6    0.47    2.96
   0  -7  -6  -11.17   19.03
   0  -7  -6   -8.71   27.32
   0  -7  -6    6.04    5.68
   0   7   6    4.86    3.33
  -1  -7  -6   11.60    7.05
   1   7   6    9.51    1.23
   1   7   6    7.80    4.28
   1   7   6    9.73    3.13
  -2  -7  -6   13.75    8.21
   2   7   6    4.07    5.31
   2   7   6    5.86    1.04
   2   7   6    7.69    1.61
   2   7   6    5.32    3.42
   3   7   6   38.42    3.29
   3   7   6   38.75    2.87
   4   7   6  119.92    6.54
   4   7   6  138.09    7.39
   5   7   6    0.61    1.42
  -3   8   6   59.10    5.26
  -3   8   6   65.90    3.70
  -2   8   6    7.02    1.72
  -2   8   6   10.88    1.36
  -1   8   6   -0.05    1.43
  -1   8   6    0.58    0.65
   0   8   6   65.98    4.77
   0   8   6   67.95    3.97
   1   8   6    1.73    1.17
   1   8   6   -0.07    0.64
   2   8   6    7.58    1.07
   2   8   6    8.48    1.66
   3   8   6   65.99    4.56
   3   8   6   76.52    3.97
   0   9   6    1.06    0.59
   1   7  -7   14.42    7.95
   0   7  -7   -0.69    6.77
   1  -7   7   15.12    6.14
   1  -7   7   15.06    4.24
   2  -7   7    5.34    2.42
   3  -7   7    6.42    3.48
  -3  -6   7    2.49   73.05
   2   6  -7    4.28    3.69
   1   6  -7   15.40    4.08
  -1  -6   7    3.85    4.43
   0   6  -7    2.06    3.84
   0  -6   7    6.42    3.08
   0  -6   7    4.13    3.59
   0  -6   7    6.23    1.84
  -1   6  -7    7.19    6.22
   1  -6   7    7.46    4.02
   1  -6   7   12.70    3.44
   1  -6   7    9.54    1.94
   2  -6   7    2.74    1.62
   2  -6   7    7.18    2.98
   2  -6   7   11.31    3.84
   3  -6   7   14.28    4.71
   3  -6   7   15.53    2.35
   4  -6   7    8.16    3.41
   4  -6   7    3.94    1.85
   5  -6   7   -0.31    4.77
   5  -6   7   -0.24    1.46
  -5  -5   7  -18.93  114.74
   4   5  -7  242.40   15.38
  -4  -5   7   86.95  127.88
  -3  -5   7  -40.38   61.09
   2   5  -7   92.94    7.73
  -2  -5   7   83.21    6.91
  -2  -5   7   33.39   52.47
   1   5  -7   41.41    5.36
  -1  -5   7   38.06    3.24
  -1  -5   7   -8.95   44.63
  -1  -5   7   42.79    4.79
  -1  -5   7   46.61    6.40
   0   5  -7   -2.45    2.44
   0  -5   7    2.22    1.10
   0  -5   7   -2.00    2.24
   0  -5   7    0.70    1.74
  -1   5  -7   44.61    5.88
   1  -5   7   41.32    5.42
   1  -5   7   49.95    4.86
   1  -5   7   39.69    3.45
   2  -5   7   91.19    7.03
   2  -5   7   71.73    7.40
   2  -5   7   79.38    5.42
   3  -5   7   27.87    4.60
   3  -5   7   39.49    5.09
   4  -5   7  204.67   13.16
   4  -5   7  217.32   11.59
   4  -5   7  207.96   14.06
   5  -5   7    6.27    2.86
   5  -5   7    5.13    1.67
   6  -5   7   19.58    3.86
   6  -5   7   27.04    2.69
   5   4  -7  248.95   15.41
  -5  -4   7  317.97   91.34
   4   4  -7  618.21   27.79
   4   4  -7  576.32   30.80
   3   4  -7   31.58    2.80
   3   4  -7   31.11    4.40
  -3  -4   7   27.07    2.63
  -3  -4   7   -2.34   49.35
   2   4  -7  186.59   13.60
  -2  -4   7  190.55    9.55
  -2  -4   7  182.91   10.73
   1   4  -7   17.40    2.87
  -1  -4   7   17.74    3.59
  -1  -4   7   16.30    1.88
  -1  -4   7   14.62    2.43
  -1  -4   7   53.77   42.26
   0   4  -7   74.60    6.05
   0  -4   7   82.70    5.78
   0  -4   7   71.79    7.33
   0  -4   7   72.47    5.49
  -1   4  -7   13.30    2.85
   1  -4   7   13.24    2.89
   1  -4   7   16.79    2.07
   1  -4   7   15.17    2.63
   2  -4   7  160.64    9.18
   2  -4   7  177.27   11.14
   2  -4   7  174.78   10.67
   3  -4   7   25.28    4.26
   3  -4   7   26.15    2.80
   3  -4   7   33.53    3.95
   4  -4   7  536.61   30.08
   4  -4   7  551.13   27.92
   4  -4   7  520.70   26.21
   5  -4   7  275.08   17.20
   5  -4   7  245.66   13.26
   5  -4   7  234.30   15.28
   6  -4   7   47.87    3.98
   6  -4   7   56.53    5.46
   7  -4   7   16.10    3.96
   7  -4   7   19.34    2.16
   6   3  -7   -3.28    3.48
   5   3  -7  926.98   44.29
  -5  -3   7  772.03  121.09
   4   3  -7  341.77   16.87
   4   3  -7  353.96   19.18
  -4  -3   7  416.53   73.16
  -4  -3   7  359.18   17.02
   3   3  -7   33.12    4.57
   3   3  -7   36.60    4.17
   3   3  -7   39.93    3.04
  -3  -3   7   39.85    2.70
  -3  -3   7   37.51    3.60
  -3  -3   7   26.20   46.36
   2   3  -7  181.84   11.17
   2   3  -7  178.15   10.82
  -2  -3   7  196.08   10.27
  -2  -3   7  196.64    9.34
  -2  -3   7  135.89   43.85
   1   3  -7  638.92   31.21
   1   3  -7  643.57   31.14
  -1  -3   7  700.16   29.79
  -1  -3   7  611.01   30.52
  -1  -3   7  617.12   32.08
   0   3  -7   17.92    2.67
   0  -3   7   19.72    1.73
   0  -3   7   16.30    2.25
   0  -3   7   15.15    2.74
  -1   3  -7  625.47   29.94
   1  -3   7  654.72   30.04
   1  -3   7  601.20   28.84
   1  -3   7  599.06   30.66
   2  -3   7  161.13    9.86
   2  -3   7  165.38    9.67
   2  -3   7  159.90    8.52
   3  -3   7   35.77    3.84
   3  -3   7   24.33    2.73
   3  -3   7   33.08    3.64
   4  -3   7  306.15   16.92
   4  -3   7  302.88   16.83
   4  -3   7  300.42   15.51
   5  -3   7  794.02   38.18
   5  -3   7  863.63   39.90
   5  -3   7  751.10   39.66
   6  -3   7   -0.70    1.17
   6  -3   7   -1.02    1.72
   6  -3   7    5.97    3.18
   7  -3   7   39.83    4.58
   7  -3   7   42.46    3.42
   6   2  -7   94.28    8.12
   5   2  -7  402.69   21.83
  -5  -2   7  415.71   21.36
  -5  -2   7  239.01  113.39
  -5  -2   7  431.05   19.74
   4   2  -7   15.89    2.90
  -4  -2   7   22.66   52.82
  -4  -2   7   17.61    1.85
  -4  -2   7   18.57    2.63
   3   2  -7  230.97   12.35
   3   2  -7  214.85   12.07
  -3  -2   7  209.05   11.34
  -3  -2   7  220.77   10.66
  -3  -2   7  178.95   48.00
   2   2  -7  807.32   36.65
   2   2  -7  771.39   36.61
  -2  -2   7  773.10   35.33
  -2  -2   7  728.39   35.89
   1   2  -7  967.48   43.90
  -1  -2   7  800.39   70.61
  -1  -2   7  883.69   44.64
  -1  -2   7  969.90   43.75
  -1  -2   7  998.17   42.82
   0   2  -7    8.48    1.60
   0  -2   7    5.08    1.51
   0  -2   7    8.06    1.27
  -1   2  -7 1035.35   80.59
  -1   2  -7  914.03   44.26
   1  -2   7  957.14   45.18
   1  -2   7  967.04   44.36
  -2   2  -7  657.73   58.78
   2  -2   7  705.66   31.63
   2  -2   7  648.68   32.64
   2  -2   7  704.26   32.52
   3  -2   7  200.42   10.45
   3  -2   7  166.00    9.41
   3  -2   7  183.30   10.51
   4  -2   7   16.74    4.00
   4  -2   7   16.00    2.23
   4  -2   7   12.59    2.37
   5  -2   7  394.17   18.46
   5  -2   7  333.12   19.14
   5  -2   7  361.90   19.54
   6  -2   7   88.37    6.21
   6  -2   7   94.42    7.86
   6  -2   7  106.66    8.28
   7  -2   7   35.84    3.13
   7  -2   7   24.93    3.71
   8  -2   7    2.91    2.31
   8  -2   7    1.57    1.14
   6   1  -7  214.86   13.24
   5   1  -7   20.73    3.16
  -5  -1   7   27.93    2.34
  -5  -1   7   30.14    3.62
   4   1  -7   91.36    6.28
  -4  -1   7   87.60    4.97
  -4  -1   7   90.63    5.80
   3   1  -7   63.10    5.51
   3   1  -7   70.03    4.64
  -3  -1   7   56.15    3.50
  -3  -1   7   61.62    4.12
   2   1  -7  720.55   33.38
  -2  -1   7  705.97   32.99
  -2  -1   7  701.09   32.53
   1   1  -7  121.50    6.55
  -1  -1   7  121.79    6.31
   0   1  -7  169.34    8.42
   0  -1   7  168.23    9.37
   0  -1   7  179.78    8.47
   1  -1   7  120.87    8.18
   1  -1   7  136.11    6.57
  -2   1  -7  663.83   42.58
   2  -1   7  717.17   32.80
   2  -1   7  703.44   32.43
  -3   1  -7   41.92   19.25
   3  -1   7   54.18    4.27
   3  -1   7   61.04    4.01
   4  -1   7   71.65    5.03
   4  -1   7   81.15    5.90
   4  -1   7   86.80    5.81
   5  -1   7   16.40    2.79
   5  -1   7   26.31    2.97
   5  -1   7   21.86    3.17
   6  -1   7  201.28   12.15
   6  -1   7  191.77   12.04
   6  -1   7  208.74   11.09
   7  -1   7    3.85    1.42
   7  -1   7    0.38    2.00
   8  -1   7    5.14    1.91
   8  -1   7    3.54    1.15
   6   0  -7  264.21   15.69
   6   0  -7  210.96   71.65
  -6   0   7  281.47   13.35
   5   0  -7  324.16   16.70
  -5   0   7  309.49   14.98
  -5   0   7  298.14   18.94
  -5   0   7  300.52   15.99
   4   0  -7  114.56   30.61
   4   0  -7  109.48    6.82
  -4   0   7  107.66    5.76
  -4   0   7  103.00    6.38
   3   0  -7    0.63    0.97
   3   0  -7   -0.95   13.54
  -3   0   7    2.28    0.75
  -3   0   7    0.61    0.77
   2   0  -7   82.00    5.17
   2   0  -7   88.72    4.88
  -2   0   7   79.43    4.33
  -2   0   7   81.33    4.66
   1   0  -7   26.29    2.38
   1   0  -7   25.82    1.82
  -1   0   7   21.42    1.71
   0   0  -7   -0.23    0.80
   0   0   7    1.31    0.80
  -1   0  -7   25.37    2.99
   1   0   7   24.22    1.90
   1   0   7   24.24    1.80
  -2   0  -7   82.38    6.65
   2   0   7   86.03    4.81
   2   0   7   93.31    4.79
   2   0   7   87.78    4.50
   3   0   7    0.71    0.66
   3   0   7    3.08    1.32
   3   0   7    2.54    0.66
  -4   0  -7  120.79   19.26
   4   0   7  102.17    6.05
   4   0   7  106.38    5.99
   4   0   7   95.42    6.54
  -5   0  -7  263.29   35.91
   5   0   7  297.75   15.89
   5   0   7  288.56   14.98
   5   0   7  296.07   15.26
   5   0   7  310.76   15.48
   6   0   7  242.34   14.05
   6   0   7  257.20   14.48
   6   0   7  265.00   13.43
   7   0   7    8.48    2.24
   7   0   7    9.36    1.82
   8   0   7   13.52    1.84
   8   0   7   11.22    2.41
   6  -1  -7   97.68   66.29
   6  -1  -7  199.30   13.01
  -6   1   7  204.05   11.99
  -6   1   7  226.11   10.60
   5  -1  -7   15.79    2.88
   5  -1  -7   33.37   33.67
  -5   1   7   23.28    2.00
  -5   1   7   12.52    4.41
  -5   1   7   22.45    3.02
   4  -1  -7   86.06    5.66
   4  -1  -7   90.07   28.52
  -4   1   7   76.65    4.56
  -4   1   7   82.24    5.27
   3  -1  -7   58.87   19.15
   3  -1  -7   64.46    4.81
  -3   1   7   55.38    3.41
  -3   1   7   58.97    3.85
   2  -1  -7  753.48   33.27
   2  -1  -7  714.24   34.61
  -2   1   7  680.30   32.74
   1  -1  -7  129.81    7.86
  -1   1   7  130.60    6.46
   0  -1  -7  178.38   10.11
   0   1   7  176.97    8.54
  -1  -1  -7  127.94    8.17
  -2  -1  -7  699.54   36.54
   2   1   7  777.10   33.52
   2   1   7  730.38   33.49
  -3  -1  -7   50.44    6.10
   3   1   7   63.14    3.47
   3   1   7   61.34    3.55
   4   1   7   88.10    5.14
   4   1   7   89.89    5.09
   4   1   7   74.97    5.52
   5   1   7   26.17    2.76
   5   1   7   22.30    2.82
   5   1   7   19.67    2.50
   5   1   7   25.25    3.25
   6   1   7  206.20   11.80
   6   1   7  203.74   11.68
   6   1   7  197.99   11.01
   6   1   7  219.11   12.27
   7   1   7    1.61    1.49
   7   1   7    2.44    1.29
   8   1   7    4.92    1.14
   8   1   7    4.22    1.95
   6  -2  -7   93.65   52.74
   6  -2  -7   82.15   11.51
  -6   2   7  102.71    5.55
  -6   2   7   97.32    7.22
   5  -2  -7  381.77   20.08
   5  -2  -7  301.34   56.03
  -5   2   7  364.15   22.00
  -5   2   7  397.56   18.27
  -5   2   7  381.89   19.25
   4  -2  -7   12.53    2.33
   4  -2  -7    2.32   22.78
  -4   2   7    7.81    2.72
   3  -2  -7  208.06   12.55
   3  -2  -7  203.63   29.29
   3  -2  -7  222.04   11.07
  -3   2   7  194.50   10.01
  -3   2   7  202.52   12.33
  -3   2   7  199.41   10.61
   2  -2  -7  796.73   36.27
   2  -2  -7  770.99   38.12
  -2   2   7  763.35   35.98
   1  -2  -7  828.84   49.34
   1  -2  -7  944.95   44.28
  -1   2   7  957.61   41.87
   0  -2  -7    6.60    1.73
   0   2   7    7.02    1.01
  -1  -2  -7  925.52   44.17
   1   2   7  888.61   41.07
  -2  -2  -7  713.19   36.97
   2   2   7  706.80   33.40
   2   2   7  746.17   33.31
   2   2   7  758.41   33.40
  -3  -2  -7  201.97   13.85
   3   2   7  211.18   10.17
   3   2   7  210.08   10.44
  -4  -2  -7   14.87    4.69
   4   2   7   14.74    2.02
   4   2   7   16.31    1.92
   4   2   7   18.31    2.34
   5   2   7  401.85   19.84
   5   2   7  376.29   19.41
   5   2   7  381.51   19.10
   5   2   7  387.76   18.98
   6   2   7   97.61    7.50
   6   2   7   86.68    6.62
   6   2   7   96.17    6.62
   6   2   7   91.66    5.85
   7   2   7   27.23    2.85
   7   2   7   35.18    3.83
   8   2   7    3.60    1.77
   8   2   7    2.78    0.97
   6  -3  -7    4.86    6.55
   6  -3  -7   21.74   54.60
  -6   3   7    3.25    2.66
   5  -3  -7  708.34   80.28
   5  -3  -7  924.01   46.07
  -5   3   7  864.94   44.56
  -5   3   7  875.29   41.79
  -5   3   7  917.71   40.75
   4  -3  -7  239.03   45.18
   4  -3  -7  305.68   19.43
  -4   3   7  346.81   16.71
  -4   3   7  344.40   19.02
  -4   3   7  318.20   15.65
   3  -3  -7   34.75    5.09
   3  -3  -7   32.44   18.25
  -3   3   7   33.68    4.41
  -3   3   7   39.75    3.08
  -3   3   7   37.09    2.55
   2  -3  -7  205.92   12.81
   2  -3  -7  170.37   23.05
  -2   3   7  182.58   11.39
  -2   3   7  194.86    9.51
  -2   3   7  205.47   10.08
   1  -3  -7  675.91   39.34
   1  -3  -7  674.46   32.61
  -1   3   7  630.31   29.21
  -1   3   7  559.70   28.77
  -1   3   7  622.67   30.51
   0  -3  -7   12.77    2.84
   0   3   7   15.94    1.48
   0   3   7   15.45    2.10
  -1  -3  -7  639.48   33.48
   1   3   7  655.18   30.17
  -2  -3  -7  180.04   12.34
   2   3   7  187.27    9.15
   2   3   7  170.91    9.05
  -3  -3  -7   38.88    6.41
   3   3   7   35.60    2.74
   3   3   7   32.94    2.87
   3   3   7   33.22    2.95
  -4  -3  -7  322.31   21.30
   4   3   7  320.28   16.27
   4   3   7  313.37   16.99
   4   3   7  308.75   16.35
   4   3   7  341.10   16.01
   5   3   7  830.42   43.53
   5   3   7 1011.90   43.96
   6   3   7   -1.02    1.74
   6   3   7    0.12    1.03
   6   3   7   -0.64    1.28
   7   3   7   43.76    3.37
   7   3   7   47.22    4.17
   6  -4  -7   13.56   58.27
  -6   4   7   50.20    3.31
  -6   4   7   50.86    7.52
   5  -4  -7  244.50   51.92
   5  -4  -7  271.65   19.25
  -5   4   7  263.28   16.34
  -5   4   7  283.02   13.54
  -5   4   7  275.37   17.37
   4  -4  -7  577.84   33.15
   4  -4  -7  471.21   58.94
  -4   4   7  589.26   27.84
  -4   4   7  621.73   28.99
  -4   4   7  627.91   31.18
   3  -4  -7   42.55   21.00
   3  -4  -7   38.55    6.24
  -3   4   7   31.63    3.00
  -3   4   7   30.74    2.41
   2  -4  -7  189.88   13.44
   2  -4  -7  149.96   26.14
  -2   4   7  210.97   11.99
  -2   4   7  185.43    9.53
  -2   4   7  203.21   10.28
   1  -4  -7   10.83    3.20
   1  -4  -7   22.65   11.52
  -1   4   7   20.36    1.70
  -1   4   7   14.89    2.59
  -1   4   7   18.00    1.82
   0  -4  -7   90.62   10.36
   0  -4  -7   78.86   12.12
   0   4   7   83.14    4.74
   0   4   7   75.59    4.37
   0   4   7   92.61    6.81
  -1  -4  -7   19.81    4.52
   1   4   7   15.72    1.78
  -2  -4  -7  198.68   14.36
   2   4   7  198.44   10.57
   2   4   7  199.04   10.07
   2   4   7  191.55   10.57
  -3  -4  -7   30.07    6.27
   3   4   7   28.97    3.11
   3   4   7   25.48    2.64
   3   4   7   23.47    3.04
  -4  -4  -7  505.12   36.12
   4   4   7  545.83   25.65
   4   4   7  542.21   26.32
   4   4   7  579.08   26.39
   4   4   7  529.17   27.00
   5   4   7  267.15   14.20
   5   4   7  241.54   12.72
   6   4   7   47.72    3.45
   6   4   7   48.97    4.20
   7   4   7   25.38    2.95
   7   4   7   24.35    2.15
  -6   5   7   22.01    2.47
   5  -5  -7    5.06   45.58
  -5   5   7    3.30    1.04
  -5   5   7    1.23    1.72
   4  -5  -7  227.21   55.33
   4  -5  -7  224.11   17.42
  -4   5   7  246.37   13.38
  -4   5   7  228.20   14.83
  -4   5   7  233.84   11.75
   3  -5  -7   35.77    7.71
   3  -5  -7   56.55   26.44
  -3   5   7   50.27    6.72
  -3   5   7   46.38    3.94
   2  -5  -7  102.65   24.86
   2  -5  -7   99.25   10.05
  -2   5   7  101.38    6.28
  -2   5   7   95.34    7.65
  -2   5   7  109.47    5.65
   1  -5  -7   44.16    6.80
   1  -5  -7   48.97   16.54
  -1   5   7   48.01    3.05
  -1   5   7   52.98    4.75
  -1   5   7   42.62    3.47
   0  -5  -7   -1.73    2.47
   0  -5  -7   -8.06   14.06
   0  -5  -7   -5.13    9.61
   0   5   7   -0.54    1.11
   0   5   7   -0.13    0.66
   0   5   7   -1.93    0.65
  -1  -5  -7   47.24    7.37
   1   5   7   56.17    3.73
   1   5   7   57.20    4.69
   1   5   7   48.20    3.21
  -2  -5  -7   94.76   10.35
   2   5   7   94.21    6.70
   2   5   7   90.79    5.21
   2   5   7   91.41    6.74
   2   5   7   99.78    5.75
  -3  -5  -7   52.15    9.41
   3   5   7   33.48    4.57
   3   5   7   38.27    2.87
   3   5   7   43.59    3.38
   3   5   7   40.21    6.32
  -4  -5  -7  199.93   17.41
   4   5   7  216.32   11.38
   4   5   7  206.49   10.32
   4   5   7  215.30   12.26
   4   5   7  179.77   11.75
   5   5   7    2.95    1.00
   5   5   7    4.44    1.41
   6   5   7   23.11    2.08
   6   5   7   24.26    2.79
  -5   6   7    2.19    2.34
  -5   6   7    0.28    0.86
   4  -6  -7   -3.81   40.01
  -4   6   7    8.51    1.31
  -4   6   7    4.79    1.66
   3  -6  -7   15.56    6.11
   3  -6  -7   18.30   30.48
  -3   6   7   29.95    3.13
  -3   6   7   25.28    4.67
  -3   6   7   27.39    2.29
   2  -6  -7   -3.71   22.53
   2  -6  -7    3.86    3.79
  -2   6   7    5.83    2.56
  -2   6   7    5.70    1.52
  -2   6   7    6.42    1.30
   1  -6  -7    6.28    3.57
   1  -6  -7   20.08   18.57
  -1   6   7   15.12    3.16
  -1   6   7    9.15    1.83
   0  -6  -7    7.31    5.08
   0   6   7    3.80    2.08
   0   6   7    5.47    1.61
   0   6   7    7.51    1.60
  -1  -6  -7    6.51    4.28
   1   6   7    9.37    2.58
   1   6   7   12.12    1.68
   1   6   7   10.05    1.76
  -2  -6  -7    3.66    4.42
   2   6   7    4.97    2.30
   2   6   7    5.63    1.40
   2   6   7    3.63    2.95
   2   6   7    5.52    1.07
  -3  -6  -7   26.72    7.04
   3   6   7   23.26    6.00
   3   6   7   21.75    3.73
   3   6   7   23.75    2.63
   3   6   7   23.35    1.99
   4   6   7    9.44    1.31
   4   6   7   11.79    1.80
   5   6   7    1.02    0.74
   5   6   7    1.58    1.04
   6   6   7    1.07    0.61
   6   6   7    0.37    1.28
  -4   7   7   30.15    2.32
  -3   7   7    1.66    1.55
  -3   7   7    2.11    0.89
   2  -7  -7   -7.70   30.43
   1  -7  -7    7.03    6.34
  -1   7   7    7.32    3.28
  -1   7   7    4.74    1.43
  -1   7   7    6.99    1.18
   0  -7  -7    4.64    6.23
   0   7   7    2.02    0.88
   0   7   7    3.35    1.30
   0   7   7   -0.02    3.00
  -1  -7  -7    0.87    6.35
   1   7   7    3.87    1.39
   1   7   7    2.71    2.87
   1   7   7    7.01    1.12
   1   7   7    2.49    3.92
   2   7   7    9.72    1.27
   2   7   7    7.43    1.53
   3   7   7    3.14    0.83
   3   7   7    1.53    1.13
   4   7   7   29.19    2.07
   4   7   7   27.74    2.61
   5   7   7    1.46    1.77
  -3   8   7    1.03    0.84
  -2   8   7   27.93    2.11
  -2   8   7   26.81    3.07
  -1   8   7    6.02    1.82
  -1   8   7    8.52    1.22
   0   8   7    1.22    1.20
   0   8   7   -0.10    0.58
   1   8   7    5.55    0.98
   1   8   7    8.23    1.81
   2   8   7   26.62    2.66
   2   8   7   27.16    1.98
   3   8   7    2.75    0.98
   3   8   7   -0.31    1.33
   1  -7   8    8.00    2.23
   2  -7   8   10.98    2.31
   3  -7   8   18.29    2.82
   3   6  -8   19.06    5.71
   2   6  -8    9.60    5.20
  -2  -6   8    6.86    2.58
   1   6  -8    9.49    4.54
  -1  -6   8    6.67    1.88
  -1  -6   8    9.63    3.97
   0   6  -8   -5.33    5.57
   0  -6   8    2.96    2.89
   0  -6   8    0.25    1.30
   0  -6   8   -3.74    3.28
   1  -6   8    7.79    2.99
   1  -6   8    8.37    1.79
   1  -6   8    4.67    3.68
   2  -6   8   13.00    4.81
   2  -6   8    7.57    5.44
   2  -6   8   16.88    2.39
   3  -6   8   19.71    2.54
   3  -6   8   12.67    3.76
   3  -6   8    8.68    4.10
   4  -6   8  112.82    6.69
   4  -6   8  101.77    8.40
   5  -6   8   -3.57    4.92
   5  -6   8    0.12    1.42
   4   5  -8  190.46   14.36
   3   5  -8  137.79   10.44
  -3  -5   8  108.87   11.94
   2   5  -8   36.06    5.57
  -2  -5   8   35.69    4.65
  -2  -5   8   30.11    3.03
   1   5  -8    3.25    3.16
  -1  -5   8    1.60    2.09
  -1  -5   8    3.48    1.10
   0   5  -8   93.53    8.41
   0  -5   8   95.19    8.56
   0  -5   8   89.15    5.76
   0  -5   8  105.20    7.49
  -1   5  -8    5.76    4.20
   1  -5   8    2.11    2.15
   1  -5   8    4.56    2.69
   1  -5   8    4.49    1.31
   2  -5   8   35.30    4.94
   2  -5   8   28.00    3.10
   2  -5   8   27.82    4.46
   3  -5   8  133.41    8.14
   3  -5   8  145.69    9.93
   3  -5   8  128.33   10.34
   4  -5   8  166.42   12.68
   4  -5   8  177.72   10.08
   4  -5   8  188.08   11.73
   5  -5   8   14.81    3.40
   5  -5   8   12.08    2.09
   6  -5   8    0.96    1.18
   6  -5   8   -3.62    2.73
   5   4  -8   13.05    4.35
   4   4  -8  283.21   16.71
   3   4  -8   40.33    5.12
  -3  -4   8   35.25    2.92
   2   4  -8   64.92    6.00
  -2  -4   8   60.12    3.97
   1   4  -8   27.15    3.77
  -1  -4   8   28.78    2.43
  -1  -4   8   30.36    3.44
  -1  -4   8   25.22    4.21
   0   4  -8   41.46    5.08
   0  -4   8   50.54    5.63
   0  -4   8   53.44    3.46
   0  -4   8   50.19    4.51
  -1   4  -8   23.31    3.88
   1  -4   8   27.47    4.47
   1  -4   8   30.34    3.54
   1  -4   8   26.34    2.56
   2  -4   8   55.19    4.05
   2  -4   8   50.64    5.12
   2  -4   8   56.97    5.61
   3  -4   8   27.53    2.94
   3  -4   8   32.69    4.53
   3  -4   8   18.90    3.55
   4  -4   8  236.11   12.98
   4  -4   8  233.07   14.91
   4  -4   8  256.16   14.77
   5  -4   8   24.21    3.95
   5  -4   8   16.46    2.47
   5  -4   8   19.48    6.42
   6  -4   8   29.34    3.01
   6  -4   8   30.15    4.09
   7  -4   8    7.27    4.90
   7  -4   8    5.33    1.72
   5   3  -8  147.16   10.30
  -5  -3   8  129.69    7.56
   4   3  -8  439.04   23.72
  -4  -3   8  444.93   22.99
  -4  -3   8  468.59   21.54
   3   3  -8   36.49    4.68
  -3  -3   8   43.60    3.96
  -3  -3   8   42.26    2.94
   2   3  -8   39.22    4.26
  -2  -3   8   39.48    2.64
  -2  -3   8   36.65    3.38
   1   3  -8  617.37   29.65
  -1  -3   8  561.34   30.56
  -1  -3   8  624.28   28.11
  -1  -3   8  611.20   29.07
   0   3  -8  244.44   13.01
   0  -3   8  251.27   11.69
   0  -3   8  211.74   13.58
   0  -3   8  241.99   12.61
  -1   3  -8  558.52   28.26
   1  -3   8  563.15   29.29
   1  -3   8  581.89   27.29
   1  -3   8  629.94   28.61
   2  -3   8   32.23    3.77
   2  -3   8   30.68    2.75
   2  -3   8   32.25    3.59
   3  -3   8   28.27    3.72
   3  -3   8   38.15    4.00
   3  -3   8   28.11    2.91
   4  -3   8  394.75   19.21
   4  -3   8  377.59   20.62
   4  -3   8  373.05   20.56
   5  -3   8  113.36    9.13
   5  -3   8  123.05    7.63
   5  -3   8  132.73    8.99
   6  -3   8    2.81    1.50
   6  -3   8    5.00    2.27
   7  -3   8    4.78    1.35
   7  -3   8    4.28    2.28
   6   2  -8  160.27   11.71
   5   2  -8  698.48   35.68
  -5  -2   8  698.24   34.91
  -5  -2   8  750.83   33.44
   4   2  -8  210.06   12.11
  -4  -2   8  204.12   10.28
  -4  -2   8  200.01   11.42
   3   2  -8  231.63   12.62
  -3  -2   8  211.79   11.78
  -3  -2   8  231.43   11.08
   2   2  -8   52.98    4.24
  -2  -2   8   44.76    2.89
  -2  -2   8   46.42    3.44
   1   2  -8  467.54   23.36
  -1  -2   8  502.05   22.40
  -1  -2   8  475.30   22.95
   0   2  -8   29.76    2.95
   0  -2   8   31.89    2.50
   0  -2   8   25.14    3.17
   0  -2   8   32.28    2.13
   1  -2   8  420.83   23.15
   1  -2   8  491.67   22.50
   1  -2   8  485.32   21.76
   2  -2   8   43.02    3.87
   2  -2   8   46.05    3.04
   2  -2   8   47.03    3.78
  -3   2  -8  201.26   43.66
   3  -2   8  192.13   10.56
   3  -2   8  163.28    9.27
   4  -2   8  154.58    9.01
   4  -2   8  168.34   10.29
   4  -2   8  165.90    9.99
   5  -2   8  639.23   33.41
   5  -2   8  648.06   32.35
   6  -2   8  156.15    9.43
   6  -2   8  196.69   13.81
   6  -2   8  160.20   10.58
   7  -2   8  112.97    9.44
   7  -2   8  115.99    6.84
   6   1  -8  103.43    9.19
  -6  -1   8  117.62    6.37
   5   1  -8  488.47   25.91
  -5  -1   8  513.31   24.07
  -5  -1   8  525.40   25.39
   4   1  -8    4.75    1.82
  -4  -1   8    3.59    1.36
  -4  -1   8    5.52    1.05
   3   1  -8  354.09   17.32
  -3  -1   8  326.72   16.10
  -3  -1   8  338.50   16.85
   2   1  -8  173.87    9.14
  -2  -1   8  165.04    8.79
  -2  -1   8  168.52    8.30
   1   1  -8  357.80   17.15
  -1  -1   8  323.54   16.34
   0  -1   8   25.44    1.90
   0  -1   8   21.91    2.59
   1  -1   8  347.73   16.19
   1  -1   8  336.15   17.06
   2  -1   8  166.82    8.68
   2  -1   8  168.06    9.11
   3  -1   8  289.73   16.12
   3  -1   8  350.01   16.27
  -4   1  -8    9.69   21.78
   4  -1   8    4.16    1.83
   4  -1   8    3.80    1.96
   4  -1   8    5.50    1.59
  -5   1  -8  444.05   50.57
   5  -1   8  447.35   23.37
   5  -1   8  456.40   22.28
   5  -1   8  457.97   23.12
   6  -1   8  104.80    6.56
   6  -1   8  111.90    7.72
   6  -1   8   92.22    7.73
   7  -1   8   55.36    5.19
   7  -1   8   49.40    3.94
   8  -1   8    1.37    0.97
   8  -1   8    1.67    1.83
   6   0  -8  933.38   47.18
  -6   0   8 1014.19   48.80
   5   0  -8   19.14   33.51
   5   0  -8   43.79    5.18
  -5   0   8   50.09    3.28
  -5   0   8   45.97    6.88
  -5   0   8   45.21    4.31
   4   0  -8    3.86   20.75
   4   0  -8    3.69    1.61
   4   0  -8   -0.94    2.84
  -4   0   8    3.98    0.96
  -4   0   8    1.68    1.00
   3   0  -8   20.95   17.33
   3   0  -8   31.20    3.77
   3   0  -8   30.71    3.01
  -3   0   8   27.72    2.14
  -3   0   8   29.21    2.53
   2   0  -8 3658.32  154.26
   2   0  -8 3333.29  154.52
  -2   0   8 3315.85  153.81
  -2   0   8 3308.21  154.12
   1   0  -8   84.68    5.32
  -1   0   8   87.87    4.65
   0   0  -8  180.30    9.62
   0   0   8  162.77    8.88
  -1   0  -8   87.78    6.24
   1   0   8   83.91    4.80
   1   0   8   85.98    4.92
  -2   0  -8 3522.28  169.31
   2   0   8 3806.24  166.68
   2   0   8 3730.84  166.82
   3   0   8   30.62    2.49
   4   0   8    3.34    1.78
   4   0   8    4.19    1.79
   5   0   8   43.67    3.97
   5   0   8   48.46    4.34
   5   0   8   54.36    4.64
   6   0   8  801.48   43.24
   6   0   8 1013.11   47.95
   6   0   8  927.73   42.68
   7   0   8   16.14    2.78
   8   0   8   -1.03    1.10
   8   0   8   -0.30    1.80
   6  -1  -8   64.56   53.63
  -6   1   8  114.68    7.71
  -6   1   8  110.68    6.16
   5  -1  -8  477.83   24.12
   5  -1  -8  463.95   25.79
   5  -1  -8  379.45   63.32
  -5   1   8  490.32   23.47
  -5   1   8  467.21   22.27
  -5   1   8  463.72   26.62
   4  -1  -8    0.36   21.55
   4  -1  -8    4.09    2.37
   4  -1  -8    5.19    2.23
  -4   1   8    2.74    1.17
  -4   1   8    4.09    0.97
   3  -1  -8  345.56   15.80
   3  -1  -8  320.65   17.02
   3  -1  -8  295.84   33.44
  -3   1   8  288.14   14.84
  -3   1   8  304.36   15.47
   2  -1  -8  143.42   20.35
   2  -1  -8  177.48    8.63
   2  -1  -8  160.56    9.73
  -2   1   8  159.20    8.39
   1  -1  -8  338.80   17.15
  -1   1   8  319.39   15.43
   0   1   8   25.48    2.05
  -1  -1  -8  319.75   17.29
  -2  -1  -8  156.53   11.00
   2   1   8  167.59    8.04
   2   1   8  187.12    8.19
  -3  -1  -8  315.49   19.60
   3   1   8  356.79   15.92
   3   1   8  329.35   15.88
   4   1   8    5.45    1.19
   4   1   8    2.41    1.54
   4   1   8    4.70    1.05
   5   1   8  488.96   23.59
   5   1   8  451.90   22.65
   5   1   8  463.50   22.91
   5   1   8  470.43   22.90
   6   1   8   76.49    6.81
   6   1   8  103.96    6.98
   6   1   8   97.61    5.96
   7   1   8   51.48    4.66
   7   1   8   49.64    3.82
   8   1   8    2.48    1.90
   8   1   8    1.06    0.89
   6  -2  -8   93.60   54.03
  -6   2   8  165.06    8.43
  -6   2   8  161.16    9.86
   5  -2  -8  580.13   68.94
   5  -2  -8  686.91   34.73
  -5   2   8  560.80   40.18
  -5   2   8  639.91   31.28
  -5   2   8  683.94   31.80
   4  -2  -8  176.13   12.60
  -4   2   8  181.87    9.48
  -4   2   8  191.02   10.36
  -4   2   8  202.40   12.92
   3  -2  -8  202.51   12.37
   3  -2  -8  180.42   28.66
  -3   2   8  197.79   10.16
  -3   2   8  181.50    9.47
  -3   2   8  185.69   11.88
   2  -2  -8   30.15   13.34
   2  -2  -8   50.68    4.93
  -2   2   8   46.28    3.10
  -2   2   8   42.13    2.71
   1  -2  -8  405.26   27.50
   1  -2  -8  442.49   22.70
  -1   2   8  438.87   20.19
   0  -2  -8   24.37    3.50
   0   2   8   23.53    1.76
   0   2   8   27.38    2.19
  -1  -2  -8  439.28   22.47
   1   2   8  397.73   18.98
  -2  -2  -8   45.38    5.27
   2   2   8   45.31    2.45
  -3  -2  -8  188.74   13.51
   3   2   8  190.40    9.46
  -4  -2  -8  182.47   14.35
   4   2   8  193.41    9.41
   4   2   8  178.63    9.70
   4   2   8  184.03   10.06
   5   2   8  616.90   30.44
   5   2   8  623.66   31.23
   5   2   8  685.36   30.57
   5   2   8  646.78   31.15
   6   2   8  154.15    8.83
   6   2   8  171.29    9.99
   7   2   8   99.69    5.91
   7   2   8  101.38    7.59
   6  -3  -8   10.04   55.19
  -6   3   8    0.27    2.57
  -6   3   8    5.32    1.20
   5  -3  -8  121.69   12.31
   5  -3  -8  127.05   42.43
  -5   3   8  137.75    7.20
  -5   3   8  125.85   11.33
  -5   3   8  131.67    8.15
   4  -3  -8  395.90   50.91
   4  -3  -8  411.33   24.12
  -4   3   8  415.75   20.74
  -4   3   8  407.12   23.09
  -4   3   8  419.63   19.77
   3  -3  -8   37.60    5.42
   3  -3  -8   12.23   29.54
  -3   3   8   41.13    2.74
  -3   3   8   37.64    3.23
  -3   3   8   36.14    4.71
   2  -3  -8   34.17    4.80
   2  -3  -8   24.62   14.29
  -2   3   8   33.96    3.97
  -2   3   8   32.22    2.31
  -2   3   8   37.69    2.80
   1  -3  -8  614.75   30.52
   1  -3  -8  504.32   34.73
  -1   3   8  580.23   28.32
  -1   3   8  591.65   26.93
   0  -3  -8  255.71   15.21
   0   3   8  234.20   12.49
   0   3   8  234.14   11.50
  -1  -3  -8  611.43   32.66
   1   3   8  634.88   29.14
  -2  -3  -8   31.42    5.30
   2   3   8   32.26    2.29
   2   3   8   33.03    2.41
  -3  -3  -8   40.72    6.20
   3   3   8   33.26    2.95
   3   3   8   38.29    2.57
   3   3   8   36.36    2.99
  -4  -3  -8  424.51   26.17
   4   3   8  422.81   19.74
   4   3   8  419.07   20.49
   4   3   8  398.27   20.35
   5   3   8  137.07    8.30
   5   3   8  139.02    8.33
   5   3   8  138.48    7.66
   6   3   8    4.86    1.67
   6   3   8    2.35    1.26
   7   3   8    4.28    1.70
   7   3   8    4.87    1.20
  -6   4   8   21.70    3.77
  -6   4   8   31.69    2.40
   5  -4  -8   20.64   38.25
   5  -4  -8   26.98    7.44
  -5   4   8   20.25    3.04
  -5   4   8   19.37    7.35
  -5   4   8   24.65    2.26
   4  -4  -8  236.37   43.98
   4  -4  -8  282.21   19.20
  -4   4   8  268.89   14.68
  -4   4   8  290.05   16.98
  -4   4   8  279.59   13.72
   3  -4  -8   45.80    7.23
   3  -4  -8   28.54   22.08
  -3   4   8   34.60    3.33
  -3   4   8   42.34    2.84
   2  -4  -8   64.52    7.15
   2  -4  -8   52.87   18.18
  -2   4   8   63.42    5.60
  -2   4   8   61.52    4.23
  -2   4   8   58.31    3.62
   1  -4  -8   29.99    5.46
   1  -4  -8   27.43   11.60
  -1   4   8   30.15    2.52
  -1   4   8   32.35    3.65
  -1   4   8   29.89    2.23
   0  -4  -8   54.16    6.76
   0   4   8   49.05    3.19
   0   4   8   57.26    4.24
   0   4   8   55.30    3.47
  -1  -4  -8   28.87    5.37
   1   4   8   37.50    3.04
   1   4   8   35.88    2.64
  -2  -4  -8   53.48    7.30
   2   4   8   60.21    4.29
   2   4   8   60.73    3.80
   2   4   8   54.14    4.18
  -3  -4  -8   25.94    5.48
   3   4   8   34.56    2.91
   3   4   8   38.36    3.59
   3   4   8   29.01    3.22
  -4  -4  -8  264.65   19.67
   4   4   8  267.08   13.88
   4   4   8  256.81   12.84
   4   4   8  241.54   13.17
   5   4   8   27.04    3.03
   5   4   8   22.17    2.46
   6   4   8   28.96    3.26
   6   4   8   30.12    2.47
   7   4   8    6.97    1.09
   7   4   8    6.00    1.67
  -6   5   8    0.00    1.15
   5  -5  -8   50.14   44.91
  -5   5   8   12.46    2.32
  -5   5   8   20.09    2.86
   4  -5  -8  176.81   15.97
   4  -5  -8  146.51   40.13
  -4   5   8  201.68   10.70
  -4   5   8  182.10    9.48
  -4   5   8  172.20   12.72
   3  -5  -8  135.75   12.85
   3  -5  -8  133.85   33.07
  -3   5   8  146.14    7.73
  -3   5   8  147.74   10.35
  -3   5   8  151.50    8.70
   2  -5  -8   31.36   19.50
   2  -5  -8   42.41    7.64
  -2   5   8   37.76    2.76
  -2   5   8   35.66    3.33
  -2   5   8   47.59    4.94
   1  -5  -8   12.66   13.19
   1  -5  -8    3.20    2.91
  -1   5   8    2.89    1.54
  -1   5   8    1.34    0.81
   0  -5  -8  126.92   11.59
   0   5   8  119.89    7.75
   0   5   8  113.83    6.15
  -1  -5  -8    3.94    3.23
   1   5   8    2.96    1.48
   1   5   8    5.19    1.21
   1   5   8    4.85    1.04
  -2  -5  -8   33.09    6.76
   2   5   8   35.96    2.55
   2   5   8   26.96    3.71
   2   5   8   38.91    4.43
   2   5   8   34.86    2.93
  -3  -5  -8  123.59   13.61
   3   5   8  143.61    7.66
   3   5   8  139.48    7.78
  -4  -5  -8  184.82   17.87
   4   5   8  182.51    9.50
   4   5   8  182.76   10.08
   4   5   8  199.59   11.31
   5   5   8   15.31    2.22
   5   5   8   18.64    1.92
   6   5   8    2.44    0.81
   6   5   8    2.32    1.32
  -5   6   8    1.85    2.33
  -5   6   8    1.34    0.85
   4  -6  -8   99.62   42.66
  -4   6   8  121.76    7.66
  -4   6   8  128.66    7.75
   3  -6  -8   13.53   30.52
   3  -6  -8   15.31    6.41
  -3   6   8   21.55    2.76
  -3   6   8   13.94    3.67
  -3   6   8   23.95    2.08
   2  -6  -8  -10.63   22.40
   2  -6  -8   13.28    5.91
  -2   6   8   14.03    3.34
  -2   6   8    8.09    2.38
  -2   6   8   12.77    1.61
   1  -6  -8    6.73    4.33
  -1   6   8    1.32    2.10
  -1   6   8    6.10    1.52
   0  -6  -8   -0.33    4.53
   0   6   8   -0.08    0.67
   0   6   8   -0.71    1.85
   0   6   8   -0.80    0.80
  -1  -6  -8    3.43    4.31
   1   6   8    4.92    2.23
   1   6   8    7.01    1.51
   1   6   8    5.89    1.01
  -2  -6  -8   17.91    6.32
   2   6   8   10.33    2.79
   2   6   8   12.24    3.99
   2   6   8   15.97    1.68
  -3  -6  -8   20.03    7.59
   3   6   8   15.88    3.40
   3   6   8   18.18    1.80
   3   6   8   21.46    2.37
   4   6   8  105.89    5.78
   4   6   8  113.84    6.51
   5   6   8    1.88    1.07
   5   6   8    0.18    0.71
  -4   7   8   79.16    6.47
  -4   7   8   78.29    4.43
  -3   7   8   34.54    4.96
  -3   7   8   34.73    2.58
  -2   7   8   12.33    1.61
  -2   7   8   16.52    2.43
  -1   7   8    7.46    1.21
  -1   7   8    6.74    1.68
   0   7   8    1.26    0.78
   0   7   8    1.87    1.20
   1   7   8    9.08    1.38
   1   7   8   11.05    1.86
   2   7   8   13.39    1.52
   3   7   8   38.31    2.40
   3   7   8   31.07    3.10
   4   7   8   80.22    4.26
   4   7   8   78.83    4.83
  -3   8   8    2.81    0.81
  -2   8   8   10.61    1.95
  -2   8   8   11.56    1.32
  -1   8   8    0.03    0.59
  -1   8   8   -0.41    1.21
   0   8   8    1.73    1.29
   0   8   8    3.61    0.90
   1   8   8   -0.04    1.07
   2   8   8    9.37    1.18
   2   8   8   14.29    1.85
   3   8   8    2.45    0.67
   1  -7   9   20.01    2.71
   2  -7   9    4.12    2.01
   3  -7   9  392.78   19.30
  -2  -6   9   11.81    2.38
  -1  -6   9   12.75    4.02
  -1  -6   9   16.63    2.28
   0  -6   9   10.95    4.20
   1  -6   9   17.21    3.70
   1  -6   9   10.75    2.05
   1  -6   9   15.29    4.68
   2  -6   9    9.59    1.96
   2  -6   9    2.43    4.21
   2  -6   9   13.46    3.55
   3  -6   9   60.78    6.62
   3  -6   9   68.90    4.95
   4  -6   9  237.98   11.96
   4  -6   9  213.80   13.40
   5  -6   9    4.02    1.70
   3   5  -9  399.24   22.86
  -3  -5   9  397.76   22.19
   2   5  -9   36.26    6.79
  -2  -5   9   45.48    3.57
  -2  -5   9   48.92    5.31
   1   5  -9   10.35    4.81
  -1  -5   9    3.99    1.31
  -1  -5   9    3.58    2.25
   0  -5   9  425.53   21.85
   0  -5   9  375.14   19.75
   0  -5   9  415.92   23.55
   1  -5   9    1.88    1.27
   1  -5   9    8.32    3.20
   1  -5   9    3.36    2.26
   2  -5   9   41.65    5.07
   2  -5   9   27.05    4.55
   2  -5   9   42.55    3.68
   3  -5   9  392.72   21.66
   3  -5   9  399.11   19.87
   3  -5   9  384.14   22.50
   4  -5   9  151.72   10.14
   4  -5   9  153.13    8.60
   4  -5   9  115.00   10.60
   5  -5   9   18.79    2.48
   5  -5   9   19.73    4.62
   6  -5   9   -0.19    3.02
   6  -5   9    2.86    1.67
   4   4  -9  100.68    9.25
  -4  -4   9   90.95    5.74
   3   4  -9   28.60    4.81
  -3  -4   9   22.06    3.61
  -3  -4   9   29.44    2.58
   2   4  -9   38.80    5.27
  -2  -4   9   50.20    3.38
  -2  -4   9   48.39    4.68
   1   4  -9   28.79    4.51
  -1  -4   9   22.52    2.19
  -1  -4   9   20.74    3.06
   0   4  -9  118.25    9.03
   0  -4   9  122.15    7.99
   0  -4   9  117.81    6.66
   0  -4   9  117.06    9.33
   1  -4   9   29.34    4.57
   1  -4   9   24.77    2.58
   1  -4   9   19.01    3.21
   2  -4   9   40.58    3.40
   2  -4   9   28.14    4.44
   2  -4   9   39.54    4.62
   3  -4   9   23.35    4.19
   3  -4   9   27.01    2.89
   3  -4   9   14.86    3.45
   4  -4   9   73.06    7.70
   4  -4   9   85.35    7.34
   4  -4   9   87.33    5.90
   5  -4   9   39.83    3.72
   5  -4   9   37.71    4.82
   6  -4   9   19.26    3.25
   6  -4   9   14.89    2.15
   5   3  -9   65.67    8.33
  -5  -3   9   59.88    4.27
   4   3  -9  214.92   13.42
  -4  -3   9  211.08   12.61
  -4  -3   9  226.84   11.11
   3   3  -9   43.45    5.25
  -3  -3   9   41.48    2.98
  -3  -3   9   41.70    4.06
   2   3  -9  112.55    7.74
  -2  -3   9  107.65    6.94
  -2  -3   9  111.26    6.00
   1   3  -9   64.62    5.65
  -1  -3   9   66.03    4.77
  -1  -3   9   63.75    3.86
   0   3  -9    7.50    2.79
   0  -3   9    6.99    1.70
   0  -3   9    8.52    2.41
   0  -3   9    6.83    1.20
   1  -3   9   68.44    5.11
   1  -3   9   58.89    5.59
   2  -3   9   97.51    7.37
   2  -3   9  100.02    5.96
   2  -3   9  107.61    7.89
   3  -3   9   30.48    4.00
   3  -3   9   23.42    2.76
   3  -3   9   30.83    4.35
   4  -3   9  152.86   12.56
   4  -3   9  188.53   11.49
   4  -3   9  171.78    9.73
   5  -3   9   52.81    4.34
   5  -3   9   62.61    5.78
   5  -3   9   45.22    6.14
   6  -3   9   17.78    2.61
   6  -3   9   28.40    3.96
   7  -3   9   78.30    4.73
   7  -3   9   68.65    6.05
   5   2  -9   25.98    4.92
  -5  -2   9   29.93    2.58
  -5  -2   9   29.58    4.25
   4   2  -9  116.58    8.26
  -4  -2   9  108.55    7.33
  -4  -2   9  112.91    6.22
   3   2  -9  462.09   22.85
  -3  -2   9  423.23   21.12
  -3  -2   9  461.51   22.79
   2   2  -9   69.98    5.38
  -2  -2   9   70.42    4.07
  -2  -2   9   65.05    4.53
   1   2  -9   28.59    3.54
  -1  -2   9   22.72    1.92
  -1  -2   9   29.33    2.48
   0  -2   9   73.25    4.50
   0  -2   9   66.38    3.85
   1  -2   9   26.64    2.57
   1  -2   9   23.10    1.97
   2  -2   9   71.87    4.93
   2  -2   9   64.59    4.08
   2  -2   9   64.85    5.22
   3  -2   9  372.25   19.45
   3  -2   9  402.61   19.68
   3  -2   9  348.98   18.14
  -4   2  -9   56.59   46.78
   4  -2   9   94.20    6.86
   4  -2   9   86.73    6.74
   4  -2   9   76.06    5.46
  -5   2  -9   40.39   58.81
   5  -2   9   18.58    3.82
   5  -2   9   17.58    2.43
   5  -2   9   12.80    2.96
   6  -2   9   72.40    5.38
   6  -2   9   81.02    6.44
   7  -2   9   97.44    7.06
   7  -2   9  103.27    6.12
  -6  -1   9   91.84    5.33
   5   1  -9   55.63    6.82
  -5  -1   9   57.83    3.80
  -5  -1   9   54.31    4.95
   4   1  -9   33.48    4.42
  -4  -1   9   31.10    2.48
  -4  -1   9   31.95    3.27
   3   1  -9   49.95    4.32
  -3  -1   9   43.52    2.95
  -3  -1   9   48.21    3.67
   2   1  -9    8.20    1.76
  -2  -1   9   10.73    1.22
  -2  -1   9    7.08    1.34
  -1  -1   9  358.30   16.39
  -1  -1   9  330.85   16.55
   0  -1   9  102.87    6.64
   1  -1   9  313.76   16.15
   1  -1   9  318.19   15.15
   2  -1   9    9.55    1.69
   2  -1   9    7.21    1.51
   3  -1   9   42.75    3.74
   3  -1   9   38.15    3.50
   3  -1   9   32.22    3.19
   4  -1   9   24.91    2.81
   4  -1   9   29.83    3.42
   4  -1   9   29.42    3.73
   5  -1   9   52.86    6.22
   5  -1   9   52.18    4.92
   5  -1   9   44.03    5.75
   6  -1   9   81.29    5.63
   6  -1   9   80.64    7.71
   6  -1   9   83.62    6.50
   7  -1   9   48.37    3.86
   7  -1   9   61.40    6.23
  -6   0   9  974.46   43.39
  -6   0   9  902.24   44.82
  -5   0   9  328.42   16.85
  -5   0   9  306.47   20.82
   4   0  -9    5.71    2.69
  -4   0   9    6.28    1.63
  -4   0   9    4.72    0.99
  -3   0   9    9.76    1.31
  -3   0   9    6.87    1.34
   2   0  -9  217.91   11.30
  -2   0   9  220.41   10.91
  -2   0   9  207.84   10.38
   1   0  -9  168.82    9.10
  -1   0   9  162.46    8.33
   0   0  -9   -0.49    1.24
   0   0   9   -0.73    0.49
   0   0   9   -1.09    1.75
  -1   0  -9  179.55   10.72
   1   0   9  169.26    9.21
   1   0   9  183.22    9.24
   2   0   9  231.29   11.33
   2   0   9  215.48   11.23
   3   0   9    5.65    1.65
   3   0   9    8.66    1.55
   4   0   9    4.56    1.54
   4   0   9    1.93    2.46
   5   0   9  325.45   16.29
   5   0   9  324.65   17.20
   5   0   9  317.13   16.78
   6   0   9  829.53   39.15
   7   0   9   10.24    1.73
   7   0   9    8.12    2.79
  -6   1   9   91.04    7.00
  -6   1   9   96.77    5.43
   5  -1  -9   43.28   36.58
  -5   1   9   54.40    3.53
  -5   1   9   38.57    7.31
  -5   1   9   53.42    4.55
   4  -1  -9   34.33    5.35
   4  -1  -9   10.61   24.63
  -4   1   9   28.73    2.93
  -4   1   9   28.80    2.36
   3  -1  -9   33.58   18.61
   3  -1  -9   42.99    5.04
  -3   1   9   40.18    2.71
  -3   1   9   39.75    3.15
   2  -1  -9    8.61    2.17
   2  -1  -9    0.66   10.81
  -2   1   9    8.38    1.10
  -2   1   9    9.92    1.41
   1  -1  -9  301.99   16.13
   0  -1  -9   99.75    6.88
   0   1   9   85.67    4.66
   0   1   9  101.59    5.48
  -1  -1  -9  304.35   16.68
   1   1   9  292.93   13.93
  -2  -1  -9    5.62    2.34
   2   1   9   10.42    1.17
  -3  -1  -9   42.95    6.16
   3   1   9   43.26    2.75
   3   1   9   48.21    3.00
   4   1   9   30.42    3.11
   4   1   9   31.55    2.59
   4   1   9   29.63    3.39
   5   1   9   45.13    4.54
   5   1   9   50.43    4.46
   5   1   9   49.56    4.10
   6   1   9   81.14    5.45
   6   1   9   87.12    6.48
   7   1   9   50.76    3.70
   7   1   9   50.42    4.53
   6  -2  -9   36.48   54.09
  -6   2   9   86.22    5.02
  -6   2   9   86.47    6.60
   5  -2  -9   10.43   35.07
   5  -2  -9   29.77    7.28
  -5   2   9   28.23    3.24
  -5   2   9   16.01    5.60
  -5   2   9   21.53    2.23
   4  -2  -9   46.61   26.80
   4  -2  -9  112.82    9.47
  -4   2   9   96.86    6.32
  -4   2   9   95.84    5.53
  -4   2   9  100.74    9.01
   3  -2  -9  335.37   38.77
   3  -2  -9  414.66   21.89
  -3   2   9  391.31   18.59
  -3   2   9  418.89   21.67
  -3   2   9  370.06   20.89
   2  -2  -9   62.59    6.00
   2  -2  -9   64.86   15.49
  -2   2   9   58.39    3.50
  -2   2   9   64.54    4.00
   1  -2  -9   28.31    3.91
  -1   2   9   24.53    1.95
   0  -2  -9   63.71    5.60
   0   2   9   48.82    3.75
  -1  -2  -9   25.59    3.94
   1   2   9   28.13    1.78
  -2  -2  -9   64.13    6.51
  -3  -2  -9  426.58   24.83
   3   2   9  423.51   20.60
   4   2   9  104.56    5.84
   4   2   9   96.92    6.28
   5   2   9   29.63    3.37
   5   2   9   24.11    2.85
   5   2   9   24.50    2.84
   6   2   9   77.31    5.78
   6   2   9   73.60    4.94
   7   2   9   95.85    6.42
   7   2   9   96.98    5.62
   6  -3  -9  102.85   56.43
  -6   3   9   28.06    2.44
  -6   3   9   35.09    5.22
   5  -3  -9   58.43   38.82
   5  -3  -9   52.15    7.98
  -5   3   9   58.95    4.89
  -5   3   9   57.34    3.80
  -5   3   9   59.68    8.29
   4  -3  -9  196.35   14.71
   4  -3  -9  183.50   38.18
  -4   3   9  217.84   11.30
  -4   3   9  172.28   10.29
  -4   3   9  233.37   16.85
   3  -3  -9   45.27    5.99
   3  -3  -9   22.37   19.27
  -3   3   9   39.78    3.38
  -3   3   9   37.05    2.73
  -3   3   9   37.21    5.15
   2  -3  -9   87.99   19.69
   2  -3  -9   98.84    8.53
  -2   3   9   98.03    5.18
  -2   3   9  102.52    5.75
  -2   3   9   82.32    6.97
   1  -3  -9   60.83    6.44
  -1   3   9   62.18    3.80
  -1   3   9   60.53    5.02
   0  -3  -9    9.03    2.83
   0   3   9    5.30    1.42
  -1  -3  -9   56.68    6.40
   1   3   9   51.86    3.31
   1   3   9   65.77    3.77
  -2  -3  -9  100.96    9.12
  -3  -3  -9   28.70    5.43
   3   3   9   30.92    2.90
   3   3   9   37.65    2.77
  -4  -3  -9  147.36   20.03
   4   3   9  194.17    9.86
   4   3   9  184.48    9.87
   5   3   9   47.66    3.83
   5   3   9   53.22    4.21
   5   3   9   46.83    4.25
   6   3   9   26.43    3.22
   6   3   9   24.77    2.57
   7   3   9   67.64    5.03
   7   3   9   66.99    4.29
  -6   4   9   19.25    3.76
  -6   4   9   25.01    2.07
   5  -4  -9   53.96   42.39
  -5   4   9   36.73    2.94
  -5   4   9   46.98    4.14
   4  -4  -9  106.49   11.39
   4  -4  -9   75.54   48.00
  -4   4   9   95.13    5.60
  -4   4   9   98.85    6.56
  -4   4   9   95.81    9.00
   3  -4  -9   20.41   20.72
   3  -4  -9   26.23    5.18
  -3   4   9   27.27    2.30
  -3   4   9   26.42    2.97
  -3   4   9   35.73    5.01
   2  -4  -9   62.79    7.37
   2  -4  -9   39.33   16.81
  -2   4   9   49.90    5.14
  -2   4   9   44.59    3.57
  -2   4   9   44.40    3.06
  -1   4   9   27.21    3.57
  -1   4   9   30.07    2.59
   0  -4  -9  126.12   10.81
   0   4   9  143.26    7.87
   0   4   9  115.72    6.41
  -1  -4  -9   23.58    5.19
   1   4   9   27.28    2.64
   1   4   9   28.78    2.32
  -2  -4  -9   33.33    6.02
   2   4   9   47.79    3.20
   2   4   9   39.11    3.53
  -3  -4  -9   24.90    5.87
   3   4   9   30.72    2.70
   3   4   9   25.09    3.17
  -4  -4  -9   99.06   12.64
   4   4   9   95.07    6.18
   4   4   9   94.27    5.38
   4   4   9   85.40    5.69
   5   4   9   38.75    3.52
   5   4   9   39.32    3.03
   6   4   9   21.85    2.16
   6   4   9   29.53    2.88
  -6   5   9    3.05    1.42
  -5   5   9   18.15    3.01
  -5   5   9   20.62    1.99
   4  -5  -9  146.70   39.99
   4  -5  -9  148.82   15.04
  -4   5   9  148.54   11.31
  -4   5   9  152.30    9.13
  -4   5   9  162.66    8.26
   3  -5  -9  472.21   28.68
  -3   5   9  482.68   23.23
  -3   5   9  438.26   22.08
  -3   5   9  473.00   24.90
   2  -5  -9   31.17   18.55
  -2   5   9   51.11    5.24
  -2   5   9   50.19    4.02
  -2   5   9   50.37    3.30
   1  -5  -9    5.02    3.56
  -1   5   9    5.84    1.42
  -1   5   9    7.23    2.16
   0  -5  -9  484.07   28.92
   0   5   9  492.06   23.91
   0   5   9  469.05   22.82
   0   5   9  455.44   22.13
  -1  -5  -9    5.43    3.85
   1   5   9    1.97    1.55
   1   5   9    6.48    1.32
   1   5   9    5.97    1.11
  -2  -5  -9   65.92   10.00
   2   5   9   47.00    4.63
   2   5   9   48.72    3.22
   2   5   9   45.44    3.50
  -3  -5  -9  483.04   29.31
   3   5   9  455.51   20.88
   3   5   9  410.60   22.21
   3   5   9  437.06   21.40
  -4  -5  -9  168.63   17.36
   4   5   9  143.72    8.11
   4   5   9  147.43    9.06
   4   5   9  142.21    7.58
   5   5   9   21.35    3.25
   5   5   9   19.42    1.96
   6   5   9    1.54    1.38
  -5   6   9    4.27    0.99
  -4   6   9  202.72   13.13
  -4   6   9  250.21   11.47
   3  -6  -9   71.45   47.22
  -3   6   9   75.87    5.38
  -3   6   9   70.80    4.41
   2  -6  -9    6.54    6.45
  -2   6   9    8.62    1.79
  -2   6   9   11.08    1.48
  -2   6   9    7.79    4.44
   1  -6  -9   26.61    7.24
  -1   6   9   18.30    2.63
  -1   6   9   16.46    1.75
  -1   6   9   13.87    3.11
   0  -6  -9    4.11    5.50
   0   6   9   10.11    2.54
   0   6   9    8.76    2.53
   0   6   9    9.94    1.32
  -1  -6  -9   10.62    5.36
   1   6   9   11.33    2.74
   1   6   9   12.13    4.68
   1   6   9   14.29    1.57
  -2  -6  -9    7.76    6.81
   2   6   9   10.50    1.39
   2   6   9   10.46    1.68
   2   6   9    1.22    4.18
   3   6   9   75.58    4.84
   4   6   9  254.12   12.44
   4   6   9  236.94   11.80
   5   6   9    8.71    1.13
   5   6   9    6.43    1.72
  -4   7   9   17.31    1.82
  -3   7   9  487.62   22.43
  -3   7   9  465.66   23.30
  -2   7   9    9.70    1.97
  -2   7   9    7.71    1.21
  -1   7   9   25.31    2.77
  -1   7   9   27.03    2.80
   0   7   9   72.65    4.96
   1   7   9   20.25    1.94
   1   7   9   28.53    2.72
   2   7   9   10.44    2.26
   2   7   9   12.19    1.36
   3   7   9  488.36   22.66
   4   7   9   16.77    1.41
  -2   8   9    2.96    1.66
  -2   8   9    1.84    0.81
  -1   8   9   19.57    2.46
  -1   8   9   14.31    1.53
   0   8   9    1.36    1.19
   0   8   9    2.25    0.74
   1   8   9   15.94    1.50
   1   8   9   15.54    2.07
   2   8   9    1.74    1.22
   0  -7  10   62.86    5.82
   1  -7  10  108.37    6.53
   2  -7  10   54.70    4.34
  -2  -6  10   82.83    6.62
  -1  -6  10   33.92    3.32
  -1  -6  10   50.74    6.39
   0  -6  10   94.46    5.95
   0  -6  10   91.09    8.07
   1  -6  10   39.40    6.72
   1  -6  10   40.38    5.21
   1  -6  10   32.93    3.36
   2  -6  10   99.07    8.34
   2  -6  10  105.09    6.52
   3  -6  10   26.07    4.27
   3  -6  10   31.23    3.42
   4  -6  10    4.11    3.29
   4  -6  10    4.22    1.57
   5  -6  10   32.72    2.87
  -3  -5  10  470.72   24.99
  -2  -5  10   99.14    8.15
  -2  -5  10  115.64    6.52
  -1  -5  10  117.62    8.37
  -1  -5  10  105.50    6.52
   0  -5  10    0.57    2.32
   0  -5  10    1.12    2.96
   0  -5  10    2.34    1.21
   1  -5  10   86.94    6.13
   1  -5  10   97.25    9.21
   1  -5  10  117.03    8.30
   2  -5  10  121.63    8.99
   2  -5  10   98.41    9.54
   2  -5  10  110.46    7.00
   3  -5  10  518.39   26.26
   3  -5  10  475.07   24.09
   3  -5  10  469.30   26.99
   4  -5  10  129.24    7.98
   4  -5  10  133.61    9.49
   5  -5  10    9.62    2.85
   5  -5  10    5.89    1.75
   6  -5  10   56.02    3.74
  -4  -4  10  201.00   10.46
  -3  -4  10   13.31    1.82
  -3  -4  10   12.69    3.05
  -2  -4  10  107.66    7.68
  -2  -4  10  109.26    6.26
  -1  -4  10   28.51    3.57
  -1  -4  10   24.70    2.41
   0  -4  10  260.60   16.86
   0  -4  10  282.94   13.84
   0  -4  10  275.50   15.39
   1  -4  10   26.09    3.86
   1  -4  10   24.70    2.52
   1  -4  10   18.07    3.60
   2  -4  10   93.23    8.43
   2  -4  10   95.49    7.87
   2  -4  10  121.54    6.76
   3  -4  10   15.53    3.41
   3  -4  10   10.68    2.11
   4  -4  10  185.85   10.46
   4  -4  10  166.70   12.52
   4  -4  10  198.72   12.26
   5  -4  10   20.46    2.75
   5  -4  10   22.21    3.84
   6  -4  10   23.99    3.57
  -5  -3  10    8.22    1.85
  -4  -3  10   15.80    1.94
  -4  -3  10   15.10    3.23
   3   3 -10   49.87    6.58
  -3  -3  10   50.36    4.53
  -3  -3  10   46.03    3.29
   2   3 -10  133.94    9.50
  -2  -3  10  125.27    6.77
  -2  -3  10  120.69    7.80
  -1  -3  10  103.18    6.88
  -1  -3  10  110.02    5.90
   0  -3  10  242.29   15.28
   0  -3  10  282.30   12.88
   0  -3  10  249.30   14.41
   1  -3  10  107.77    5.90
   1  -3  10  102.63    7.89
   1  -3  10   96.84    7.39
   2  -3  10  119.68    7.89
   2  -3  10   93.50    7.81
   2  -3  10  113.68    6.47
   3  -3  10   31.64    3.24
   3  -3  10   34.10    4.38
   3  -3  10   34.97    4.82
   4  -3  10   14.49    3.51
   4  -3  10    9.90    3.41
   4  -3  10    8.18    1.74
   5  -3  10    6.23    3.75
   5  -3  10    3.61    2.24
   5  -3  10    3.92    1.72
   6  -3  10    7.22    2.48
   6  -3  10    7.14    1.71
   7  -3  10   35.82    4.50
   7  -3  10   37.13    3.55
  -5  -2  10   39.55    5.94
  -5  -2  10   37.95    3.00
  -4  -2  10   29.50    2.41
  -4  -2  10   23.52    3.29
   3   2 -10  164.29   10.43
  -3  -2  10  167.07    9.46
  -3  -2  10  155.99    8.36
  -2  -2  10  129.80    6.84
  -2  -2  10  131.07    7.64
  -1  -2  10  113.40    6.56
  -1  -2  10  108.81    5.84
   0  -2  10   85.63    4.86
   0  -2  10   84.05    6.71
   0  -2  10   98.72    5.64
   1  -2  10  125.08    6.69
   1  -2  10  118.20    8.34
   1  -2  10  142.68    7.62
   2  -2  10  124.50    7.61
   2  -2  10  118.86    8.09
   2  -2  10  119.50    6.58
   3  -2  10  129.62    7.48
   3  -2  10  131.53    8.74
   3  -2  10  138.78    8.75
   4  -2  10   15.94    3.26
   4  -2  10   26.21    2.92
   4  -2  10   23.99    3.63
   5  -2  10   22.56    5.55
   5  -2  10   20.34    4.28
   5  -2  10   28.84    3.16
   6  -2  10  148.70    9.40
   6  -2  10  152.25    9.79
   7  -2  10  113.37    6.44
   7  -2  10  107.75    7.54
  -6  -1  10  189.40   10.47
  -5  -1  10   74.38    4.58
  -5  -1  10   76.05    6.02
  -4  -1  10   13.65    1.66
  -4  -1  10   15.68    2.47
  -3  -1  10  218.53   10.83
  -3  -1  10  216.52   11.67
  -2  -1  10   12.53    1.86
  -1  -1  10    4.45    0.86
  -1  -1  10    3.87    0.96
   0  -1  10   70.85    4.23
   1  -1  10    4.53    1.11
   1  -1  10    5.31    1.10
   1  -1  10    3.54    1.42
   2  -1  10   12.77    1.90
   2  -1  10   12.42    2.24
   3  -1  10  200.93   11.00
   3  -1  10  203.08   11.02
   3  -1  10  178.32    9.94
   4  -1  10   13.42    2.71
   4  -1  10   11.14    2.58
   4  -1  10   11.83    2.06
   5  -1  10   53.76    6.03
   5  -1  10   62.60    4.76
   5  -1  10   67.24    5.80
   6  -1  10  162.67    9.98
   6  -1  10  150.77    8.85
   7  -1  10  160.31    8.60
   7  -1  10  156.09    9.58
  -6   0  10    7.61    1.51
  -6   0  10    7.15    3.62
  -5   0  10   -1.34    5.30
  -5   0  10    4.99    1.13
  -5   0  10    7.08    2.02
  -4   0  10   64.61    3.99
  -4   0  10   64.13    4.78
  -3   0  10   72.39    4.19
  -3   0  10   70.95    4.78
  -2   0  10   15.67    1.51
  -2   0  10   15.50    1.76
   1   0 -10    0.34    2.11
  -1   0  10    0.62    0.57
  -1   0  10    1.28    0.69
   0   0 -10 1007.97   47.70
  -1   0 -10    1.63    1.91
   1   0  10    1.05    0.64
   2   0  10   14.32    2.01
   2   0  10   15.63    1.76
   3   0  10   66.93    4.61
   3   0  10   64.49    4.70
   4   0  10   53.04    4.45
   4   0  10   61.33    4.95
   4   0  10   43.53    4.41
   5   0  10    3.51    1.77
   5   0  10    4.50    2.17
   5   0  10    3.12    3.02
   6   0  10    2.41    1.49
   6   0  10    6.53    2.19
   7   0  10   10.62    2.44
   7   0  10   15.56    2.13
  -6   1  10  175.99    8.74
  -6   1  10  156.97   10.15
  -5   1  10   66.52    4.13
  -5   1  10   65.90    5.13
  -5   1  10   51.30    7.68
   4  -1 -10   28.09   25.50
  -4   1  10   10.24    1.91
  -4   1  10   15.14    1.61
   3  -1 -10  205.48   12.74
  -3   1  10  192.74   10.61
  -3   1  10  204.06   10.02
   2  -1 -10   10.52    2.73
  -2   1  10   15.81    1.68
  -2   1  10   13.19    1.46
   1  -1 -10    7.88    2.06
  -1   1  10    5.06    0.94
  -1   1  10    4.62    0.95
   0  -1 -10   66.99    5.61
   0   1  10   58.56    3.33
  -1  -1 -10    2.27    1.82
   1   1  10    4.54    1.05
  -2  -1 -10   11.11    3.29
   2   1  10   16.78    1.68
   3   1  10  190.55    9.85
   4   1  10   13.48    2.51
   5   1  10   58.65    4.69
   5   1  10   63.31    5.02
   6   1  10  149.35    9.28
   6   1  10  155.05    8.91
   7   1  10  155.04    8.43
   7   1  10  162.13    9.31
  -6   2  10  160.72    8.54
  -6   2  10  140.84    9.16
   5  -2 -10   54.98   37.36
  -5   2  10   28.37    2.47
  -5   2  10   32.12    6.83
  -5   2  10   28.70    5.30
   4  -2 -10   19.95   26.24
   4  -2 -10   23.50    5.65
  -4   2  10   21.88    4.59
  -4   2  10   25.53    2.16
  -4   2  10   24.13    2.85
   3  -2 -10  145.77   10.59
   3  -2 -10  128.77   25.77
  -3   2  10  138.59    7.93
  -3   2  10  135.80    9.92
  -3   2  10  136.93    7.22
   2  -2 -10  116.04    8.94
  -2   2  10  117.08    6.57
   1  -2 -10  117.76    8.26
  -1   2  10  102.76    5.39
  -1   2  10   83.57    4.97
   0  -2 -10   75.85    6.78
  -1  -2 -10  108.88    8.70
  -2  -2 -10  116.91    9.70
  -3  -2 -10  133.21   11.54
   3   2  10  144.78    6.93
   4   2  10   26.43    2.39
   4   2  10   28.00    3.24
   5   2  10   24.57    2.76
   6   2  10  133.34    8.04
   6   2  10  126.66    7.26
   7   2  10  103.26    6.62
   7   2  10   96.81    5.66
  -6   3  10    6.93    2.72
  -6   3  10   10.29    1.41
   5  -3 -10    6.45   36.87
  -5   3  10    4.34    1.16
  -5   3  10    3.77    1.79
  -5   3  10   -3.55    5.19
   4  -3 -10   -5.01   25.83
   4  -3 -10    3.43    4.53
  -4   3  10    4.49    3.61
  -4   3  10    8.63    1.72
   3  -3 -10   37.90   21.07
  -3   3  10   46.98    3.11
  -3   3  10   49.56    5.71
  -3   3  10   43.70    3.70
   2  -3 -10  113.36    9.64
   2  -3 -10   95.84   18.18
  -2   3  10  105.33    8.00
  -2   3  10  110.89    5.79
  -2   3  10  108.80    6.38
   1  -3 -10  102.87    8.95
  -1   3  10  102.66    5.61
  -1   3  10   87.36    5.12
  -1   3  10  107.62    7.07
   0  -3 -10  255.40   16.31
   0   3  10  259.88   13.50
   0   3  10  252.20   12.36
  -1  -3 -10  108.66    9.31
   1   3  10   93.93    5.24
   1   3  10  107.81    5.72
  -2  -3 -10  108.86   10.02
   2   3  10  111.58    5.82
  -3  -3 -10   45.90    7.55
   3   3  10   37.64    2.72
   3   3  10   41.18    3.74
  -4  -3 -10   20.29    6.25
   4   3  10   12.23    1.71
   4   3  10   13.33    2.07
   5   3  10    6.41    1.70
   5   3  10    1.84    1.60
   5   3  10    4.51    1.71
   6   3  10    9.29    1.97
   6   3  10    9.07    1.56
   7   3  10   27.21    2.20
  -6   4  10   20.73    1.96
  -6   4  10   20.32    4.73
   5  -4 -10   20.84   49.82
  -5   4  10   22.98    2.15
  -5   4  10   23.01    3.11
   4  -4 -10  211.38   40.99
   4  -4 -10  163.02   15.43
  -4   4  10  223.28   11.48
  -4   4  10  200.36   10.29
  -4   4  10  198.79   13.72
   3  -4 -10    4.78   21.51
   3  -4 -10   19.52    5.47
  -3   4  10   16.53    1.79
  -3   4  10   18.36    3.98
  -3   4  10   13.15    2.19
   2  -4 -10   75.16   16.81
   2  -4 -10   98.52   10.06
  -2   4  10  102.57    6.22
  -2   4  10  100.83    7.80
  -2   4  10  105.73    5.60
   1  -4 -10   29.78    5.61
  -1   4  10   23.55    3.50
  -1   4  10   27.90    2.49
  -1   4  10   27.18    2.11
   0  -4 -10  299.69   19.10
   0   4  10  276.09   13.90
   0   4  10  282.69   13.48
   0   4  10  279.64   14.75
  -1  -4 -10   18.47    4.71
   1   4  10   26.05    2.70
   1   4  10   23.35    2.18
  -2  -4 -10  108.50   11.00
   2   4  10   93.58    6.10
   2   4  10  107.97    5.76
  -3  -4 -10   22.12    5.96
   3   4  10   16.38    2.11
   3   4  10   13.36    2.03
  -4  -4 -10  213.21   17.97
   4   4  10  195.33   10.09
   4   4  10  175.67    9.88
   5   4  10   17.71    1.94
   5   4  10   23.45    2.91
   6   4  10   27.60    2.16
   6   4  10   19.36    2.41
  -5   5  10   10.25    1.43
  -5   5  10   13.38    2.31
  -4   5  10  138.75    8.38
  -4   5  10  138.64    7.45
   3  -5 -10  585.02   35.95
  -3   5  10  573.47   29.02
  -3   5  10  556.11   27.22
  -3   5  10  521.15   26.12
   2  -5 -10  129.03   12.97
  -2   5  10  141.27    7.06
  -2   5  10  128.85    9.14
  -2   5  10  123.44    7.71
   1  -5 -10  118.99   12.19
  -1   5  10  120.03    7.05
  -1   5  10  120.73    8.14
  -1   5  10  119.65    6.36
   0  -5 -10   -3.52    3.58
   0   5  10    1.60    1.40
   0   5  10    0.88    0.94
   0   5  10   -0.71    0.86
  -1  -5 -10  119.39   12.44
   1   5  10  120.92    7.77
  -2  -5 -10  120.13   13.28
   2   5  10  112.20    7.70
   2   5  10  126.24    6.40
   2   5  10  126.80    6.89
  -3  -5 -10  551.92   34.81
   3   5  10  579.58   26.18
   3   5  10  550.57   26.69
   4   5  10  150.30    7.56
   4   5  10  144.23    8.05
   5   5  10   12.95    1.80
   5   5  10   13.80    1.97
   6   5  10   43.30    2.67
  -5   6  10   39.68    2.57
  -4   6  10    1.61    1.35
  -4   6  10    3.84    1.07
  -3   6  10   28.89    3.20
  -3   6  10   18.46    2.80
  -2   6  10  113.70    6.39
  -2   6  10  123.09    7.32
   1  -6 -10   44.69    8.98
  -1   6  10   41.58    5.35
  -1   6  10   50.08    3.80
  -1   6  10   43.42    3.05
   0   6  10  125.71    7.35
  -1  -6 -10   36.77    8.37
   1   6  10   38.92    3.30
   1   6  10   41.60    2.74
   1   6  10   37.37    5.20
  -2  -6 -10  134.56   20.33
   2   6  10  111.26    6.03
   3   6  10   31.23    2.76
   3   6  10   29.54    2.26
   4   6  10    4.50    1.40
   4   6  10    6.58    1.36
   5   6  10   44.28    3.17
  -3   7  10  490.33   22.37
  -3   7  10  463.65   23.16
  -2   7  10   71.28    4.91
  -2   7  10   69.72    4.10
  -1   7  10  145.11    8.35
  -1   7  10  142.28    7.40
   0   7  10   82.87    4.73
   0   7  10   87.79    5.51
   1   7  10  127.84    6.95
   1   7  10  150.36    8.75
   2   7  10   71.68    4.05
   2   7  10   75.99    4.79
   3   7  10  487.80   22.10
   3   7  10  466.04   23.06
  -1   8  10    3.34    1.51
  -1   8  10    3.27    0.82
   0   8  10   58.17    3.15
   0   8  10   49.43    3.84
   1   8  10    5.11    0.81
   1   8  10    5.58    1.83
   0  -7  11    6.96    4.20
   1  -7  11   15.84    3.10
   2  -7  11   34.73    3.34
  -2  -6  11  119.49    6.95
  -1  -6  11   69.31    4.66
  -1  -6  11   58.22    7.37
   0  -6  11    1.91    3.11
   1  -6  11   74.73    5.23
   1  -6  11   79.84    7.26
   2  -6  11  134.54    9.61
   2  -6  11  114.79    9.32
   3  -6  11   24.84    4.14
   3  -6  11   29.53    3.12
   4  -6  11    4.15    3.94
   4  -6  11    9.72    1.89
  -3  -5  11  210.14   13.70
  -2  -5  11  263.77   15.04
  -2  -5  11  245.81   13.00
  -1  -5  11   41.13    5.22
  -1  -5  11   38.67    3.30
   0  -5  11   49.01    4.03
   0  -5  11   59.61    5.97
   1  -5  11   37.89    5.44
   1  -5  11   37.11    3.49
   1  -5  11   46.07    6.73
   2  -5  11  213.64   12.04
   2  -5  11  245.04   14.37
   2  -5  11  213.01   15.22
   3  -5  11  197.93   15.84
   3  -5  11  222.57   13.78
   3  -5  11  225.93   11.98
   4  -5  11   10.87    2.08
   4  -5  11   10.13    3.20
   5  -5  11   12.25    2.92
   5  -5  11   11.73    1.98
  -4  -4  11  108.03    6.37
  -3  -4  11   -2.21    0.91
  -3  -4  11   -0.28    2.44
  -2  -4  11  217.90   13.31
  -2  -4  11  239.45   11.85
  -1  -4  11   29.29    2.62
  -1  -4  11   31.88    4.05
   0  -4  11   63.53    7.12
   0  -4  11   60.20    4.19
   0  -4  11   61.22    5.62
   1  -4  11   27.94    5.11
   1  -4  11   24.65    4.54
   1  -4  11   29.49    2.88
   2  -4  11  186.03   13.35
   2  -4  11  226.92   13.27
   2  -4  11  200.52   11.12
   3  -4  11    0.66    1.29
   3  -4  11   -0.10    2.93
   3  -4  11   -1.70    1.90
   4  -4  11  115.32    8.59
   4  -4  11   95.38    9.66
   4  -4  11  106.49    6.91
   5  -4  11   13.49    2.85
   5  -4  11    8.24    1.74
   6  -4  11   11.13    1.77
   6  -4  11   14.95    3.21
  -5  -3  11  161.87    9.52
  -4  -3  11  136.69    7.50
  -3  -3  11    2.63    0.95
  -3  -3  11    3.06    1.78
  -2  -3  11  184.76    9.38
  -2  -3  11  176.41   10.62
  -1  -3  11  110.46    7.42
  -1  -3  11  120.40    6.41
   0  -3  11   -0.15    2.35
   0  -3  11    0.41    1.31
   1  -3  11  118.98    7.84
   1  -3  11  103.36    8.61
   1  -3  11  119.46    6.50
   2  -3  11  156.22   10.23
   2  -3  11  146.70   10.60
   2  -3  11  174.82    8.92
   3  -3  11   -0.83    2.60
   3  -3  11    3.97    2.29
   4  -3  11   98.75    8.39
   4  -3  11   96.04    6.34
   5  -3  11  149.54    9.76
   5  -3  11  133.43    8.29
   6  -3  11   51.63    5.16
   6  -3  11   51.08    4.00
  -5  -2  11   40.60    5.03
  -5  -2  11   50.22    3.40
  -4  -2  11   26.27    2.42
  -4  -2  11   27.02    3.74
  -3  -2  11   44.44    3.99
  -3  -2  11   41.17    2.99
  -2  -2  11   69.41    4.04
  -2  -2  11   60.11    4.62
  -1  -2  11  197.37   10.08
  -1  -2  11  212.01   12.14
   0  -2  11  186.18    9.89
   0  -2  11  174.13    8.99
   1  -2  11  240.75   11.84
   1  -2  11  187.53   12.50
   1  -2  11  215.77   10.69
   2  -2  11   63.88    4.07
   2  -2  11   54.32    5.36
   2  -2  11   61.72    4.99
   3  -2  11   23.15    3.73
   3  -2  11   34.99    3.19
   3  -2  11   33.42    4.09
   4  -2  11   19.71    3.43
   4  -2  11   21.70    3.92
   4  -2  11   24.43    2.88
   5  -2  11   44.94    4.27
   5  -2  11   54.64    5.33
   6  -2  11    4.01    1.56
   6  -2  11    7.12    2.47
   7  -2  11  128.03    6.81
   7  -2  11  113.45    7.83
  -6  -1  11   26.91    2.51
  -5  -1  11   28.51    2.44
  -5  -1  11   22.35    3.45
  -4  -1  11   42.40    3.92
  -4  -1  11   37.49    2.93
  -3  -1  11   15.36    2.35
  -3  -1  11   17.44    1.76
  -2  -1  11    3.13    0.85
  -2  -1  11    4.73    1.24
  -1  -1  11  197.18    9.72
  -1  -1  11  169.57    8.98
   0  -1  11   16.93    1.60
   0  -1  11   16.59    1.83
   1  -1  11  193.97    9.20
   1  -1  11  173.24   10.21
   1  -1  11  153.50    8.48
   2  -1  11    3.93    1.45
   2  -1  11    6.69    2.78
   2  -1  11    3.61    1.38
   3  -1  11   15.53    2.81
   3  -1  11   12.23    2.18
   3  -1  11   17.70    2.82
   4  -1  11   30.84    4.04
   4  -1  11   23.80    3.84
   4  -1  11   27.83    3.03
   5  -1  11   16.31    2.49
   5  -1  11   21.56    3.39
   6  -1  11   12.34    1.96
   6  -1  11   19.32    3.06
   7  -1  11   52.65    4.71
   7  -1  11   49.41    4.09
  -6   0  11    3.63    5.08
  -5   0  11   15.00    1.84
  -5   0  11    5.89    6.03
  -5   0  11   15.40    2.63
  -4   0  11   99.19    6.59
  -3   0  11   18.00    1.75
  -3   0  11   16.75    2.14
  -2   0  11   35.53    3.03
  -2   0  11   38.32    2.53
  -1   0  11  109.61    5.83
  -1   0  11  119.09    6.31
   0   0 -11    4.05    2.62
   0   0  11    1.00    0.92
   0   0  11    0.76    0.64
   1   0  11  116.04    6.03
   2   0  11   42.13    3.10
   3   0  11   15.93    2.44
   3   0  11   13.92    2.58
   4   0  11   70.42    5.39
   4   0  11   90.19    6.35
   5   0  11   12.50    2.46
   5   0  11    9.15    2.21
   6   0  11   16.34    2.20
   6   0  11   10.25    2.49
   7   0  11    4.56    1.94
   7   0  11    7.31    2.20
  -6   1  11   18.38    4.12
  -6   1  11   19.96    2.07
  -5   1  11   24.40    2.37
  -5   1  11   32.16    3.48
  -5   1  11   27.49    6.74
  -4   1  11   36.34    3.47
  -4   1  11   35.43    2.78
  -3   1  11   15.00    1.60
  -3   1  11   13.72    2.06
   2  -1 -11    8.06    3.35
  -2   1  11    6.06    0.97
   1  -1 -11  166.75   10.36
  -1   1  11  141.28    7.67
  -1   1  11  166.67    8.15
   0  -1 -11   16.61    3.37
   0   1  11   10.70    1.40
  -1  -1 -11  175.11   11.70
  -2  -1 -11    4.56    2.96
   2   1  11    5.69    1.33
   3   1  11   13.96    2.36
   4   1  11   33.83    4.08
   5   1  11   18.52    2.86
   5   1  11   23.38    3.02
   6   1  11   17.97    2.38
   6   1  11   20.61    2.78
   7   1  11   47.41    4.72
   7   1  11   50.67    3.48
  -6   2  11    6.90    1.21
  -6   2  11    5.91    2.56
  -5   2  11   42.16    4.16
  -5   2  11   51.09    3.36
  -5   2  11   37.61    7.30
  -4   2  11   14.66    3.86
  -4   2  11   22.06    2.82
  -4   2  11   22.14    2.03
   3  -2 -11   33.37    5.88
  -3   2  11   34.74    2.59
  -3   2  11   35.51    3.12
  -3   2  11   29.72    4.64
   2  -2 -11   65.64    7.31
  -2   2  11   54.14    3.38
  -2   2  11   54.85    3.82
   1  -2 -11  207.55   12.58
  -1   2  11  171.64    8.84
  -1   2  11  177.09    9.25
   0  -2 -11  158.01   10.97
   0   2  11  151.50    7.64
  -1  -2 -11  184.06   12.92
   1   2  11  189.07    9.40
  -2  -2 -11   59.25    7.34
  -3  -2 -11   28.16    5.54
   4   2  11   23.09    2.86
   5   2  11   38.31    3.94
   5   2  11   40.07    3.91
   6   2  11    9.04    1.75
   6   2  11    5.35    1.93
   7   2  11  106.01    5.75
  -6   3  11   46.69    5.06
  -6   3  11   57.54    3.49
  -5   3  11  147.18    7.63
  -5   3  11  135.78    8.58
   4  -3 -11  111.57   16.36
  -4   3  11  109.58    6.21
  -4   3  11  112.67   10.03
   3  -3 -11    0.27    4.25
  -3   3  11    3.72    1.38
  -3   3  11    6.83    2.73
  -3   3  11    2.78    1.20
   2  -3 -11  161.79   12.28
  -2   3  11  148.55   10.28
  -2   3  11  160.57    7.97
  -2   3  11  151.73    8.56
   1  -3 -11  105.34    9.46
  -1   3  11   98.89    5.70
  -1   3  11   95.62    5.25
  -1   3  11  103.53    7.23
   0  -3 -11    6.67    3.49
   0   3  11    3.06    1.44
   0   3  11    4.22    1.01
  -1  -3 -11   98.77    9.67
   1   3  11   94.28    5.94
   1   3  11  117.39    5.87
  -2  -3 -11  166.46   13.69
  -3  -3 -11    1.03    4.43
   5   3  11  125.87    7.42
   6   3  11   43.67    3.26
   6   3  11   51.52    4.05
  -6   4  11   19.37    1.85
  -5   4  11    5.36    2.60
  -5   4  11   10.84    1.42
  -4   4  11  110.45    7.14
  -4   4  11  113.49    6.29
  -4   4  11  110.61    9.95
   3  -4 -11   -1.55    4.82
  -3   4  11   -0.99    1.08
  -3   4  11   -3.23    2.44
  -3   4  11    0.88    0.71
   2  -4 -11  220.88   16.43
  -2   4  11  226.61   11.97
  -2   4  11  230.77   11.21
  -2   4  11  221.85   13.55
   1  -4 -11   25.79    5.83
  -1   4  11   27.76    4.23
  -1   4  11   31.86    2.81
  -1   4  11   34.14    2.40
   0  -4 -11   59.19    8.55
   0   4  11   68.73    4.19
   0   4  11   63.62    4.91
   0   4  11   66.96    3.91
  -1  -4 -11   23.89    5.21
   1   4  11   28.74    2.91
  -2  -4 -11  232.95   18.33
   2   4  11  234.92   13.19
   2   4  11  276.45   12.45
  -3  -4 -11    0.69    5.04
   3   4  11    2.27    1.66
  -4  -4 -11   99.00   14.52
   4   4  11  109.75    6.33
   5   4  11   15.85    2.14
   6   4  11   13.32    2.58
  -5   5  11   11.75    2.31
  -5   5  11   11.23    1.42
  -4   5  11   12.59    1.54
  -4   5  11   13.74    2.27
  -3   5  11  241.86   15.69
  -3   5  11  256.26   12.61
  -3   5  11  260.25   13.59
   2  -5 -11  247.40   20.05
  -2   5  11  286.20   15.66
  -2   5  11  273.89   13.37
  -2   5  11  275.40   14.25
   1  -5 -11   32.36    6.79
  -1   5  11   42.63    3.55
  -1   5  11   44.07    4.56
  -1   5  11   40.12    2.81
   0  -5 -11   65.57   10.32
   0   5  11   61.27    5.20
   0   5  11   64.86    4.32
  -1  -5 -11   41.30    8.43
   1   5  11   40.24    3.21
   1   5  11   31.02    4.14
   1   5  11   42.81    2.79
  -2  -5 -11  270.79   21.55
   2   5  11  287.22   14.01
   3   5  11  268.37   13.35
   4   5  11   17.04    2.05
   5   5  11   14.05    1.59
  -4   6  11    9.78    1.94
  -4   6  11   10.00    1.27
  -3   6  11   19.23    2.95
  -3   6  11   26.44    2.17
  -2   6  11  164.82    8.64
  -2   6  11  123.77    8.52
  -1   6  11   88.54    4.96
  -1   6  11   86.36    5.67
   0   6  11    1.06    0.78
   0   6  11    2.12    1.13
   1   6  11   96.99    5.81
   2   6  11  160.06    8.36
   2   6  11  149.17    7.75
   3   6  11   31.28    2.30
   4   6  11   12.82    1.38
  -3   7  11  120.20    7.40
  -3   7  11  142.61    7.11
  -2   7  11   42.11    2.70
  -2   7  11   37.21    3.50
  -1   7  11   20.82    2.39
  -1   7  11   16.93    1.71
   0   7  11    1.06    1.21
   0   7  11    1.90    0.77
   1   7  11   20.32    2.33
   1   7  11   15.95    1.64
   2   7  11   37.83    3.48
   2   7  11   36.15    2.42
   3   7  11  130.19    6.65
   1  -7  12    4.65    2.24
   2  -7  12    5.10    2.39
  -2  -6  12   31.85    3.35
  -1  -6  12   39.15    3.44
  -1  -6  12   36.09    5.47
   0  -6  12   -0.49    1.26
   0  -6  12   -5.13    3.25
   1  -6  12   38.05    3.36
   1  -6  12   31.40    5.05
   2  -6  12   29.95    3.08
   2  -6  12   31.90    4.65
   3  -6  12   30.03    4.71
   3  -6  12   48.01    3.62
   4  -6  12   -0.12    1.30
  -3  -5  12    7.41    1.78
  -3  -5  12   14.45    5.24
  -2  -5  12   28.16    2.94
  -2  -5  12   30.75    4.78
  -1  -5  12    7.39    1.79
  -1  -5  12    8.29    3.15
   0  -5  12  101.95    6.59
   0  -5  12  120.52    8.66
   1  -5  12    4.44    1.86
   1  -5  12    9.54    3.09
   1  -5  12    1.93    5.62
   2  -5  12   28.35    3.04
   2  -5  12   16.59    4.96
   2  -5  12   28.32    4.77
   3  -5  12    8.49    3.06
   3  -5  12   10.76    2.25
   4  -5  12    1.50    2.45
   4  -5  12    3.86    1.47
   5  -5  12    2.66    2.65
   5  -5  12    2.03    1.49
  -4  -4  12   84.96    5.31
  -3  -4  12   11.21    3.08
  -3  -4  12   12.39    1.88
  -2  -4  12  172.50   11.00
  -2  -4  12  173.04    9.28
  -1  -4  12  241.22   11.96
  -1  -4  12  218.20   13.48
   0  -4  12    0.17    0.84
   0  -4  12    0.69    1.76
   1  -4  12  169.20   13.32
   1  -4  12  225.26   11.08
   1  -4  12  209.17   12.84
   2  -4  12  147.43   10.39
   2  -4  12  154.97    8.69
   2  -4  12  143.38   11.29
   3  -4  12    7.54    4.37
   3  -4  12    9.03    1.99
   3  -4  12   11.71    3.34
   4  -4  12   80.77    5.78
   4  -4  12   94.16    7.58
   5  -4  12    6.21    2.68
   5  -4  12    4.43    1.45
  -5  -3  12   53.99    3.95
  -4  -3  12   36.65    2.96
  -4  -3  12   38.89    5.09
  -3  -3  12   11.85    1.73
  -3  -3  12   10.01    2.47
  -2  -3  12  736.90   35.14
  -2  -3  12  696.39   33.68
  -1  -3  12  345.22   16.48
  -1  -3  12  329.34   17.79
   0  -3  12    3.76    1.08
   0  -3  12    3.56    1.70
   1  -3  12  305.33   18.59
   1  -3  12  342.08   16.10
   1  -3  12  320.80   17.59
   2  -3  12  652.48   37.47
   2  -3  12  641.69   32.60
   3  -3  12    6.62    3.32
   3  -3  12    8.48    1.98
   3  -3  12    5.86    2.69
   4  -3  12   32.87    4.63
   4  -3  12   22.14    2.77
   4  -3  12   22.37    5.32
   5  -3  12   49.83    5.26
   5  -3  12   44.84    3.90
   6  -3  12    2.20    2.12
   6  -3  12   -0.16    1.17
  -5  -2  12   64.93    6.39
  -5  -2  12   69.47    4.33
  -4  -2  12   52.70    6.61
  -4  -2  12   55.52    3.73
  -3  -2  12   16.19    2.70
  -3  -2  12   21.36    2.03
  -2  -2  12   54.07    4.48
  -2  -2  12   61.65    3.76
  -1  -2  12  470.65   21.94
  -1  -2  12  457.37   22.94
   0  -2  12    1.69    1.20
   0  -2  12    0.92    0.76
   1  -2  12  471.75   21.73
   1  -2  12  396.80   23.70
   1  -2  12  501.78   23.06
   2  -2  12   57.40    4.88
   2  -2  12   54.59    3.75
   2  -2  12   41.61    5.31
   3  -2  12   15.74    3.42
   4  -2  12   43.54    3.91
   4  -2  12   42.50    6.66
   5  -2  12   61.62    4.80
   5  -2  12   61.46    5.75
   6  -2  12    6.52    2.25
   6  -2  12   10.01    1.69
  -6  -1  12    3.69    1.57
  -5  -1  12  124.83    6.79
  -5  -1  12  120.77    8.21
  -4  -1  12   93.85    6.61
  -4  -1  12   95.16    5.49
  -3  -1  12   17.93    1.86
  -3  -1  12   19.56    2.76
  -2  -1  12   17.25    1.63
  -2  -1  12   13.02    2.04
  -1  -1  12  100.76    5.65
  -1  -1  12  112.57    6.40
   0  -1  12  454.53   21.66
   0  -1  12  430.93   20.99
   1  -1  12  117.00    6.44
   1  -1  12  123.74    6.98
   2  -1  12   13.46    2.85
   2  -1  12   18.03    2.60
   2  -1  12   21.83    2.16
   3  -1  12   19.76    2.39
   3  -1  12   10.40    3.02
   3  -1  12   15.46    2.89
   4  -1  12   89.46    6.81
   4  -1  12   78.07    5.63
   5  -1  12  113.09    6.97
   5  -1  12  114.65    7.99
   6  -1  12    3.80    2.08
   6  -1  12    0.43    1.39
  -6   0  12    1.76    3.87
  -6   0  12    2.31    1.19
  -5   0  12   10.51    7.50
  -5   0  12   18.08    1.93
  -5   0  12   15.14    2.56
  -4   0  12   44.23    3.13
  -4   0  12   44.96    4.02
  -3   0  12    4.06    0.92
  -3   0  12    4.76    1.43
  -2   0  12   30.98    2.77
  -2   0  12   31.41    2.32
  -1   0  12  204.89   10.01
   0   0  12   74.99    4.53
   0   0  12   97.12    5.03
   1   0  12  255.93   12.52
   2   0  12   35.59    3.11
   3   0  12   -0.19    1.99
   4   0  12   26.50    3.14
   5   0  12    8.34    2.19
   5   0  12   12.47    2.50
   6   0  12    0.89    1.53
   6   0  12    3.58    2.04
   7   0  12    5.02    1.30
  -6   1  12    1.99    2.91
  -6   1  12    4.85    1.13
  -5   1  12  113.41    7.41
  -5   1  12  110.64    6.26
  -4   1  12   79.21    8.90
  -4   1  12   83.32    5.69
  -4   1  12   76.59    4.75
  -3   1  12   17.70    2.28
  -3   1  12   19.75    1.85
  -2   1  12   14.44    1.56
  -2   1  12   15.38    1.91
   1  -1 -12   92.21   11.89
  -1   1  12   90.93    5.66
   0  -1 -12  444.79   22.80
   0   1  12  391.56   19.52
   1   1  12   97.25    5.07
  -2  -1 -12   13.10    4.33
   3   1  12   14.20    2.80
   4   1  12   83.24    6.08
   5   1  12   99.19    6.83
   6   1  12    5.58    1.67
   6   1  12    7.93    1.94
  -6   2  12   13.12    1.55
  -6   2  12   10.89    2.85
  -5   2  12   65.73    4.20
  -5   2  12   68.47    5.24
  -4   2  12   49.94    5.02
  -4   2  12   43.52    6.33
  -4   2  12   41.76    3.07
  -3   2  12   17.20    1.83
  -3   2  12   11.31    3.27
  -3   2  12   15.78    2.40
   2  -2 -12   52.04    6.95
  -2   2  12   44.54    3.43
  -2   2  12   47.12    3.01
   1  -2 -12  408.56   22.01
  -1   2  12  392.17   18.50
  -1   2  12  356.34   17.95
   0  -2 -12    3.24    2.92
   0   2  12    1.38    0.81
  -1  -2 -12  421.58   24.24
  -2  -2 -12   60.07    8.49
  -3  -2 -12    6.14    5.54
   4   2  12   50.20    5.31
   5   2  12   64.31    4.78
   6   2  12    5.57    1.73
   6   2  12    9.41    2.31
  -6   3  12   -1.00    1.01
  -5   3  12   59.04    4.71
  -5   3  12   56.34    3.71
  -4   3  12   33.09    2.64
  -4   3  12   33.93    5.68
  -4   3  12   30.25    3.33
   3  -3 -12   12.12    8.43
  -3   3  12    5.17    1.45
  -3   3  12    7.97    1.26
  -3   3  12    8.59    3.27
   2  -3 -12  616.11   32.56
  -2   3  12  597.62   30.09
  -2   3  12  573.15   27.99
  -2   3  12  559.22   27.26
   1  -3 -12  277.58   18.27
  -1   3  12  281.05   13.50
  -1   3  12  297.35   14.12
  -1   3  12  270.58   15.49
   0  -3 -12   -2.07    3.13
   0   3  12    4.44    1.74
   0   3  12    3.65    0.97
  -1  -3 -12  281.89   19.28
   1   3  12  326.91   14.39
   1   3  12  276.63   14.04
  -2  -3 -12  761.88   45.10
  -3  -3 -12    6.31    6.09
   5   3  12   46.52    4.13
  -5   4  12   10.74    2.10
  -5   4  12    9.57    1.34
  -4   4  12   92.67    6.12
  -4   4  12   84.45    5.12
   3  -4 -12   10.39    9.02
  -3   4  12    8.25    1.74
  -3   4  12   17.51    5.93
  -3   4  12   12.18    1.61
   2  -4 -12  161.85   15.55
  -2   4  12  166.89   11.05
  -2   4  12  174.89    8.79
  -2   4  12  176.39    9.60
   1  -4 -12  222.77   16.55
  -1   4  12  211.35   12.49
  -1   4  12  211.49   10.69
  -1   4  12  228.65   11.42
   0  -4 -12    1.21    4.33
   0   4  12   -0.61    0.85
   0   4  12    0.17    1.37
   0   4  12    0.62    1.52
  -1  -4 -12  210.12   17.35
   1   4  12  228.68   11.13
  -2  -4 -12  165.31   15.61
   2   4  12  180.37    9.03
  -3  -4 -12   13.43   10.92
  -5   5  12    4.57    0.90
  -4   5  12    3.52    1.56
  -4   5  12    2.33    0.81
  -3   5  12   15.44    2.60
  -3   5  12   12.27    2.04
  -2   5  12   22.67    3.84
  -2   5  12   31.17    3.06
  -2   5  12   31.47    2.46
   1  -5 -12   -0.08    6.80
  -1   5  12   10.55    3.14
  -1   5  12    7.33    1.19
  -1   5  12   12.17    1.96
   0  -5 -12   95.12   14.94
   0   5  12  114.06    9.49
   0   5  12  123.74    6.14
   0   5  12  111.00    6.55
  -1  -5 -12   -4.40    7.54
   1   5  12   10.22    1.65
   1   5  12    8.30    2.76
   1   5  12    8.77    1.42
  -2  -5 -12   31.44   11.69
   2   5  12   32.60    2.90
   3   5  12   15.48    2.00
  -4   6  12    1.06    0.74
  -4   6  12   -1.22    1.38
  -3   6  12   48.03    3.88
  -3   6  12   51.04    3.22
  -2   6  12   35.44    2.57
  -2   6  12   37.49    4.79
  -1   6  12   50.32    3.83
  -1   6  12   49.63    3.19
   0   6  12   -1.11    1.08
   0   6  12    2.74    0.85
   2   6  12   30.21    2.86
   2   6  12   32.96    2.52
   3   6  12   42.84    3.49
  -2   7  12    0.83    0.69
  -2   7  12    1.48    1.38
  -1   7  12    9.70    1.75
  -1   7  12    7.17    1.09
   0   7  12   30.20    2.90
   0   7  12   31.61    2.64
   1   7  12    6.03    1.59
   1   7  12    7.26    1.08
   2   7  12    2.47    1.05
  -2  -6  13   59.24    4.55
  -1  -6  13   13.91    2.15
  -1  -6  13    7.62    4.78
   0  -6  13    0.52    3.08
   0  -6  13   -1.45    1.25
   1  -6  13   14.76    2.12
   1  -6  13   15.22    3.68
   2  -6  13   56.97    6.26
   2  -6  13   65.00    4.48
   3  -6  13   -2.67    1.83
   3  -6  13   -2.49    4.62
  -3  -5  13    6.54    5.35
  -3  -5  13    6.23    1.66
  -2  -5  13   67.90    6.63
  -2  -5  13   58.97    4.45
  -1  -5  13    2.51    2.57
  -1  -5  13    1.59    1.22
   0  -5  13   18.02    3.58
   0  -5  13   14.23    2.06
   1  -5  13    4.52    1.47
   1  -5  13    0.80    2.36
   2  -5  13   73.57    6.86
   2  -5  13   63.86    5.43
   3  -5  13   13.66    2.12
   3  -5  13   13.81    4.33
   4  -5  13    0.25    1.34
   4  -5  13   -0.31    2.48
  -4  -4  13    7.93    1.78
  -4  -4  13    5.99    4.56
  -3  -4  13    8.37    1.65
  -3  -4  13    7.50    3.08
  -2  -4  13   61.84    5.93
  -2  -4  13   66.54    4.44
  -1  -4  13   26.72    2.58
  -1  -4  13   20.89    3.40
   0  -4  13    1.00    0.97
   0  -4  13   -1.61    3.15
   1  -4  13   28.88    2.97
   1  -4  13   28.44    4.45
   2  -4  13   60.40    7.83
   2  -4  13   53.73    5.88
   2  -4  13   53.12    4.29
   3  -4  13    9.79    2.08
   3  -4  13    6.22    2.69
   4  -4  13    5.68    2.78
   4  -4  13    1.72    1.45
   5  -4  13    6.55    1.53
   5  -4  13    6.96    2.65
  -5  -3  13   24.55    2.69
  -4  -3  13    5.22    2.80
  -4  -3  13    7.93    1.49
  -3  -3  13  104.43    7.59
  -3  -3  13  104.53    6.06
  -2  -3  13   28.22    2.52
  -2  -3  13   28.51    3.70
  -1  -3  13  417.71   21.58
  -1  -3  13  412.33   20.00
   0  -3  13    9.26    1.49
   0  -3  13    8.76    2.43
   1  -3  13  447.82   20.82
   1  -3  13  403.90   22.31
   2  -3  13   28.85    5.11
   2  -3  13   25.65    2.94
   2  -3  13   20.69    3.83
   3  -3  13   57.25   10.16
   3  -3  13   73.53    5.28
   3  -3  13   81.53    6.89
   4  -3  13    6.38    1.94
   4  -3  13    3.27    2.65
   5  -3  13   23.74    3.57
   5  -3  13   17.22    2.34
   6  -3  13    1.19    3.07
  -5  -2  13   -1.47    1.09
  -5  -2  13   -2.25    2.88
  -4  -2  13   19.86    3.26
  -4  -2  13   15.91    1.97
  -3  -2  13   16.56    1.87
  -3  -2  13   18.61    2.99
  -2  -2  13   32.58    3.56
  -2  -2  13   36.58    2.72
  -1  -2  13  223.09   10.87
  -1  -2  13  208.07   11.89
   0  -2  13    3.04    1.41
   0  -2  13    3.83    0.99
   1  -2  13  213.86   12.14
   1  -2  13  217.32   10.91
   2  -2  13   33.91    4.22
   2  -2  13   34.20    4.34
   3  -2  13   12.41    2.16
   3  -2  13    9.64    3.99
   3  -2  13   11.69    3.05
   4  -2  13   12.51    3.22
   4  -2  13    6.42    2.07
   5  -2  13   -0.04    2.00
   5  -2  13    0.51    1.37
   6  -2  13   -1.75    2.08
   6  -2  13    1.47    1.80
  -6  -1  13   29.79    2.86
  -5  -1  13   52.08    5.08
  -5  -1  13   47.91    4.25
  -4  -1  13   79.85    6.10
  -4  -1  13   88.03    5.07
  -3  -1  13   22.84    2.96
  -3  -1  13   25.88    2.20
  -2  -1  13    2.49    0.84
  -2  -1  13    0.35    0.98
  -1  -1  13  288.29   14.76
  -1  -1  13  287.89   13.94
   0  -1  13  904.80   40.80
   0  -1  13  831.45   39.89
   1  -1  13  324.72   15.84
   1  -1  13  297.43   14.87
   2  -1  13    2.71    1.39
   2  -1  13    3.14    1.72
   3  -1  13   27.64    3.01
   3  -1  13   26.68    3.77
   4  -1  13   79.82    6.59
   4  -1  13   69.82    5.48
   5  -1  13   50.43    4.23
   5  -1  13   51.25    5.09
   6  -1  13   41.53    4.46
   6  -1  13   33.66    3.21
  -6   0  13   39.53    3.06
  -6   0  13   26.15    8.11
  -5   0  13    1.41    0.89
  -5   0  13   -0.63    1.72
  -4   0  13  161.95    9.12
  -4   0  13  137.75    7.85
  -3   0  13   28.20    2.35
  -3   0  13   33.05    3.18
  -2   0  13   26.91    2.72
  -2   0  13   27.40    2.12
  -1   0  13  157.73    8.27
  -1   0  13  141.76    7.55
   0   0  13   -1.18    0.83
   0   0  13   -0.34    0.75
   1   0  13  157.31    8.32
   2   0  13   34.91    3.39
   3   0  13   40.41    4.77
   4   0  13  127.05    8.60
   4   0  13  129.82    7.92
   5   0  13    1.19    1.98
   5   0  13    0.36    1.84
   6   0  13   25.17    2.99
  -6   1  13   42.71    2.87
  -6   1  13   33.68    5.08
  -5   1  13   54.43    4.71
  -5   1  13   55.03    4.18
  -4   1  13   67.08    4.23
  -4   1  13   68.94    5.22
  -3   1  13   26.25    2.81
  -3   1  13   23.23    2.09
  -2   1  13    3.20    0.83
  -2   1  13    1.65    0.96
  -1   1  13  251.52   12.66
  -1   1  13  277.51   13.30
   0   1  13  746.81   34.67
  -1  -1 -13  292.35   18.53
   3   1  13   16.29    3.56
   4   1  13   76.49    5.89
   6   1  13   31.09    3.12
   6   1  13   27.14    3.21
  -6   2  13    1.36    1.02
  -5   2  13   -3.57    1.41
  -5   2  13    1.16    0.81
  -4   2  13   15.36    2.50
  -4   2  13    7.31    4.39
  -4   2  13   12.83    1.64
  -3   2  13    9.51    1.79
  -3   2  13    9.94    3.42
  -3   2  13   11.10    1.42
  -2   2  13   27.52    2.54
  -2   2  13   20.47    3.88
   1  -2 -13  175.65   14.89
  -1   2  13  177.71    9.18
  -1   2  13  170.42    8.65
   0  -2 -13    7.54    4.28
  -1  -2 -13  180.90   13.65
   1   2  13  163.29    8.68
   1   2  13  166.61    8.30
   5   2  13   -3.11    3.27
  -6   3  13    7.02    1.12
  -5   3  13   29.21    2.29
  -5   3  13   26.12    3.27
  -4   3  13    5.14    1.59
  -4   3  13    6.33    1.17
  -3   3  13   88.49    5.13
  -3   3  13   91.15    5.92
  -3   3  13   87.87    8.74
  -2   3  13   14.37    3.34
  -2   3  13   22.07    1.95
  -2   3  13   21.29    2.41
   1  -3 -13  352.68   22.67
  -1   3  13  356.56   17.90
  -1   3  13  378.25   17.78
  -1   3  13  354.73   19.16
   0  -3 -13    6.78    6.75
   0   3  13    7.99    1.38
   0   3  13    7.45    2.00
  -1  -3 -13  375.95   23.94
   1   3  13  381.69   17.90
  -2  -3 -13   27.15    7.11
  -3  -3 -13  142.22   21.80
  -5   4  13   11.59    1.36
  -5   4  13    8.62    2.48
  -4   4  13    3.83    1.61
  -4   4  13    4.47    0.99
  -3   4  13    8.08    1.74
  -3   4  13    9.42    1.36
   2  -4 -13   47.04   11.01
  -2   4  13   60.51    4.34
  -2   4  13   59.19    3.65
  -2   4  13   55.74    6.95
   1  -4 -13   21.12    7.40
  -1   4  13   25.86    2.54
  -1   4  13   23.35    3.41
  -1   4  13   30.28    2.26
   0  -4 -13  -10.55    5.66
   0   4  13    0.96    0.99
   0   4  13    1.38    1.62
  -1  -4 -13   30.25    6.88
   1   4  13   17.68    2.24
   1   4  13   23.91    3.26
  -2  -4 -13   42.82    8.99
  -4   5  13    5.23    1.53
  -4   5  13    2.75    0.86
  -3   5  13   12.21    1.56
  -2   5  13   66.61    4.13
  -2   5  13   72.99    4.92
  -1   5  13    4.57    1.32
  -1   5  13    3.01    1.21
   0   5  13   20.82    2.31
   1   5  13    1.40    1.16
   1   5  13    4.41    1.28
   2   5  13   56.93    3.93
  -3   6  13    0.07    0.67
  -3   6  13   -1.84    1.21
  -2   6  13   77.78    5.12
  -2   6  13   77.27    4.35
  -1   6  13   16.54    1.65
  -1   6  13   16.71    2.18
   0   6  13   -0.37    0.75
   0   6  13    0.75    1.09
   1   6  13   20.18    2.60
   1   6  13   15.40    2.01
  -1   7  13    1.09    0.71
   0   7  13    7.53    0.98
   1   7  13    0.04    0.79
  -1  -6  14    2.98    1.57
   0  -6  14    8.28    4.66
   1  -6  14    4.15    1.37
   1  -6  14   10.53    4.31
   2  -6  14    3.53    1.42
  -3  -5  14    2.60    1.76
  -2  -5  14    8.37    1.63
  -2  -5  14   14.42    3.94
  -1  -5  14   -0.59    1.14
  -1  -5  14    1.41    3.20
   0  -5  14   -0.32    2.34
   0  -5  14    1.43    1.13
   1  -5  14    3.26    2.60
   1  -5  14    4.93    1.43
   2  -5  14    7.95    3.04
   2  -5  14   11.38    2.12
   3  -5  14   -3.08    2.29
   3  -5  14    1.15    1.26
   4  -5  14   12.11    1.70
   4  -5  14    5.02    4.30
  -4  -4  14    4.40    2.24
  -3  -4  14    8.14    1.54
  -3  -4  14    6.04    4.21
  -2  -4  14    4.93    2.40
  -2  -4  14    6.48    1.41
  -1  -4  14   59.43    4.16
  -1  -4  14   57.71    5.53
   0  -4  14    1.86    1.18
   0  -4  14    0.93    1.87
   1  -4  14   53.61    4.20
   1  -4  14   55.83    5.71
   2  -4  14    9.11    2.95
   2  -4  14    4.24    1.59
   3  -4  14    8.36    1.80
   3  -4  14    8.43    2.97
   4  -4  14   -0.70    1.22
   4  -4  14    0.77    2.09
  -5  -3  14    4.75    2.10
  -4  -3  14    2.86    1.03
  -4  -3  14    3.16    2.89
  -3  -3  14   13.02    1.73
  -3  -3  14    9.87    2.58
  -2  -3  14   11.62    2.62
  -2  -3  14   14.17    1.78
  -1  -3  14   25.88    4.50
  -1  -3  14   28.98    2.58
   0  -3  14   21.59    3.86
   0  -3  14   17.03    2.11
   1  -3  14   24.47    2.60
   1  -3  14   24.83    4.89
   2  -3  14   12.41    3.16
   2  -3  14    7.09    1.75
   3  -3  14    9.61    3.07
   3  -3  14   15.40    2.46
   4  -3  14    1.19    1.45
   4  -3  14   -0.84    2.26
   5  -3  14   -0.30    1.99
   5  -3  14    2.62    1.30
  -5  -2  14   28.22    2.53
  -4  -2  14   28.33    2.47
  -4  -2  14   32.05    4.02
  -3  -2  14   90.55    5.32
  -3  -2  14   88.92    6.52
  -2  -2  14   34.24    3.82
  -2  -2  14   38.62    2.83
  -1  -2  14  133.41    7.18
  -1  -2  14  132.76    8.35
   0  -2  14    1.86    1.50
   0  -2  14   -0.13    0.78
   1  -2  14  122.93    6.78
   1  -2  14  119.49    8.07
   2  -2  14   35.11    4.55
   2  -2  14   33.57    3.16
   3  -2  14   68.02    5.02
   3  -2  14   76.10    6.67
   4  -2  14   19.60    3.59
   4  -2  14   18.54    2.55
   5  -2  14   26.22    3.57
   5  -2  14   28.73    3.03
  -5  -1  14   22.59    2.04
  -5  -1  14   16.03    3.27
  -4  -1  14  174.85    8.78
  -4  -1  14  158.22    9.91
  -3  -1  14  201.80   11.14
  -3  -1  14  187.93    9.91
  -2  -1  14   69.30    4.25
  -2  -1  14   72.22    5.18
  -1  -1  14  429.49   21.33
   0  -1  14 2254.50  107.25
   0  -1  14 2431.10  106.39
   1  -1  14  468.64   22.76
   1  -1  14  500.47   23.91
   2  -1  14   68.28    4.64
   2  -1  14   77.05    5.84
   3  -1  14  184.96    9.65
   3  -1  14  161.78   10.66
   4  -1  14  156.27   11.01
   4  -1  14  148.77    9.84
   5  -1  14   14.63    2.21
   5  -1  14   18.33    2.93
   6  -1  14    4.73    1.59
  -6   0  14    2.13    1.22
  -5   0  14    2.61    0.95
  -5   0  14    5.31    2.11
  -4   0  14   10.05    1.42
  -4   0  14   16.06    2.63
  -3   0  14  114.34    7.71
  -3   0  14  106.97    6.05
  -2   0  14   -1.36    0.85
  -2   0  14    0.82    0.68
  -1   0  14  391.58   18.49
  -1   0  14  388.25   19.25
   0   0  14  276.01   13.66
   0   0  14  263.23   12.96
   1   0  14  403.11   19.13
   1   0  14  409.70   19.76
   2   0  14    5.79    2.06
   3   0  14  115.68    8.41
   4   0  14   11.52    3.08
   4   0  14   10.68    2.71
   5   0  14    4.28    2.21
   5   0  14    1.29    2.08
   6   0  14    6.52    2.70
  -6   1  14    3.13    1.09
  -5   1  14   24.93    3.29
  -5   1  14   23.06    2.08
  -4   1  14  148.55    7.75
  -4   1  14  142.22    8.68
  -3   1  14  167.78    8.84
  -3   1  14  178.09    9.85
  -2   1  14   63.64    4.38
  -2   1  14   57.63    3.64
  -1   1  14  404.25   19.05
  -1   1  14  372.85   18.31
   0   1  14 2033.22   88.71
   0   1  14 1853.57   88.09
   1   1  14  441.92   21.01
   2   1  14   78.89    5.34
   4   1  14  122.71    7.78
   5   1  14   12.77    2.66
  -5   2  14   34.55    3.64
  -5   2  14   32.70    2.50
  -4   2  14   27.33    3.08
  -4   2  14   26.28    2.23
  -3   2  14   72.66    4.44
  -3   2  14   79.64   10.33
  -3   2  14   75.97    5.22
  -2   2  14   18.21    3.92
  -2   2  14   28.44    2.78
  -2   2  14   26.81    2.14
  -1   2  14  114.29    6.32
  -1   2  14  101.33    5.66
  -1   2  14  105.83    7.86
   0   2  14    1.18    1.75
   0   2  14   -0.17    0.96
  -1  -2 -14  123.91   14.74
   1   2  14  117.61    6.33
  -5   3  14   -0.14    1.66
  -5   3  14    1.88    0.78
  -4   3  14    0.83    0.71
  -4   3  14    0.85    1.27
  -3   3  14   11.31    1.40
  -3   3  14   12.78    2.12
  -2   3  14    7.39    5.17
  -2   3  14    9.69    1.36
  -2   3  14    9.67    1.69
  -1   3  14   25.34    2.77
  -1   3  14   25.60    3.71
  -1   3  14   24.38    2.10
   0  -3 -14   19.68    8.66
   0   3  14   17.44    2.60
  -1  -3 -14   27.17    7.84
   1   3  14   27.74    2.65
  -2  -3 -14    0.37    8.42
  -4   4  14    0.82    0.69
  -4   4  14   -0.39    1.19
  -3   4  14   10.23    1.88
  -3   4  14    8.39    1.30
  -2   4  14    5.79    1.12
  -2   4  14    4.69    1.22
  -1   4  14   48.13    3.18
  -1   4  14   50.62    3.76
   0   4  14    2.23    3.49
   0   4  14    1.68    1.03
   0   4  14    0.27    1.12
   1   4  14   56.98    3.88
  -4   5  14   10.42    2.34
  -4   5  14   10.00    1.23
  -3   5  14    1.74    1.19
  -3   5  14    1.07    0.70
  -2   5  14   13.12    1.93
  -2   5  14   14.02    1.58
  -1   5  14    2.99    0.86
  -1   5  14    1.47    1.96
   0   5  14    0.26    1.66
   0   5  14    0.37    0.93
   1   5  14    0.53    1.37
  -2   6  14    2.63    0.88
  -2   6  14    2.65    1.37
  -1   6  14    4.52    0.97
  -1   6  14    4.74    1.49
   0   6  14    1.93    2.31
   0   6  14    3.84    0.95
   1   6  14    7.85    1.68
  -1  -6  15   14.50    2.51
   0  -6  15    0.84    1.34
   1  -6  15   21.28    2.33
  -3  -5  15    2.25    2.31
  -2  -5  15  114.81    8.81
  -1  -5  15    1.53    2.72
  -1  -5  15    3.82    1.26
   0  -5  15   28.97    2.76
   0  -5  15   29.30    4.21
   1  -5  15    3.87    2.66
   1  -5  15    8.53    1.63
   2  -5  15  128.78    7.24
   2  -5  15  123.93    8.80
   3  -5  15   -0.96    2.70
   3  -5  15    2.98    1.36
  -4  -4  15    5.20    2.00
  -3  -4  15   44.79    3.24
  -3  -4  15   31.14    4.40
  -2  -4  15   26.20    2.57
  -1  -4  15   20.92    3.01
  -1  -4  15   26.14    3.96
   0  -4  15   27.94    3.26
   0  -4  15   35.56    4.76
   1  -4  15   18.12    3.33
   1  -4  15   14.05    3.10
   2  -4  15   23.43    2.81
   2  -4  15   32.65    4.60
   3  -4  15   44.26    5.25
   3  -4  15   42.68    3.61
   4  -4  15    5.17    2.84
   4  -4  15    3.18    1.70
  -4  -3  15    1.53    1.13
  -4  -3  15    0.96    3.02
  -3  -3  15   76.54    6.43
  -3  -3  15   82.96    4.90
  -2  -3  15   41.38    4.52
  -2  -3  15   44.71    3.31
  -1  -3  15  201.00   10.43
  -1  -3  15  200.06   11.92
   0  -3  15   68.80    4.57
   0  -3  15   71.15    6.05
   1  -3  15  191.31   10.16
   1  -3  15  189.60   11.81
   2  -3  15   28.62    3.02
   2  -3  15   27.99    4.21
   3  -3  15   67.35    6.29
   3  -3  15   65.82    4.79
   4  -3  15    0.70    1.41
   4  -3  15    3.40    2.42
   5  -3  15    3.88    1.39
  -5  -2  15    0.80    1.17
  -4  -2  15    5.22    2.58
  -4  -2  15    9.90    1.48
  -3  -2  15   47.32    4.63
  -3  -2  15   47.26    3.29
  -2  -2  15   26.19    2.34
  -2  -2  15   24.21    3.38
  -1  -2  15  204.78   10.49
  -1  -2  15  208.49   11.86
   0  -2  15   79.15    4.74
   0  -2  15   75.53    5.91
   1  -2  15  227.32   12.76
   1  -2  15  209.18   11.09
   2  -2  15   32.65    4.34
   2  -2  15   21.20    2.49
   3  -2  15   46.04    5.31
   3  -2  15   37.44    4.49
   4  -2  15    6.54    1.84
   4  -2  15    5.61    2.64
   5  -2  15    3.20    2.88
   5  -2  15    0.00    1.32
  -5  -1  15    2.50    0.97
  -5  -1  15    2.28    3.37
  -4  -1  15   67.61    4.13
  -4  -1  15   65.46    5.31
  -3  -1  15   43.01    4.11
  -3  -1  15   43.28    3.11
  -2  -1  15   44.18    4.13
  -2  -1  15   51.54    3.35
  -1  -1  15   29.78    2.39
  -1  -1  15   26.70    3.56
   0  -1  15  869.40   40.84
   0  -1  15  848.88   39.68
   1  -1  15   27.54    2.51
   1  -1  15   30.06    4.04
   2  -1  15   39.38    4.54
   2  -1  15   44.79    3.78
   3  -1  15   41.21    5.04
   4  -1  15   62.34    6.66
   4  -1  15   54.45    4.77
   5  -1  15    2.41    1.77
   5  -1  15    6.62    3.10
  -5   0  15    4.66    1.12
  -5   0  15    1.98    2.29
  -4   0  15   66.25    5.08
  -4   0  15   67.04    4.13
  -3   0  15    9.34    1.44
  -3   0  15    8.00    1.94
  -2   0  15    7.28    1.28
  -2   0  15    7.79    1.74
  -1   0  15  137.06    7.92
  -1   0  15  135.12    7.12
   0   0  15    0.35    1.07
   0   0  15    1.34    0.80
   1   0  15  147.84    8.43
   1   0  15  150.81    7.70
   2   0  15    8.11    2.56
   3   0  15    0.20    3.02
   4   0  15   53.45    5.44
   5   0  15    5.89    3.77
   5   0  15    1.57    2.12
  -5   1  15    3.22    0.92
  -5   1  15    1.65    1.90
  -4   1  15   61.41    4.79
  -4   1  15   58.17    3.72
  -3   1  15   40.78    9.94
  -3   1  15   38.65    3.62
  -3   1  15   41.30    2.87
  -2   1  15   49.49    3.95
  -2   1  15   48.77    3.18
  -1   1  15   26.59    3.42
  -1   1  15   26.71    2.16
   0   1  15  766.46   35.45
   0   1  15  773.73   36.09
   1   1  15   32.09    4.17
  -5   2  15    1.48    0.73
  -4   2  15    2.69    1.80
  -3   2  15   38.64    3.52
  -3   2  15   39.21    2.77
  -2   2  15   16.82    2.29
  -2   2  15   16.68    3.94
  -2   2  15   21.60    1.91
  -1   2  15  191.10    9.51
  -1   2  15  190.58   10.08
  -1   2  15  188.02   11.81
   0   2  15   60.75    3.97
   0   2  15   55.19    5.36
   0   2  15   64.97    4.15
   1   2  15  198.49   10.06
  -5   3  15    7.93    1.11
  -4   3  15    2.43    0.83
  -4   3  15    2.54    1.36
  -3   3  15   74.89    4.28
  -3   3  15   69.08    4.97
  -2   3  15   40.21    3.25
  -2   3  15   32.43    2.59
  -1   3  15  161.18    8.21
  -1   3  15  162.06    8.77
   0   3  15   59.44    4.00
  -4   4  15    8.16    1.34
  -4   4  15    4.19    1.87
  -3   4  15   40.27    2.78
  -3   4  15   43.51    3.52
  -2   4  15   25.48    3.66
  -2   4  15   23.88    2.02
  -1   4  15   23.60    2.54
  -1   4  15   25.16    2.11
   0   4  15   24.20    3.43
   0   4  15   22.87    2.22
  -3   5  15    4.33    1.38
  -3   5  15    4.22    0.86
  -2   5  15  138.02    7.65
  -2   5  15  136.80    7.00
  -1   5  15    5.05    1.38
  -1   5  15    7.17    1.10
   0   5  15   23.68    2.59
   0   5  15   23.02    2.04
  -1   6  15   24.19    1.84
  -2  -5  16    5.79    1.45
  -1  -5  16    7.24    4.02
  -1  -5  16   15.67    2.14
   0  -5  16    8.18    4.17
   0  -5  16    7.75    1.48
   1  -5  16   15.29    4.03
   1  -5  16   21.54    2.39
   2  -5  16    3.48    1.32
  -3  -4  16    2.55    1.40
  -2  -4  16  187.74    9.68
  -2  -4  16  184.74   11.32
  -1  -4  16   34.00    4.44
  -1  -4  16   33.06    2.87
   0  -4  16    5.35    2.55
   0  -4  16    5.95    1.45
   1  -4  16   29.96    2.99
   1  -4  16   34.98    4.38
   2  -4  16  170.29   10.86
   2  -4  16  173.64    9.33
   3  -4  16    3.28    1.59
   3  -4  16    6.09    3.13
  -4  -3  16    5.80    1.38
  -3  -3  16   35.92    2.80
  -2  -3  16  230.06   13.77
  -2  -3  16  239.61   11.90
  -1  -3  16  278.47   15.32
  -1  -3  16  268.28   14.15
   0  -3  16   31.41    4.17
   1  -3  16  278.02   14.07
   1  -3  16  278.52   15.74
   2  -3  16  224.26   13.91
   2  -3  16  212.65   11.39
   3  -3  16   28.45    3.02
   3  -3  16   25.73    3.84
   4  -3  16    7.63    1.66
   4  -3  16    6.21    2.60
  -4  -2  16   27.48    3.76
  -4  -2  16   38.16    2.67
  -3  -2  16    5.46    1.12
  -3  -2  16    6.42    2.56
  -2  -2  16   13.68    1.74
  -2  -2  16    9.70    2.52
  -1  -2  16  228.19   13.14
  -1  -2  16  240.15   11.81
   0  -2  16    1.16    1.81
   0  -2  16    4.17    1.19
   1  -2  16  229.92   11.79
   1  -2  16  232.85   13.32
   2  -2  16   11.73    3.13
   2  -2  16    9.40    1.89
   3  -2  16    5.72    2.58
   3  -2  16    5.13    1.70
   4  -2  16   25.81    3.22
   4  -2  16   23.66    3.58
  -5  -1  16   33.69    2.45
  -4  -1  16    6.58    1.15
  -4  -1  16    5.02    2.02
  -3  -1  16   32.43    2.55
  -3  -1  16   35.19    3.64
  -2  -1  16   16.57    2.69
  -2  -1  16   17.14    1.86
  -1  -1  16  130.07    8.24
  -1  -1  16  137.78    7.20
   0  -1  16    0.75    0.91
   0  -1  16    1.12    1.49
   1  -1  16  136.07    7.43
   1  -1  16  139.32    8.68
   2  -1  16   16.05    2.37
   2  -1  16   14.58    3.03
   3  -1  16   19.42    4.95
   3  -1  16   24.86    2.96
   4  -1  16    2.98    2.71
   5  -1  16   23.23    2.84
  -5   0  16   16.87    1.64
  -4   0  16   24.80    2.06
  -4   0  16   21.13    3.05
  -3   0  16    2.10    0.79
  -3   0  16    4.44    1.59
  -2   0  16    3.73    1.43
  -2   0  16    1.96    0.86
  -1   0  16   89.63    5.68
  -1   0  16   76.20    4.67
   0   0  16  402.06   18.95
   0   0  16  394.20   19.76
   1   0  16   86.31    6.00
   1   0  16   89.18    5.15
   2   0  16    3.43    2.71
   3   0  16    1.51    3.29
   4   0  16   11.03    3.34
  -5   1  16   39.76    2.62
  -4   1  16    6.07    1.09
  -4   1  16    8.03    1.79
  -3   1  16   33.71    3.27
  -3   1  16   30.84    2.38
  -2   1  16   14.70    1.64
  -2   1  16   14.66    2.29
  -1   1  16  118.83    7.14
  -1   1  16  123.75    6.43
   0   1  16    1.40    1.21
   0   1  16    2.67    1.03
   1   1  16  130.06    7.54
  -4   2  16   36.05    2.52
  -4   2  16   33.39    3.33
  -3   2  16    3.33    2.38
  -3   2  16    4.28    0.92
  -2   2  16   10.50    1.35
  -2   2  16   10.40    1.78
  -1   2  16  211.93   11.12
   0   2  16    0.56    1.26
   0   2  16    0.40    1.09
  -4   3  16    6.71    2.03
  -3   3  16   29.49    2.28
  -3   3  16   34.76    3.10
  -2   3  16  194.52    9.80
  -2   3  16  203.15   11.93
  -1   3  16  263.54   12.96
  -1   3  16  245.96   12.30
  -3   4  16    4.87    2.43
  -3   4  16    3.60    1.05
  -2   4  16  183.27    9.68
  -2   4  16  181.41    9.00
  -1   4  16   29.95    2.70
  -1   4  16   29.40    2.23
   0   4  16    2.92    1.43
  -2   5  16    4.98    0.90
  -1   5  16   15.53    1.61
  -1  -4  17   47.47    5.63
   0  -4  17   18.97    3.48
   0  -4  17   22.00    2.27
   1  -4  17   43.31    3.29
   1  -4  17   39.79    4.79
   2  -4  17   36.24    2.90
   2  -4  17   29.54    4.27
  -3  -3  17    2.94    2.88
  -3  -3  17    8.69    1.62
  -2  -3  17   90.19    5.26
  -1  -3  17   69.03    4.39
   0  -3  17    0.35    1.07
   0  -3  17    1.01    1.96
   1  -3  17   57.39    4.17
   1  -3  17   65.12    5.71
   2  -3  17   69.79    4.83
   2  -3  17   86.31    6.55
   3  -3  17   10.53    1.73
   3  -3  17    9.15    2.94
  -4  -2  17   22.26    2.04
  -3  -2  17    6.54    2.40
  -3  -2  17   12.83    1.54
  -2  -2  17   94.95    6.91
  -2  -2  17  100.43    5.58
  -1  -2  17   39.27    2.98
  -1  -2  17   38.45    4.26
   0  -2  17    0.18    1.95
   0  -2  17    1.92    1.06
   1  -2  17   41.45    5.47
   1  -2  17   37.46    3.15
   2  -2  17   84.92    5.31
   2  -2  17   84.19    6.78
   3  -2  17    9.83    3.17
   3  -2  17    8.49    1.94
   4  -2  17   16.94    2.44
  -4  -1  17    4.02    1.27
  -4  -1  17   -0.41    2.12
  -3  -1  17    4.24    1.86
  -3  -1  17    8.95    1.29
  -2  -1  17   11.63    1.52
  -1  -1  17    9.24    1.39
  -1  -1  17    7.50    2.11
   0  -1  17    1.59    1.81
   1  -1  17   10.74    1.65
   1  -1  17    8.01    2.34
   2  -1  17    6.55    2.11
   2  -1  17    7.90    2.95
   3  -1  17    0.86    2.11
   3  -1  17   11.18    3.29
   4  -1  17    6.78    2.10
  -4   0  17   37.61    4.99
  -4   0  17   37.96    2.59
  -3   0  17    3.10    1.71
  -3   0  17    4.89    1.05
  -2   0  17   12.32    2.33
  -2   0  17   14.24    1.69
  -1   0  17   97.04    6.28
  -1   0  17   93.59    5.29
   0   0  17    0.42    1.57
   0   0  17   -0.78    0.88
   1   0  17  100.35    5.48
   1   0  17   87.09    6.59
   2   0  17   10.51    3.31
  -4   1  17    1.72    2.02
  -4   1  17    5.26    1.24
  -3   1  17    7.38    1.11
  -3   1  17    6.39    1.80
  -2   1  17   10.65    1.41
  -2   1  17    9.30    2.43
  -1   1  17    5.57    1.12
  -1   1  17   10.28    1.83
   0   1  17   -1.45    1.01
   0   1  17   -0.85    1.37
   1   1  17   -0.13    2.58
  -4   2  17   25.91    2.04
  -3   2  17   10.54    1.96
  -3   2  17   11.75    1.35
  -2   2  17   95.40    5.82
  -2   2  17   87.85    4.98
  -1   2  17   34.21    2.50
  -1   2  17   33.57    3.22
   0   2  17   -3.36    1.14
   0   2  17    2.04    1.46
  -3   3  17   14.79    1.41
  -3   3  17   10.07    2.12
  -2   3  17   88.23    4.75
  -2   3  17   87.25    5.57
  -1   3  17   78.40    4.76
  -1   3  17   60.26    4.45
  -2   4  17   25.28    1.93
  -1   4  17   39.97    2.61
  -2  -3  18   23.13    2.26
  -1  -3  18   20.89    2.18
  -1  -3  18   23.81    4.23
   0  -3  18  113.10    7.98
   0  -3  18  126.15    6.74
   1  -3  18   13.28    1.91
   2  -3  18   26.09    2.57
  -2  -2  18    5.15    2.28
  -2  -2  18    8.69    1.41
  -1  -2  18   30.99    2.59
  -1  -2  18   30.92    4.01
   0  -2  18   29.31    2.55
   0  -2  18   16.98    3.00
   1  -2  18   30.33    3.98
   1  -2  18   25.78    2.68
   2  -2  18    0.86    3.60
  -3  -1  18    7.58    2.61
  -2  -1  18    1.14    0.83
  -2  -1  18   -2.66    1.71
  -1  -1  18    1.61    2.02
  -1  -1  18    2.78    1.04
   0  -1  18   39.10    2.89
   0  -1  18   34.97    4.33
   1  -1  18    3.77    1.41
   1  -1  18   -0.60    2.27
   2  -1  18   -4.62    1.72
   2  -1  18   -2.11    4.09
  -3   0  18    0.71    0.79
  -3   0  18   -1.62    2.37
  -2   0  18    1.03    0.82
  -2   0  18    2.49    1.70
  -1   0  18   32.75    2.52
  -1   0  18   31.63    3.54
   0   0  18  129.63    8.32
   0   0  18  147.54    7.32
   1   0  18   29.14    2.98
  -3   1  18   11.81    1.37
  -3   1  18    9.47    2.33
  -2   1  18   -2.22    1.42
  -2   1  18    2.48    0.85
  -1   1  18    1.58    0.86
  -1   1  18    2.92    1.51
   0   1  18   33.08    3.78
  -2   2  18    9.41    2.55
  -2   2  18    8.97    1.20
  -1   2  18   27.04    2.19
  -1   2  18   31.38    3.53
   0   2  18   24.03    3.64
  -2   3  18   26.12    1.97
  -1   3  18   25.51    2.21
  -1  -2  19    1.26    1.08
   0  -2  19   25.42    2.40
   0  -2  19   22.44    4.77
   1  -2  19    3.48    1.27
  -1  -1  19   81.95    4.49
  -1  -1  19   68.82    5.72
   0  -1  19    3.79    2.27
   0  -1  19    0.52    1.19
   1  -1  19   54.34    3.80
  -2   0  19   15.68    1.60
  -1   0  19    0.33    0.83
   0   0  19    0.92    3.93
   0   0  19    0.02    1.16
   1   0  19    0.33    2.91
  -1   1  19   75.80    4.22
   0   1  19   -0.90    1.43
  -1   2  19    3.26    1.20
   0   0   0    0.00    0.00


 _exptl_absorpt_process_details
)
 SADABS 2016/2: Krause, L., Herbst-Irmer, R., Sheldrick G.M. & Stalke D.,
 J. Appl. Cryst. 48 (2015) 3-10
)
 _exptl_absorpt_correction_type   multi-scan
 _exptl_absorpt_correction_T_max  0.7526
 _exptl_absorpt_correction_T_min  0.6062
 _exptl_special_details
)
 The following wavelength and cell were deduced by SADABS from the
 direction cosines etc. They are given here for emergency use only:
 CELL 1.54184    7.597    8.061   16.672   89.986   90.012   90.011
)

_computing_structure_solution     'SHELXT 2018/2 (Sheldrick, 2018)'
;
_shelx_hkl_checksum   28792
