# Supplementary material for: A practical preparation of bicyclic boronates via metal-free heteroatom-directed alkenyl sp2-C‒H borylation
Source: Commun Chem. 2023 Aug 23;6:176. doi: 10.1038/s42004-023-00976-5 (PMC10447525; doi:10.1038/s42004-023-00976-5)
Supplement: Supplementary file 5 — Supplementary Data 2-8-the cif files [file 42004_2023_976_MOESM5_ESM.zip › Supplementary Data 5-the cif file of 3bm/mo_20220122ppy0737_0ma.cif]

 
data_mo_20220122ppy0737_0ma
 
_audit_creation_method            'SHELXL-2018/3'
_shelx_SHELXL_version_number      '2018/3'
_chemical_name_systematic         ?
_chemical_name_common             ?
_chemical_melting_point           ?
_chemical_formula_moiety          ?
_chemical_formula_sum
 'C32 H28 B2 N2 O2' 
_chemical_formula_weight          494.18

loop_
 _atom_type_symbol
 _atom_type_description
 _atom_type_scat_dispersion_real
 _atom_type_scat_dispersion_imag
 _atom_type_scat_source
 'C'  'C'   0.0033   0.0016
 'International Tables Vol C Tables 4.2.6.8 and 6.1.1.4'
 'H'  'H'   0.0000   0.0000
 'International Tables Vol C Tables 4.2.6.8 and 6.1.1.4'
 'O'  'O'   0.0106   0.0060
 'International Tables Vol C Tables 4.2.6.8 and 6.1.1.4'
 'N'  'N'   0.0061   0.0033
 'International Tables Vol C Tables 4.2.6.8 and 6.1.1.4'
 'B'  'B'   0.0013   0.0007
 'International Tables Vol C Tables 4.2.6.8 and 6.1.1.4'
 
_space_group_crystal_system       triclinic
_space_group_IT_number            2
_space_group_name_H-M_alt         'P -1'
_space_group_name_Hall            '-P 1'
 
_shelx_space_group_comment
;
The symmetry employed for this shelxl refinement is uniquely defined
by the following loop, which should always be used as a source of
symmetry information in preference to the above space-group names.
They are only intended as comments.
;
 
loop_
 _space_group_symop_operation_xyz
 'x, y, z'
 '-x, -y, -z'
 
_cell_length_a                    7.5307(8)
_cell_length_b                    8.9847(9)
_cell_length_c                    19.313(2)
_cell_angle_alpha                 81.255(3)
_cell_angle_beta                  88.525(5)
_cell_angle_gamma                 87.084(4)
_cell_volume                      1289.7(2)
_cell_formula_units_Z             2
_cell_measurement_temperature     297(2)
_cell_measurement_reflns_used     2978
_cell_measurement_theta_min       2.2961
_cell_measurement_theta_max       23.3633
 
_exptl_crystal_description        block
_exptl_crystal_colour             'clear light colourless'
_exptl_crystal_density_meas       ?
_exptl_crystal_density_method     ?
_exptl_crystal_density_diffrn     1.273          
_exptl_crystal_F_000              520
_exptl_transmission_factor_min    ?
_exptl_transmission_factor_max    ?
_exptl_crystal_size_max           ?
_exptl_crystal_size_mid           ?
_exptl_crystal_size_min           ?
_exptl_absorpt_coefficient_mu     0.078
_shelx_estimated_absorpt_T_min    ?
_shelx_estimated_absorpt_T_max    ?
_exptl_absorpt_correction_type    ?
_exptl_absorpt_correction_T_min   ?
_exptl_absorpt_correction_T_max   ?
_exptl_absorpt_process_details    ?
_exptl_absorpt_special_details    ?
_diffrn_ambient_temperature       297(2)
_diffrn_radiation_wavelength      0.71073
_diffrn_radiation_type            MoK\a
_diffrn_source                    ?
_diffrn_measurement_device_type   'd8 venture'
_diffrn_measurement_method        ?
_diffrn_detector_area_resol_mean  ?
_diffrn_reflns_number             24522
_diffrn_reflns_av_unetI/netI      0.0618
_diffrn_reflns_av_R_equivalents   0.0894
_diffrn_reflns_limit_h_min        -8
_diffrn_reflns_limit_h_max        8
_diffrn_reflns_limit_k_min        -10
_diffrn_reflns_limit_k_max        10
_diffrn_reflns_limit_l_min        -22
_diffrn_reflns_limit_l_max        22
_diffrn_reflns_theta_min          2.134
_diffrn_reflns_theta_max          25.027
_diffrn_reflns_theta_full         25.027
_diffrn_measured_fraction_theta_max   0.996
_diffrn_measured_fraction_theta_full  0.996
_diffrn_reflns_Laue_measured_fraction_max    0.996
_diffrn_reflns_Laue_measured_fraction_full   0.996
_diffrn_reflns_point_group_measured_fraction_max   0.996
_diffrn_reflns_point_group_measured_fraction_full  0.996
_reflns_number_total              4534
_reflns_number_gt                 2374
_reflns_threshold_expression      'I > 2\s(I)'
_reflns_Friedel_coverage          0.000
_reflns_Friedel_fraction_max      .
_reflns_Friedel_fraction_full     .
 
_reflns_special_details
;
 Reflections were merged by SHELXL according to the crystal
 class for the calculation of statistics and refinement.
 
 _reflns_Friedel_fraction is defined as the number of unique
 Friedel pairs measured divided by the number that would be
 possible theoretically, ignoring centric projections and
 systematic absences.
;
 
_computing_data_collection        ?
_computing_cell_refinement        ?
_computing_data_reduction         ?
_computing_structure_solution     'SHELXT 2018/2 (Sheldrick, 2018)'
_computing_structure_refinement 'SHELXL-2018/3 (Sheldrick, 2018)'
_computing_molecular_graphics     ?
_computing_publication_material   ?
_refine_special_details           ?
_refine_ls_structure_factor_coef  Fsqd
_refine_ls_matrix_type            full
_refine_ls_weighting_scheme       calc
_refine_ls_weighting_details
'w=1/[\s^2^(Fo^2^)+(0.0800P)^2^+0.1219P] where P=(Fo^2^+2Fc^2^)/3'
_atom_sites_solution_primary      ?
_atom_sites_solution_secondary    ?
_atom_sites_solution_hydrogens    geom
_refine_ls_hydrogen_treatment     constr
_refine_ls_extinction_method      none
_refine_ls_extinction_coef        .
_refine_ls_number_reflns          4534
_refine_ls_number_parameters      347
_refine_ls_number_restraints      0
_refine_ls_R_factor_all           0.1407
_refine_ls_R_factor_gt            0.0650
_refine_ls_wR_factor_ref          0.1847
_refine_ls_wR_factor_gt           0.1443
_refine_ls_goodness_of_fit_ref    1.054
_refine_ls_restrained_S_all       1.054
_refine_ls_shift/su_max           0.003
_refine_ls_shift/su_mean          0.000
 
loop_
 _atom_site_label
 _atom_site_type_symbol
 _atom_site_fract_x
 _atom_site_fract_y
 _atom_site_fract_z
 _atom_site_U_iso_or_equiv
 _atom_site_adp_type
 _atom_site_occupancy
 _atom_site_site_symmetry_order  
 _atom_site_calc_flag
 _atom_site_refinement_flags_posn
 _atom_site_refinement_flags_adp
 _atom_site_refinement_flags_occupancy
 _atom_site_disorder_assembly
 _atom_site_disorder_group
O1 O 0.6531(3) 0.2063(2) 0.12059(11) 0.0733(6) Uani 1 1 d . . . . .
O2 O 0.1479(3) 0.2062(2) 0.49563(10) 0.0643(6) Uani 1 1 d . . . . .
N3 N 0.2543(3) 0.3920(3) 0.55882(12) 0.0535(6) Uani 1 1 d . . . . .
N4 N 0.4352(3) 0.4020(3) 0.13288(11) 0.0566(7) Uani 1 1 d . . . . .
B5 B 0.6047(5) 0.3557(4) 0.10575(19) 0.0621(10) Uani 1 1 d . . . . .
B6 B 0.1942(4) 0.3517(4) 0.49408(18) 0.0558(9) Uani 1 1 d . . . . .
C1 C 0.7505(6) 0.7488(4) 0.00957(18) 0.0954(12) Uani 1 1 d . . . . .
H11 H 0.860085 0.705038 -0.006423 0.143 Uiso 1 1 calc R U . . .
H12 H 0.775702 0.823173 0.038281 0.143 Uiso 1 1 calc R U . . .
H1 H 0.682853 0.795437 -0.030046 0.143 Uiso 1 1 calc R U . . .
C2 C 0.6450(5) 0.6272(4) 0.05184(15) 0.0672(9) Uani 1 1 d . . . . .
C3 C 0.4716(4) 0.6665(3) 0.08050(15) 0.0609(8) Uani 1 1 d . . . . .
C4 C 0.3758(4) 0.5525(3) 0.11946(14) 0.0579(8) Uani 1 1 d . . . . .
C6 C 0.3017(4) 0.3257(4) 0.17545(14) 0.0587(8) Uani 1 1 d . . . . .
C7 C 0.2971(5) 0.1748(4) 0.20267(16) 0.0690(9) Uani 1 1 d . . . . .
H6 H 0.388902 0.106506 0.193934 0.083 Uiso 1 1 calc R U . . .
C8 C 0.1496(5) 0.1289(4) 0.24373(17) 0.0800(10) Uani 1 1 d . . . . .
H2 H 0.142196 0.027942 0.262864 0.096 Uiso 1 1 calc R U . . .
C9 C 0.8224(5) 0.1498(4) 0.09760(18) 0.0881(12) Uani 1 1 d . . . . .
H14 H 0.829782 0.168234 0.047349 0.132 Uiso 1 1 calc R U . . .
H13 H 0.835355 0.043344 0.113557 0.132 Uiso 1 1 calc R U . . .
H3 H 0.915354 0.199930 0.116480 0.132 Uiso 1 1 calc R U . . .
C11 C 0.7072(4) 0.4812(4) 0.06400(15) 0.0701(9) Uani 1 1 d . . . . .
H4 H 0.818542 0.456923 0.045727 0.084 Uiso 1 1 calc R U . . .
C12 C 0.3887(6) 0.8107(4) 0.07511(18) 0.0821(11) Uani 1 1 d . . . . .
H10 H 0.444788 0.891579 0.049338 0.098 Uiso 1 1 calc R U . . .
C13 C 0.2256(6) 0.8364(4) 0.1070(2) 0.0899(12) Uani 1 1 d . . . . .
H9 H 0.175237 0.933956 0.102552 0.108 Uiso 1 1 calc R U . . .
C14 C 0.1370(5) 0.7209(4) 0.14504(19) 0.0818(11) Uani 1 1 d . . . . .
H5 H 0.027404 0.739945 0.166101 0.098 Uiso 1 1 calc R U . . .
C15 C 0.2116(4) 0.5758(4) 0.15188(15) 0.0646(9) Uani 1 1 d . . . . .
C16 C 0.1632(4) 0.4298(4) 0.18800(15) 0.0632(9) Uani 1 1 d . . . . .
C17 C 0.0197(5) 0.3795(5) 0.22948(18) 0.0806(11) Uani 1 1 d . . . . .
H8 H -0.072437 0.446837 0.238892 0.097 Uiso 1 1 calc R U . . .
C18 C 0.0142(5) 0.2308(5) 0.25648(18) 0.0863(11) Uani 1 1 d . . . . .
H7 H -0.082998 0.197229 0.284114 0.104 Uiso 1 1 calc R U . . .
C19 C 0.2295(5) 0.7447(4) 0.3748(2) 0.1008(14) Uani 1 1 d . . . . .
H15 H 0.195718 0.704239 0.334110 0.151 Uiso 1 1 calc R U . . .
H20 H 0.343416 0.788024 0.366442 0.151 Uiso 1 1 calc R U . . .
H19 H 0.142511 0.821051 0.384517 0.151 Uiso 1 1 calc R U . . .
C20 C 0.2401(4) 0.6208(4) 0.43645(19) 0.0718(10) Uani 1 1 d . . . . .
C21 C 0.3022(4) 0.6528(4) 0.5035(2) 0.0678(9) Uani 1 1 d . . . . .
C22 C 0.3047(4) 0.5376(3) 0.56071(17) 0.0587(8) Uani 1 1 d . . . . .
C23 C 0.3593(4) 0.5532(4) 0.62807(18) 0.0653(9) Uani 1 1 d . . . . .
C24 C 0.3437(4) 0.4079(4) 0.67012(17) 0.0644(9) Uani 1 1 d . . . . .
C25 C 0.3809(5) 0.3499(5) 0.73953(18) 0.0806(11) Uani 1 1 d . . . . .
H23 H 0.421306 0.411993 0.769552 0.097 Uiso 1 1 calc R U . . .
C26 C 0.3577(5) 0.2013(5) 0.76303(19) 0.0885(12) Uani 1 1 d . . . . .
H16 H 0.384061 0.162187 0.809208 0.106 Uiso 1 1 calc R U . . .
C27 C 0.0923(5) 0.1587(4) 0.43240(17) 0.0798(10) Uani 1 1 d . . . . .
H28 H -0.009029 0.220394 0.414459 0.120 Uiso 1 1 calc R U . . .
H17 H 0.060976 0.055273 0.442072 0.120 Uiso 1 1 calc R U . . .
H18 H 0.187656 0.168645 0.398309 0.120 Uiso 1 1 calc R U . . .
C29 C 0.1888(4) 0.4791(4) 0.43241(16) 0.0683(9) Uani 1 1 d . . . . .
H27 H 0.148501 0.459298 0.389772 0.082 Uiso 1 1 calc R U . . .
C30 C 0.3624(5) 0.7910(4) 0.5170(3) 0.0904(12) Uani 1 1 d . . . . .
H21 H 0.365065 0.872486 0.480995 0.108 Uiso 1 1 calc R U . . .
C31 C 0.4178(5) 0.8076(5) 0.5830(3) 0.0960(13) Uani 1 1 d . . . . .
H26 H 0.457168 0.900455 0.590054 0.115 Uiso 1 1 calc R U . . .
C32 C 0.4170(5) 0.6924(5) 0.6386(2) 0.0849(11) Uani 1 1 d . . . . .
H25 H 0.454315 0.707323 0.682437 0.102 Uiso 1 1 calc R U . . .
C33 C 0.2795(4) 0.3116(3) 0.62647(15) 0.0544(8) Uani 1 1 d . . . . .
C35 C 0.2557(4) 0.1616(4) 0.65042(16) 0.0656(9) Uani 1 1 d . . . . .
H24 H 0.214001 0.098430 0.621177 0.079 Uiso 1 1 calc R U . . .
C36 C 0.2959(5) 0.1080(4) 0.71960(19) 0.0808(10) Uani 1 1 d . . . . .
H22 H 0.280841 0.007025 0.737055 0.097 Uiso 1 1 calc R U . . .
 
loop_
 _atom_site_aniso_label
 _atom_site_aniso_U_11
 _atom_site_aniso_U_22
 _atom_site_aniso_U_33
 _atom_site_aniso_U_23
 _atom_site_aniso_U_13
 _atom_site_aniso_U_12
O1 0.0684(16) 0.0679(15) 0.0827(15) -0.0137(11) 0.0015(11) 0.0104(12)
O2 0.0614(14) 0.0686(15) 0.0675(13) -0.0239(11) -0.0068(10) -0.0020(11)
N3 0.0423(15) 0.0508(15) 0.0692(17) -0.0171(12) 0.0002(11) 0.0027(12)
N4 0.0593(17) 0.0533(16) 0.0578(15) -0.0113(12) -0.0041(13) 0.0014(13)
B5 0.061(3) 0.065(3) 0.062(2) -0.0160(18) -0.0075(18) 0.004(2)
B6 0.038(2) 0.061(2) 0.070(2) -0.0169(19) -0.0004(16) 0.0066(18)
C1 0.105(3) 0.090(3) 0.090(3) -0.002(2) 0.007(2) -0.032(2)
C2 0.069(2) 0.074(2) 0.0596(19) -0.0083(17) -0.0099(17) -0.015(2)
C3 0.072(2) 0.057(2) 0.0555(18) -0.0108(15) -0.0117(16) -0.0014(18)
C4 0.062(2) 0.062(2) 0.0508(17) -0.0135(15) -0.0096(15) 0.0028(17)
C6 0.060(2) 0.069(2) 0.0480(17) -0.0098(15) -0.0029(15) -0.0047(18)
C7 0.073(2) 0.069(2) 0.064(2) -0.0087(17) -0.0050(17) -0.0004(19)
C8 0.092(3) 0.083(3) 0.063(2) 0.0009(18) -0.005(2) -0.019(2)
C9 0.077(3) 0.094(3) 0.094(3) -0.029(2) 0.002(2) 0.028(2)
C11 0.062(2) 0.081(2) 0.068(2) -0.0166(18) -0.0001(16) 0.001(2)
C12 0.100(3) 0.065(2) 0.079(2) -0.0034(18) -0.022(2) 0.001(2)
C13 0.098(3) 0.066(3) 0.106(3) -0.019(2) -0.021(2) 0.019(2)
C14 0.079(3) 0.078(3) 0.089(3) -0.020(2) -0.012(2) 0.019(2)
C15 0.063(2) 0.070(2) 0.0625(19) -0.0184(16) -0.0080(16) 0.0086(18)
C16 0.058(2) 0.077(2) 0.0559(18) -0.0159(16) -0.0035(16) 0.0046(19)
C17 0.072(3) 0.100(3) 0.072(2) -0.023(2) 0.0032(19) 0.003(2)
C18 0.086(3) 0.108(3) 0.066(2) -0.012(2) 0.0084(19) -0.020(3)
C19 0.081(3) 0.088(3) 0.117(3) 0.026(2) 0.020(2) 0.018(2)
C20 0.049(2) 0.067(2) 0.091(3) 0.006(2) 0.0178(17) 0.0167(18)
C21 0.043(2) 0.056(2) 0.103(3) -0.013(2) 0.0126(17) 0.0077(16)
C22 0.0384(18) 0.054(2) 0.085(2) -0.0193(18) 0.0054(15) 0.0057(15)
C23 0.0419(19) 0.064(2) 0.098(3) -0.0388(19) 0.0005(16) 0.0003(16)
C24 0.050(2) 0.070(2) 0.079(2) -0.0321(19) -0.0029(16) 0.0058(17)
C25 0.071(2) 0.106(3) 0.073(2) -0.041(2) -0.0122(18) 0.006(2)
C26 0.081(3) 0.112(3) 0.074(2) -0.017(2) -0.012(2) 0.005(3)
C27 0.072(2) 0.094(3) 0.082(2) -0.042(2) -0.0132(18) -0.001(2)
C29 0.053(2) 0.083(3) 0.066(2) -0.0074(18) 0.0017(15) 0.0140(19)
C30 0.055(2) 0.059(2) 0.153(4) -0.011(2) 0.023(2) 0.0061(19)
C31 0.055(2) 0.071(3) 0.169(4) -0.044(3) 0.016(3) -0.005(2)
C32 0.060(2) 0.078(3) 0.128(3) -0.052(3) -0.001(2) 0.004(2)
C33 0.0419(18) 0.059(2) 0.0629(19) -0.0152(16) -0.0034(14) 0.0051(15)
C35 0.063(2) 0.066(2) 0.069(2) -0.0154(16) -0.0066(16) 0.0011(17)
C36 0.079(3) 0.081(2) 0.080(2) -0.005(2) -0.0092(19) 0.003(2)
 
_geom_special_details
;
 All esds (except the esd in the dihedral angle between two l.s. planes)
 are estimated using the full covariance matrix.  The cell esds are taken
 into account individually in the estimation of esds in distances, angles
 and torsion angles; correlations between esds in cell parameters are only
 used when they are defined by crystal symmetry.  An approximate (isotropic)
 treatment of cell esds is used for estimating esds involving l.s. planes.
;
 
loop_
 _geom_bond_atom_site_label_1
 _geom_bond_atom_site_label_2
 _geom_bond_distance
 _geom_bond_site_symmetry_2
 _geom_bond_publ_flag
O1 B5 1.362(4) . ?
O1 C9 1.433(4) . ?
O2 B6 1.366(4) . ?
O2 C27 1.432(3) . ?
N3 C22 1.387(4) . ?
N3 C33 1.406(4) . ?
N3 B6 1.443(4) . ?
N4 C4 1.390(3) . ?
N4 C6 1.418(4) . ?
N4 B5 1.434(4) . ?
B5 C11 1.516(5) . ?
B6 C29 1.521(5) . ?
C1 C2 1.508(4) . ?
C1 H11 0.9600 . ?
C1 H12 0.9600 . ?
C1 H1 0.9600 . ?
C2 C11 1.358(4) . ?
C2 C3 1.453(4) . ?
C3 C4 1.396(4) . ?
C3 C12 1.400(4) . ?
C4 C15 1.393(4) . ?
C6 C7 1.380(4) . ?
C6 C16 1.407(4) . ?
C7 C8 1.391(5) . ?
C7 H6 0.9300 . ?
C8 C18 1.378(5) . ?
C8 H2 0.9300 . ?
C9 H14 0.9600 . ?
C9 H13 0.9600 . ?
C9 H3 0.9600 . ?
C11 H4 0.9300 . ?
C12 C13 1.385(5) . ?
C12 H10 0.9300 . ?
C13 C14 1.369(5) . ?
C13 H9 0.9300 . ?
C14 C15 1.382(4) . ?
C14 H5 0.9300 . ?
C15 C16 1.448(5) . ?
C16 C17 1.381(5) . ?
C17 C18 1.361(5) . ?
C17 H8 0.9300 . ?
C18 H7 0.9300 . ?
C19 C20 1.502(4) . ?
C19 H15 0.9600 . ?
C19 H20 0.9600 . ?
C19 H19 0.9600 . ?
C20 C29 1.363(5) . ?
C20 C21 1.461(5) . ?
C21 C22 1.395(4) . ?
C21 C30 1.407(5) . ?
C22 C23 1.404(4) . ?
C23 C32 1.390(5) . ?
C23 C24 1.437(4) . ?
C24 C25 1.393(4) . ?
C24 C33 1.407(4) . ?
C25 C26 1.361(5) . ?
C25 H23 0.9300 . ?
C26 C36 1.377(5) . ?
C26 H16 0.9300 . ?
C27 H28 0.9600 . ?
C27 H17 0.9600 . ?
C27 H18 0.9600 . ?
C29 H27 0.9300 . ?
C30 C31 1.384(5) . ?
C30 H21 0.9300 . ?
C31 C32 1.373(5) . ?
C31 H26 0.9300 . ?
C32 H25 0.9300 . ?
C33 C35 1.375(4) . ?
C35 C36 1.385(4) . ?
C35 H24 0.9300 . ?
C36 H22 0.9300 . ?
 
loop_
 _geom_angle_atom_site_label_1
 _geom_angle_atom_site_label_2
 _geom_angle_atom_site_label_3
 _geom_angle
 _geom_angle_site_symmetry_1
 _geom_angle_site_symmetry_3
 _geom_angle_publ_flag
B5 O1 C9 120.7(3) . . ?
B6 O2 C27 119.2(3) . . ?
C22 N3 C33 106.6(2) . . ?
C22 N3 B6 119.7(3) . . ?
C33 N3 B6 133.7(3) . . ?
C4 N4 C6 106.2(2) . . ?
C4 N4 B5 119.9(3) . . ?
C6 N4 B5 133.9(3) . . ?
O1 B5 N4 116.5(3) . . ?
O1 B5 C11 128.4(3) . . ?
N4 B5 C11 115.0(3) . . ?
O2 B6 N3 116.8(3) . . ?
O2 B6 C29 128.1(3) . . ?
N3 B6 C29 115.1(3) . . ?
C2 C1 H11 109.5 . . ?
C2 C1 H12 109.5 . . ?
H11 C1 H12 109.5 . . ?
C2 C1 H1 109.5 . . ?
H11 C1 H1 109.5 . . ?
H12 C1 H1 109.5 . . ?
C11 C2 C3 118.7(3) . . ?
C11 C2 C1 121.9(3) . . ?
C3 C2 C1 119.4(3) . . ?
C4 C3 C12 114.7(3) . . ?
C4 C3 C2 118.6(3) . . ?
C12 C3 C2 126.7(3) . . ?
N4 C4 C15 111.4(3) . . ?
N4 C4 C3 124.3(3) . . ?
C15 C4 C3 124.3(3) . . ?
C7 C6 C16 121.8(3) . . ?
C7 C6 N4 128.9(3) . . ?
C16 C6 N4 109.3(3) . . ?
C6 C7 C8 117.3(3) . . ?
C6 C7 H6 121.4 . . ?
C8 C7 H6 121.4 . . ?
C18 C8 C7 121.0(3) . . ?
C18 C8 H2 119.5 . . ?
C7 C8 H2 119.5 . . ?
O1 C9 H14 109.5 . . ?
O1 C9 H13 109.5 . . ?
H14 C9 H13 109.5 . . ?
O1 C9 H3 109.5 . . ?
H14 C9 H3 109.5 . . ?
H13 C9 H3 109.5 . . ?
C2 C11 B5 123.5(3) . . ?
C2 C11 H4 118.3 . . ?
B5 C11 H4 118.3 . . ?
C13 C12 C3 121.9(4) . . ?
C13 C12 H10 119.0 . . ?
C3 C12 H10 119.0 . . ?
C14 C13 C12 121.3(3) . . ?
C14 C13 H9 119.4 . . ?
C12 C13 H9 119.4 . . ?
C13 C14 C15 119.5(4) . . ?
C13 C14 H5 120.3 . . ?
C15 C14 H5 120.3 . . ?
C14 C15 C4 118.3(3) . . ?
C14 C15 C16 135.5(3) . . ?
C4 C15 C16 106.1(3) . . ?
C17 C16 C6 119.0(3) . . ?
C17 C16 C15 134.1(3) . . ?
C6 C16 C15 107.0(3) . . ?
C18 C17 C16 119.5(3) . . ?
C18 C17 H8 120.2 . . ?
C16 C17 H8 120.2 . . ?
C17 C18 C8 121.4(4) . . ?
C17 C18 H7 119.3 . . ?
C8 C18 H7 119.3 . . ?
C20 C19 H15 109.5 . . ?
C20 C19 H20 109.5 . . ?
H15 C19 H20 109.5 . . ?
C20 C19 H19 109.5 . . ?
H15 C19 H19 109.5 . . ?
H20 C19 H19 109.5 . . ?
C29 C20 C21 118.5(3) . . ?
C29 C20 C19 121.9(4) . . ?
C21 C20 C19 119.6(4) . . ?
C22 C21 C30 115.0(4) . . ?
C22 C21 C20 118.6(3) . . ?
C30 C21 C20 126.3(4) . . ?
N3 C22 C21 124.7(3) . . ?
N3 C22 C23 110.8(3) . . ?
C21 C22 C23 124.6(3) . . ?
C32 C23 C22 118.0(3) . . ?
C32 C23 C24 135.8(4) . . ?
C22 C23 C24 106.2(3) . . ?
C25 C24 C33 118.9(3) . . ?
C25 C24 C23 134.1(3) . . ?
C33 C24 C23 107.0(3) . . ?
C26 C25 C24 119.4(3) . . ?
C26 C25 H23 120.3 . . ?
C24 C25 H23 120.3 . . ?
C25 C26 C36 121.1(3) . . ?
C25 C26 H16 119.4 . . ?
C36 C26 H16 119.4 . . ?
O2 C27 H28 109.5 . . ?
O2 C27 H17 109.5 . . ?
H28 C27 H17 109.5 . . ?
O2 C27 H18 109.5 . . ?
H28 C27 H18 109.5 . . ?
H17 C27 H18 109.5 . . ?
C20 C29 B6 123.3(3) . . ?
C20 C29 H27 118.3 . . ?
B6 C29 H27 118.3 . . ?
C31 C30 C21 120.9(4) . . ?
C31 C30 H21 119.5 . . ?
C21 C30 H21 119.5 . . ?
C32 C31 C30 122.7(4) . . ?
C32 C31 H26 118.7 . . ?
C30 C31 H26 118.7 . . ?
C31 C32 C23 118.8(4) . . ?
C31 C32 H25 120.6 . . ?
C23 C32 H25 120.6 . . ?
C35 C33 N3 128.9(3) . . ?
C35 C33 C24 121.6(3) . . ?
N3 C33 C24 109.4(3) . . ?
C33 C35 C36 117.7(3) . . ?
C33 C35 H24 121.1 . . ?
C36 C35 H24 121.1 . . ?
C26 C36 C35 121.3(4) . . ?
C26 C36 H22 119.4 . . ?
C35 C36 H22 119.4 . . ?
 
loop_
 _geom_torsion_atom_site_label_1
 _geom_torsion_atom_site_label_2
 _geom_torsion_atom_site_label_3
 _geom_torsion_atom_site_label_4
 _geom_torsion
 _geom_torsion_site_symmetry_1
 _geom_torsion_site_symmetry_2
 _geom_torsion_site_symmetry_3
 _geom_torsion_site_symmetry_4
 _geom_torsion_publ_flag
C9 O1 B5 N4 -178.1(3) . . . . ?
C9 O1 B5 C11 1.8(5) . . . . ?
C4 N4 B5 O1 -179.5(2) . . . . ?
C6 N4 B5 O1 2.4(5) . . . . ?
C4 N4 B5 C11 0.6(4) . . . . ?
C6 N4 B5 C11 -177.5(3) . . . . ?
C27 O2 B6 N3 -178.2(2) . . . . ?
C27 O2 B6 C29 2.5(4) . . . . ?
C22 N3 B6 O2 179.5(2) . . . . ?
C33 N3 B6 O2 0.9(5) . . . . ?
C22 N3 B6 C29 -1.1(4) . . . . ?
C33 N3 B6 C29 -179.7(3) . . . . ?
C11 C2 C3 C4 0.0(4) . . . . ?
C1 C2 C3 C4 180.0(3) . . . . ?
C11 C2 C3 C12 178.1(3) . . . . ?
C1 C2 C3 C12 -2.0(5) . . . . ?
C6 N4 C4 C15 0.4(3) . . . . ?
B5 N4 C4 C15 -178.2(3) . . . . ?
C6 N4 C4 C3 178.3(3) . . . . ?
B5 N4 C4 C3 -0.3(4) . . . . ?
C12 C3 C4 N4 -178.4(2) . . . . ?
C2 C3 C4 N4 -0.1(4) . . . . ?
C12 C3 C4 C15 -0.7(4) . . . . ?
C2 C3 C4 C15 177.5(3) . . . . ?
C4 N4 C6 C7 179.8(3) . . . . ?
B5 N4 C6 C7 -1.9(5) . . . . ?
C4 N4 C6 C16 -0.4(3) . . . . ?
B5 N4 C6 C16 177.9(3) . . . . ?
C16 C6 C7 C8 -0.4(5) . . . . ?
N4 C6 C7 C8 179.5(3) . . . . ?
C6 C7 C8 C18 0.0(5) . . . . ?
C3 C2 C11 B5 0.4(5) . . . . ?
C1 C2 C11 B5 -179.6(3) . . . . ?
O1 B5 C11 C2 179.4(3) . . . . ?
N4 B5 C11 C2 -0.7(5) . . . . ?
C4 C3 C12 C13 0.8(5) . . . . ?
C2 C3 C12 C13 -177.3(3) . . . . ?
C3 C12 C13 C14 -0.5(6) . . . . ?
C12 C13 C14 C15 0.1(6) . . . . ?
C13 C14 C15 C4 0.0(5) . . . . ?
C13 C14 C15 C16 178.1(3) . . . . ?
N4 C4 C15 C14 178.2(3) . . . . ?
C3 C4 C15 C14 0.4(4) . . . . ?
N4 C4 C15 C16 -0.3(3) . . . . ?
C3 C4 C15 C16 -178.2(3) . . . . ?
C7 C6 C16 C17 0.8(5) . . . . ?
N4 C6 C16 C17 -179.0(3) . . . . ?
C7 C6 C16 C15 -180.0(3) . . . . ?
N4 C6 C16 C15 0.2(3) . . . . ?
C14 C15 C16 C17 0.9(6) . . . . ?
C4 C15 C16 C17 179.1(3) . . . . ?
C14 C15 C16 C6 -178.1(3) . . . . ?
C4 C15 C16 C6 0.1(3) . . . . ?
C6 C16 C17 C18 -0.9(5) . . . . ?
C15 C16 C17 C18 -179.8(3) . . . . ?
C16 C17 C18 C8 0.5(5) . . . . ?
C7 C8 C18 C17 0.0(5) . . . . ?
C29 C20 C21 C22 -0.6(4) . . . . ?
C19 C20 C21 C22 177.6(3) . . . . ?
C29 C20 C21 C30 179.0(3) . . . . ?
C19 C20 C21 C30 -2.7(5) . . . . ?
C33 N3 C22 C21 179.0(3) . . . . ?
B6 N3 C22 C21 0.1(4) . . . . ?
C33 N3 C22 C23 -0.8(3) . . . . ?
B6 N3 C22 C23 -179.7(2) . . . . ?
C30 C21 C22 N3 -178.8(3) . . . . ?
C20 C21 C22 N3 0.9(4) . . . . ?
C30 C21 C22 C23 1.0(4) . . . . ?
C20 C21 C22 C23 -179.3(3) . . . . ?
N3 C22 C23 C32 179.0(3) . . . . ?
C21 C22 C23 C32 -0.8(4) . . . . ?
N3 C22 C23 C24 0.8(3) . . . . ?
C21 C22 C23 C24 -179.1(3) . . . . ?
C32 C23 C24 C25 0.3(6) . . . . ?
C22 C23 C24 C25 178.1(3) . . . . ?
C32 C23 C24 C33 -178.1(3) . . . . ?
C22 C23 C24 C33 -0.4(3) . . . . ?
C33 C24 C25 C26 1.2(5) . . . . ?
C23 C24 C25 C26 -177.1(3) . . . . ?
C24 C25 C26 C36 -0.8(6) . . . . ?
C21 C20 C29 B6 -0.5(5) . . . . ?
C19 C20 C29 B6 -178.7(3) . . . . ?
O2 B6 C29 C20 -179.3(3) . . . . ?
N3 B6 C29 C20 1.4(4) . . . . ?
C22 C21 C30 C31 -0.5(5) . . . . ?
C20 C21 C30 C31 179.9(3) . . . . ?
C21 C30 C31 C32 -0.2(5) . . . . ?
C30 C31 C32 C23 0.4(5) . . . . ?
C22 C23 C32 C31 0.1(5) . . . . ?
C24 C23 C32 C31 177.6(3) . . . . ?
C22 N3 C33 C35 -177.0(3) . . . . ?
B6 N3 C33 C35 1.7(5) . . . . ?
C22 N3 C33 C24 0.6(3) . . . . ?
B6 N3 C33 C24 179.3(3) . . . . ?
C25 C24 C33 C35 -1.1(4) . . . . ?
C23 C24 C33 C35 177.7(3) . . . . ?
C25 C24 C33 N3 -178.9(3) . . . . ?
C23 C24 C33 N3 -0.1(3) . . . . ?
N3 C33 C35 C36 177.8(3) . . . . ?
C24 C33 C35 C36 0.5(4) . . . . ?
C25 C26 C36 C35 0.2(6) . . . . ?
C33 C35 C36 C26 0.0(5) . . . . ?
 
_refine_diff_density_max    0.166
_refine_diff_density_min   -0.211
_refine_diff_density_rms    0.043

_shelx_res_file
;
TITL mo_20220122ppy0737_0ma_a.res in P-1
    mo_20220122ppy0737_0ma.res
    created by SHELXL-2018/3 at 19:38:28 on 22-Jan-2022
CELL 0.71073 7.5307 8.9847 19.3132 81.255 88.525 87.084
ZERR 2.00 0.0008 0.0009 0.0023 0.003 0.005 0.004
LATT 1
SFAC C H O N B
UNIT 64 56 4 4 4
LIST 4
TEMP 23.850
ACTA
L.S. 4
FMAP 2
PLAN -5 0 0.00
SHEL 999 0.84
HTAB
BOND $H
CONF
WGHT    0.080000    0.121900
FVAR       0.65502
O1    3    0.653075    0.206292    0.120592    11.00000    0.06837    0.06791 =
         0.08272   -0.01372    0.00149    0.01037
O2    3    0.147920    0.206236    0.495627    11.00000    0.06137    0.06861 =
         0.06746   -0.02389   -0.00676   -0.00203
N3    4    0.254307    0.391981    0.558821    11.00000    0.04231    0.05085 =
         0.06924   -0.01709    0.00023    0.00274
N4    4    0.435179    0.401954    0.132885    11.00000    0.05929    0.05332 =
         0.05776   -0.01134   -0.00412    0.00140
B5    5    0.604710    0.355653    0.105749    11.00000    0.06078    0.06538 =
         0.06178   -0.01602   -0.00747    0.00382
B6    5    0.194200    0.351738    0.494081    11.00000    0.03757    0.06143 =
         0.06951   -0.01694   -0.00039    0.00661
C1    1    0.750494    0.748754    0.009572    11.00000    0.10477    0.09003 =
         0.08994   -0.00162    0.00732   -0.03234
AFIX 137
H11   2    0.860085    0.705038   -0.006423    11.00000   -1.50000
H12   2    0.775702    0.823173    0.038281    11.00000   -1.50000
H1    2    0.682853    0.795437   -0.030046    11.00000   -1.50000
AFIX   0
C2    1    0.644979    0.627165    0.051843    11.00000    0.06907    0.07407 =
         0.05959   -0.00834   -0.00991   -0.01533
C3    1    0.471626    0.666483    0.080500    11.00000    0.07156    0.05669 =
         0.05554   -0.01075   -0.01167   -0.00144
C4    1    0.375820    0.552454    0.119459    11.00000    0.06217    0.06211 =
         0.05078   -0.01354   -0.00956    0.00285
C6    1    0.301749    0.325699    0.175449    11.00000    0.05969    0.06900 =
         0.04800   -0.00979   -0.00286   -0.00471
C7    1    0.297122    0.174787    0.202673    11.00000    0.07297    0.06911 =
         0.06445   -0.00873   -0.00500   -0.00036
AFIX  43
H6    2    0.388902    0.106506    0.193934    11.00000   -1.20000
AFIX   0
C8    1    0.149577    0.128919    0.243728    11.00000    0.09208    0.08316 =
         0.06266    0.00088   -0.00538   -0.01915
AFIX  43
H2    2    0.142196    0.027942    0.262864    11.00000   -1.20000
AFIX   0
C9    1    0.822363    0.149787    0.097597    11.00000    0.07663    0.09450 =
         0.09447   -0.02946    0.00214    0.02788
AFIX 137
H14   2    0.829782    0.168234    0.047349    11.00000   -1.50000
H13   2    0.835355    0.043344    0.113557    11.00000   -1.50000
H3    2    0.915354    0.199930    0.116480    11.00000   -1.50000
AFIX   0
C11   1    0.707172    0.481168    0.063995    11.00000    0.06222    0.08069 =
         0.06849   -0.01665   -0.00011    0.00059
AFIX  43
H4    2    0.818542    0.456923    0.045727    11.00000   -1.20000
AFIX   0
C12   1    0.388705    0.810671    0.075107    11.00000    0.10036    0.06494 =
         0.07918   -0.00344   -0.02231    0.00098
AFIX  43
H10   2    0.444788    0.891579    0.049338    11.00000   -1.20000
AFIX   0
C13   1    0.225573    0.836359    0.107028    11.00000    0.09820    0.06617 =
         0.10588   -0.01879   -0.02138    0.01874
AFIX  43
H9    2    0.175237    0.933956    0.102552    11.00000   -1.20000
AFIX   0
C14   1    0.136958    0.720884    0.145044    11.00000    0.07882    0.07788 =
         0.08923   -0.01990   -0.01232    0.01913
AFIX  43
H5    2    0.027404    0.739945    0.166101    11.00000   -1.20000
AFIX   0
C15   1    0.211564    0.575801    0.151882    11.00000    0.06317    0.06992 =
         0.06251   -0.01843   -0.00801    0.00857
C16   1    0.163156    0.429783    0.187997    11.00000    0.05830    0.07664 =
         0.05590   -0.01586   -0.00349    0.00457
C17   1    0.019726    0.379511    0.229478    11.00000    0.07185    0.09960 =
         0.07231   -0.02259    0.00318    0.00287
AFIX  43
H8    2   -0.072437    0.446837    0.238892    11.00000   -1.20000
AFIX   0
C18   1    0.014188    0.230803    0.256479    11.00000    0.08583    0.10754 =
         0.06628   -0.01174    0.00839   -0.01986
AFIX  43
H7    2   -0.082998    0.197229    0.284114    11.00000   -1.20000
AFIX   0
C19   1    0.229478    0.744701    0.374821    11.00000    0.08138    0.08814 =
         0.11661    0.02595    0.02021    0.01801
AFIX 137
H15   2    0.195718    0.704239    0.334110    11.00000   -1.50000
H20   2    0.343416    0.788024    0.366442    11.00000   -1.50000
H19   2    0.142511    0.821051    0.384517    11.00000   -1.50000
AFIX   0
C20   1    0.240098    0.620782    0.436450    11.00000    0.04914    0.06653 =
         0.09123    0.00585    0.01779    0.01674
C21   1    0.302177    0.652778    0.503452    11.00000    0.04307    0.05573 =
         0.10317   -0.01308    0.01259    0.00769
C22   1    0.304742    0.537584    0.560707    11.00000    0.03841    0.05382 =
         0.08542   -0.01931    0.00542    0.00573
C23   1    0.359275    0.553193    0.628075    11.00000    0.04189    0.06371 =
         0.09832   -0.03876    0.00055    0.00028
C24   1    0.343729    0.407947    0.670122    11.00000    0.05022    0.06974 =
         0.07897   -0.03208   -0.00293    0.00580
C25   1    0.380949    0.349864    0.739531    11.00000    0.07141    0.10594 =
         0.07260   -0.04132   -0.01219    0.00648
AFIX  43
H23   2    0.421306    0.411993    0.769552    11.00000   -1.20000
AFIX   0
C26   1    0.357725    0.201322    0.763034    11.00000    0.08060    0.11207 =
         0.07352   -0.01722   -0.01234    0.00495
AFIX  43
H16   2    0.384061    0.162187    0.809208    11.00000   -1.20000
AFIX   0
C27   1    0.092295    0.158719    0.432404    11.00000    0.07219    0.09425 =
         0.08237   -0.04237   -0.01320   -0.00056
AFIX 137
H28   2   -0.009029    0.220394    0.414459    11.00000   -1.50000
H17   2    0.060976    0.055273    0.442072    11.00000   -1.50000
H18   2    0.187656    0.168645    0.398309    11.00000   -1.50000
AFIX   0
C29   1    0.188826    0.479105    0.432409    11.00000    0.05339    0.08250 =
         0.06586   -0.00738    0.00175    0.01403
AFIX  43
H27   2    0.148501    0.459298    0.389772    11.00000   -1.20000
AFIX   0
C30   1    0.362418    0.791028    0.516969    11.00000    0.05543    0.05937 =
         0.15273   -0.01146    0.02336    0.00605
AFIX  43
H21   2    0.365065    0.872486    0.480995    11.00000   -1.20000
AFIX   0
C31   1    0.417786    0.807554    0.583016    11.00000    0.05519    0.07111 =
         0.16888   -0.04413    0.01632   -0.00458
AFIX  43
H26   2    0.457168    0.900455    0.590054    11.00000   -1.20000
AFIX   0
C32   1    0.416968    0.692434    0.638582    11.00000    0.05971    0.07759 =
         0.12794   -0.05201   -0.00145    0.00372
AFIX  43
H25   2    0.454315    0.707323    0.682437    11.00000   -1.20000
AFIX   0
C33   1    0.279542    0.311561    0.626468    11.00000    0.04192    0.05947 =
         0.06295   -0.01515   -0.00335    0.00514
C35   1    0.255692    0.161637    0.650422    11.00000    0.06335    0.06553 =
         0.06938   -0.01537   -0.00661    0.00112
AFIX  43
H24   2    0.214001    0.098430    0.621177    11.00000   -1.20000
AFIX   0
C36   1    0.295892    0.107991    0.719603    11.00000    0.07901    0.08126 =
         0.07955   -0.00464   -0.00919    0.00272
AFIX  43
H22   2    0.280841    0.007025    0.737055    11.00000   -1.20000
REM #####
AFIX   0
HKLF 4 1 1 0 0 0 1 0 0 0 1


REM  mo_20220122ppy0737_0ma_a.res in P-1
REM wR2 = 0.184679, GooF = S = 1.05358, Restrained GooF = 1.05358 for all data
REM R1 = 0.064991 for 2374 Fo > 4sig(Fo) and 0.140747 for all 4534 data
REM 347 parameters refined using 0 restraints

END

WGHT      0.0719      0.2356

REM Instructions for potential hydrogen bonds
HTAB C7 O1
HTAB C35 O2

REM Highest difference peak  0.166,  deepest hole -0.211,  1-sigma level  0.043
Q1    1   0.3454  0.7915  0.2011  11.00000  0.05    0.17
Q2    1   0.7909  0.0641  0.0336  11.00000  0.05    0.15
Q3    1   0.4172  0.6824  0.7322  11.00000  0.05    0.14
Q4    1   0.3703  0.6173  0.2487  11.00000  0.05    0.14
Q5    1   0.4264  0.9358  0.3427  11.00000  0.05    0.14
;
_shelx_res_checksum   51373

_shelx_hkl_file
;
  -1   0   0 1157.08   35.90
  -1   0   0 1130.69   35.70
   1   0   0 1141.09   35.60
   1   0   0 1136.89   35.80
  -2   0   0 4331.87  136.89
  -2   0   0 4460.65  137.19
   2   0   0 4536.65  136.69
  -3   0   0  326.67   13.90
  -3   0   0  356.06   14.50
   3   0   0  343.47   13.30
   3   0   0  370.66   13.70
  -4   0   0   79.79    6.20
  -4   0   0   71.49    6.10
   4   0   0   90.09    5.60
   4   0   0   78.79    5.10
  -5   0   0   52.29    6.00
  -5   0   0   50.89    6.00
  -5   0   0   47.50    7.70
   5   0   0   50.19    4.20
   5   0   0   52.39    4.70
  -6   0   0   15.10    4.40
  -6   0   0   14.10    5.30
  -6   0   0   16.40    4.70
   6   0   0   15.40    2.90
   6   0   0   11.50    2.80
  -7   0   0    9.30    4.70
  -7   0   0    1.00    3.30
  -7   0   0    2.60    4.50
  -7   0   0    6.70    6.90
  -8   0   0    6.30    5.50
  -8   0   0    3.70    4.10
  -8   0   0   13.20    5.60
  -8   0   0    0.10    6.20
  -9   0   0    1.70    8.30
  -9   0   0  -12.50    7.90
  -9   0   0    1.20    8.00
  -9   0   0    3.50    7.60
 -10   0   0   13.60   10.90
 -10   0   0    2.20   12.30
 -10  -1  -1   24.80   11.20
 -10  -1  -1    0.20   12.30
  -9  -1  -1    9.70    8.70
  -9  -1  -1   -9.00    8.00
  -9  -1  -1   -9.20    7.00
  -9  -1  -1    6.10    5.20
  -8  -1  -1   -0.10    5.40
  -8  -1  -1    2.80    5.60
  -8  -1  -1    3.50    5.50
  -7  -1  -1    6.90    4.30
  -7  -1  -1    1.20    4.30
  -7  -1  -1   15.40    4.90
  -6  -1  -1    0.80    3.90
  -6  -1  -1    3.30    3.20
  -5  -1  -1    2.90    1.80
  -5  -1  -1   -0.20    2.90
  -4  -1  -1    8.00    2.20
  -4  -1  -1   10.70    3.70
  -4  -1  -1    4.70    1.90
  -3  -1  -1   14.20    2.10
  -3  -1  -1   10.30    3.10
  -3  -1  -1   12.50    2.10
  -2  -1  -1   50.89    4.70
   1   1   1   55.59    3.70
  -1  -1  -1   53.19    3.50
   0   1   1    2.80    0.70
   0   1   1    4.90    0.70
   0   1   1    3.90    0.70
   0   1   1    2.90    0.60
   0  -1  -1    2.30    0.70
   0  -1  -1    2.90    0.70
   0  -1  -1    4.80    0.80
  -1   1   1  414.96   16.50
  -1   1   1  440.46   15.20
  -1   1   1  418.66   16.70
  -1   1   1  425.66   15.20
   1  -1  -1  416.86   15.10
   1  -1  -1  415.06   15.40
   1  -1  -1  433.86   15.70
   1  -1  -1  434.16   16.10
  -2   1   1 6581.44  199.68
  -2   1   1 6473.15  199.18
  -2   1   1 6573.54  197.88
  -2   1   1 6334.47  198.68
   2  -1  -1 6372.76  197.48
   2  -1  -1 6240.68  198.78
   2  -1  -1 6558.54  198.48
  -3   1   1    1.20    1.50
  -3   1   1   -2.40    1.20
  -3   1   1   -0.60    1.30
   3  -1  -1   -0.30    1.20
   3  -1  -1    1.60    1.30
  -4   1   1  533.75   22.10
  -4   1   1  555.24   22.90
  -4   1   1  536.25   23.70
   4  -1  -1  493.45   20.70
   4  -1  -1  565.04   22.30
  -5   1   1    4.40    2.40
  -5   1   1    0.20    2.40
  -5   1   1    2.50    2.90
   5  -1  -1    2.60    1.80
   5  -1  -1    2.90    2.30
  -6   1   1    3.20    3.20
  -6   1   1    3.70    4.20
  -6   1   1   -0.50    3.50
  -6   1   1    5.00    3.50
   6  -1  -1    6.30    2.80
   6  -1  -1    5.00    2.60
  -7   1   1   37.90    7.40
  -7   1   1   40.90    9.40
  -7   1   1   37.60    7.90
   7  -1  -1   59.09    6.80
   7  -1  -1   44.80    5.90
  -8   1   1    5.20    7.00
  -8   1   1   12.20    6.40
  -8   1   1    4.60    6.20
  -8   1   1   -4.20    5.40
   8  -1  -1   -4.00    3.00
   8  -1  -1    0.90    3.30
  -9   1   1    4.50    8.20
  -9   1   1  -11.70    9.60
  -9   1   1  -13.90    7.70
  -9  -2  -2   -4.50    7.80
  -9  -2  -2    8.40    8.10
  -8  -2  -2   18.60    6.30
  -8  -2  -2    5.90    5.40
  -8  -2  -2    3.50    6.00
  -7  -2  -2    5.10    5.60
  -7  -2  -2   10.20    4.60
  -6  -2  -2   41.40    5.80
  -6  -2  -2   42.90    6.10
  -6  -2  -2   46.40    8.60
  -5  -2  -2   15.90    5.30
  -5  -2  -2   16.10    3.40
  -5  -2  -2   13.20    3.00
  -4  -2  -2    5.40    2.90
  -3  -2  -2   35.00    5.30
  -2  -2  -2   43.70    4.20
   1   2   2   63.79    3.80
   1   2   2   63.29    4.30
  -1  -2  -2   74.59    4.30
  -1  -2  -2   65.49    3.90
   0   2   2   -0.40    0.80
   0   2   2    0.50    0.80
   0   2   2    0.60    0.70
   0   2   2    0.50    0.70
   0  -2  -2    0.90    0.90
   0  -2  -2   -0.70    0.80
   0  -2  -2    0.10    0.80
   0  -2  -2    0.80    1.00
  -1   2   2   28.60    3.10
  -1   2   2   26.60    3.00
  -1   2   2   28.00    2.90
   1  -2  -2   23.60    2.80
   1  -2  -2   24.30    3.50
   1  -2  -2   26.20    3.10
   1  -2  -2   28.40    3.90
  -2   2   2    3.70    1.70
  -2   2   2    2.40    1.50
  -2   2   2    1.60    1.40
  -2   2   2    1.10    1.50
   2  -2  -2    0.90    1.30
   2  -2  -2    2.40    1.40
   2  -2  -2    1.00    1.40
   2  -2  -2    0.60    1.30
  -3   2   2  281.87   14.10
  -3   2   2  309.87   13.60
  -3   2   2  307.57   14.80
  -3   2   2  290.57   14.90
   3  -2  -2  307.47   13.80
   3  -2  -2  296.77   13.30
  -4   2   2  311.47   16.60
  -4   2   2  341.47   17.60
  -4   2   2  330.17   16.50
  -4   2   2  323.77   14.80
   4  -2  -2  337.37   15.70
   4  -2  -2  348.87   16.80
   4  -2  -2  345.47   14.50
  -5   2   2   32.30    6.10
  -5   2   2   52.19    8.00
   5  -2  -2   35.60    6.00
  -6   2   2    7.50    4.00
  -6   2   2   12.80    4.70
   6  -2  -2   17.70    4.70
   6  -2  -2   13.20    3.90
  -7   2   2   23.10    7.50
  -7   2   2   35.70    7.40
  -7   2   2   14.60    7.50
   7  -2  -2   17.30    4.50
   7  -2  -2   26.10    5.70
  -8   2   2    6.80    7.30
  -8   2   2    0.20    3.80
  -8   2   2   -1.00    9.00
  -8   2   2    7.40    5.80
   8  -2  -2   11.80    4.60
   8  -2  -2   -0.30    4.40
  -9   2   2    1.30    9.10
  -9   2   2   -4.30    7.70
   9  -2  -2   -3.30    5.80
   9  -2  -2   -1.20    4.90
  -9  -3  -3  -16.90    7.70
  -9  -3  -3   -1.30    5.90
  -9  -3  -3    5.40    7.80
  -8  -3  -3   -5.40    5.00
  -8  -3  -3    7.60    6.40
  -8  -3  -3   -3.80    6.70
  -7  -3  -3   23.80    5.80
  -7  -3  -3   25.70    5.40
  -7  -3  -3    9.20    7.00
  -6  -3  -3   11.00    5.20
  -6  -3  -3   10.30    3.00
  -5  -3  -3   29.20    6.80
  -4  -3  -3  107.39    9.40
  -3  -3  -3    9.70    3.30
   2   3   3   44.10    4.70
  -2  -3  -3   44.10    4.60
  -2  -3  -3   46.40    4.00
   1   3   3   47.60    3.80
   1   3   3   47.70    3.70
  -1  -3  -3   47.10    3.90
  -1  -3  -3   53.39    3.70
   0   3   3   54.99    3.40
   0   3   3   56.29    4.30
   0   3   3   49.20    3.60
   0   3   3   54.59    3.50
   0  -3  -3   49.40    3.80
   0  -3  -3   50.39    3.90
   0  -3  -3   46.50    3.60
   0  -3  -3   49.90    4.40
   0  -3  -3   50.59    5.20
  -1   3   3    3.90    1.60
  -1   3   3   -1.00    1.00
  -1   3   3    1.80    1.40
   1  -3  -3    2.80    1.80
   1  -3  -3    0.40    1.30
   1  -3  -3    1.20    1.60
   1  -3  -3    0.10    1.30
  -2   3   3   12.40    3.50
  -2   3   3   16.40    3.50
  -2   3   3   17.90    3.50
   2  -3  -3   14.30    3.20
   2  -3  -3   10.10    3.00
  -3   3   3   39.70    6.00
  -3   3   3   40.50    5.80
  -3   3   3   46.20    6.40
   3  -3  -3   39.00    5.50
   3  -3  -3   37.80    5.90
   3  -3  -3   47.30    5.40
   3  -3  -3   25.90    4.90
  -4   3   3   82.39    8.10
  -4   3   3   67.39    7.80
  -4   3   3   75.29    7.80
   4  -3  -3   80.59    7.80
   4  -3  -3   71.69    7.10
   4  -3  -3   76.99    6.70
  -5   3   3    6.20    3.80
  -5   3   3    3.00    3.30
  -5   3   3   13.30    4.20
   5  -3  -3   11.40    4.40
   5  -3  -3   12.40    3.20
   5  -3  -3    4.60    3.40
  -6   3   3    4.80    5.00
  -6   3   3   14.30    5.60
  -6   3   3    4.50    3.10
   6  -3  -3   11.60    3.90
   6  -3  -3   13.10    4.60
  -7   3   3    5.50    5.00
  -7   3   3    2.50    4.10
  -7   3   3   -4.90    5.20
   7  -3  -3   -4.50    3.40
   7  -3  -3    1.70    4.10
  -8   3   3   -1.20    5.80
  -8   3   3    4.30    5.30
  -8   3   3   11.40    8.70
  -8   3   3    1.40    8.00
   8  -3  -3   -5.80    5.10
   8  -3  -3    7.60    5.20
  -9   3   3  -20.40    9.70
  -9   3   3    9.00    8.40
   9  -3  -3   -2.00    5.60
  -9  -4  -4   14.90    6.80
  -9  -4  -4   14.60   11.10
  -9  -4  -4    4.20    7.80
  -8  -4  -4   -2.20    6.70
  -8  -4  -4    3.60    4.60
  -7  -4  -4   -5.20    3.10
  -7  -4  -4    3.00    6.50
  -6  -4  -4    0.80    5.10
  -5  -4  -4    4.20    4.20
  -4  -4  -4  135.19   10.90
  -4  -4  -4  117.99    8.00
  -3  -4  -4  139.49    8.50
   2   4   4   26.60    4.10
  -2  -4  -4   26.20    4.10
  -2  -4  -4   33.10    4.30
   1   4   4   18.10    2.80
   1   4   4   32.70    4.30
  -1  -4  -4   21.30    3.00
  -1  -4  -4   22.40    2.90
  -1  -4  -4   30.40    3.80
  -1  -4  -4   28.70    4.20
   0   4   4  153.48    7.40
   0   4   4  143.59    7.20
   0   4   4  174.48    9.10
   0   4   4  153.28    7.70
   0  -4  -4  162.58    8.50
   0  -4  -4  151.98   10.70
   0  -4  -4  156.98   11.00
   0  -4  -4  163.68    8.60
  -1   4   4   40.10    4.10
  -1   4   4   44.70    4.50
  -1   4   4   44.50    4.60
  -1   4   4   49.00    5.10
   1  -4  -4   53.99    5.10
   1  -4  -4   52.99    7.70
   1  -4  -4   70.79   10.30
   1  -4  -4   45.40    5.40
  -2   4   4    0.70    1.90
  -2   4   4    3.30    2.20
  -2   4   4    0.00    2.00
   2  -4  -4    3.80    2.00
   2  -4  -4    1.80    1.80
   2  -4  -4    3.20    2.50
   2  -4  -4    3.50    2.50
  -3   4   4    6.60    2.90
  -3   4   4    9.80    3.40
  -3   4   4    2.90    2.90
   3  -4  -4    3.70    2.50
   3  -4  -4    4.00    2.50
   3  -4  -4    2.70    2.90
   3  -4  -4    3.60    2.90
  -4   4   4   25.10    5.50
  -4   4   4   32.40    6.40
   4  -4  -4   33.60    7.40
   4  -4  -4   34.90    7.20
   4  -4  -4   27.60    5.30
   4  -4  -4   30.80    6.30
  -5   4   4    0.50    3.60
  -5   4   4   -1.70    3.50
  -5   4   4    3.10    3.20
   5  -4  -4    1.20    3.60
   5  -4  -4    2.40    3.70
   5  -4  -4    4.90    3.30
  -6   4   4   -9.10    3.40
  -6   4   4    1.00    2.30
   6  -4  -4   -1.80    3.90
   6  -4  -4    2.90    4.10
   6  -4  -4   -3.50    2.60
  -7   4   4    8.20    5.80
  -7   4   4    5.40    4.00
  -7   4   4   10.90    7.20
   7  -4  -4    2.80    4.80
  -8   4   4   19.80    8.00
  -8   4   4   13.40    8.10
  -9   4   4   -3.10   10.30
  -9   4   4    1.40    8.70
   9  -4  -4    5.70    9.60
   9  -4  -4   -0.60    6.90
  -9  -5  -5   -6.00    9.60
  -9  -5  -5    3.30    6.40
  -9  -5  -5   -4.00    7.30
  -8  -5  -5   -1.50    4.20
  -8  -5  -5   -8.90    6.90
  -7  -5  -5   12.00    7.90
  -7  -5  -5    9.00    5.90
  -6  -5  -5   16.20    6.60
  -6  -5  -5   12.50    4.00
  -5  -5  -5   -0.10    2.30
  -5  -5  -5    2.50    4.10
  -4  -5  -5    1.60    2.20
  -3  -5  -5   -1.20    1.90
  -3  -5  -5    3.90    2.40
   2   5   5    1.30    1.50
   2   5   5    1.50    1.90
  -2  -5  -5    5.00    2.00
  -2  -5  -5    1.10    2.00
   1   5   5  196.88   10.50
   1   5   5  205.88   10.10
  -1  -5  -5  200.48    9.90
  -1  -5  -5  210.88   11.80
  -1  -5  -5  198.38   13.80
  -1  -5  -5  207.28    9.90
  -1  -5  -5  196.48   10.10
   0   5   5  316.87   12.90
   0   5   5  309.57   14.70
   0   5   5  292.97   12.30
   0   5   5  291.17   12.40
   0  -5  -5  299.17   15.50
   0  -5  -5  294.27   17.50
   0  -5  -5  312.37   14.10
  -1   5   5   -0.70    1.70
  -1   5   5   -1.20    1.40
  -1   5   5    0.30    1.90
  -1   5   5   -2.60    1.70
   1  -5  -5    2.90    2.30
   1  -5  -5    2.20    2.70
   1  -5  -5   -1.00    1.90
   1  -5  -5   -1.60    1.90
  -2   5   5   76.99    7.10
  -2   5   5  102.09    8.50
  -2   5   5   77.59    7.50
  -2   5   5   89.49    7.70
   2  -5  -5   81.49    7.60
   2  -5  -5   69.29    8.10
   2  -5  -5   78.19    8.90
   2  -5  -5   83.89    8.20
  -3   5   5   15.00    4.20
  -3   5   5   12.30    3.70
  -3   5   5   14.70    4.50
   3  -5  -5   21.30    5.40
   3  -5  -5   13.00    4.30
   3  -5  -5   23.50    4.70
   3  -5  -5   21.40    5.40
  -4   5   5   63.19    8.80
  -4   5   5   69.99   10.00
   4  -5  -5   52.99    9.00
   4  -5  -5   68.89    9.60
   4  -5  -5   67.79    9.10
   4  -5  -5   61.19   10.50
  -5   5   5   34.60    8.00
  -5   5   5   47.50    8.20
   5  -5  -5   41.90    7.40
   5  -5  -5   43.30    7.50
   5  -5  -5   30.00    7.10
  -6   5   5   -3.20    4.60
  -6   5   5   -0.40    3.20
   6  -5  -5   -0.80    4.40
   6  -5  -5   -0.90    3.60
  -7   5   5   15.50    6.30
  -7   5   5   -5.50    6.60
  -7   5   5    3.90    4.40
   7  -5  -5   13.00    6.00
   7  -5  -5   -2.40    5.50
   7  -5  -5   -2.00    4.00
  -8   5   5   14.60    9.20
  -8   5   5    0.70    7.50
   8  -5  -5   -2.00    6.20
   8  -5  -5   11.50   12.70
  -8  -6  -6   -2.60    5.10
  -8  -6  -6   -3.80    7.90
  -7  -6  -6    5.90    7.30
  -7  -6  -6    7.70    6.20
  -6  -6  -6    3.30    3.90
  -6  -6  -6   16.30    6.70
  -6  -6  -6   -1.00    5.10
  -5  -6  -6   15.00    6.00
  -5  -6  -6    6.20    5.60
  -5  -6  -6   16.20    4.80
  -4  -6  -6    7.00    3.60
  -4  -6  -6    2.50    3.10
  -3  -6  -6    4.10    4.60
  -3  -6  -6   -0.70    2.60
  -3  -6  -6    0.30    3.10
   2   6   6    3.10    2.30
   2   6   6    0.60    2.00
  -2  -6  -6   -1.20    1.70
  -2  -6  -6   -3.00    2.60
  -2  -6  -6   -3.20    2.40
  -2  -6  -6   -2.70    2.10
  -2  -6  -6   -0.60    1.90
   1   6   6   15.70    3.50
   1   6   6   19.20    3.50
  -1  -6  -6   24.80    6.20
  -1  -6  -6   12.30    3.30
  -1  -6  -6   16.00    3.40
  -1  -6  -6   14.80    3.40
  -1  -6  -6   20.50    5.30
   0   6   6    1.90    1.70
   0   6   6   -2.80    1.40
   0   6   6    0.70    1.80
   0   6   6   -0.10    2.00
   0  -6  -6    1.20    2.30
   0  -6  -6    0.90    2.60
   0  -6  -6    2.90    3.30
   0  -6  -6    0.30    2.00
  -1   6   6   24.50    4.60
  -1   6   6   17.80    4.00
  -1   6   6   22.10    3.80
   1  -6  -6   17.90    4.90
   1  -6  -6   23.40    5.00
   1  -6  -6   15.90    4.70
   1  -6  -6   11.60    4.30
  -2   6   6    2.10    2.90
  -2   6   6    7.80    3.10
  -2   6   6    4.50    3.00
  -2   6   6    6.60    3.10
   2  -6  -6    7.50    3.70
   2  -6  -6   -0.30    3.30
   2  -6  -6    5.00    4.00
   2  -6  -6    8.10    4.20
  -3   6   6  203.98   14.10
  -3   6   6  200.68   13.70
   3  -6  -6  196.08   14.80
   3  -6  -6  219.68   16.20
   3  -6  -6  212.78   15.70
  -4   6   6  142.79   12.30
  -4   6   6  124.19   12.00
   4  -6  -6  132.89   12.60
   4  -6  -6  121.89   12.80
   4  -6  -6  126.09   12.50
  -5   6   6    9.90    5.70
   5  -6  -6   17.70    6.40
   5  -6  -6   10.70    5.70
   5  -6  -6    1.40    4.20
  -6   6   6   -1.00    5.10
  -6   6   6   16.60    7.60
  -6   6   6    3.40    4.10
   6  -6  -6    5.70    5.40
   6  -6  -6    8.80    5.50
   6  -6  -6    8.40    5.80
  -7   6   6    3.80    7.00
   7  -6  -6   11.20    6.80
   7  -6  -6   -5.20    5.40
  -8   6   6   23.60   11.60
  -8   6   6   12.90    9.60
  -8  -7  -7    4.90   11.90
  -8  -7  -7  -10.60    8.70
  -8  -7  -7   -4.10    6.40
  -7  -7  -7    0.90    7.30
  -7  -7  -7   -6.00    4.50
  -7  -7  -7   17.10   10.80
  -6  -7  -7    0.30    4.20
  -6  -7  -7   -1.50    5.20
  -6  -7  -7    3.00    7.40
  -5  -7  -7   -3.80    5.70
  -5  -7  -7    2.10    4.40
  -5  -7  -7   -1.50    4.60
  -4  -7  -7    8.30    5.70
  -4  -7  -7    5.90    3.80
  -4  -7  -7    4.50    3.80
  -3  -7  -7   54.59    7.50
  -3  -7  -7   54.69   10.30
  -3  -7  -7   61.29    9.00
   2   7   7    1.60    2.20
   2   7   7   -4.40    2.80
  -2  -7  -7    1.00    4.20
  -2  -7  -7   -1.20    2.10
  -2  -7  -7   -4.80    2.50
  -2  -7  -7    4.10    2.60
  -2  -7  -7    7.40    4.30
  -1  -7  -7   57.89    6.60
  -1  -7  -7   60.19   10.20
  -1  -7  -7   49.30    6.30
  -1  -7  -7   57.19    8.30
   0   7   7    9.90    3.40
   0  -7  -7   15.80    4.50
   0  -7  -7   14.50    5.70
   0  -7  -7   13.70    4.30
   0  -7  -7   19.90    5.30
  -1   7   7    7.60    3.30
  -1   7   7    2.50    2.70
  -1   7   7   -0.10    2.60
   1  -7  -7    2.90    3.40
   1  -7  -7   -5.50    3.40
   1  -7  -7   -2.60    3.20
   1  -7  -7    0.60    3.30
  -2   7   7   65.39    6.90
  -2   7   7   49.60    7.60
   2  -7  -7   52.39    7.90
   2  -7  -7   62.09   10.10
   2  -7  -7   43.60    8.70
   2  -7  -7   51.69    8.90
  -3   7   7    7.70    4.30
  -3   7   7   -1.40    3.60
  -3   7   7    8.00    4.30
  -3   7   7   -0.70    1.60
   3  -7  -7    3.80    4.40
   3  -7  -7    4.60    4.30
   3  -7  -7    0.70    3.90
  -4   7   7   19.70    5.80
  -4   7   7   14.50    5.20
  -4   7   7   12.00    5.70
   4  -7  -7    5.90    5.80
   4  -7  -7   12.70    5.50
   4  -7  -7   15.10    6.30
  -5   7   7    0.00    3.50
  -5   7   7   -5.40   10.30
  -5   7   7    4.00    5.10
   5  -7  -7  -13.30    5.10
   5  -7  -7    7.80    5.70
   5  -7  -7    6.70    6.30
   5  -7  -7    2.40    5.40
  -6   7   7   -4.40    5.90
   6  -7  -7   10.80    6.40
   6  -7  -7  -12.00    5.20
  -7   7   7  -11.90    8.60
  -7   7   7    5.80    9.10
   7  -7  -7   -5.00    7.60
  -7  -8  -8   -1.00    6.00
  -7  -8  -8    7.60   11.10
  -7  -8  -8    5.00    9.20
  -6  -8  -8    2.90    9.70
  -6  -8  -8    6.10    5.90
  -6  -8  -8   -0.90    6.90
  -5  -8  -8  -12.50    6.70
  -5  -8  -8    3.60    4.80
  -5  -8  -8    3.90    5.00
  -4  -8  -8    3.50    5.70
  -4  -8  -8   -3.10    6.30
  -4  -8  -8   12.10    5.20
  -3  -8  -8   40.60    8.10
  -3  -8  -8   30.00    6.30
  -3  -8  -8   50.99   17.50
  -3  -8  -8   36.80    5.60
  -2  -8  -8   42.40   10.10
  -2  -8  -8   42.80    8.30
  -2  -8  -8   54.39    6.70
  -2  -8  -8   41.90    6.40
  -2  -8  -8   60.69   11.50
  -1  -8  -8   30.40    7.50
  -1  -8  -8   29.80    5.70
  -1  -8  -8   42.80   10.40
   0   8   8    5.40    2.50
   0  -8  -8   12.00    4.40
   0  -8  -8   10.00    5.30
   0  -8  -8    5.00    4.70
   0  -8  -8   17.50    5.20
  -1   8   8   -0.50    3.40
  -1   8   8    0.30    1.70
  -1   8   8   -2.00    3.30
   1  -8  -8   -0.60    4.10
   1  -8  -8    4.40    4.00
   1  -8  -8    3.30    4.60
   1  -8  -8   -3.50    3.80
  -2   8   8   -4.10    4.20
  -2   8   8   -1.40    3.70
   2  -8  -8   -1.20    4.00
   2  -8  -8    5.80    4.70
   2  -8  -8   -1.90    3.60
  -3   8   8    9.10    6.70
  -3   8   8    9.60    4.60
  -3   8   8   -0.50    4.60
  -3   8   8   -3.50    5.00
   3  -8  -8   -0.40    4.90
   3  -8  -8    8.80    5.80
   3  -8  -8   14.50    6.00
   3  -8  -8   -0.50    5.00
  -4   8   8    5.10    6.00
  -4   8   8   -0.50    3.10
  -4   8   8  -11.00    4.70
  -4   8   8   -5.30    5.10
   4  -8  -8   -4.40    5.30
   4  -8  -8    2.10    5.20
   4  -8  -8   13.50    6.10
   4  -8  -8   -2.60    5.40
  -5   8   8   -1.20    6.10
  -5   8   8   -1.70    6.90
  -5   8   8   11.50    6.80
   5  -8  -8  -11.90    6.60
   5  -8  -8   -2.00    6.50
   5  -8  -8   -5.70    6.60
  -6   8   8    3.60    7.80
   6  -8  -8    0.30    8.00
   6  -8  -8    5.20    7.30
  -6  -9  -9   -6.70    7.90
  -6  -9  -9  -10.10   10.10
  -6  -9  -9   -4.30    6.60
  -5  -9  -9   14.60    9.30
  -5  -9  -9    1.40    6.40
  -5  -9  -9    1.20    6.70
  -4  -9  -9   26.50   10.40
  -4  -9  -9   18.50    6.70
  -4  -9  -9   17.50    6.30
  -3  -9  -9    4.20    6.70
  -3  -9  -9   12.50    4.70
  -3  -9  -9    9.90    5.20
  -3  -9  -9   13.70    5.60
  -3  -9  -9   20.50    8.00
   2   9   9    0.90    2.50
  -2  -9  -9    3.10    4.10
  -2  -9  -9   -2.80    5.30
  -2  -9  -9   -4.30    3.80
  -2  -9  -9   -2.90    4.20
   1   9   9   -1.10    1.90
  -1  -9  -9    7.80    4.80
  -1  -9  -9    3.40    4.40
  -1  -9  -9   -2.20    4.00
  -1  -9  -9    2.00    5.80
   0   9   9    3.70    3.40
   0  -9  -9   16.70    6.70
   0  -9  -9    6.10    5.00
   0  -9  -9   11.10    5.80
   0  -9  -9   14.10    5.80
  -1   9   9   19.00    5.10
  -1   9   9   16.50    5.00
   1  -9  -9   15.20    6.40
   1  -9  -9   27.10    6.80
   1  -9  -9   16.70    7.90
   1  -9  -9   12.20    6.20
  -2   9   9   38.50    8.30
   2  -9  -9   40.50    9.10
   2  -9  -9   47.20   11.30
   2  -9  -9   30.80    9.50
   2  -9  -9   38.00   11.80
  -3   9   9   -6.20   11.40
  -3   9   9   -8.10    6.40
   3  -9  -9   -8.60    5.70
   3  -9  -9   -1.80    6.70
   3  -9  -9   12.10    8.10
   3  -9  -9   -6.50    5.40
  -4   9   9    8.50    8.30
  -4   9   9    6.80    5.80
  -4   9   9    3.80    6.50
   4  -9  -9  -13.80    6.70
   4  -9  -9    0.30    6.40
   4  -9  -9    6.10    7.40
  -5   9   9   20.30    8.80
  -5   9   9    0.20    7.10
   5  -9  -9   -6.40    8.20
  -5 -10 -10   -4.40   12.00
  -5 -10 -10   14.90    9.10
  -5 -10 -10    3.90    8.50
  -4 -10 -10   -2.70   10.50
  -4 -10 -10   -3.00    6.60
  -4 -10 -10   -0.30    4.50
  -4 -10 -10   11.40    7.00
  -3 -10 -10   -2.30    7.00
  -3 -10 -10    7.00    4.80
  -3 -10 -10   14.00    5.40
  -3 -10 -10    2.40    9.30
   2  10  10    1.30    3.10
  -2 -10 -10   -7.00    6.30
  -2 -10 -10    0.50    4.90
  -2 -10 -10    2.00    5.40
  -2 -10 -10   -1.30    7.90
   1  10  10    0.90    2.60
  -1 -10 -10   -7.20    7.30
  -1 -10 -10    2.70    5.40
  -1 -10 -10   -1.00    6.40
  -1 -10 -10  -13.10    5.70
   0  10  10    1.80    2.90
   0 -10 -10   -7.90    7.10
   0 -10 -10    2.40    6.00
   0 -10 -10    2.60    7.40
   0 -10 -10    4.70    5.70
   1 -10 -10   -3.90    5.90
   1 -10 -10  -11.60    5.90
   1 -10 -10  -12.70    5.90
   1 -10 -10   12.00    6.90
  -2  10  10   15.60    6.80
  -2  10  10   -0.70    7.60
   2 -10 -10   12.70    8.30
   2 -10 -10    2.10    7.10
   2 -10 -10    2.00    7.00
  -3  10  10  -13.10    7.10
  -3  10  10   14.80   12.00
   3 -10 -10   11.60    7.90
   3 -10 -10    0.80    8.30
   3 -10 -10    2.70    7.90
  -4  10  10   30.10   13.10
  -4  10  10    4.60    9.30
   4 -10 -10    3.20    9.60
   4 -10 -10   13.70   10.30
   4 -10 -10   -0.10    9.30
  -3 -11 -11   -5.00   10.90
  -3 -11 -11  -12.00   10.50
  -3 -11 -11   -1.40    6.80
  -3 -11 -11    5.30    8.70
  -2 -11 -11    6.30   10.70
  -2 -11 -11   -4.10   12.40
  -2 -11 -11   -3.40    9.40
  -2 -11 -11   -4.30    7.10
  -1 -11 -11    6.10    7.40
  -1 -11 -11    2.70    7.80
  -1 -11 -11    6.00   11.40
  -1 -11 -11    6.10    8.90
   0 -11 -11   -0.20    7.30
   0 -11 -11    9.60    9.00
   0 -11 -11    0.20    7.70
   1 -11 -11    6.90   16.10
   1 -11 -11  -11.00    7.90
   2 -11 -11   -2.20    9.10
   2 -11 -11    3.80    9.50
   2 -11 -10    0.20    8.40
   2 -11 -10    7.00   10.70
   2 -11 -10    2.80    9.10
   1 -11 -10    6.80    8.30
   1 -11 -10  -13.80    7.40
   0 -11 -10   11.60    8.20
   0 -11 -10   -1.80    7.10
   0 -11 -10   -1.90    7.60
  -1 -11 -10   -0.10    7.00
  -1 -11 -10   14.10    7.50
  -1 -11 -10   -7.00    7.80
  -2 -11 -10   -5.40    7.10
  -2 -11 -10   12.50    8.20
  -2 -11 -10    8.20    6.70
  -3 -11 -10  -16.70    7.60
  -3 -11 -10   -9.50    6.60
  -3 -11 -10    6.70   12.80
  -3 -11 -10   -1.70    6.70
   4 -10  -9   -0.60    9.50
   4 -10  -9   12.30    9.70
   4 -10  -9  -10.70    8.40
  -4  10   9   11.50    9.00
  -4  10   9   18.80   11.60
   3 -10  -9    2.90    6.60
   3 -10  -9   -0.20    7.20
   3 -10  -9    3.10    8.50
  -3  10   9   -5.10    6.80
   2 -10  -9    3.90    6.90
   2 -10  -9    1.00    6.70
   2 -10  -9   -5.10    8.90
   2 -10  -9    1.90    7.40
  -2  10   9   21.80    7.80
  -2  10   9    1.70    5.40
   1 -10  -9    6.10    6.80
   1 -10  -9    7.20    7.00
   1 -10  -9   -9.60    5.30
   1 -10  -9   -4.60    6.20
  -1  10   9    1.80    4.00
   0 -10  -9   17.70    7.60
   0 -10  -9    7.90    6.60
   0 -10  -9    1.70    5.40
   0 -10  -9   -2.90    6.20
   0  10   9    1.80    2.60
  -1 -10  -9    1.50    6.80
  -1 -10  -9    1.90    5.80
  -1 -10  -9    6.20    5.70
  -1 -10  -9   -0.60    4.80
   1  10   9    0.70    2.40
  -2 -10  -9   -7.00    5.00
  -2 -10  -9   -2.30    5.20
  -2 -10  -9    7.30    7.40
  -2 -10  -9    3.60    6.60
   2  10   9   -1.00    3.40
  -3 -10  -9    3.40    6.90
  -3 -10  -9    5.50    4.80
  -3 -10  -9   -2.80    4.80
  -3 -10  -9    1.70    8.40
  -4 -10  -9   -3.20    6.30
  -4 -10  -9   -3.50    9.50
  -5 -10  -9    4.80    7.40
  -5 -10  -9   -0.60    7.80
   5  -9  -8   -9.10    7.70
   5  -9  -8   -1.20    8.10
   5  -9  -8   16.70    9.20
  -5   9   8    7.30    8.10
  -5   9   8    1.80    7.60
  -5   9   8    5.30    7.40
   4  -9  -8   -0.60    6.60
   4  -9  -8    3.10    8.20
   4  -9  -8   11.00    7.70
  -4   9   8   -0.10    5.10
  -4   9   8  -18.70    6.10
  -4   9   8   10.10    8.30
   3  -9  -8   -6.50    5.20
   3  -9  -8   -3.80    6.30
   3  -9  -8  -12.50    5.50
   3  -9  -8   -3.90    6.60
  -3   9   8    9.70    6.40
  -3   9   8   -3.60    2.80
  -3   9   8    0.20    6.20
   2  -9  -8   14.10    6.60
   2  -9  -8    6.30    6.10
   2  -9  -8    2.50    5.50
   2  -9  -8   -0.60    5.50
  -2   9   8   15.40    6.00
  -2   9   8    9.00    5.70
  -2   9   8   -0.10    2.70
   1  -9  -8   -4.60    5.40
   1  -9  -8    2.50    5.10
   1  -9  -8   -1.30    4.80
   1  -9  -8    2.40    5.00
  -1   9   8    0.10    2.80
  -1   9   8   -0.30    3.60
   0  -9  -8   38.80    6.80
   0  -9  -8   24.40    8.40
   0  -9  -8   19.30    6.40
   0  -9  -8   23.70    8.50
  -1  -9  -8    0.00    5.30
  -1  -9  -8    4.30    4.10
  -1  -9  -8    2.40    4.50
  -1  -9  -8    9.20    5.50
  -2  -9  -8    9.30    6.30
  -2  -9  -8    1.80    5.10
  -2  -9  -8   -4.50    3.80
  -2  -9  -8    5.00    4.10
  -3  -9  -8   14.70    8.30
  -3  -9  -8   22.00    7.30
  -3  -9  -8   20.40    5.00
  -4  -9  -8    0.00    8.00
  -4  -9  -8    6.70    5.40
  -4  -9  -8    5.20    6.40
  -5  -9  -8   -3.70    8.50
  -5  -9  -8    6.80    5.70
  -5  -9  -8   -3.10    6.10
  -6  -9  -8    7.90    7.10
  -6  -9  -8   -7.00   10.70
  -6  -9  -8   -1.50    8.80
   6  -8  -7   -1.20    7.20
   6  -8  -7   13.80    7.50
  -6   8   7   -3.60    7.70
  -6   8   7   -1.20    7.40
   5  -8  -7   -2.90    5.90
   5  -8  -7    1.20    6.10
   5  -8  -7    4.60    6.80
  -5   8   7    2.60    6.30
  -5   8   7    2.50    7.70
  -5   8   7   -8.30    5.50
   4  -8  -7   13.80    6.50
   4  -8  -7   11.30    6.00
   4  -8  -7   15.10    6.40
   4  -8  -7    4.70    6.60
  -4   8   7   14.60    5.90
  -4   8   7    5.20    4.00
  -4   8   7   -0.20    5.00
   3  -8  -7    5.90    5.60
   3  -8  -7    4.70    5.20
   3  -8  -7   11.50    6.10
   3  -8  -7   10.00    6.80
  -3   8   7    6.70    5.20
  -3   8   7    7.50    4.00
  -3   8   7    7.90    3.80
  -3   8   7    8.50    4.90
   2  -8  -7   -0.70    4.00
   2  -8  -7   -2.60    4.60
   2  -8  -7    5.80    4.60
   2  -8  -7    3.50    6.40
  -2   8   7    7.70    4.60
  -2   8   7    1.10    4.10
   1  -8  -7   43.30    9.00
   1  -8  -7   66.69   11.10
   1  -8  -7   44.80    7.70
   1  -8  -7   45.90    8.30
  -1   8   7   54.99    7.20
  -1   8   7   55.59    7.10
   0  -8  -7   34.90    8.00
   0  -8  -7   44.70    7.00
   0  -8  -7   50.89   10.80
   0  -8  -7   42.80    7.40
  -1  -8  -7   -0.60    4.20
  -1  -8  -7   -0.90    3.40
  -1  -8  -7    1.50    3.10
  -1  -8  -7    0.10    3.30
   1   8   7    0.00    1.80
  -2  -8  -7   29.60    8.10
  -2  -8  -7   26.50    7.30
  -2  -8  -7   20.70    4.50
  -3  -8  -7    4.50    4.20
  -3  -8  -7   13.40    5.20
  -3  -8  -7    2.50    5.40
  -4  -8  -7    3.50    4.30
  -4  -8  -7   10.30    4.60
  -4  -8  -7   11.70    7.10
  -5  -8  -7   -1.80    4.00
  -5  -8  -7  -10.70   11.80
  -6  -8  -7   12.30    6.40
  -6  -8  -7  -10.60    8.30
  -6  -8  -7   -0.40    6.70
  -7  -8  -7   -9.40   10.60
  -7  -8  -7    9.40    8.70
  -7  -8  -7   -7.30    6.10
   7  -7  -6    5.70    7.60
  -7   7   6    6.20    8.00
  -7   7   6    2.30    9.00
   6  -7  -6   14.90    7.60
   6  -7  -6    9.90    6.60
  -6   7   6   23.10   12.10
  -6   7   6    7.90    6.40
   5  -7  -6    3.70    5.10
   5  -7  -6    7.10    5.70
   5  -7  -6    6.30    6.10
   5  -7  -6    0.30    5.20
  -5   7   6    1.60    3.90
  -5   7   6   -0.60    7.10
  -5   7   6   -0.10    4.80
   4  -7  -6    8.10    4.70
   4  -7  -6    4.60    5.00
   4  -7  -6    4.30    4.60
  -4   7   6    8.00    5.10
  -4   7   6    9.00    5.50
   3  -7  -6    5.30    4.50
   3  -7  -6   -1.60    4.20
   3  -7  -6    5.70    5.30
   3  -7  -6   -1.20    4.20
  -3   7   6    0.30    4.00
  -3   7   6    4.80    3.50
  -3   7   6    9.00    4.40
  -3   7   6   -0.90    2.40
   2  -7  -6   16.10    5.20
   2  -7  -6   18.10    6.30
   2  -7  -6   15.50    5.40
   2  -7  -6   12.40    5.40
  -2   7   6    9.10    4.20
  -2   7   6   11.40    4.10
   1  -7  -6    0.30    3.60
   1  -7  -6   -1.90    2.90
   1  -7  -6   -1.50    3.00
   1  -7  -6   -0.90    3.00
  -1   7   6   -3.70    2.00
  -1   7   6    4.80    2.60
  -1   7   6    1.10    3.00
   0  -7  -6   22.90    5.30
   0  -7  -6   20.00    4.50
   0  -7  -6   25.90    6.40
   0  -7  -6    8.20    5.00
   0   7   6   14.20    3.80
  -1  -7  -6    2.50    2.40
  -1  -7  -6    0.10    2.40
  -1  -7  -6    2.00    2.30
  -1  -7  -6   -1.10    3.10
   1   7   6   -1.10    1.90
  -2  -7  -6   25.90    4.30
  -2  -7  -6   15.10    4.80
  -2  -7  -6   10.40    4.70
  -2  -7  -6   26.60    7.10
  -2  -7  -6   25.90    4.10
   2   7   6   17.40    3.70
  -3  -7  -6   37.70    9.30
  -3  -7  -6   35.80    7.00
  -3  -7  -6   45.10    6.60
  -4  -7  -6   10.60    6.10
  -4  -7  -6   13.50    4.30
  -4  -7  -6   17.70    4.70
  -5  -7  -6   10.70    6.20
  -5  -7  -6   -7.70    4.00
  -5  -7  -6   -0.70    3.90
  -6  -7  -6   12.10    6.10
  -6  -7  -6   -1.40    7.10
  -7  -7  -6   21.00    9.40
  -7  -7  -6   12.20    7.10
  -8  -7  -6    2.80    9.60
  -8  -7  -6  -12.00   11.40
  -8  -7  -6  -12.10    5.60
   8  -6  -5    1.00    5.70
   8  -6  -5  -11.50    7.00
  -8   6   5   16.40    9.00
  -8   6   5    0.20   10.60
   7  -6  -5   -3.10    6.30
   7  -6  -5   -5.60    5.40
  -7   6   5    2.30    6.30
  -7   6   5  -13.70    6.70
   6  -6  -5    4.30    5.00
   6  -6  -5   -5.30    4.20
   6  -6  -5   -3.90    5.10
  -6   6   5   -0.40    6.50
  -6   6   5   -5.90    4.80
  -6   6   5    2.20    4.10
   5  -6  -5   -1.60    3.80
   5  -6  -5    1.10    4.20
  -5   6   5    6.90    4.40
   4  -6  -5    0.80    4.10
   4  -6  -5   -2.30    3.70
   4  -6  -5   -0.50    3.40
  -4   6   5    3.00    4.30
  -4   6   5    4.10    4.20
  -4   6   5    5.30    4.60
   3  -6  -5   11.30    4.50
   3  -6  -5   18.30    5.00
   3  -6  -5    9.00    5.00
   3  -6  -5   15.70    5.20
  -3   6   5   16.40    4.80
  -3   6   5   16.60    5.10
  -3   6   5   10.90    3.60
   2  -6  -5  115.39   10.40
   2  -6  -5  108.39    9.50
   2  -6  -5   89.29   10.40
   2  -6  -5  107.89   10.10
  -2   6   5  103.19    8.90
  -2   6   5   99.79    9.10
  -2   6   5  105.19    8.80
  -2   6   5   99.89    7.70
   1  -6  -5   -0.70    2.70
   1  -6  -5    0.20    2.60
   1  -6  -5    4.70    3.10
   1  -6  -5    2.50    2.60
  -1   6   5    3.60    2.40
  -1   6   5    0.10    2.20
  -1   6   5    1.80    2.20
   0  -6  -5   40.60    6.60
   0  -6  -5   48.80    9.40
   0  -6  -5   41.40    5.80
   0  -6  -5   41.70    6.20
   0   6   5   43.60    5.90
  -1  -6  -5   46.80    6.50
  -1  -6  -5   75.89   11.20
  -1  -6  -5   43.60    5.70
  -1  -6  -5   42.50    4.90
   1   6   5   44.10    5.00
  -2  -6  -5    5.10    2.10
  -2  -6  -5    1.80    3.50
  -2  -6  -5    2.80    2.90
   2   6   5    3.20    2.20
  -3  -6  -5   19.60    4.40
  -3  -6  -5   19.90    6.20
  -3  -6  -5   20.00    4.40
  -4  -6  -5    7.60    3.80
  -4  -6  -5   11.50    4.00
  -4  -6  -5   14.60    5.40
  -5  -6  -5   49.50    7.20
  -5  -6  -5   55.29    8.80
  -5  -6  -5   74.99   11.10
  -6  -6  -5    0.00    5.90
  -6  -6  -5    1.60    4.00
  -6  -6  -5   -6.70    4.60
  -7  -6  -5   -3.00    7.50
  -7  -6  -5    5.50    4.40
  -7  -6  -5    7.60    7.20
  -8  -6  -5    5.90    5.10
  -8  -6  -5  -17.70    7.40
   8  -5  -4    8.80    8.60
   8  -5  -4    4.00    6.90
  -8   5   4    0.60    7.90
  -8   5   4    1.30    9.10
   7  -5  -4    0.70    5.10
   7  -5  -4    5.60    5.80
   7  -5  -4   -3.10    3.50
  -7   5   4   12.80    6.10
  -7   5   4   11.90    7.20
  -7   5   4    1.70    3.90
  -7   5   4   -8.20    5.70
   6  -5  -4   -0.40    4.50
   6  -5  -4   -3.00    3.10
  -6   5   4  -10.30    3.90
   5  -5  -4    8.30    4.80
   5  -5  -4   10.30    4.50
  -5   5   4   10.80    5.10
  -5   5   4   16.70    5.50
   4  -5  -4   16.60    4.90
   4  -5  -4   10.20    3.80
   4  -5  -4    6.60    3.80
   4  -5  -4   12.90    5.00
  -4   5   4   14.40    4.90
  -4   5   4   12.80    4.50
  -4   5   4    6.90    3.50
   3  -5  -4   48.50    7.80
   3  -5  -4   64.29    8.80
   3  -5  -4   74.39    8.70
   3  -5  -4   51.29    8.30
  -3   5   4   51.59    7.50
  -3   5   4   59.99    7.00
  -3   5   4   70.99    9.10
   2  -5  -4   44.20    7.20
   2  -5  -4   66.49    6.80
   2  -5  -4   64.59    7.40
   2  -5  -4   59.69    8.50
  -2   5   4   64.79    6.70
  -2   5   4   71.09    7.20
  -2   5   4   52.59    7.10
   1  -5  -4  256.37   12.90
   1  -5  -4  243.48   15.40
   1  -5  -4  218.18   13.40
   1  -5  -4  231.38   13.10
  -1   5   4  226.88   10.40
  -1   5   4  215.88   11.50
  -1   5   4  252.17   13.20
   0  -5  -4    8.50    3.10
   0  -5  -4    5.20    3.00
   0  -5  -4   10.20    2.70
   0  -5  -4    7.20    2.70
   0   5   4    6.20    2.50
   0   5   4    9.40    2.20
   0   5   4    6.20    2.00
  -1  -5  -4   -2.10    1.40
  -1  -5  -4    1.00    1.50
  -1  -5  -4    2.80    1.50
  -1  -5  -4    3.40    2.90
   1   5   4    0.60    1.80
  -2  -5  -4   10.80    3.80
  -2  -5  -4   17.00    3.40
  -2  -5  -4   26.00    4.90
   2   5   4   13.10    2.70
  -3  -5  -4    2.30    3.00
  -3  -5  -4    3.00    2.30
  -4  -5  -4   29.00    6.20
  -4  -5  -4   17.00    4.40
  -4  -5  -4   23.60    4.60
  -5  -5  -4   -0.40    3.70
  -5  -5  -4   -1.10    2.30
  -5  -5  -4    6.10    4.20
  -6  -5  -4   -0.20    4.60
  -6  -5  -4   13.80    4.10
  -6  -5  -4   11.50    6.80
  -7  -5  -4   16.70    4.50
  -7  -5  -4   18.80    8.60
  -8  -5  -4  -17.90    7.70
  -9  -5  -4   -0.80   10.50
   9  -4  -3    7.10    9.50
   9  -4  -3   -7.00    6.60
  -9   4   3    1.70    9.00
  -9   4   3   -0.90   10.80
   8  -4  -3    4.70    5.40
  -8   4   3    8.70    6.70
  -8   4   3   -2.70    7.80
  -7   4   3    2.90    6.30
  -7   4   3    2.00    6.80
  -7   4   3    1.60    4.00
  -7   4   3    1.70    4.40
   6  -4  -3    9.30    4.80
   6  -4  -3    8.90    3.40
   6  -4  -3    5.50    4.60
  -6   4   3    6.40    5.00
  -6   4   3    5.70    3.60
   5  -4  -3   34.10    6.10
   5  -4  -3   28.80    6.20
  -5   4   3   33.00    7.40
  -5   4   3   43.50    8.50
   4  -4  -3   -6.10    2.60
   4  -4  -3    1.60    2.50
   4  -4  -3   -0.60    2.40
  -4   4   3   -0.10    2.40
  -4   4   3    1.40    2.60
  -4   4   3   -0.20    3.10
   3  -4  -3    5.50    3.20
   3  -4  -3    0.20    2.00
   3  -4  -3    4.20    2.60
   3  -4  -3    3.60    2.20
  -3   4   3    2.30    2.30
  -3   4   3    2.50    2.30
  -3   4   3    5.50    2.50
   2  -4  -3  201.48   12.40
   2  -4  -3  211.18   11.80
   2  -4  -3  195.68   12.50
   2  -4  -3  254.87   14.00
  -2   4   3  221.98   12.30
  -2   4   3  213.18   11.80
  -2   4   3  226.98   12.10
   1  -4  -3   15.80    4.10
   1  -4  -3   14.80    3.40
   1  -4  -3   19.60    3.80
   1  -4  -3   14.70    3.80
  -1   4   3   21.50    3.70
  -1   4   3   19.10    3.00
  -1   4   3   16.20    3.30
  -1   4   3   20.10    4.20
   0  -4  -3  302.07   13.20
   0  -4  -3  312.37   14.30
   0  -4  -3  247.48   21.30
   0  -4  -3  322.67   13.30
   0   4   3  298.47   12.00
   0   4   3  302.57   13.60
   0   4   3  326.47   12.30
  -1  -4  -3   43.50    4.40
  -1  -4  -3   45.30    3.60
  -1  -4  -3   40.50    3.30
   1   4   3   41.50    3.90
   1   4   3   42.70    3.70
  -2  -4  -3  427.06   17.70
  -2  -4  -3  455.35   17.90
  -3  -4  -3   22.50    4.30
  -3  -4  -3   20.90    3.70
  -4  -4  -3   89.09    6.60
  -4  -4  -3   89.79    8.70
  -5  -4  -3    5.00    3.40
  -6  -4  -3    8.80    4.80
  -8  -4  -3   18.10    8.80
  -8  -4  -3    0.80    7.50
  -8  -4  -3   34.20    8.50
  -9  -4  -3    8.40    7.30
  -9  -4  -3    1.90   10.60
  -9  -4  -3   13.70    6.00
   9  -3  -2   -3.20    5.20
  -9   3   2  -17.90    8.90
  -9   3   2    7.10    8.80
   8  -3  -2   -1.50    5.00
   8  -3  -2    2.80    4.80
  -8   3   2    2.60    7.60
  -8   3   2   -5.00    5.70
  -8   3   2    3.20    7.50
  -8   3   2    2.20    3.80
   7  -3  -2    5.80    4.50
   7  -3  -2    5.10    4.20
  -7   3   2    6.20    3.80
  -7   3   2   14.60    6.50
  -7   3   2   20.10    6.00
  -7   3   2   14.00    7.70
   6  -3  -2   10.30    4.10
   6  -3  -2    2.20    3.50
  -6   3   2    0.00    4.70
  -6   3   2   -1.20    2.50
  -6   3   2    8.40    4.60
   5  -3  -2   13.50    4.40
  -5   3   2    7.70    3.90
  -5   3   2   18.40    5.50
  -5   3   2   10.50    4.40
  -5   3   2   13.10    3.90
   4  -3  -2   74.59    7.50
   4  -3  -2   64.39    6.40
   4  -3  -2   65.39    6.80
  -4   3   2   67.89    6.80
  -4   3   2   67.09    7.60
  -4   3   2   89.29    8.50
  -4   3   2   76.19    7.50
   3  -3  -2  116.79    8.40
   3  -3  -2  107.49    8.10
   3  -3  -2  122.19    9.40
   3  -3  -2  104.69    8.50
  -3   3   2  105.59    8.20
  -3   3   2  123.69    9.10
  -3   3   2  127.19    8.80
  -3   3   2  116.39    8.70
   2  -3  -2  136.89    9.00
   2  -3  -2  129.49    9.20
   2  -3  -2  131.39    8.90
   2  -3  -2  125.19    8.20
  -2   3   2  139.09    8.80
  -2   3   2  144.19    9.00
  -2   3   2  138.19    8.60
  -2   3   2  137.49    8.30
   1  -3  -2  131.29    7.40
   1  -3  -2  116.79    7.40
   1  -3  -2  135.39    8.10
   1  -3  -2  129.49    8.60
  -1   3   2  144.69    7.60
  -1   3   2  135.19    7.70
  -1   3   2  128.19    7.20
  -1   3   2  127.89    8.40
   0  -3  -2  184.78    9.00
   0  -3  -2  188.78    8.40
   0  -3  -2  178.18   10.40
   0  -3  -2  187.68    8.40
   0   3   2  179.18    7.70
   0   3   2  187.58    7.80
   0   3   2  180.18    8.70
  -1  -3  -2   60.69    3.90
  -1  -3  -2   61.89    4.30
  -1  -3  -2   63.59    5.70
   1   3   2   61.69    4.00
   1   3   2   60.59    4.30
  -2  -3  -2  180.88    8.40
  -2  -3  -2  181.48    9.60
  -3  -3  -2   10.40    3.20
  -4  -3  -2   10.50    3.70
  -5  -3  -2   15.10    5.20
  -6  -3  -2   11.20    3.70
  -6  -3  -2   14.00    3.20
  -6  -3  -2   11.40    5.30
  -7  -3  -2   28.90    8.70
  -7  -3  -2   50.69    7.00
  -7  -3  -2   46.00    7.10
  -8  -3  -2    1.10    6.40
  -8  -3  -2    9.50    6.20
  -8  -3  -2    4.80    5.00
  -9  -3  -2   -2.20    7.60
  -9  -3  -2    1.40    9.00
  -9  -3  -2   -3.80    7.40
   9  -2  -1   -5.30    5.90
   9  -2  -1    2.00    4.50
  -9   2   1    7.10    9.30
  -9   2   1   10.70    8.50
   8  -2  -1    2.00    3.80
   8  -2  -1   -6.90    4.30
  -8   2   1    6.00    4.40
  -8   2   1    4.70    5.60
  -8   2   1    3.20    5.90
   7  -2  -1   10.60    4.30
   7  -2  -1    8.90    3.80
  -7   2   1    7.30    4.90
  -7   2   1   16.50    5.50
  -7   2   1    5.10    6.00
  -7   2   1    2.00    2.90
   6  -2  -1    5.70    3.10
   6  -2  -1    4.30    2.70
  -6   2   1    0.80    3.50
  -6   2   1    6.60    3.30
  -6   2   1   -1.80    2.60
  -6   2   1   -2.40    3.70
   5  -2  -1   10.20    3.40
   5  -2  -1   16.40    3.30
   5  -2  -1   13.20    4.10
  -5   2   1    9.40    3.80
  -5   2   1   11.50    4.50
   4  -2  -1   78.99    5.70
   4  -2  -1   66.69    6.20
   4  -2  -1   76.59    6.90
  -4   2   1   74.09    7.00
  -4   2   1   65.89    5.80
  -4   2   1   59.29    6.80
  -4   2   1   69.59    7.40
   3  -2  -1   23.70    5.30
   3  -2  -1   31.20    4.60
   3  -2  -1   32.80    4.50
  -3   2   1   31.30    4.90
  -3   2   1   30.20    4.40
  -3   2   1   21.00    4.10
  -3   2   1   29.50    4.80
   2  -2  -1    1.90    1.70
   2  -2  -1    2.90    1.50
   2  -2  -1   -0.10    1.20
   2  -2  -1    3.20    1.50
  -2   2   1    2.90    1.50
  -2   2   1    0.70    1.30
  -2   2   1    3.20    1.60
  -2   2   1   -0.30    1.00
   1  -2  -1  239.38   10.80
   1  -2  -1  227.98   10.90
   1  -2  -1  249.97   10.70
   1  -2  -1  248.88   10.40
  -1   2   1  249.68   10.50
  -1   2   1  230.78   11.00
  -1   2   1  242.68   10.70
  -1   2   1  237.58   10.20
   0  -2  -1   11.70    1.90
   0  -2  -1   22.10    3.00
   0  -2  -1   13.90    3.00
   0  -2  -1   15.60    1.80
   0   2   1   15.70    2.10
   0   2   1   13.10    1.70
   0   2   1   14.00    2.80
   0   2   1   13.80    1.80
  -1  -2  -1  220.08    8.50
  -1  -2  -1  218.38    8.90
   1   2   1  218.18    8.40
  -2  -2  -1  334.87   14.60
  -3  -2  -1   21.80    4.30
  -4  -2  -1  196.18   13.10
  -5  -2  -1    2.60    2.00
  -5  -2  -1   -1.20    2.90
  -5  -2  -1   -2.20    1.90
  -6  -2  -1   75.29    6.90
  -6  -2  -1   67.09   10.70
  -6  -2  -1   69.09    7.30
  -7  -2  -1   46.80   10.00
  -7  -2  -1   41.50    6.90
  -7  -2  -1   52.29    7.80
  -8  -2  -1    7.20    6.00
  -8  -2  -1   20.80    6.70
  -8  -2  -1   12.10    5.40
  -9  -2  -1   -3.10    7.70
  -9  -2  -1   -0.80    6.60
 -10  -2  -1   -6.10    9.40
  -9   1   0  -10.30    7.40
  -9   1   0    8.70    8.60
   8  -1   0    8.90    3.90
   8  -1   0   12.50    4.30
  -8   1   0    5.90    6.30
  -8   1   0    5.30    6.90
  -8   1   0    5.80    6.00
  -8   1   0    4.30    4.70
   7  -1   0    1.60    2.80
   7  -1   0    6.40    3.40
  -7   1   0    0.00    4.10
  -7   1   0    0.10    5.30
  -7   1   0    2.10    2.80
  -7   1   0    5.80    4.60
   6  -1   0   50.09    5.80
   6  -1   0   51.69    6.00
  -6   1   0   57.39    9.60
  -6   1   0   37.80    6.70
  -6   1   0   48.90    7.70
   5  -1   0   10.90    3.10
   5  -1   0   10.00    2.90
  -5   1   0   11.70    3.50
  -5   1   0   10.30    3.90
  -5   1   0    5.60    3.30
  -5   1   0    9.10    4.10
   4  -1   0   68.29    5.80
   4  -1   0   89.79    6.80
  -4   1   0   82.89    6.90
  -4   1   0   85.19    7.20
  -4   1   0   80.09    7.60
   3  -1   0  530.25   20.70
   3  -1   0  562.24   19.60
   3  -1   0  566.64   21.30
  -3   1   0  520.75   21.20
  -3   1   0  535.25   22.60
  -3   1   0  572.64   20.30
  -3   1   0  552.24   21.70
   2  -1   0  872.01   30.70
   2  -1   0  870.31   30.30
   2  -1   0  907.71   29.70
  -2   1   0  885.01   30.90
  -2   1   0  894.71   30.70
  -2   1   0  931.11   31.80
   1  -1   0 1008.10   33.40
   1  -1   0  992.40   33.50
  -1   1   0 1047.30   33.50
  -1   1   0 1054.59   33.40
   0  -1   0 3098.89   89.69
   0  -1   0 3093.09   89.79
   0  -1   0 2972.10   90.69
   0   1   0 2558.04   89.49
  -2  -1   0   13.30    3.90
   2   1   0    3.40    3.10
  -3  -1   0    6.80    1.50
  -3  -1   0    5.80    1.60
  -4  -1   0  190.88    9.60
  -4  -1   0  184.88    9.20
  -5  -1   0   12.40    4.50
  -5  -1   0   22.80    3.90
  -6  -1   0    9.40    3.80
  -6  -1   0   13.20    4.80
  -6  -1   0    8.20    3.70
  -7  -1   0    2.40    4.10
  -7  -1   0    2.20    3.90
  -7  -1   0    2.00    5.00
  -8  -1   0   -2.10    6.20
  -8  -1   0    1.00    5.30
  -8  -1   0   -2.00    3.90
  -8  -1   0    4.70    5.70
  -9  -1   0   -8.50    8.10
  -9  -1   0  -15.00    7.30
  -9  -1   0    7.50    6.20
  -9  -1   0   -7.80    8.20
 -10  -1   0   -7.00   12.00
 -10  -1   0  -12.80   10.00
 -10   0  -1    2.30    8.90
 -10   0  -1    2.90    9.90
  -9   0  -1   16.00    8.10
  -9   0  -1    7.30    8.10
  -9   0  -1    0.30    8.00
  -8   0  -1    6.50    5.90
  -8   0  -1   -2.80    3.70
  -8   0  -1  -11.60    5.50
  -8   0  -1   10.30    5.70
  -7   0  -1   16.20    5.20
  -7   0  -1    9.70    5.30
  -7   0  -1   13.00    5.40
   6   0   1   14.60    3.10
   6   0   1   13.80    2.90
  -6   0  -1   18.80    4.80
  -6   0  -1   18.00    6.30
  -6   0  -1   14.40    4.20
   5   0   1    2.60    1.70
   5   0   1   -0.70    1.50
  -5   0  -1   -1.50    1.90
  -5   0  -1    1.80    2.50
  -5   0  -1    0.20    2.70
   4   0   1   50.59    4.20
   4   0   1   67.09    4.70
  -4   0  -1   60.39    7.30
  -4   0  -1   60.69    5.60
  -4   0  -1   55.49    5.30
   3   0   1    7.10    1.70
   3   0   1    5.10    1.50
  -3   0  -1    1.10    1.70
  -3   0  -1    5.10    1.90
  -3   0  -1    5.30    1.80
   2   0   1  842.82   26.90
   2   0   1  765.62   29.70
   2   0   1  815.52   27.10
  -2   0  -1  859.91   26.70
  -2   0  -1  807.72   27.40
  -2   0  -1  802.82   27.30
  -2   0  -1  806.82   29.50
   1   0   1  165.58    6.30
   1   0   1  166.78    6.50
   1   0   1  166.48    6.20
   1   0   1  168.08    7.40
  -1   0  -1  166.78    7.30
  -1   0  -1  162.28    6.40
  -1   0  -1  166.88    6.40
  -1   0  -1  171.28    6.30
  -1   0   1  351.96   12.30
  -1   0   1  369.46   12.60
  -1   0   1  356.56   12.00
   1   0  -1  349.67   12.20
   1   0  -1  357.66   11.80
  -2   0   1 4085.99  128.59
  -2   0   1 4181.38  128.19
   2   0  -1 4196.68  128.19
  -3   0   1    8.70    2.40
  -3   0   1    6.00    1.80
   3   0  -1    9.40    2.00
   3   0  -1    6.20    1.40
  -4   0   1  292.07   13.30
  -4   0   1  267.97   13.50
   4   0  -1  294.17   12.40
   4   0  -1  285.47   11.70
  -5   0   1   34.40    5.60
  -5   0   1   43.60    6.00
   5   0  -1   46.30    4.50
   5   0  -1   36.80    3.70
  -6   0   1    7.60    3.60
  -6   0   1   -4.30    3.00
  -6   0   1    3.00    3.20
   6   0  -1   -2.50    1.60
   6   0  -1    1.10    2.10
  -7   0   1    1.50    3.10
  -7   0   1   -4.50    4.10
  -7   0   1    8.00    4.40
  -8   0   1   10.70    5.30
  -8   0   1    1.70    5.90
  -8   0   1   -5.80    3.90
  -8   0   1   11.20    6.10
  -9   0   1    9.80    8.70
  -9   0   1    4.50    4.90
  -9   0   1   -2.40    7.80
  -9   0   1    3.80    8.60
 -10   0   1   -5.00   11.60
 -10   0   1   -5.40   10.20
 -10  -1  -2   13.40   10.10
 -10  -1  -2   -3.90    8.70
  -9  -1  -2   -2.60    6.60
  -9  -1  -2    8.40    8.00
  -9  -1  -2   -2.90    8.00
  -9  -1  -2    4.50    9.30
  -8  -1  -2    1.30    5.60
  -8  -1  -2    5.20    5.80
  -8  -1  -2    2.90    5.80
  -7  -1  -2    5.30    4.10
  -7  -1  -2   -0.60    4.60
  -7  -1  -2    4.80    3.90
  -6  -1  -2   -6.50    2.60
  -6  -1  -2   -1.40    2.60
  -6  -1  -2    3.30    3.90
  -5  -1  -2   23.70    4.10
  -5  -1  -2   32.50    4.80
  -5  -1  -2   23.30    5.90
  -4  -1  -2   68.79    5.20
  -4  -1  -2   61.09    7.40
  -4  -1  -2   71.89    5.30
  -3  -1  -2    1.60    1.60
  -3  -1  -2    0.80    0.90
  -3  -1  -2   -0.60    1.00
   2   1   2  142.29    8.30
  -2  -1  -2  136.99    5.80
  -2  -1  -2  138.19    8.10
   1   1   2 1681.93   54.49
  -1  -1  -2 1708.53   54.09
   0   1   2  722.03   24.00
   0   1   2  759.12   23.80
   0   1   2  749.62   23.80
   0   1   2  747.13   24.20
   0  -1  -2  720.13   24.10
   0  -1  -2  719.53   24.30
   0  -1  -2  766.22   23.90
   0  -1  -2  754.12   23.80
  -1   1   2  978.30   32.60
  -1   1   2  967.20   32.20
  -1   1   2  985.70   32.50
   1  -1  -2  982.70   32.70
   1  -1  -2 1001.60   32.70
   1  -1  -2  994.20   32.20
  -2   1   2 9364.06  287.17
  -2   1   2 9367.86  286.87
  -2   1   2 9151.48  286.27
   2  -1  -2 9531.75  286.07
   2  -1  -2 9541.54  286.87
   2  -1  -2 9116.79  287.37
  -3   1   2  850.11   31.20
  -3   1   2  782.02   29.80
  -3   1   2  830.42   30.50
   3  -1  -2  835.52   29.20
   3  -1  -2  846.12   30.20
  -4   1   2  697.83   28.00
  -4   1   2  704.03   28.80
  -4   1   2  720.53   27.40
   4  -1  -2  667.03   25.80
   4  -1  -2  712.83   30.60
  -5   1   2  226.38   13.00
  -5   1   2  213.98   13.30
  -5   1   2  213.48   14.00
   5  -1  -2  212.68   12.00
   5  -1  -2  208.88   10.90
  -6   1   2   -5.10    3.00
  -6   1   2   -0.30    3.10
  -6   1   2   -1.70    3.10
   6  -1  -2    0.40    2.10
   6  -1  -2    1.40    2.30
  -7   1   2   27.00    6.70
  -7   1   2   27.80    8.10
  -7   1   2   19.90    6.00
   7  -1  -2   27.50    5.10
   7  -1  -2   27.50    4.70
  -8   1   2    0.70    6.70
  -8   1   2   -0.90    3.80
  -8   1   2    4.10    6.30
  -8   1   2   10.60    5.70
   8  -1  -2    4.20    3.60
   8  -1  -2    0.60    3.40
  -9   1   2  -13.90    8.70
  -9   1   2    4.70    8.70
  -9   1   2   -9.50    7.60
  -9  -2  -3    0.50    7.00
  -9  -2  -3  -10.50    8.00
  -8  -2  -3   14.20    5.40
  -8  -2  -3   10.10    6.40
  -8  -2  -3   14.00    6.40
  -7  -2  -3   -7.70    4.10
  -7  -2  -3   -0.30    3.30
  -7  -2  -3    2.40    4.20
  -6  -2  -3    4.20    3.10
  -6  -2  -3    9.90    3.50
  -6  -2  -3    4.00    4.10
  -5  -2  -3   47.50    8.00
  -5  -2  -3   43.80    5.30
  -5  -2  -3   48.60    4.80
  -4  -2  -3   65.79    4.40
  -4  -2  -3   60.39    4.60
  -4  -2  -3   47.30    6.90
  -3  -2  -3   18.20    3.90
   2   2   3   31.50    3.80
  -2  -2  -3   32.20    3.90
   1   2   3   30.10    3.00
   1   2   3   32.60    2.70
  -1  -2  -3   32.70    3.00
  -1  -2  -3   30.40    2.80
   0   2   3  179.08    7.50
   0   2   3  177.28    7.70
   0   2   3  186.58    8.10
   0  -2  -3  181.58    8.10
   0  -2  -3  177.98    7.60
   0  -2  -3  181.78    7.60
   0  -2  -3  183.28    8.20
  -1   2   3   45.80    4.00
  -1   2   3   55.79    4.20
  -1   2   3   49.10    3.90
   1  -2  -3   48.70    3.80
   1  -2  -3   39.90    4.00
   1  -2  -3   42.30    4.00
   1  -2  -3   53.69    4.60
  -2   2   3    5.40    1.90
  -2   2   3    5.00    2.00
  -2   2   3    7.60    2.30
   2  -2  -3    3.50    2.00
   2  -2  -3    8.30    2.10
   2  -2  -3    2.70    1.70
   2  -2  -3    4.60    1.70
  -3   2   3   63.09    5.80
  -3   2   3   52.59    5.70
  -3   2   3   66.79    6.20
   3  -2  -3   64.49    5.30
   3  -2  -3   54.79    6.00
   3  -2  -3   60.09    5.30
   3  -2  -3   52.29    5.70
  -4   2   3  824.42   32.40
  -4   2   3  871.21   33.10
  -4   2   3  846.52   33.70
   4  -2  -3  799.42   31.00
   4  -2  -3  809.22   32.40
  -5   2   3   13.70    7.20
  -5   2   3    4.40    3.30
  -5   2   3   11.70    6.00
   5  -2  -3   12.00    3.40
   5  -2  -3    8.40    3.50
  -6   2   3  118.49   11.20
  -6   2   3  116.39   11.10
  -6   2   3   89.69   10.10
   6  -2  -3  102.09    9.50
   6  -2  -3  101.99    9.60
  -7   2   3    4.30    5.30
  -7   2   3   -1.50    4.10
  -7   2   3   -1.90    1.90
   7  -2  -3    0.10    3.40
   7  -2  -3   -4.00    3.20
  -8   2   3   -0.50    4.60
  -8   2   3   -3.20    7.10
  -8   2   3    1.60    5.60
  -8   2   3    7.70    6.80
   8  -2  -3   -0.10    4.70
   8  -2  -3    2.90    3.90
  -9   2   3  -11.00    7.70
  -9   2   3    6.40    9.50
   9  -2  -3   -6.40    5.90
  -9  -3  -4   -4.80    6.60
  -9  -3  -4   -4.60    7.10
  -9  -3  -4   -5.60    8.90
  -8  -3  -4   -7.60    4.70
  -8  -3  -4   -7.60    5.80
  -8  -3  -4   -1.30    3.80
  -7  -3  -4   13.90    4.80
  -7  -3  -4   17.60    5.80
  -6  -3  -4   28.10    5.00
  -6  -3  -4   29.50    4.70
  -6  -3  -4   23.20    6.70
  -5  -3  -4    6.00    3.80
  -4  -3  -4   35.70    6.50
   3   3   4  341.37   17.60
  -3  -3  -4  380.36   15.30
   2   3   4  233.68   12.40
  -2  -3  -4  278.27   12.60
  -2  -3  -4  276.07   11.80
   1   3   4    8.30    1.90
   1   3   4    8.40    2.10
  -1  -3  -4   10.00    1.70
  -1  -3  -4   10.50    1.80
  -1  -3  -4   10.00    2.30
  -1  -3  -4   12.70    2.80
   0   3   4  150.68    7.40
   0   3   4  152.78    8.00
   0   3   4  161.88    7.10
   0   3   4  151.28    7.30
   0  -3  -4  149.19    7.60
   0  -3  -4  143.49    8.10
   0  -3  -4  157.68    7.80
   0  -3  -4  157.98    7.50
  -1   3   4    0.00    1.30
  -1   3   4    0.50    1.20
  -1   3   4    1.30    1.30
  -1   3   4   -0.90    1.00
   1  -3  -4   -0.90    1.30
   1  -3  -4    0.70    1.20
   1  -3  -4   -1.30    0.90
  -2   3   4  197.18   10.60
  -2   3   4  165.68   11.50
  -2   3   4  194.58   10.70
   2  -3  -4  171.48   10.80
   2  -3  -4  197.28   10.30
   2  -3  -4  169.78   10.60
   2  -3  -4  200.38   11.20
  -3   3   4    5.60    2.60
  -3   3   4    7.60    2.90
  -3   3   4    0.70    1.90
   3  -3  -4    2.20    1.80
   3  -3  -4    6.50    2.70
   3  -3  -4    8.20    3.30
   3  -3  -4    5.60    2.50
  -4   3   4   11.90    4.10
  -4   3   4    9.90    3.40
  -4   3   4   14.80    4.10
   4  -3  -4    8.50    3.30
   4  -3  -4   13.20    4.60
   4  -3  -4   15.50    4.30
   4  -3  -4   13.00    3.80
  -5   3   4   -3.10    2.00
  -5   3   4    9.90    4.00
  -5   3   4   -3.60    2.60
   5  -3  -4   -5.20    2.40
   5  -3  -4    4.60    2.30
   5  -3  -4    1.60    2.90
  -6   3   4   86.89   11.20
  -6   3   4   66.79    9.70
   6  -3  -4   57.59    8.60
   6  -3  -4   71.99    8.00
  -7   3   4    6.70    5.00
  -7   3   4    2.40    6.10
  -7   3   4   -3.50    3.40
   7  -3  -4    0.60    3.90
   7  -3  -4    2.10    4.20
  -8   3   4   18.40    9.50
  -8   3   4   -1.50    3.70
  -8   3   4    2.10    6.40
  -8   3   4    8.10    8.30
   8  -3  -4    3.00    5.70
   8  -3  -4    4.50    5.60
  -9   3   4    9.00   10.30
  -9   3   4   13.90    9.10
   9  -3  -4    8.30    6.10
   9  -3  -4   -6.70    7.90
  -9  -4  -5    3.20    6.40
  -9  -4  -5    9.60    9.80
  -9  -4  -5   -5.50    7.30
  -8  -4  -5   -3.80    7.10
  -8  -4  -5    6.30    5.30
  -8  -4  -5   12.00    4.90
  -7  -4  -5    1.50    3.50
  -7  -4  -5    3.30    6.00
  -7  -4  -5   -6.40    3.20
  -6  -4  -5    7.60    5.00
  -5  -4  -5    4.20    3.60
  -4  -4  -5   38.40    5.20
  -4  -4  -5   34.20    6.40
   3   4   5   13.10    3.70
  -3  -4  -5   10.80    3.10
  -3  -4  -5   11.40    3.30
   2   4   5    4.00    1.90
  -2  -4  -5    0.10    1.50
  -2  -4  -5   -2.50    1.40
   1   4   5   -2.60    1.20
   1   4   5    2.10    1.50
  -1  -4  -5   -0.90    1.20
  -1  -4  -5   -0.20    1.30
  -1  -4  -5   -0.50    1.10
  -1  -4  -5   -2.50    1.30
   0   4   5  383.26   16.10
   0   4   5  388.56   14.90
   0   4   5  372.86   14.40
   0   4   5  326.27   14.40
   0  -4  -5  382.46   16.90
   0  -4  -5  356.26   15.50
   0  -4  -5  367.36   15.50
   0  -4  -5  373.36   15.30
  -1   4   5  241.68   12.30
  -1   4   5  238.28   11.80
  -1   4   5  219.58   11.20
  -1   4   5  215.68   11.20
   1  -4  -5  242.08   13.90
   1  -4  -5  226.38   11.50
   1  -4  -5  237.88   12.50
   1  -4  -5  223.18   12.60
  -2   4   5  142.19    9.70
  -2   4   5  157.38    9.90
  -2   4   5  157.78   10.40
   2  -4  -5  148.09   10.90
   2  -4  -5  153.58   10.50
   2  -4  -5  154.78   10.70
   2  -4  -5  157.38    9.70
  -3   4   5    4.40    2.80
  -3   4   5   -1.80    2.10
  -3   4   5    0.80    2.40
   3  -4  -5    2.50    2.60
   3  -4  -5   -0.10    2.40
   3  -4  -5    0.50    2.30
   3  -4  -5    3.80    2.50
  -4   4   5   -0.40    2.80
  -4   4   5    0.60    2.60
  -4   4   5    3.40    2.80
   4  -4  -5    1.50    2.90
   4  -4  -5    2.30    2.60
   4  -4  -5    1.50    3.30
   4  -4  -5    1.10    2.50
  -5   4   5   29.40    6.20
  -5   4   5   23.40    6.10
   5  -4  -5   23.90    6.40
   5  -4  -5   27.30    6.00
   5  -4  -5   33.40    6.20
   6  -4  -5   10.90    5.20
   6  -4  -5   18.80    6.00
   6  -4  -5   15.30    4.30
  -7   4   5   11.00    6.20
  -7   4   5    2.00    4.50
  -7   4   5   -1.20    3.50
   7  -4  -5    0.90    4.70
  -8   4   5   -2.30    7.60
  -8   4   5    1.10    6.60
   8  -4  -5   11.20    7.10
   8  -4  -5    1.00    6.10
  -9   4   5   11.60   11.80
  -9   4   5    8.50    9.90
   9  -4  -5  -10.00    9.10
   9  -4  -5    7.50    7.40
  -9  -5  -6    7.00    6.60
  -9  -5  -6   -0.50    5.60
  -9  -5  -6    2.30   10.30
  -9  -5  -6  -11.80    7.10
  -8  -5  -6    6.80    8.80
  -8  -5  -6   12.10    5.50
  -7  -5  -6    7.10    4.60
  -7  -5  -6    2.70    6.30
  -6  -5  -6   23.70    7.20
  -6  -5  -6   27.90    5.20
  -5  -5  -6   -0.40    2.40
  -5  -5  -6   -4.40    3.10
  -4  -5  -6   10.10    3.80
  -4  -5  -6   11.60    4.20
   3   5   6   33.90    6.00
  -3  -5  -6   40.60    5.90
  -3  -5  -6   41.70    6.70
   2   5   6   10.50    2.70
   2   5   6    8.30    2.80
  -2  -5  -6   13.50    2.60
  -2  -5  -6   13.30    2.40
  -2  -5  -6   10.40    3.10
  -2  -5  -6    6.00    2.80
   1   5   6    2.10    1.80
   1   5   6   -1.50    1.70
  -1  -5  -6    0.20    1.50
  -1  -5  -6    0.40    1.60
  -1  -5  -6   -0.60    1.80
  -1  -5  -6   -1.30    1.70
   0   5   6    9.20    2.70
   0   5   6   10.50    2.50
   0   5   6   12.60    2.90
   0   5   6   17.90    4.10
   0  -5  -6   13.50    3.10
   0  -5  -6    6.90    3.10
   0  -5  -6    8.70    3.70
   0  -5  -6    9.20    2.90
  -1   5   6   53.99    5.80
  -1   5   6   56.29    5.50
  -1   5   6   45.30    4.90
  -1   5   6   60.09    6.40
   1  -5  -6   55.29    7.30
   1  -5  -6   70.09    7.10
   1  -5  -6   57.69    6.00
   1  -5  -6   55.99    8.90
  -2   5   6  101.89    8.30
  -2   5   6  100.69    8.00
  -2   5   6   88.89    8.20
  -2   5   6   90.99    8.30
   2  -5  -6  101.39    9.50
   2  -5  -6  105.49    9.40
   2  -5  -6  107.09   10.10
   2  -5  -6  100.49    8.30
  -3   5   6    1.40    3.00
  -3   5   6    3.70    2.70
   3  -5  -6    5.70    3.20
   3  -5  -6    4.00    3.30
   3  -5  -6    4.60    4.00
   3  -5  -6   10.10    3.60
  -4   5   6  210.88   14.20
  -4   5   6  197.38   14.10
   4  -5  -6  147.49   13.40
   4  -5  -6  179.58   12.90
   4  -5  -6  170.68   14.60
   4  -5  -6  179.08   13.60
  -5   5   6   28.50    7.80
  -5   5   6   35.50    8.00
   5  -5  -6   44.60    9.90
   5  -5  -6   36.90    7.40
   5  -5  -6   41.50    7.90
   5  -5  -6   35.00    7.10
  -6   5   6    2.80    2.90
  -6   5   6    4.20    4.50
   6  -5  -6    9.20    5.10
   6  -5  -6   -7.20    3.60
  -7   5   6   -1.20    3.50
  -7   5   6   -2.10    7.50
  -7   5   6   12.10    5.90
   7  -5  -6   10.80    6.10
   7  -5  -6   -1.40    5.70
  -8   5   6    1.10    7.40
  -8   5   6  -16.50    8.20
   8  -5  -6  -11.00    6.20
  -8  -6  -7   21.50    9.00
  -8  -6  -7   -5.00    5.00
  -7  -6  -7    8.00    8.10
  -7  -6  -7   -8.30    6.10
  -7  -6  -7    1.50    4.70
  -6  -6  -7   12.30    5.30
  -6  -6  -7    3.60    3.90
  -5  -6  -7    3.70    4.10
  -5  -6  -7    1.20    3.00
  -4  -6  -7   40.20    7.40
  -4  -6  -7   43.60    7.90
   3   6   7   28.90    5.90
  -3  -6  -7   25.70    5.50
  -3  -6  -7   26.20    5.80
   2   6   7  113.39    8.60
  -2  -6  -7   90.89    6.80
  -2  -6  -7   98.69    9.30
  -2  -6  -7  115.49    7.00
  -2  -6  -7  113.49    9.40
   1   6   7    1.30    1.90
  -1  -6  -7    0.70    2.10
  -1  -6  -7   -4.00    2.10
  -1  -6  -7    3.20    2.70
  -1  -6  -7    2.10    2.10
  -1  -6  -7    2.20    3.20
   0   6   7   30.70    4.20
   0   6   7   36.80    4.50
   0   6   7   35.50    4.80
   0  -6  -7   40.80    7.70
   0  -6  -7   34.60    5.80
   0  -6  -7   31.80    7.30
   0  -6  -7   22.50    4.40
  -1   6   7   16.50    3.40
  -1   6   7    3.90    2.70
  -1   6   7   14.40    4.00
  -1   6   7    8.60    3.10
   1  -6  -7    8.70    3.40
   1  -6  -7   13.50    5.10
   1  -6  -7   16.20    4.60
   1  -6  -7   10.70    4.30
  -2   6   7    4.10    3.20
  -2   6   7   -0.60    2.50
  -2   6   7    2.10    2.80
  -2   6   7    4.40    3.00
   2  -6  -7   10.10    3.90
   2  -6  -7    6.30    4.20
   2  -6  -7    3.10    3.70
   2  -6  -7    2.40    3.20
  -3   6   7    9.50    3.90
  -3   6   7   20.20    5.40
  -3   6   7   12.90    4.40
  -3   6   7   18.10    5.30
   3  -6  -7   25.00    6.80
   3  -6  -7   12.40    4.60
   3  -6  -7   18.50    5.50
   3  -6  -7   22.80    6.30
  -4   6   7    2.00    3.50
  -4   6   7    4.10    4.00
   4  -6  -7    6.60    4.60
   4  -6  -7    3.60    3.90
   4  -6  -7   -0.30    4.10
  -5   6   7   -0.90    4.50
   5  -6  -7    1.70    4.40
   5  -6  -7   10.00    5.10
   5  -6  -7   -3.50    4.30
   5  -6  -7   -2.30    3.90
  -6   6   7    5.30    5.40
  -6   6   7   -0.90    2.90
  -6   6   7    6.50    7.60
   6  -6  -7    7.20    5.90
   6  -6  -7   -1.60    5.30
   6  -6  -7    4.60    5.30
  -7   6   7    4.30    7.40
   7  -6  -7   18.40    7.20
   7  -6  -7    2.10    6.00
  -8   6   7    7.60   10.90
  -8   6   7  -16.70    7.80
   8  -6  -7   19.70    8.70
  -8  -7  -8  -17.50   14.20
  -8  -7  -8   10.50    6.70
  -8  -7  -8   20.40   10.20
  -7  -7  -8   -4.40    6.90
  -7  -7  -8    1.10   10.70
  -7  -7  -8   -1.40    5.50
  -6  -7  -8   11.40    6.60
  -6  -7  -8    4.40    4.30
  -6  -7  -8    2.80    7.10
  -5  -7  -8    2.00    4.30
  -5  -7  -8   -3.40    4.30
  -5  -7  -8   12.00    7.10
  -4  -7  -8   -1.80    3.60
  -4  -7  -8    6.50    5.10
  -4  -7  -8   -4.50    3.40
   3   7   8   10.50    5.00
  -3  -7  -8    3.80    4.30
  -3  -7  -8    0.70    4.10
  -3  -7  -8    7.10    4.00
  -3  -7  -8   -0.20    2.40
   2   7   8    1.00    1.90
   2   7   8    2.00    2.80
  -2  -7  -8   -5.40    2.20
  -2  -7  -8   -6.00    2.60
  -2  -7  -8    5.30    3.60
  -2  -7  -8   -4.10    2.30
  -2  -7  -8   -2.20    3.70
   1   7   8   37.30    5.30
  -1  -7  -8   55.39    9.20
  -1  -7  -8   40.10    5.50
  -1  -7  -8   34.40    5.70
  -1  -7  -8   45.40    9.70
  -1  -7  -8   31.60    5.90
   0   7   8   17.80    3.70
   0  -7  -8   18.40    5.00
   0  -7  -8   15.10    6.50
   0  -7  -8   19.60    5.60
   0  -7  -8   26.60    6.20
  -1   7   8    1.90    2.80
  -1   7   8    0.00    2.10
  -1   7   8   -4.00    2.50
  -1   7   8   -2.60    2.10
   1  -7  -8    3.30    3.70
   1  -7  -8   -0.90    2.90
   1  -7  -8    3.00    3.00
   1  -7  -8   -1.30    3.20
  -2   7   8    0.70    3.00
  -2   7   8   10.20    4.30
  -2   7   8    1.90    3.00
  -2   7   8    4.80    4.00
   2  -7  -8    1.30    3.70
   2  -7  -8    5.90    4.00
   2  -7  -8   11.80    5.60
   2  -7  -8    0.80    4.50
  -3   7   8    8.10    4.30
  -3   7   8   10.60    5.10
  -3   7   8    0.00    4.10
   3  -7  -8    6.20    4.20
   3  -7  -8    8.60    5.30
   3  -7  -8    9.30    5.10
   3  -7  -8    7.60    4.80
  -4   7   8   -2.20    5.20
   4  -7  -8   -5.60    4.10
   4  -7  -8   -4.90    4.40
   4  -7  -8    2.30    4.80
  -5   7   8    9.40    5.70
  -5   7   8    6.90    3.70
  -5   7   8   -2.10    6.70
   5  -7  -8    1.50    5.40
   5  -7  -8   -3.10    5.30
   5  -7  -8   -0.50    5.80
   5  -7  -8   -2.80    5.20
  -6   7   8    7.00    6.50
   6  -7  -8    2.90    6.80
   6  -7  -8   -9.00    6.70
   7  -7  -8  -13.20    7.00
  -7  -8  -9   -5.30   12.50
  -7  -8  -9    8.90    6.70
  -7  -8  -9   -0.80    8.80
  -6  -8  -9   12.20    7.50
  -6  -8  -9   10.70    9.80
  -6  -8  -9    1.20    5.80
  -5  -8  -9   19.10    6.10
  -5  -8  -9    4.80    5.30
  -5  -8  -9    2.20    6.80
  -4  -8  -9   12.80    5.60
  -4  -8  -9   -8.30    4.10
  -4  -8  -9    0.90    5.90
  -3  -8  -9   13.00    4.10
  -3  -8  -9   12.00    3.70
  -3  -8  -9   17.50    7.10
  -3  -8  -9   10.90    5.10
  -3  -8  -9   16.00    5.30
   2   8   9   -1.90    1.70
   2   8   9    2.30    4.10
  -2  -8  -9    0.70    3.10
  -2  -8  -9   -6.00    3.00
  -2  -8  -9   -2.80    3.70
  -2  -8  -9    0.90    4.00
   1   8   9   16.50    4.40
  -1  -8  -9   10.30    5.80
  -1  -8  -9   19.70    4.70
   0  -8  -9   26.50    5.70
   0  -8  -9   13.10    5.00
   0  -8  -9    4.40    5.00
  -1   8   9   94.49    8.20
  -1   8   9  121.99   10.30
  -1   8   9  105.59    9.60
   1  -8  -9  122.29   11.80
   1  -8  -9  122.29   19.20
   1  -8  -9  117.89   11.00
  -2   8   9   30.80    7.00
  -2   8   9   16.10    5.00
  -2   8   9   30.60    6.80
   2  -8  -9   18.60    7.20
   2  -8  -9   20.60    6.00
   2  -8  -9   12.30    6.60
  -3   8   9    2.70    5.20
  -3   8   9    0.30    4.60
  -3   8   9   -0.30    4.50
  -3   8   9   -4.10    2.80
   3  -8  -9   -3.40    6.10
   3  -8  -9    4.60    4.80
   3  -8  -9    4.20    5.40
   3  -8  -9    4.00    5.20
  -4   8   9   -3.10    6.70
  -4   8   9    5.50    3.20
  -4   8   9    9.30    5.80
  -4   8   9   -1.90    6.00
   4  -8  -9    6.30    6.10
   4  -8  -9  -16.00    5.20
   4  -8  -9  -10.70    5.00
   4  -8  -9  -16.60    5.40
  -5   8   9   -3.80    5.90
  -5   8   9    3.40    7.70
  -5   8   9   -4.20    7.60
   5  -8  -9  -10.00    6.90
   5  -8  -9   -0.70    6.70
   5  -8  -9    0.80    6.50
  -6   8   9    9.60    8.50
   6  -8  -9   -2.60    7.40
   6  -8  -9   -6.60   10.90
  -6  -9 -10   19.60   12.40
  -6  -9 -10    8.50    8.30
  -6  -9 -10    5.50    8.20
  -5  -9 -10  -15.90    6.00
  -5  -9 -10   -2.80    9.30
  -5  -9 -10  -10.10    6.40
  -4  -9 -10   -3.30    5.40
  -4  -9 -10   -7.10    5.80
  -4  -9 -10   15.60    8.30
  -3  -9 -10    4.10    6.90
  -3  -9 -10    2.20    4.40
  -3  -9 -10    3.20    4.40
  -3  -9 -10    0.50    4.00
  -3  -9 -10    5.50    5.40
   2   9  10    3.20    4.80
  -2  -9 -10   -0.60    3.90
  -2  -9 -10    9.80    7.10
  -2  -9 -10   -2.80    6.20
  -2  -9 -10   -1.60    4.30
   1   9  10    1.70    2.60
  -1  -9 -10    0.30    4.40
  -1  -9 -10   -1.20    4.70
  -1  -9 -10   12.40    6.70
  -1  -9 -10   -0.40    4.30
   0  -9 -10    9.60    6.20
   0  -9 -10    4.70    4.70
   0  -9 -10    7.20    4.80
   0  -9 -10   11.10    6.70
  -1   9  10    3.40    2.60
  -1   9  10    8.70    5.10
  -1   9  10   12.30    5.00
   1  -9 -10    6.20    5.80
   1  -9 -10    6.30    5.70
   1  -9 -10    6.20    6.00
   1  -9 -10    6.20    6.50
  -2   9  10   14.90    6.00
  -2   9  10   19.90    6.70
   2  -9 -10   28.50    7.80
   2  -9 -10    3.40    6.90
   2  -9 -10    8.80    6.10
   2  -9 -10   14.30    7.20
  -3   9  10    3.20    4.60
  -3   9  10    2.20    6.00
   3  -9 -10   -3.60    6.40
   3  -9 -10   -8.80    7.30
   3  -9 -10    6.60    6.30
   3  -9 -10  -11.40    5.70
  -4   9  10    4.00    6.30
  -4   9  10   12.20    6.70
  -4   9  10    2.40    8.50
   4  -9 -10    0.50    8.00
   4  -9 -10    2.60    7.20
   4  -9 -10   16.80    9.30
  -5   9  10    9.90    8.50
  -5   9  10    0.50    7.90
   5  -9 -10    6.10    8.70
   5  -9 -10  -18.70    8.90
   5  -9 -10   -3.20    8.30
  -5 -10 -11  -11.30   11.10
  -5 -10 -11    8.60    9.20
  -5 -10 -11    5.90    8.80
  -4 -10 -11  -11.60    5.20
  -4 -10 -11    0.70    4.80
  -4 -10 -11   -5.70    7.30
  -4 -10 -11   10.40   10.90
  -4 -10 -11   13.30    8.80
  -3 -10 -11    6.80    5.40
  -3 -10 -11   -3.20    9.00
  -3 -10 -11   10.00    7.40
  -3 -10 -11    0.80    5.10
  -2 -10 -11    4.40    5.60
  -2 -10 -11    0.50    5.20
  -2 -10 -11    3.20    8.20
  -2 -10 -11    1.80    6.10
   1  10  11   -5.20    6.80
  -1 -10 -11   -4.00    5.70
  -1 -10 -11    5.30    5.70
  -1 -10 -11   -8.00    5.50
  -1 -10 -11    3.00    8.00
   0 -10 -11    7.80    6.40
   0 -10 -11   10.10    8.30
   0 -10 -11    7.80    7.30
   0 -10 -11   -3.50   11.50
   1 -10 -11    4.80    6.40
   1 -10 -11    1.20    6.60
   1 -10 -11   -0.30    6.50
   1 -10 -11    2.10    6.40
  -2  10  11  -11.10    7.10
  -2  10  11   -2.30    6.20
   2 -10 -11    4.20    7.30
   2 -10 -11  -12.60    7.20
   2 -10 -11   -3.30    7.60
  -3  10  11   -2.60    7.50
  -3  10  11  -22.20    9.10
   3 -10 -11   -2.10    7.60
   3 -10 -11    9.40    9.00
   3 -10 -11   -2.90    7.50
  -4  10  11   24.70   10.20
   4 -10 -11   -0.20   10.10
   4 -10 -11    0.50    9.80
   4 -10 -11  -16.50    8.30
  -2 -11 -12   -8.00    7.30
  -2 -11 -12    4.20    8.10
  -2 -11 -12    1.00   11.40
  -2 -11 -12   -2.70    6.90
  -1 -11 -12    8.30   10.10
  -1 -11 -12   15.20    7.90
  -1 -11 -12   16.30    9.10
  -1 -11 -12   12.40    7.60
   0 -11 -12    2.40    9.10
   0 -11 -12  -13.90    7.30
   1 -11 -12   -4.10    8.40
   1 -11 -12    0.70    8.30
   1 -11 -12   -0.20    9.50
   2 -11  -9   10.20   10.60
   2 -11  -9   -5.00    7.70
   2 -11  -9  -13.30   10.00
   1 -11  -9    4.60    8.80
   1 -11  -9   -0.80    7.20
   0 -11  -9   12.10    8.10
   0 -11  -9   10.80    8.30
   0 -11  -9   10.60    8.50
  -1 -11  -9   -4.40    7.80
  -1 -11  -9   11.60    7.20
  -1 -11  -9    8.40    7.60
  -2 -11  -9    1.70    8.20
  -2 -11  -9    5.80    9.10
  -2 -11  -9   -1.00    6.60
  -3 -11  -9   -3.20    7.30
  -3 -11  -9    0.80    6.60
  -3 -11  -9    9.70    6.60
   4 -10  -8   -0.30    9.20
  -4  10   8   -2.60    7.90
  -4  10   8    3.00   10.60
   3 -10  -8   -5.30    8.00
   3 -10  -8   -4.70    6.30
   3 -10  -8    8.00    8.90
  -3  10   8   -6.50    6.80
   2 -10  -8  -10.30    7.40
   2 -10  -8   -0.80    6.90
   2 -10  -8   -1.80    6.30
   2 -10  -8   -5.70    7.20
  -2  10   8    6.30    5.00
  -2  10   8    7.00    6.90
   1 -10  -8   -4.30    5.50
   1 -10  -8   -3.20    7.90
   1 -10  -8   -0.10    6.30
   1 -10  -8    2.90    6.00
  -1  10   8   -1.40    2.80
   0 -10  -8   -2.80    5.40
   0 -10  -8   -2.40    6.00
   0 -10  -8   -6.60    6.40
   0 -10  -8   -4.50    6.00
   0  10   8    2.90    2.80
  -1 -10  -8    6.10    6.30
  -1 -10  -8  -14.60    5.20
  -1 -10  -8    1.80    6.20
  -1 -10  -8   -0.50    5.00
   1  10   8    0.70    2.90
  -2 -10  -8   -3.00    5.00
  -2 -10  -8   -0.50    4.60
  -2 -10  -8   -2.60    5.30
  -2 -10  -8   -9.50    6.30
   2  10   8    1.70    2.90
  -3 -10  -8   12.00    8.90
  -3 -10  -8    6.60    5.00
  -3 -10  -8    3.10    5.00
  -3 -10  -8   13.80    6.90
  -4 -10  -8    7.30    9.20
  -4 -10  -8    6.30    7.00
  -5 -10  -8   -1.90    7.80
  -5 -10  -8   -2.50    7.20
  -5 -10  -8   10.00   12.20
   6  -9  -7    8.30    8.60
   6  -9  -7   -3.80    8.20
  -6   9   7   20.50    9.60
   5  -9  -7   13.70    8.70
   5  -9  -7   -6.10    7.90
   5  -9  -7  -17.70    7.10
  -5   9   7   -4.90    7.10
  -5   9   7    9.80    7.80
  -5   9   7   -0.60    8.10
   4  -9  -7    3.90    7.20
   4  -9  -7    1.90    6.70
   4  -9  -7   -5.50    6.20
  -4   9   7   -9.00    6.30
   3  -9  -7   -4.60    5.90
   3  -9  -7  -11.00    5.30
   3  -9  -7    6.00    6.80
   3  -9  -7   -3.40    5.20
  -3   9   7    6.10    5.30
  -3   9   7    2.40    6.40
  -3   9   7    1.40    2.90
   2  -9  -7  -10.60    5.20
   2  -9  -7   -3.80    4.80
   2  -9  -7   -4.80    4.70
   2  -9  -7   -3.40    5.00
  -2   9   7   -6.90    4.40
  -2   9   7   -3.90    4.30
   1  -9  -7   28.50    7.10
   1  -9  -7   18.10    6.70
   1  -9  -7   36.20   10.20
   1  -9  -7   25.90    7.30
   0  -9  -7    8.20    4.60
   0  -9  -7   -4.70    4.70
   0  -9  -7    3.40    5.60
  -1  -9  -7    4.10    5.40
  -1  -9  -7   10.50    5.70
  -1  -9  -7    7.90    4.50
  -1  -9  -7   12.20    4.90
   1   9   7   16.10    6.30
  -2  -9  -7   -2.50    5.30
  -2  -9  -7    2.70    3.70
  -2  -9  -7    5.50    6.30
  -2  -9  -7   -9.30    4.30
  -3  -9  -7   21.60   10.90
  -4  -9  -7   -6.50    4.70
  -4  -9  -7    5.90    6.80
  -4  -9  -7    7.90    5.10
  -5  -9  -7   -1.60    5.60
  -5  -9  -7    4.20    8.30
  -5  -9  -7   -3.20    5.70
  -6  -9  -7   -3.60   10.40
  -6  -9  -7    5.00    6.40
  -6  -9  -7    3.60    7.40
   7  -8  -6   16.20    9.40
  -7   8   6    0.40   10.50
   6  -8  -6   16.40    7.30
  -6   8   6    9.90    8.70
  -6   8   6   -9.20    8.40
   5  -8  -6    1.60    5.50
   5  -8  -6    3.80    6.50
   5  -8  -6    1.60    5.80
  -5   8   6    0.30    7.30
  -5   8   6   -6.90    5.90
   4  -8  -6   -0.60    5.30
   4  -8  -6    9.20    5.70
   4  -8  -6   12.40    6.30
   4  -8  -6    1.00    5.10
  -4   8   6   -3.60    4.30
  -4   8   6    3.00    3.60
  -4   8   6   -1.70    4.90
   3  -8  -6    8.50    5.30
   3  -8  -6   10.40    5.60
   3  -8  -6    1.00    5.50
  -3   8   6    7.10    5.60
  -3   8   6   -3.40    4.20
   2  -8  -6    3.10    4.40
   2  -8  -6   11.10    6.00
   2  -8  -6    2.50    3.90
   2  -8  -6   -1.10    4.00
  -2   8   6    3.50    4.20
  -2   8   6    0.10    3.50
  -2   8   6    0.90    1.90
   1  -8  -6    1.90    4.20
   1  -8  -6   -2.80    3.50
   1  -8  -6    6.10    4.70
   1  -8  -6   -3.00    4.00
  -1   8   6   -1.40    3.20
  -1   8   6    2.90    3.10
  -1   8   6    2.80    3.20
   0  -8  -6   35.70    8.80
   0  -8  -6   14.30    5.80
   0  -8  -6   23.10    5.70
   0   8   6   21.80    4.30
  -1  -8  -6   17.60    4.60
  -1  -8  -6   14.50    5.30
  -1  -8  -6   13.40    7.10
  -1  -8  -6    4.00    3.70
   1   8   6   12.40    3.10
  -2  -8  -6   47.20    8.50
  -2  -8  -6   36.90    6.00
   2   8   6   28.50    4.20
  -3  -8  -6    0.10    3.40
  -3  -8  -6   -3.90    3.50
  -3  -8  -6   -1.20    4.80
  -4  -8  -6    8.20    6.40
  -4  -8  -6    4.60    4.10
  -4  -8  -6    2.30    4.30
  -5  -8  -6   -5.70    6.80
  -5  -8  -6   -1.70    4.40
  -5  -8  -6   -0.80    4.70
  -6  -8  -6   11.40    6.30
  -6  -8  -6    7.30    6.60
  -7  -8  -6    3.60   10.00
  -7  -8  -6    5.00    6.10
  -7  -8  -6   13.90    8.30
   7  -7  -5   16.70    7.60
   7  -7  -5    4.30    6.70
  -7   7   5    4.50    7.40
  -7   7   5   14.80    8.80
   6  -7  -5    7.70    5.80
   6  -7  -5   -1.90    5.70
  -6   7   5    3.80    7.10
  -6   7   5    4.10    7.80
  -6   7   5    3.50    6.40
   5  -7  -5    5.10    5.90
   5  -7  -5   -5.30    4.40
   5  -7  -5    5.10    4.80
  -5   7   5    0.30    5.50
  -5   7   5    3.30    5.10
  -5   7   5   -5.60    3.50
   4  -7  -5    1.10    4.50
   4  -7  -5    3.00    4.30
   4  -7  -5    5.50    4.40
  -4   7   5    3.50    5.10
  -4   7   5    3.40    4.30
   3  -7  -5   -2.10    4.00
   3  -7  -5    2.00    4.20
   3  -7  -5   -4.70    3.90
   3  -7  -5   -0.60    3.80
  -3   7   5    3.10    3.90
  -3   7   5    1.90    3.10
  -3   7   5    1.70    3.20
  -3   7   5    2.00    3.90
   2  -7  -5   12.00    5.60
   2  -7  -5   11.00    5.20
   2  -7  -5   16.70    5.10
   2  -7  -5   15.30    5.20
  -2   7   5    6.70    2.90
  -2   7   5   22.50    5.60
  -2   7   5   11.60    4.30
   1  -7  -5   26.20    6.20
   1  -7  -5   31.40    6.60
   1  -7  -5   29.40    7.00
   1  -7  -5   28.90    6.00
  -1   7   5   38.80    5.70
  -1   7   5   24.90    4.60
  -1   7   5   31.70    5.10
   0  -7  -5    6.40    3.60
   0  -7  -5    8.90    3.80
   0  -7  -5   15.60    6.50
   0  -7  -5   10.30    4.70
   0   7   5   11.80    3.60
  -1  -7  -5   44.10    5.90
  -1  -7  -5   34.10    5.80
  -1  -7  -5   49.10    9.70
  -1  -7  -5   41.20    7.70
   1   7   5   32.60    5.90
  -2  -7  -5  120.09   12.90
  -2  -7  -5  125.59    8.00
  -2  -7  -5  111.19    9.80
  -3  -7  -5   -3.40    2.70
  -3  -7  -5   -8.10    3.60
  -3  -7  -5    1.20    3.30
  -4  -7  -5   79.19    9.20
  -4  -7  -5   86.29    9.40
  -4  -7  -5  124.49   13.60
  -5  -7  -5    8.00    3.80
  -5  -7  -5   -1.50    4.10
  -5  -7  -5    6.90    6.90
  -6  -7  -5   33.00    9.10
  -6  -7  -5   25.10    6.50
  -6  -7  -5   22.10    7.20
  -7  -7  -5    8.10    4.90
  -7  -7  -5   12.50    7.10
  -7  -7  -5   -2.50    8.60
  -8  -7  -5    2.00    9.00
  -8  -7  -5    1.70    5.70
   8  -6  -4    2.10    7.30
   8  -6  -4   -5.30    5.50
  -8   6   4    4.10    8.60
  -8   6   4   11.80    9.20
   7  -6  -4    6.50    4.90
   7  -6  -4    1.60    7.20
   7  -6  -4   -9.90    5.70
  -7   6   4    1.00    6.20
  -7   6   4    0.80    7.90
   6  -6  -4    7.00    6.80
   6  -6  -4   11.90    5.70
   6  -6  -4    7.50    5.30
  -6   6   4    3.10    6.50
  -6   6   4   15.80    7.10
  -6   6   4    2.50    3.40
  -6   6   4   -4.50    5.10
   5  -6  -4   -2.30    4.50
   5  -6  -4    2.90    4.30
  -5   6   4    1.70    7.40
   4  -6  -4   84.39   10.30
   4  -6  -4   83.89   12.80
   4  -6  -4   76.49   11.30
  -4   6   4   72.99   10.00
  -4   6   4   77.29   10.60
   3  -6  -4    5.70    3.20
   3  -6  -4    5.50    4.20
   3  -6  -4    9.50    4.20
   3  -6  -4    5.40    3.70
  -3   6   4    7.20    4.10
  -3   6   4    4.50    2.90
  -3   6   4   12.00    4.30
   2  -6  -4   24.50    6.00
   2  -6  -4   32.10    6.50
   2  -6  -4   23.80    5.90
  -2   6   4   36.80    6.30
  -2   6   4   36.70    6.00
  -2   6   4   29.80    5.40
   1  -6  -4   24.30    5.20
   1  -6  -4   25.90    4.80
   1  -6  -4   20.40    5.80
   1  -6  -4   38.20    6.60
  -1   6   4   33.90    5.10
  -1   6   4   29.70    4.90
  -1   6   4   27.30    5.30
   0  -6  -4   -0.10    2.20
   0  -6  -4    2.10    2.50
   0  -6  -4    1.20    2.20
   0  -6  -4    4.40    2.10
   0   6   4   -0.30    1.80
  -1  -6  -4   11.00    2.90
  -1  -6  -4    4.10    2.40
  -1  -6  -4    5.60    3.80
  -1  -6  -4    3.60    2.40
   1   6   4    7.70    2.60
  -2  -6  -4   27.00    7.00
  -2  -6  -4   30.80    5.50
  -2  -6  -4   21.80    3.70
   2   6   4   17.30    3.50
  -3  -6  -4    9.00    5.00
  -3  -6  -4   -0.70    2.50
  -3  -6  -4    6.00    3.80
  -4  -6  -4   36.90    6.20
  -4  -6  -4   23.00    5.40
  -4  -6  -4   48.10    8.80
  -5  -6  -4   23.20    6.70
  -5  -6  -4   13.10    4.10
  -5  -6  -4   10.10    5.10
  -6  -6  -4   11.90    5.90
  -6  -6  -4   -1.60    5.70
  -6  -6  -4    5.60    3.40
  -7  -6  -4    4.00    5.20
  -7  -6  -4   -1.60    6.20
  -8  -6  -4    4.40    8.50
  -8  -6  -4   -2.90    5.10
   8  -5  -3   -5.60    7.20
   8  -5  -3    3.10    6.60
  -8   5   3    5.30    8.20
  -8   5   3   -5.20    7.20
   7  -5  -3    8.70    5.40
   7  -5  -3    7.70    4.00
   7  -5  -3    5.90    7.40
  -7   5   3   11.10    5.60
  -7   5   3    3.00    7.00
  -7   5   3   -0.30    3.40
  -7   5   3    1.60    7.30
   6  -5  -3    0.30    3.60
   6  -5  -3    0.40    5.30
  -6   5   3   -2.20    4.00
  -6   5   3    4.70    5.50
   5  -5  -3    0.50    4.00
   5  -5  -3    4.50    3.90
   5  -5  -3   11.50    4.70
  -5   5   3    5.10    3.90
  -5   5   3    2.50    4.40
   4  -5  -3   49.30    7.80
   4  -5  -3   37.30    6.80
   4  -5  -3   47.80    8.10
   4  -5  -3   32.80    7.20
  -4   5   3   24.40    4.70
  -4   5   3   39.10    7.40
  -4   5   3   54.19    8.50
   3  -5  -3    1.50    2.70
   3  -5  -3    0.50    2.80
   3  -5  -3    1.10    2.90
  -3   5   3    0.90    2.50
  -3   5   3   -0.40    2.60
   2  -5  -3   81.39    8.20
   2  -5  -3  109.09    8.40
   2  -5  -3   95.29    8.80
   2  -5  -3   95.39    9.40
  -2   5   3   93.99    7.70
  -2   5   3   84.79    7.70
  -2   5   3   97.29    8.20
   1  -5  -3   33.00    5.00
   1  -5  -3   27.30    4.90
   1  -5  -3   26.10    6.10
   1  -5  -3   32.00    5.60
  -1   5   3   33.90    4.80
  -1   5   3   24.10    4.50
  -1   5   3   34.50    5.10
   0  -5  -3  467.85   19.40
   0  -5  -3  445.46   22.70
   0  -5  -3  492.55   19.20
   0  -5  -3  451.75   20.10
   0   5   3  469.35   17.20
   0   5   3  450.25   19.40
  -1  -5  -3   55.69    4.60
  -1  -5  -3   68.39    9.70
  -1  -5  -3   46.60    4.40
  -1  -5  -3   58.89    5.50
   1   5   3   47.50    4.70
  -2  -5  -3   61.39    4.90
  -2  -5  -3   64.69    7.80
  -2  -5  -3   55.19    5.50
   2   5   3   53.69    4.80
  -3  -5  -3    1.30    1.90
  -3  -5  -3    0.70    2.10
  -3  -5  -3    3.70    3.10
  -4  -5  -3    7.10    3.10
  -4  -5  -3   17.40    4.90
  -4  -5  -3   13.80    4.70
  -5  -5  -3    3.70    4.00
  -5  -5  -3    5.10    4.00
  -5  -5  -3    4.30    2.30
  -6  -5  -3   -7.00    4.30
  -6  -5  -3    2.40    2.60
  -6  -5  -3   -1.20    4.70
  -7  -5  -3    5.50    3.60
  -7  -5  -3   -2.30    5.70
  -8  -5  -3    0.90    8.20
  -9  -5  -3   -9.00    9.20
   9  -4  -2    4.50    6.30
   9  -4  -2    1.40    9.80
  -9   4   2    4.20    9.00
  -9   4   2   -9.10   10.20
   8  -4  -2   -6.20    4.80
   8  -4  -2    7.80    7.50
  -8   4   2   -0.10    6.90
  -8   4   2    8.00    6.60
  -7   4   2    2.10    3.50
  -7   4   2    5.60    7.60
  -7   4   2    0.30    4.60
   6  -4  -2   43.30    6.80
   6  -4  -2   57.79    9.70
   6  -4  -2   43.40    7.50
  -6   4   2   43.20    8.90
  -6   4   2   32.90    7.30
   5  -4  -2   76.89    9.70
   5  -4  -2   93.89    9.90
   5  -4  -2   69.89    7.80
  -5   4   2   80.69    9.40
  -5   4   2   89.49    8.80
  -5   4   2   77.69   10.30
   4  -4  -2    6.10    3.10
   4  -4  -2    4.70    3.10
  -4   4   2    9.40    3.90
  -4   4   2    9.60    5.00
  -4   4   2    8.10    3.70
  -4   4   2    7.10    3.30
   3  -4  -2   35.50    7.40
   3  -4  -2   37.90    6.30
   3  -4  -2   35.60    6.20
   3  -4  -2   37.10    5.70
  -3   4   2   39.00    6.50
  -3   4   2   23.20    5.00
  -3   4   2   35.00    5.80
  -3   4   2   35.40    5.90
   2  -4  -2    1.90    2.00
   2  -4  -2   -0.60    1.80
   2  -4  -2    0.40    1.80
   2  -4  -2    2.30    2.30
  -2   4   2   -3.10    1.60
  -2   4   2    2.10    2.20
  -2   4   2   -0.10    1.50
  -2   4   2    0.60    2.00
   1  -4  -2   30.60    4.50
   1  -4  -2   34.20    5.50
   1  -4  -2   35.00    5.20
   1  -4  -2   28.60    5.10
  -1   4   2   41.60    6.70
  -1   4   2   29.90    4.50
  -1   4   2   32.00    4.40
  -1   4   2   34.90    4.60
   0  -4  -2   11.10    2.40
   0  -4  -2   12.00    2.70
   0  -4  -2    5.90    2.20
   0   4   2    7.20    1.90
   0   4   2    7.50    2.40
   0   4   2    9.30    1.90
  -1  -4  -2   31.50    5.70
  -1  -4  -2   32.20    3.80
   1   4   2   28.30    3.20
  -2  -4  -2   81.39    5.80
  -2  -4  -2   83.29    7.70
  -2  -4  -2   95.39    6.40
  -3  -4  -2  214.98   12.70
  -3  -4  -2  216.98   12.30
  -4  -4  -2    1.50    1.60
  -4  -4  -2    2.50    2.70
  -4  -4  -2    3.80    2.90
  -5  -4  -2    6.30    3.90
  -5  -4  -2    6.80    4.20
  -6  -4  -2   -3.60    3.90
  -7  -4  -2    2.20    8.80
  -8  -4  -2   -0.60    5.00
  -8  -4  -2  -18.80    6.30
  -8  -4  -2    4.10    6.10
  -9  -4  -2    3.80    7.10
  -9  -4  -2   -5.20    9.10
  -9  -4  -2   15.20    9.40
   9  -3  -1   -8.60    5.10
  -9   3   1   -7.70    9.50
  -9   3   1   22.90    9.40
   8  -3  -1    3.00    5.50
   8  -3  -1   -0.60    4.20
  -8   3   1    0.10    7.60
  -8   3   1   -6.80    7.90
  -8   3   1   -7.70    5.50
  -8   3   1   -4.20    4.00
   7  -3  -1    9.30    4.60
   7  -3  -1    5.10    4.60
  -7   3   1   -1.10    3.30
  -7   3   1    6.20    6.10
  -7   3   1   12.20    7.10
  -7   3   1   10.60    5.00
   6  -3  -1   35.40    5.70
   6  -3  -1   32.30    6.30
   6  -3  -1   34.70    6.30
  -6   3   1   27.00    7.80
  -6   3   1   14.70    5.40
  -6   3   1   25.30    5.40
   5  -3  -1   34.20    6.30
   5  -3  -1   34.00    5.30
  -5   3   1   36.10    6.00
  -5   3   1   28.20    5.70
  -5   3   1   26.60    6.70
  -5   3   1   27.30    6.40
  -5   3   1   37.10    6.90
   4  -3  -1    8.10    3.10
   4  -3  -1    6.40    2.90
   4  -3  -1    2.30    2.40
  -4   3   1    5.00    2.80
  -4   3   1    1.10    2.50
  -4   3   1    0.90    2.80
  -4   3   1    5.90    3.10
   3  -3  -1  115.89    8.60
   3  -3  -1  112.59    8.10
   3  -3  -1  114.39    8.00
  -3   3   1  105.59    8.10
  -3   3   1  106.29    8.70
  -3   3   1   94.19    8.00
  -3   3   1  116.79    8.40
   2  -3  -1   88.89    6.70
   2  -3  -1   90.59    7.20
   2  -3  -1   93.49    7.40
   2  -3  -1   98.69    7.30
  -2   3   1  103.09    7.40
  -2   3   1   94.69    7.40
  -2   3   1  102.49    7.00
  -2   3   1  105.39    7.30
   1  -3  -1  195.18    9.80
   1  -3  -1  198.68    9.60
   1  -3  -1  187.68   10.70
   1  -3  -1  189.78   10.00
  -1   3   1  202.78   11.00
  -1   3   1  179.88    9.40
  -1   3   1  191.18    9.40
  -1   3   1  184.08    9.00
   0  -3  -1   -0.90    1.30
   0  -3  -1    1.60    1.30
   0  -3  -1    1.50    1.00
   0  -3  -1    3.00    1.50
   0   3   1    3.60    1.10
   0   3   1    1.10    1.00
   0   3   1   -0.60    1.40
  -1  -3  -1    2.60    1.20
  -1  -3  -1    3.80    1.90
  -1  -3  -1    2.50    1.10
   1   3   1    2.90    1.20
  -2  -3  -1  192.88    8.70
  -2  -3  -1  204.88   10.20
  -2  -3  -1  202.18   10.70
  -3  -3  -1   -1.80    1.80
  -3  -3  -1   -0.60    1.50
  -4  -3  -1  125.89    8.20
  -4  -3  -1  130.99   10.60
  -5  -3  -1   12.20    4.70
  -6  -3  -1   29.80    7.70
  -7  -3  -1   46.60    7.20
  -7  -3  -1   45.10    9.90
  -7  -3  -1   29.20    5.80
  -8  -3  -1    9.30    7.60
  -8  -3  -1    8.80    6.30
  -8  -3  -1    9.70    5.20
  -9  -3  -1    9.70    7.50
  -9  -3  -1  -11.50    7.60
  -9  -3  -1   -6.90    9.20
   9  -2   0   -1.00    6.20
   9  -2   0   -7.60    4.30
  -9   2   0    1.60    7.80
  -9   2   0    0.90    9.70
   8  -2   0   -0.70    4.40
   8  -2   0    4.20    4.20
  -8   2   0   -4.60    5.70
  -8   2   0    5.30    4.20
  -8   2   0   14.80    6.20
  -8   2   0    1.10    8.00
   7  -2   0   21.70    5.40
   7  -2   0   18.50    5.00
  -7   2   0   23.40    7.10
  -7   2   0    6.80    6.50
  -7   2   0   20.60    5.80
   6  -2   0   15.90    4.30
   6  -2   0   18.20    4.60
  -6   2   0   10.10    4.10
  -6   2   0    4.70    3.80
  -6   2   0   16.40    5.30
  -6   2   0   13.20    5.60
   5  -2   0    3.30    2.70
   5  -2   0    4.20    2.00
   5  -2   0    3.20    2.90
  -5   2   0    3.20    3.00
  -5   2   0   -0.10    2.50
  -5   2   0    1.30    3.60
  -5   2   0   -0.50    2.50
  -5   2   0    3.30    2.40
   4  -2   0   79.79    6.80
   4  -2   0   91.39    6.30
   4  -2   0   91.29    7.40
  -4   2   0   82.09    6.80
  -4   2   0   76.39    8.20
  -4   2   0   79.39    7.50
  -4   2   0   77.79    7.90
  -4   2   0   85.99    7.50
   3  -2   0   74.19    6.00
   3  -2   0   82.69    5.90
   3  -2   0   72.19    7.80
  -3   2   0   81.49    6.80
  -3   2   0   78.89    6.20
  -3   2   0   87.99    7.20
  -3   2   0   69.39    6.30
   2  -2   0   91.79    5.90
   2  -2   0   80.39    5.90
   2  -2   0   85.19    5.90
  -2   2   0   80.49    5.80
  -2   2   0   84.69    6.30
  -2   2   0   82.99    6.00
  -2   2   0   84.99    6.10
   1  -2   0    8.00    2.00
   1  -2   0    5.10    1.70
   1  -2   0    6.60    1.80
   1  -2   0    8.20    2.00
  -1   2   0    8.20    2.30
  -1   2   0    7.30    1.70
  -1   2   0    8.30    2.10
  -1   2   0    7.00    2.10
   0  -2   0 2227.88   71.39
   0  -2   0 2346.27   71.69
   0  -2   0 2235.88   73.19
   0  -2   0 2333.57   71.09
   0   2   0 2313.97   70.59
   0   2   0 2315.87   71.09
   0   2   0 2305.67   73.39
   0   2   0 2229.78   72.59
  -1  -2   0   10.60    1.60
  -1  -2   0    8.90    2.20
   1   2   0    8.40    1.30
   1   2   0   10.80    2.20
  -2  -2   0  124.59    6.70
  -3  -2   0   -1.70    3.90
  -4  -2   0    0.70    5.80
  -4  -2   0    3.70    6.50
  -5  -2   0    3.30    3.70
  -5  -2   0    7.50    2.60
  -5  -2   0    1.50    2.00
  -6  -2   0   47.60    9.50
  -6  -2   0   44.40    6.10
  -6  -2   0   58.19    7.10
  -7  -2   0   -1.40    3.60
  -7  -2   0    3.80    4.20
  -7  -2   0   -8.60    4.90
  -8  -2   0   15.40    5.50
  -8  -2   0    0.00    6.20
  -8  -2   0   10.80    6.40
  -9  -2   0   -0.40    7.20
  -9  -2   0    2.40    5.50
  -9  -2   0    7.00    8.60
  -9   1  -1  -12.20    7.50
  -9   1  -1  -10.00    8.00
  -9   1  -1    1.70    8.70
   8  -1   1    7.50    3.70
   8  -1   1   11.70    4.30
  -8   1  -1    4.00    6.50
  -8   1  -1    2.30    4.60
  -8   1  -1    7.10    6.50
  -8   1  -1   13.10    6.60
   7  -1   1   19.40    4.30
   7  -1   1   22.30    4.60
  -7   1  -1   18.80    6.00
  -7   1  -1    7.90    6.30
  -7   1  -1   18.20    5.50
   6  -1   1   20.90    4.30
   6  -1   1   35.60    5.30
  -6   1  -1   31.00    6.20
  -6   1  -1   19.90    5.70
  -6   1  -1   37.30    8.20
  -6   1  -1   16.00    4.50
   5  -1   1   69.49    6.40
   5  -1   1   76.49    6.60
  -5   1  -1   68.59    8.60
  -5   1  -1   76.89    7.30
  -5   1  -1   69.69    7.40
   4  -1   1    0.80    1.40
   4  -1   1    4.20    2.00
   4  -1   1   -2.80    1.30
  -4   1  -1   -0.30    1.40
  -4   1  -1    3.50    2.50
  -4   1  -1    0.30    1.60
  -4   1  -1    1.70    1.80
   3  -1   1   -0.40    1.00
   3  -1   1    5.00    1.80
   3  -1   1    2.50    1.50
  -3   1  -1    1.10    1.50
  -3   1  -1    3.10    1.60
  -3   1  -1    1.60    1.40
  -3   1  -1    4.00    2.10
   2  -1   1  230.98   10.10
   2  -1   1  233.78    9.70
   2  -1   1  232.08   10.20
  -2   1  -1  226.98   11.10
  -2   1  -1  214.68   10.10
  -2   1  -1  230.98    9.90
  -2   1  -1  228.98   10.50
   1  -1   1   86.69    4.70
   1  -1   1   85.49    4.70
   1  -1   1   92.69    4.70
   1  -1   1   80.69    4.60
  -1   1  -1   86.59    4.90
  -1   1  -1   85.19    4.80
  -1   1  -1   82.39    4.50
  -1   1  -1   86.79    4.70
   0  -1   1   52.29    2.50
   0  -1   1   45.80    3.10
   0  -1   1   51.09    2.50
   0  -1   1   56.59    2.50
   0  -1   1   52.99    2.70
   0   1  -1   59.29    2.60
   0   1  -1   50.69    2.70
   0   1  -1   52.89    3.30
   0   1  -1   54.99    2.50
  -1  -1   1  503.15   16.60
   1   1  -1  477.75   16.60
  -2  -1   1  264.67   15.10
  -2  -1   1  245.98   15.80
  -3  -1   1  116.09    6.20
  -3  -1   1  118.49    5.70
  -4  -1   1   22.30    3.20
  -4  -1   1   28.90    3.90
  -5  -1   1   29.90    4.90
  -5  -1   1   35.40    6.00
  -6  -1   1    7.60    3.70
  -6  -1   1    9.60    4.20
  -7  -1   1   -0.70    3.50
  -7  -1   1   -2.70    4.60
  -7  -1   1    2.30    4.00
  -7  -1   1    6.80    3.80
  -8  -1   1   -4.40    6.40
  -8  -1   1    4.80    3.30
  -8  -1   1   20.00    7.10
  -8  -1   1   10.50    5.70
  -9  -1   1   -8.10    4.70
  -9  -1   1  -10.00    8.20
  -9  -1   1   -1.80    8.50
  -9  -1   1  -12.20    8.00
 -10  -1   1  -37.00   11.90
 -10  -1   1  -10.30   11.30
 -10   0  -2   -1.70    9.30
 -10   0  -2  -25.70    9.90
  -9   0  -2   -0.90    5.90
  -9   0  -2    3.50    7.90
  -9   0  -2   -3.60    7.70
  -8   0  -2   19.70    6.20
  -8   0  -2    6.80    6.90
  -8   0  -2   -1.70    6.50
  -8   0  -2   13.30    6.40
  -7   0  -2    2.00    4.30
  -7   0  -2   -6.40    3.80
  -7   0  -2    0.10    3.60
   6   0   2    1.50    2.20
   6   0   2    5.80    2.60
  -6   0  -2    8.00    4.70
  -6   0  -2    3.00    2.50
  -6   0  -2    4.70    3.30
   5   0   2   59.79    5.00
   5   0   2   64.79    5.00
  -5   0  -2   58.69    6.20
  -5   0  -2   48.40    8.00
  -5   0  -2   59.29    6.30
   4   0   2   15.00    2.80
   4   0   2   13.60    2.50
  -4   0  -2    9.70    2.90
  -4   0  -2   13.10    2.60
  -4   0  -2   10.20    2.90
  -4   0  -2   13.50    4.10
   3   0   2  354.36   13.00
   3   0   2  308.97   13.00
  -3   0  -2  310.57   13.60
  -3   0  -2  338.27   13.90
  -3   0  -2  330.97   12.90
  -3   0  -2  327.97   16.10
   2   0   2   60.79    5.20
   2   0   2   63.59    3.70
   2   0   2   58.89    3.80
  -2   0  -2   54.99    3.90
  -2   0  -2   59.89    5.10
  -2   0  -2   60.89    3.90
  -2   0  -2   61.49    4.00
   1   0   2 1934.31   62.79
   1   0   2 1942.31   61.69
   1   0   2 1965.60   63.49
   1   0   2 2047.70   62.09
  -1   0  -2 2014.90   61.89
  -1   0  -2 2096.09   62.79
  -1   0  -2 2012.80   63.19
  -1   0  -2 1947.81   61.99
   0   0  -2  261.57   10.10
  -1   0   2  521.15   17.20
  -1   0   2  509.85   16.80
  -1   0   2  517.55   17.30
   1   0  -2  509.05   16.70
   1   0  -2  487.25   17.30
   1   0  -2  512.45   17.20
  -2   0   2 2993.80   95.39
  -2   0   2 3040.70   94.69
  -2   0   2 3042.20   95.89
   2   0  -2 3085.49   95.09
   2   0  -2 3076.69   94.09
  -3   0   2   66.49    4.70
  -3   0   2   66.69    5.50
  -3   0   2   63.29    5.10
   3   0  -2   59.59    3.90
   3   0  -2   63.39    4.50
  -4   0   2    4.00    2.40
  -4   0   2    5.40    2.30
  -4   0   2    2.00    1.90
   4   0  -2    2.60    1.30
   4   0  -2    4.60    1.80
  -5   0   2   22.50    4.80
  -5   0   2   26.90    5.10
  -5   0   2   26.60    5.40
   5   0  -2   25.00    3.80
   5   0  -2   25.40    3.30
  -6   0   2   57.89    7.90
  -6   0   2   53.29    7.50
  -6   0   2   43.30    7.10
   6   0  -2   50.29    4.50
   6   0  -2   60.69    5.60
  -7   0   2    2.60    3.90
  -7   0   2    9.60    4.80
  -7   0   2    0.60    4.50
  -8   0   2   15.20    6.40
  -8   0   2   21.20    6.60
  -8   0   2    0.90    6.80
  -9   0   2   17.20    8.90
  -9   0   2   -8.60    4.60
  -9   0   2    1.80    8.30
  -9   0   2    2.40    8.30
 -10   0   2   -4.60   11.40
 -10  -1  -3    1.30   10.90
  -9  -1  -3    7.60    8.00
  -9  -1  -3    0.50    5.80
  -9  -1  -3    7.40    7.90
  -8  -1  -3    5.30    5.40
  -8  -1  -3    7.40    5.60
  -8  -1  -3   14.20    6.30
  -7  -1  -3   33.40    6.60
  -7  -1  -3   38.00    6.90
  -7  -1  -3   19.40    6.60
  -6  -1  -3   -0.20    2.60
  -6  -1  -3    0.80    3.50
  -6  -1  -3    2.10    3.00
  -5  -1  -3   -2.50    2.20
  -5  -1  -3    2.30    2.30
  -5  -1  -3    0.80    2.10
  -4  -1  -3    7.30    2.40
  -4  -1  -3    3.50    2.40
  -4  -1  -3    9.40    2.30
  -4  -1  -3    4.20    1.90
  -3  -1  -3    6.50    1.80
  -3  -1  -3    9.50    1.90
  -3  -1  -3    4.00    2.40
   2   1   3   22.10    3.70
  -2  -1  -3   28.00    2.40
  -2  -1  -3   30.80    3.80
  -2  -1  -3   26.80    2.50
   1   1   3   16.20    2.50
   1   1   3   17.70    1.60
   1   1   3   17.60    1.40
  -1  -1  -3   15.00    2.20
  -1  -1  -3   20.10    1.70
  -1  -1  -3   17.70    1.50
   0   1   3  592.74   20.00
   0   1   3  615.64   20.10
   0   1   3  627.84   21.10
   0  -1  -3  620.04   20.00
   0  -1  -3  611.94   20.20
   0  -1  -3  569.44   20.30
   0  -1  -3  611.84   21.20
  -1   1   3 1742.93   58.29
  -1   1   3 1856.51   58.49
  -1   1   3 1855.91   58.29
   1  -1  -3 1870.91   58.79
   1  -1  -3 1817.62   58.59
   1  -1  -3 1874.61   57.99
  -2   1   3 1745.53   56.49
  -2   1   3 1691.03   56.29
  -2   1   3 1636.64   55.59
   2  -1  -3 1764.62   56.49
   2  -1  -3 1662.73   54.69
   2  -1  -3 1729.53   55.29
   2  -1  -3 1800.22   56.89
  -3   1   3  789.92   30.50
  -3   1   3  844.02   30.40
  -3   1   3  817.22   29.70
   3  -1  -3  816.92   30.00
   3  -1  -3  821.62   28.80
  -4   1   3 3047.79   97.59
  -4   1   3 3035.20   95.89
  -4   1   3 3005.30   96.59
   4  -1  -3 2838.92  103.19
   4  -1  -3 2780.82   93.59
  -5   1   3    2.80    3.00
  -5   1   3    1.10    2.90
  -5   1   3    3.30    2.40
   5  -1  -3    0.30    1.80
   5  -1  -3   -0.50    2.00
  -6   1   3    9.60    4.70
  -6   1   3   20.90    5.50
  -6   1   3   18.80    4.70
   6  -1  -3   23.40    4.10
   6  -1  -3   30.00    5.20
  -7   1   3    1.10    4.60
  -7   1   3    8.60    5.00
  -7   1   3    2.60    3.90
   7  -1  -3    1.40    2.80
   7  -1  -3    6.70    3.50
  -8   1   3    2.80    5.40
  -8   1   3    2.90    4.00
  -8   1   3   -1.00    6.10
  -8   1   3    2.80    6.80
   8  -1  -3    3.50    3.40
   8  -1  -3    3.00    3.40
  -9   1   3  -12.60    7.50
  -9   1   3  -11.50    8.90
  -9   1   3   -0.10    8.00
  -9  -2  -4   -4.80    7.60
  -9  -2  -4   10.00    8.10
  -9  -2  -4    9.30    7.30
  -8  -2  -4    2.70    4.80
  -8  -2  -4    7.20    7.00
  -8  -2  -4    3.60    4.30
  -7  -2  -4    0.20    3.10
  -7  -2  -4   -3.60    6.70
  -7  -2  -4    4.00    3.60
  -6  -2  -4    3.90    2.80
  -6  -2  -4    1.70    2.20
  -6  -2  -4    0.30    3.40
  -6  -2  -4    5.80    3.20
  -5  -2  -4    9.60    4.00
  -5  -2  -4   12.80    3.30
  -5  -2  -4   11.80    3.00
  -5  -2  -4   12.20    2.90
  -4  -2  -4    2.40    1.30
  -4  -2  -4    1.50    2.30
  -4  -2  -4    2.00    1.60
   3   2   4    4.10    2.20
   2   2   4  328.37   14.70
  -2  -2  -4  311.97   14.20
   1   2   4   42.90    3.30
   1   2   4   50.29    4.00
  -1  -2  -4   41.70    3.40
  -1  -2  -4   36.80    3.60
  -1  -2  -4   42.70    2.80
   0   2   4   10.60    2.30
   0   2   4   10.10    1.80
   0   2   4    6.40    1.70
   0   2   4   12.00    2.00
   0  -2  -4   10.30    2.20
   0  -2  -4   10.30    1.90
   0  -2  -4    8.80    1.70
   0  -2  -4   10.90    2.20
  -1   2   4   39.10    3.70
  -1   2   4   46.60    3.90
  -1   2   4   46.70    4.10
   1  -2  -4   48.40    3.80
   1  -2  -4   43.60    4.10
   1  -2  -4   45.90    4.00
  -2   2   4   27.50    4.10
  -2   2   4   22.50    3.60
  -2   2   4   26.40    4.10
   2  -2  -4   22.40    3.60
   2  -2  -4   20.10    3.10
   2  -2  -4   20.50    3.60
   2  -2  -4   20.10    3.40
  -3   2   4  172.78   10.50
  -3   2   4  170.58   10.50
  -3   2   4  178.08   10.30
   3  -2  -4  162.68   10.80
   3  -2  -4  187.88    9.80
   3  -2  -4  170.98   10.60
   3  -2  -4  180.28    9.50
  -4   2   4  567.54   25.40
  -4   2   4  593.74   25.40
  -4   2   4  594.94   24.70
   4  -2  -4  577.74   23.40
   4  -2  -4  576.44   24.90
  -5   2   4   13.90    5.90
  -5   2   4    4.30    3.20
   5  -2  -4    4.20    2.80
   5  -2  -4    2.90    2.50
  -6   2   4  616.14   29.40
  -6   2   4  704.03   31.10
   6  -2  -4  656.03   29.00
  -7   2   4   16.90    6.10
  -7   2   4   16.50    6.50
  -7   2   4    7.20    3.80
   7  -2  -4   14.30    4.90
   7  -2  -4   19.10    5.60
  -8   2   4   14.00    7.50
  -8   2   4   15.60    8.00
   8  -2  -4    8.60    4.60
   8  -2  -4   16.70    4.90
  -9   2   4   -5.50    8.40
  -9   2   4   -3.00    9.20
   9  -2  -4    6.70    6.10
   9  -2  -4    4.20    5.30
  -9  -3  -5   -2.30    7.40
  -9  -3  -5  -19.50    6.20
  -9  -3  -5    0.10    9.40
  -8  -3  -5   -3.30    4.20
  -8  -3  -5    7.10    5.30
  -8  -3  -5   -3.50    6.70
  -7  -3  -5   -3.70    3.10
  -7  -3  -5    7.40    6.40
  -7  -3  -5   -3.20    3.70
  -7  -3  -5    2.60    3.00
  -6  -3  -5    3.50    2.40
  -6  -3  -5   -2.40    4.20
  -6  -3  -5    4.00    3.20
  -6  -3  -5    0.50    2.40
  -5  -3  -5    6.60    3.90
  -5  -3  -5    5.60    2.30
  -4  -3  -5  102.09    9.70
   3   3   5    4.00    2.70
  -3  -3  -5    3.60    1.90
  -3  -3  -5   -1.30    2.10
   2   3   5  208.38   11.50
  -2  -3  -5  234.48   11.40
  -2  -3  -5  207.88   11.80
   1   3   5  205.58    9.40
   1   3   5  186.38    9.60
  -1  -3  -5  200.98    8.50
  -1  -3  -5  201.88    8.60
  -1  -3  -5  191.08    9.70
  -1  -3  -5  210.68   10.10
   0   3   5   38.30    3.30
   0   3   5   41.00    3.90
   0   3   5   40.20    3.60
   0   3   5   35.60    3.70
   0  -3  -5   42.10    3.80
   0  -3  -5   42.10    3.60
   0  -3  -5   38.60    4.10
   0  -3  -5   45.50    4.30
  -1   3   5    4.20    2.00
  -1   3   5    6.50    2.10
  -1   3   5    6.30    2.10
  -1   3   5    5.80    2.00
   1  -3  -5    6.10    2.10
   1  -3  -5    3.80    1.60
   1  -3  -5    5.00    2.10
  -2   3   5   28.70    5.20
  -2   3   5   19.30    3.70
  -2   3   5   16.90    3.50
   2  -3  -5   27.60    4.90
   2  -3  -5   16.20    3.90
   2  -3  -5   27.30    4.80
   2  -3  -5   24.60    3.90
  -3   3   5    0.90    1.80
  -3   3   5    0.40    2.30
  -3   3   5   -1.70    1.70
   3  -3  -5    1.70    1.80
   3  -3  -5   -0.20    2.00
   3  -3  -5    1.10    1.90
   3  -3  -5   -0.80    1.70
  -4   3   5   16.60    4.40
  -4   3   5    9.20    3.50
  -4   3   5   13.50    4.60
   4  -3  -5    8.10    2.90
   4  -3  -5   17.70    3.80
   4  -3  -5   16.40    4.70
   4  -3  -5   14.70    4.70
  -5   3   5   18.90    5.70
  -5   3   5   19.70    5.10
  -5   3   5   15.70    4.30
   5  -3  -5   25.60    5.30
   5  -3  -5   15.60    4.60
  -6   3   5   36.70    8.10
  -6   3   5   32.90    7.20
   6  -3  -5   28.60    5.30
   6  -3  -5   26.80    6.20
  -7   3   5   -0.10    3.40
  -7   3   5    9.90    5.80
  -7   3   5    7.70    5.80
   7  -3  -5    1.40    4.40
   7  -3  -5    7.70    4.50
  -8   3   5   38.80   11.20
  -8   3   5   47.80   10.10
  -9   3   5    4.50   11.10
  -9   3   5   -1.70    8.60
   9  -3  -5    6.20    8.00
   9  -3  -5   12.50    6.40
  -9  -4  -6   -7.30    9.00
  -9  -4  -6    7.30    7.60
  -9  -4  -6    6.00    6.10
  -8  -4  -6   88.89   10.60
  -7  -4  -6    9.30    3.90
  -7  -4  -6    1.10    5.90
  -7  -4  -6    1.00    3.50
  -7  -4  -6    1.00    4.20
  -6  -4  -6   23.30    3.90
  -6  -4  -6   17.50    6.70
  -5  -4  -6    7.70    4.40
  -5  -4  -6    3.60    2.60
  -4  -4  -6    3.70    2.70
  -4  -4  -6   -3.60    1.80
   3   4   6   15.80    3.90
  -3  -4  -6    8.20    2.90
  -3  -4  -6   23.70    4.50
   2   4   6   35.30    5.30
  -2  -4  -6   38.80    4.80
  -2  -4  -6   39.30    5.90
  -2  -4  -6   30.20    2.90
  -2  -4  -6   27.60    3.40
   1   4   6  275.87   13.20
   1   4   6  304.97   13.40
  -1  -4  -6  308.07   14.00
  -1  -4  -6  290.07   14.20
  -1  -4  -6  310.57   12.70
  -1  -4  -6  289.17   12.20
   0   4   6   37.90    3.70
   0   4   6   31.10    4.20
   0   4   6   40.90    4.50
   0   4   6   46.80    4.30
   0  -4  -6   39.20    5.30
   0  -4  -6   46.40    4.40
   0  -4  -6   44.00    6.10
   0  -4  -6   39.50    4.40
  -1   4   6   25.70    4.50
  -1   4   6   29.00    4.40
  -1   4   6   37.70    5.30
   1  -4  -6   32.50    5.00
   1  -4  -6   35.40    5.40
   1  -4  -6   31.40    4.70
  -2   4   6   21.20    4.20
  -2   4   6   18.80    4.10
  -2   4   6   16.70    4.20
   2  -4  -6   23.00    4.70
   2  -4  -6   17.70    3.80
   2  -4  -6   19.10    5.00
   2  -4  -6   16.20    4.30
  -3   4   6   81.19    7.80
  -3   4   6   83.29    8.00
  -3   4   6   84.49    7.90
   3  -4  -6   92.09    9.00
   3  -4  -6   72.69    8.10
   3  -4  -6   72.79    7.10
   3  -4  -6   73.79    8.00
  -4   4   6    5.90    3.80
  -4   4   6    8.30    3.80
  -4   4   6    3.60    2.70
   4  -4  -6    6.30    3.70
   4  -4  -6    4.80    3.00
   4  -4  -6    5.80    3.40
   4  -4  -6    1.90    2.80
  -5   4   6   21.40    5.70
  -5   4   6   18.70    4.50
  -5   4   6   32.00    7.10
   5  -4  -6   34.60    7.20
   5  -4  -6   18.20    4.80
  -6   4   6    2.20    3.00
  -6   4   6   10.20    5.00
   6  -4  -6    4.60    4.30
   6  -4  -6    2.90    4.40
  -7   4   6   10.10    5.70
  -7   4   6    8.70    6.10
   7  -4  -6    6.00    5.20
  -8   4   6    1.10    7.10
   8  -4  -6   11.30    6.90
   8  -4  -6   -8.70    5.40
  -9   4   6   -1.60    9.10
  -9   4   6    2.00   13.40
   9  -4  -6   -7.00    9.50
   9  -4  -6   -5.90    7.10
  -9  -5  -7    2.20    5.50
  -9  -5  -7   -6.30    7.90
  -9  -5  -7   -1.90    6.30
  -8  -5  -7   -2.90    5.10
  -8  -5  -7  -10.30    6.70
  -8  -5  -7    8.30    5.20
  -8  -5  -7   -8.40    5.70
  -7  -5  -7    7.80    3.70
  -7  -5  -7    6.90    6.20
  -6  -5  -7   26.30    7.40
  -6  -5  -7   46.90    7.10
  -5  -5  -7   -1.20    2.50
  -5  -5  -7    3.60    3.70
  -4  -5  -7  127.49   10.60
  -4  -5  -7  120.79    9.10
   3   5   7   38.10    6.10
  -3  -5  -7   35.10    5.90
  -3  -5  -7   37.20    6.40
   2   5   7   -0.50    2.10
   2   5   7    0.30    1.50
  -2  -5  -7    1.60    1.40
  -2  -5  -7   -3.70    1.30
  -2  -5  -7   -1.80    1.70
   1   5   7   33.90    4.80
   1   5   7   33.60    4.80
  -1  -5  -7   33.10    4.30
  -1  -5  -7   34.00    5.60
  -1  -5  -7   35.40    5.30
  -1  -5  -7   33.90    4.60
   0   5   7    0.10    1.60
   0   5   7    0.40    1.60
   0   5   7   -1.10    1.30
   0   5   7    3.30    1.80
   0  -5  -7   -0.30    2.10
   0  -5  -7    1.20    1.80
  -1   5   7   68.39    6.80
  -1   5   7   62.49    6.50
  -1   5   7   55.29    5.60
  -1   5   7   61.09    6.00
   1  -5  -7   63.39    6.70
   1  -5  -7   60.79    6.20
   1  -5  -7   67.19    8.20
   1  -5  -7   60.59    7.00
  -2   5   7   21.90    4.90
  -2   5   7   18.00    4.30
  -2   5   7   21.20    4.60
  -2   5   7   25.70    6.00
   2  -5  -7   24.70    5.40
   2  -5  -7   21.20    5.20
   2  -5  -7   33.60    6.90
   2  -5  -7   16.10    4.00
  -3   5   7   -3.70    2.60
  -3   5   7   -2.40    2.50
  -3   5   7   -0.70    2.90
   3  -5  -7    1.00    2.70
   3  -5  -7   -1.50    2.50
   3  -5  -7    2.80    3.10
   3  -5  -7    2.20    3.10
  -4   5   7   23.90    6.70
  -4   5   7   29.60    6.90
  -4   5   7   16.90    4.50
   4  -5  -7   16.10    4.40
   4  -5  -7   24.20    6.50
   4  -5  -7   28.10    7.20
   4  -5  -7   12.80    4.50
  -5   5   7    3.30    5.10
  -5   5   7   -2.60    3.60
  -5   5   7    1.10    1.90
   5  -5  -7    2.90    4.10
   5  -5  -7    1.30    3.60
   5  -5  -7   -2.60    3.60
   5  -5  -7   -1.40    3.60
  -6   5   7    0.80    3.50
  -6   5   7   14.60    5.90
   6  -5  -7    1.20    4.80
   6  -5  -7    7.00    4.70
   6  -5  -7    1.50    4.70
  -7   5   7   17.80    6.90
  -7   5   7   -5.00    4.30
   7  -5  -7    0.30    5.60
   7  -5  -7   -0.60    6.10
  -8   5   7    4.50    8.20
   8  -5  -7   -5.10    6.30
  -8  -6  -8   -9.00   10.40
  -8  -6  -8   -4.20    7.90
  -8  -6  -8    2.30    8.50
  -8  -6  -8    5.20    5.40
  -7  -6  -8   -1.30    4.70
  -7  -6  -8    2.80    7.00
  -6  -6  -8    8.70    5.30
  -6  -6  -8   -5.30    3.70
  -5  -6  -8   -1.40    4.20
  -5  -6  -8    4.70    3.60
  -4  -6  -8   13.70    5.40
  -4  -6  -8   13.00    4.50
   3   6   8   19.70    5.20
  -3  -6  -8   13.00    2.60
  -3  -6  -8   16.00    3.20
  -3  -6  -8   14.30    4.10
  -3  -6  -8   13.20    4.50
   2   6   8   56.79    7.00
   2   6   8   58.09    6.10
  -2  -6  -8   50.49    5.50
  -2  -6  -8   69.69    9.70
  -2  -6  -8   49.10    4.90
  -2  -6  -8   59.59    7.60
   1   6   8   10.40    3.10
   1   6   8    6.20    2.80
  -1  -6  -8   11.10    3.50
  -1  -6  -8   11.00    3.20
  -1  -6  -8    9.20    2.80
  -1  -6  -8    7.80    3.40
   0   6   8   14.00    3.30
   0   6   8   10.70    3.10
   0   6   8   18.60    3.90
   0   6   8   15.20    3.50
   0  -6  -8   13.60    3.50
   0  -6  -8   16.10    4.60
   0  -6  -8   11.60    4.80
   0  -6  -8   15.10    4.20
  -1   6   8    2.60    2.40
  -1   6   8   -0.90    2.00
  -1   6   8   -2.80    2.10
  -1   6   8    1.00    2.40
   1  -6  -8   -0.10    2.90
   1  -6  -8   -1.70    2.50
   1  -6  -8    0.70    3.10
   1  -6  -8    7.10    3.60
  -2   6   8    0.40    2.50
  -2   6   8    4.50    3.40
  -2   6   8   -2.20    2.70
  -2   6   8    1.60    3.20
   2  -6  -8    8.00    4.00
   2  -6  -8    7.40    4.30
   2  -6  -8   11.40    4.40
   2  -6  -8    0.20    2.70
  -3   6   8   47.30    8.10
  -3   6   8   34.90    7.20
  -3   6   8   51.29    7.80
   3  -6  -8   52.29   10.00
   3  -6  -8   35.90    8.00
   3  -6  -8   45.60    7.30
   3  -6  -8   32.20    7.00
  -4   6   8   22.60    6.70
  -4   6   8   31.50    6.90
   4  -6  -8   22.10    6.30
   4  -6  -8   19.50    6.60
   4  -6  -8   34.50    7.70
  -5   6   8   -4.70    4.00
  -5   6   8   -1.70    2.60
  -5   6   8    3.80    5.30
   5  -6  -8   -3.60    4.40
   5  -6  -8    2.10    4.70
   5  -6  -8   -4.60    4.30
   5  -6  -8    2.70    5.20
  -6   6   8   11.20    6.40
  -6   6   8    7.70    7.50
  -6   6   8    6.00    4.80
   6  -6  -8   20.80    7.30
   6  -6  -8   11.10    6.40
   6  -6  -8    5.80    5.60
  -7   6   8    3.80    6.80
   7  -6  -8   -1.50    5.80
  -8   6   8   12.80    9.00
   8  -6  -8    6.80    8.60
  -8  -7  -9    5.80   10.10
  -8  -7  -9    4.20    7.80
  -8  -7  -9    0.00   13.40
  -7  -7  -9    8.20    5.90
  -7  -7  -9   -1.30    7.20
  -7  -7  -9   -9.20   10.00
  -6  -7  -9    1.90    4.50
  -5  -7  -9    2.80    5.00
  -5  -7  -9    2.80    4.40
  -4  -7  -9   -7.10    3.20
  -4  -7  -9   -1.70    4.00
   3   7   9    8.50    4.40
  -3  -7  -9    3.00    3.50
  -3  -7  -9    1.70    2.70
   2   7   9    5.90    2.90
   2   7   9   19.60    5.00
  -2  -7  -9   -1.00    2.80
  -2  -7  -9    9.10    3.90
  -2  -7  -9    6.70    4.30
  -2  -7  -9    8.30    3.00
   1   7   9   22.10    4.40
  -1  -7  -9   17.50    4.20
  -1  -7  -9   10.00    4.80
  -1  -7  -9   18.50    3.80
  -1  -7  -9   18.60    5.90
   0   7   9   49.80    6.10
   0  -7  -9   43.60    7.00
   0  -7  -9   52.99    6.90
   0  -7  -9   72.69   11.50
  -1   7   9    1.20    2.20
  -1   7   9    3.90    2.40
  -1   7   9    4.70    3.40
  -1   7   9    4.10    3.50
   1  -7  -9    0.20    3.70
   1  -7  -9    6.90    5.00
   1  -7  -9    2.80    3.40
  -2   7   9    9.00    4.50
  -2   7   9   19.50    5.20
  -2   7   9   23.20    5.10
  -2   7   9    6.20    3.30
   2  -7  -9    7.80    5.30
   2  -7  -9   16.80    6.30
   2  -7  -9   12.70    4.70
   2  -7  -9    8.80    4.50
  -3   7   9   -0.80    4.20
  -3   7   9    5.40    4.80
  -3   7   9    8.20    5.10
   3  -7  -9    3.90    5.10
   3  -7  -9   20.50    8.00
   3  -7  -9    5.40    4.60
  -4   7   9   -0.60    4.50
  -4   7   9    1.90    5.20
   4  -7  -9   -4.60    5.00
   4  -7  -9    5.70    5.00
   4  -7  -9   -1.10    5.10
  -5   7   9   13.40    6.70
  -5   7   9    7.70    6.40
  -5   7   9    2.80    7.10
   5  -7  -9   12.70    6.70
   5  -7  -9   12.10    6.90
   5  -7  -9    0.50    6.60
   5  -7  -9    6.50    6.50
  -6   7   9   13.60    7.80
   6  -7  -9  -15.70    6.10
   6  -7  -9   -0.90    7.00
  -7   7   9    4.50    8.80
  -7  -8 -10   -0.20    6.70
  -7  -8 -10   -7.80   12.00
  -7  -8 -10    7.60    9.10
  -6  -8 -10    1.30    7.20
  -6  -8 -10    0.00    6.70
  -6  -8 -10    4.10    9.20
  -5  -8 -10    1.50    7.70
  -5  -8 -10   -0.30    5.60
  -5  -8 -10   -1.60    5.50
  -4  -8 -10   -3.90    6.30
  -4  -8 -10    8.90    3.30
  -4  -8 -10    5.80    5.50
  -4  -8 -10   -4.80    4.80
   3   8  10   12.30    6.00
  -3  -8 -10    5.90    4.90
  -3  -8 -10    7.30    3.70
  -3  -8 -10    2.40    3.20
  -3  -8 -10   19.00    7.10
  -3  -8 -10   -2.40    4.30
   2   8  10   -4.80    4.00
  -2  -8 -10    1.70    5.70
  -2  -8 -10   18.50    8.50
  -2  -8 -10   -0.70    3.10
  -2  -8 -10   -1.50    4.20
  -2  -8 -10    2.00    5.50
   1   8  10   -2.00    3.20
   1   8  10   -0.10    4.40
  -1  -8 -10    9.20    3.70
  -1  -8 -10   -0.80    5.10
  -1  -8 -10   -2.30    3.10
  -1  -8 -10   -2.00    4.20
   0   8  10    1.90    3.20
   0  -8 -10   -3.00    3.80
   0  -8 -10    5.70    5.70
   0  -8 -10    5.20    3.90
  -1   8  10   -2.50    3.60
  -1   8  10    1.10    3.10
  -1   8  10    8.70    4.20
   1  -8 -10   19.80    7.70
   1  -8 -10    6.00    4.50
   1  -8 -10    5.10    4.70
   1  -8 -10   12.80    6.10
  -2   8  10    1.60    3.30
  -2   8  10   10.10    5.00
  -2   8  10    9.50    4.30
  -2   8  10    9.00    4.80
   2  -8 -10   -4.70    4.20
   2  -8 -10    3.90    5.60
   2  -8 -10    7.80    5.90
   2  -8 -10    5.30    5.20
  -3   8  10    3.20    2.70
  -3   8  10   -3.20    5.60
  -3   8  10    5.50    5.60
  -3   8  10    6.00    5.00
   3  -8 -10    6.60    6.00
   3  -8 -10    7.00    6.10
   3  -8 -10   16.20    6.80
   3  -8 -10   18.60    6.70
  -4   8  10    2.80    6.60
  -4   8  10    5.00    5.50
  -4   8  10   -0.90    5.50
   4  -8 -10    5.30    6.10
   4  -8 -10   -5.60    5.90
   4  -8 -10   -9.20    5.60
   4  -8 -10   11.30    7.60
  -5   8  10    0.40    7.20
  -5   8  10   -5.10    6.30
   5  -8 -10   13.60    7.20
   5  -8 -10    4.20    7.30
   5  -8 -10    9.70    6.80
  -6   8  10    5.00    7.90
  -6   8  10   10.30    9.00
   6  -8 -10    0.00    9.00
   6  -8 -10    7.40    8.60
  -6  -9 -11   -6.20    7.50
  -6  -9 -11   -5.90    8.90
  -6  -9 -11   -0.80   12.50
  -5  -9 -11    1.70    7.00
  -5  -9 -11   28.20   10.40
  -5  -9 -11   14.60    8.10
  -4  -9 -11    2.20    3.90
  -4  -9 -11   -3.80    6.00
  -4  -9 -11  -13.60    5.90
  -4  -9 -11    4.20    4.40
  -4  -9 -11    5.90    8.80
  -3  -9 -11    3.10    3.90
  -3  -9 -11   -3.30    7.40
  -3  -9 -11    5.90    5.40
  -3  -9 -11    4.60    4.00
  -3  -9 -11   -9.20    5.40
   2   9  11    0.20    5.20
   2   9  11   -2.20    2.50
  -2  -9 -11   -8.80    4.30
  -2  -9 -11   -2.50    4.90
  -2  -9 -11  -11.50    6.20
  -2  -9 -11   -9.20    3.80
   1   9  11    1.90    2.70
  -1  -9 -11    1.90    4.40
  -1  -9 -11   -5.00    4.30
  -1  -9 -11  -12.60    5.50
  -1  -9 -11   -3.30    4.70
   0   9  11    3.40    2.70
   0  -9 -11    1.30    5.00
   0  -9 -11   16.40    7.30
   0  -9 -11   20.90    7.50
   0  -9 -11    2.20    6.10
  -1   9  11    8.50    5.50
  -1   9  11   20.50    6.10
   1  -9 -11   28.70    8.80
   1  -9 -11   11.60    6.90
   1  -9 -11    7.80    6.70
   1  -9 -11   15.60    5.50
  -2   9  11   -6.10    4.70
  -2   9  11   -1.60    5.60
  -2   9  11   -0.30    2.70
   2  -9 -11   -2.70    5.50
   2  -9 -11    9.80    6.80
   2  -9 -11    2.40    5.50
   2  -9 -11    1.10    5.40
  -3   9  11   20.40    6.80
  -3   9  11   23.90    8.10
   3  -9 -11   19.30    9.10
   3  -9 -11   17.20    7.80
   3  -9 -11   22.70    8.70
  -4   9  11    5.10    9.30
  -4   9  11    1.60    6.30
  -4   9  11   16.40    7.80
   4  -9 -11    5.80    8.00
   4  -9 -11   -8.80    7.30
   4  -9 -11    8.50    7.30
  -5   9  11   -5.10    8.00
  -5   9  11  -11.00    8.40
   5  -9 -11    6.80    8.90
   5  -9 -11    4.30    9.70
   5  -9 -11   -8.40    8.20
  -4 -10 -12   17.90   11.70
  -4 -10 -12    9.80    5.70
  -4 -10 -12    9.60    8.20
  -4 -10 -12   13.20    9.50
  -4 -10 -12    8.10    6.50
  -3 -10 -12    3.70    8.70
  -3 -10 -12   -8.00    5.00
  -3 -10 -12   -9.00    7.60
  -3 -10 -12    4.70    5.50
  -2 -10 -12    9.90    5.50
  -2 -10 -12   20.80   10.00
  -2 -10 -12   -7.30    7.00
  -1 -10 -12    9.70    8.90
  -1 -10 -12    6.20    6.10
  -1 -10 -12    0.60    6.70
  -1 -10 -12   -6.20    5.70
   0 -10 -12    1.30    6.70
   0 -10 -12    2.70    6.20
   0 -10 -12    3.90    6.40
   0 -10 -12   10.70    8.80
   1 -10 -12  -12.70    7.80
   1 -10 -12    4.00    7.50
   1 -10 -12    0.30    7.90
  -2  10  12   -1.20    7.90
  -2  10  12    5.10    6.90
   2 -10 -12   10.00    8.00
   2 -10 -12    0.20    7.60
   2 -10 -12   14.70    8.40
  -3  10  12    9.10    8.40
  -3  10  12    0.40   21.80
   3 -10 -12   -2.50    8.20
   3 -10 -12  -12.70    7.50
   3 -10 -12  -11.80    8.40
  -2 -11 -13    3.90    9.50
  -2 -11 -13   -6.20   11.40
  -1 -11 -13  -13.20    7.40
  -1 -11 -13    6.20   10.00
  -1 -11 -13    2.00   11.50
   0 -11 -13    4.70   10.10
   0 -11 -13    0.30    8.00
   0 -11 -13    8.00   10.20
   1 -11 -13  -19.10    8.50
   3 -11  -8   -4.70    9.40
   3 -11  -8  -10.10    9.60
   3 -11  -8   17.00   10.00
  -3  11   8   11.30    7.80
   2 -11  -8  -12.60    7.60
   2 -11  -8   10.80    9.50
   1 -11  -8    5.50    8.30
   1 -11  -8   -3.20    7.40
   1 -11  -8  -11.70    7.50
   0 -11  -8   -3.70    7.30
   0 -11  -8    4.00    7.40
   0 -11  -8    0.10    7.50
   0 -11  -8   -1.30    8.10
  -1 -11  -8   -1.30    6.50
  -1 -11  -8    0.20    7.40
  -1 -11  -8    2.90    8.30
  -1 -11  -8   -3.50    8.50
  -2 -11  -8   -3.40    8.30
  -2 -11  -8    5.30    7.10
  -2 -11  -8   11.20    7.00
  -2 -11  -8   -8.90    6.90
  -3 -11  -8   -5.30    6.60
  -3 -11  -8   -5.70    7.60
  -3 -11  -8  -17.30    6.00
  -3 -11  -8  -13.60    9.80
  -4 -11  -8    6.80    8.60
   4 -10  -7   -6.40    8.50
   4 -10  -7   15.90    9.90
   4 -10  -7    0.40    8.10
  -4  10   7    7.00    8.10
  -4  10   7    6.60   11.00
   3 -10  -7   -2.90    7.60
   3 -10  -7    8.10    8.00
   3 -10  -7    1.40    7.10
   2 -10  -7    4.80    7.40
   2 -10  -7    2.50    7.00
   2 -10  -7    7.00    7.60
   2 -10  -7   -4.00    6.10
  -2  10   7    1.00    3.00
  -2  10   7    8.00    6.80
  -2  10   7   -3.50    4.70
   1 -10  -7   -4.90    5.80
   1 -10  -7   -0.70    5.80
  -1  10   7   -1.10    3.40
   0 -10  -7   -3.20    5.50
   0 -10  -7   -4.40    6.00
   0  10   7    0.70    2.80
  -1 -10  -7   -0.90    5.70
  -1 -10  -7   -0.30    6.30
  -1 -10  -7    0.50    4.70
  -1 -10  -7    7.00    5.50
   1  10   7   -2.00    4.60
  -2 -10  -7    1.20    4.70
  -2 -10  -7   10.90    5.60
  -2 -10  -7    8.70    6.40
  -2 -10  -7    1.40    6.20
   2  10   7    0.70    2.70
  -3 -10  -7   -0.30    7.80
  -3 -10  -7   -9.40    4.90
  -3 -10  -7    0.90    4.80
  -3 -10  -7   -4.70    6.00
  -4 -10  -7    2.00    6.40
  -4 -10  -7    4.90    9.30
  -5 -10  -7   13.70   10.60
  -5 -10  -7   -5.40    6.50
   6  -9  -6   16.00    9.80
   6  -9  -6   -1.10    8.40
  -6   9   6    7.50   10.00
  -6   9   6   -5.30   15.50
  -6   9   6   -4.50    8.40
   5  -9  -6    3.80    8.30
   5  -9  -6    5.00    6.80
  -5   9   6   -6.40    7.30
  -5   9   6   11.10    7.00
   4  -9  -6    0.20    7.30
   4  -9  -6   -2.90    6.30
   4  -9  -6   10.70    6.60
  -4   9   6    0.70    6.20
  -4   9   6    5.20    7.70
   3  -9  -6    0.90    5.90
   3  -9  -6   24.90    7.40
   3  -9  -6   -4.60    6.10
   3  -9  -6    2.90    6.00
  -3   9   6   -2.00    3.00
  -3   9   6    8.20    7.30
  -3   9   6   17.10    6.70
   2  -9  -6    0.00    5.90
   2  -9  -6   -0.40    4.90
   2  -9  -6   14.50    6.80
   2  -9  -6   -2.30    5.10
  -2   9   6   12.00    5.00
  -2   9   6    5.30    2.70
  -2   9   6    7.40    5.50
   1  -9  -6   18.20    7.50
   1  -9  -6   17.50    6.00
   1  -9  -6   11.00    5.60
   0  -9  -6    5.30    6.20
   0  -9  -6    9.10    5.00
   0  -9  -6    2.20    4.90
   0  -9  -6    5.20    5.00
   0   9   6    2.60    2.30
  -1  -9  -6    2.70    4.20
  -1  -9  -6    1.70    4.80
  -1  -9  -6    1.60    4.50
  -1  -9  -6   -1.10    4.00
   1   9   6   -1.60    1.70
  -2  -9  -6   10.30    5.20
  -2  -9  -6   13.80    7.60
  -2  -9  -6   14.60    4.90
  -2  -9  -6   -2.80    4.20
   2   9   6    6.50    2.60
  -3  -9  -6    3.70    5.60
  -3  -9  -6    1.20    4.40
  -4  -9  -6    5.20    6.90
  -4  -9  -6   -2.70    5.60
  -4  -9  -6    7.20    5.10
  -5  -9  -6    6.10    5.90
  -5  -9  -6    0.40    8.30
  -5  -9  -6    4.40    5.80
  -6  -9  -6    5.80    7.20
  -6  -9  -6   -4.40    6.60
  -6  -9  -6   18.50   10.80
   7  -8  -5   -1.80    8.40
   7  -8  -5   15.50    9.50
  -7   8   5    7.80   10.10
  -7   8   5   -5.20   10.10
   6  -8  -5   -1.30    6.50
   6  -8  -5    4.50    7.20
  -6   8   5   -4.70    7.30
  -6   8   5    3.90    7.40
   5  -8  -5    5.00    6.20
   5  -8  -5    6.50    5.70
  -5   8   5   -0.40    6.80
  -5   8   5    9.60    6.00
  -5   8   5   -2.90    7.30
  -5   8   5   -6.50    5.90
   4  -8  -5   -5.00    5.00
   4  -8  -5    2.20    6.10
   4  -8  -5    9.20    5.50
   4  -8  -5    2.80    5.00
  -4   8   5   -3.80    4.10
  -4   8   5    0.70    3.40
  -4   8   5    3.40    5.30
  -4   8   5   13.20    4.90
   3  -8  -5    8.50    5.50
   3  -8  -5   11.50    5.90
   3  -8  -5    3.80    5.40
  -3   8   5    4.50    5.40
  -3   8   5    6.80    5.10
   2  -8  -5   80.59   12.50
   2  -8  -5   75.99   10.60
   2  -8  -5   63.59   10.00
   2  -8  -5   89.49   12.40
  -2   8   5   82.69    9.30
  -2   8   5   99.39   12.30
   1  -8  -5    6.20    4.20
   1  -8  -5    2.10    3.70
   1  -8  -5   -2.60    3.60
   1  -8  -5   -2.10    3.40
  -1   8   5    3.00    3.00
  -1   8   5   -0.30    2.70
  -1   8   5    7.90    3.40
   0  -8  -5    7.80    3.80
   0  -8  -5    1.30    4.10
   0  -8  -5    7.90    5.60
   0  -8  -5    2.80    3.20
   0   8   5   -0.30    2.40
  -1  -8  -5   -1.70    3.00
  -1  -8  -5    4.30    3.50
  -1  -8  -5    5.60    3.50
  -1  -8  -5    8.30    5.60
   1   8   5    2.40    2.30
  -2  -8  -5   58.79    6.80
  -2  -8  -5   57.99    9.60
  -2  -8  -5   48.10   10.30
  -2  -8  -5   49.20    6.60
   2   8   5   52.99    6.30
  -3  -8  -5    9.20    5.50
  -3  -8  -5    5.90    3.90
  -4  -8  -5   14.10    5.10
  -4  -8  -5    4.70    6.70
  -4  -8  -5   15.40    5.10
  -5  -8  -5    8.40    7.50
  -5  -8  -5   13.00    5.80
  -5  -8  -5   12.10    5.00
  -6  -8  -5   15.30    5.40
  -6  -8  -5   -3.80    7.90
  -7  -8  -5   12.10   10.40
  -7  -8  -5   -1.70    6.00
  -7  -8  -5    1.80    7.80
   7  -7  -4    4.60    6.00
   7  -7  -4    3.90    7.00
  -7   7   4   24.50    8.80
  -7   7   4   -8.00    7.90
   6  -7  -4   -0.20    5.40
   6  -7  -4   -1.80    5.30
   6  -7  -4    6.70    7.70
  -6   7   4    5.20    8.60
  -6   7   4   -9.00    6.00
  -6   7   4  -13.60    5.40
   5  -7  -4    4.50    5.30
   5  -7  -4   13.00    8.10
   5  -7  -4   16.10    6.50
  -5   7   4    1.20    3.80
  -5   7   4    3.80    5.20
  -5   7   4    8.40    5.40
  -5   7   4   12.40    6.40
   4  -7  -4   -2.70    4.10
   4  -7  -4    3.90    7.70
   4  -7  -4    8.10    4.60
  -4   7   4    2.10    4.80
  -4   7   4   12.30    4.20
  -4   7   4   -0.70    4.30
   3  -7  -4   12.30    5.30
   3  -7  -4   11.60    5.20
   3  -7  -4   30.60    7.40
   3  -7  -4   11.60    4.90
  -3   7   4    9.20    3.60
  -3   7   4   13.50    5.30
  -3   7   4   13.80    5.30
   2  -7  -4   27.50    6.60
   2  -7  -4   26.30    7.90
   2  -7  -4   21.80    6.40
   2  -7  -4   31.50    6.80
  -2   7   4   27.70    5.90
  -2   7   4   14.60    4.20
  -2   7   4   21.60    5.50
   1  -7  -4    7.50    4.80
   1  -7  -4    6.60    3.90
   1  -7  -4    8.50    4.30
  -1   7   4    9.80    3.70
  -1   7   4    7.40    3.60
  -1   7   4   12.10    3.30
   0  -7  -4   11.20    4.10
   0  -7  -4   15.00    5.70
   0  -7  -4    9.90    4.00
   0  -7  -4    9.90    3.50
  -1  -7  -4   -0.40    3.00
  -1  -7  -4   -0.20    2.70
  -1  -7  -4    2.10    2.60
  -1  -7  -4   -3.00    2.20
   1   7   4   -1.80    1.80
  -2  -7  -4   26.10    5.50
  -2  -7  -4   50.39   10.70
   2   7   4   29.10    4.40
  -3  -7  -4   33.50    8.10
  -3  -7  -4   27.80    4.80
  -3  -7  -4   26.30    5.60
  -4  -7  -4   18.70    5.20
  -4  -7  -4   19.50    7.00
  -4  -7  -4   17.00    5.20
  -5  -7  -4    5.40    4.50
  -5  -7  -4    8.10    5.70
  -6  -7  -4   23.20    6.30
  -6  -7  -4   27.60    7.50
  -6  -7  -4   20.00    8.20
  -7  -7  -4   -8.80    7.30
  -7  -7  -4   -0.20    6.80
  -7  -7  -4   -5.90    4.10
  -8  -7  -4    4.20    8.90
  -8  -7  -4   -4.40    5.50
   8  -6  -3    6.40    7.90
   8  -6  -3    3.00    5.50
  -8   6   3   -8.00    9.30
  -8   6   3    8.60    8.10
   7  -6  -3   -3.80    7.10
   7  -6  -3   -5.90    6.00
   7  -6  -3    9.90    4.90
  -7   6   3   -8.10    5.80
  -7   6   3   12.40    7.60
   6  -6  -3    7.80    5.30
   6  -6  -3    9.30    5.10
   6  -6  -3   -2.00    5.80
  -6   6   3   -1.20    5.90
  -6   6   3    3.30    3.50
  -6   6   3    4.90    4.90
  -6   6   3   -5.90    5.40
   5  -6  -3    0.10    4.00
   5  -6  -3    4.90    4.70
  -5   6   3   -0.80    4.30
   4  -6  -3   71.69   10.30
   4  -6  -3   57.09    9.50
   4  -6  -3   56.39    9.10
   4  -6  -3   69.19   12.50
  -4   6   3   79.89   11.10
  -4   6   3   75.49    8.90
  -4   6   3   58.19    8.70
   3  -6  -3    4.70    3.70
   3  -6  -3    3.10    3.60
   3  -6  -3    6.80    3.50
   3  -6  -3    5.70    4.40
  -3   6   3    2.30    3.30
  -3   6   3    2.60    3.10
  -3   6   3   10.50    4.00
   2  -6  -3   23.70    5.70
   2  -6  -3   14.30    5.40
   2  -6  -3   27.70    6.20
  -2   6   3   21.90    5.20
  -2   6   3   20.90    4.90
   1  -6  -3   -2.20    2.00
   1  -6  -3    5.40    3.10
   1  -6  -3    0.90    2.30
   1  -6  -3    3.90    2.90
  -1   6   3    4.10    2.50
  -1   6   3    1.10    2.20
  -1   6   3    2.10    2.40
   0  -6  -3    1.10    2.90
   0  -6  -3   -3.10    1.90
   0  -6  -3    3.20    2.00
   0   6   3   -3.00    1.70
  -1  -6  -3   38.60    4.60
  -1  -6  -3   45.90    6.50
  -1  -6  -3   44.20    4.90
  -1  -6  -3   50.69    9.00
   1   6   3   42.50    4.80
  -2  -6  -3   32.40    5.70
  -2  -6  -3   27.60    6.70
  -2  -6  -3   22.90    3.50
   2   6   3   25.50    4.40
  -3  -6  -3   33.50    5.80
  -3  -6  -3   28.00    6.50
  -3  -6  -3   20.60    4.20
  -4  -6  -3   19.80    5.00
  -4  -6  -3   11.70    3.70
  -4  -6  -3   11.40    5.70
  -5  -6  -3    3.40    5.10
  -5  -6  -3    9.00    3.90
  -5  -6  -3   12.10    5.20
  -6  -6  -3   26.50    7.30
  -6  -6  -3   34.20    6.40
  -6  -6  -3   27.20    7.50
  -7  -6  -3   -2.60    6.40
  -7  -6  -3    4.40    4.00
  -8  -6  -3   23.60    9.30
   8  -5  -2    8.70    6.60
   8  -5  -2   -1.90    7.80
   8  -5  -2   16.00    6.00
  -8   5   2   -0.50    8.70
  -8   5   2    5.10    7.80
   7  -5  -2    5.70    5.30
   7  -5  -2   -1.70   10.50
   7  -5  -2   -0.30    3.70
  -7   5   2   11.30    8.00
  -7   5   2   -1.00    3.30
  -7   5   2   13.50    6.10
  -7   5   2   -0.50    6.30
   6  -5  -2   -1.20    3.30
   6  -5  -2   -3.40    4.00
  -6   5   2    4.10    5.00
  -6   5   2   -3.80    3.90
   5  -5  -2   27.20    6.30
   5  -5  -2   15.20    5.10
   5  -5  -2   21.30    6.00
  -5   5   2   23.20    6.40
  -5   5   2   14.50    5.90
  -5   5   2   16.80    5.60
  -5   5   2   21.50    6.00
   4  -5  -2   88.49   10.50
   4  -5  -2   86.69    9.40
   4  -5  -2   92.99    9.60
  -4   5   2   80.09    9.30
  -4   5   2   77.19    8.90
  -4   5   2   90.59    9.30
  -4   5   2   80.19   10.70
   3  -5  -2   -0.10    2.50
   3  -5  -2    1.20    2.60
   3  -5  -2    2.40    2.70
  -3   5   2   -1.90    2.60
  -3   5   2    2.80    2.50
  -3   5   2    3.20    2.60
  -3   5   2    7.30    3.50
   2  -5  -2  154.28   11.80
   2  -5  -2  141.39   10.80
   2  -5  -2  153.78   10.30
   2  -5  -2  154.68   11.00
  -2   5   2  142.09   11.60
  -2   5   2  139.29    9.90
  -2   5   2  169.98   10.30
  -2   5   2  166.28   10.90
   1  -5  -2   29.30    6.10
   1  -5  -2   35.10    5.60
   1  -5  -2   41.70    5.90
   1  -5  -2   42.40    6.00
  -1   5   2   26.30    5.40
  -1   5   2   35.70    4.90
  -1   5   2   38.90    5.50
  -1   5   2   39.20    4.50
   0  -5  -2  246.88   11.70
   0  -5  -2  243.88   15.00
   0  -5  -2  242.68   12.70
   0  -5  -2  227.48   11.80
   0   5   2  215.38   11.60
   0   5   2  232.58    9.90
  -1  -5  -2  101.89    6.10
  -1  -5  -2  112.99    9.70
  -1  -5  -2  100.89    6.30
   1   5   2  107.19    6.80
  -2  -5  -2   82.49    5.70
  -2  -5  -2   87.69    8.90
   2   5   2   85.29    5.70
  -3  -5  -2   27.90    4.80
  -3  -5  -2   23.60    4.30
  -3  -5  -2   19.20    5.00
  -4  -5  -2   -0.80    1.60
  -4  -5  -2    1.80    3.00
  -4  -5  -2    2.40    3.00
  -5  -5  -2    9.20    4.20
  -5  -5  -2    5.20    2.70
  -5  -5  -2    3.30    4.20
  -6  -5  -2    5.10    4.40
  -6  -5  -2   -5.20    4.10
  -6  -5  -2   -3.50    2.70
  -7  -5  -2    6.90    6.90
  -7  -5  -2    5.50    3.90
  -8  -5  -2    0.00    6.90
  -9  -5  -2    8.80   11.10
   9  -4  -1    2.10    9.90
   9  -4  -1    0.70    6.40
  -9   4   1    4.80   10.70
  -9   4   1   -3.60    8.50
   8  -4  -1   -2.90    4.90
   8  -4  -1   12.70    7.60
  -8   4   1  -11.10    6.60
  -8   4   1    6.20    6.80
  -7   4   1   -1.90    4.60
  -7   4   1    1.20    4.30
  -7   4   1   -0.60    5.60
  -7   4   1   -2.20   12.20
   6  -4  -1    0.40    4.00
   6  -4  -1   16.40    5.40
   6  -4  -1    7.20    3.60
  -6   4   1    3.70    4.60
  -6   4   1    9.50    5.60
  -6   4   1   12.80    4.60
   5  -4  -1  119.19    9.60
   5  -4  -1   95.09   10.00
   5  -4  -1  122.29   11.20
  -5   4   1   89.99    9.80
  -5   4   1  120.29   11.50
  -5   4   1  117.69   11.80
  -5   4   1  122.69   10.90
   4  -4  -1   14.70    4.30
   4  -4  -1   16.40    4.30
  -4   4   1   12.00    3.70
  -4   4   1    5.90    3.50
  -4   4   1   15.30    4.70
  -4   4   1    8.30    4.60
  -4   4   1   13.70    4.70
   3  -4  -1    6.00    3.40
   3  -4  -1    4.10    2.60
   3  -4  -1    7.90    3.30
  -3   4   1    5.30    3.50
  -3   4   1    2.60    2.50
  -3   4   1    0.80    2.40
  -3   4   1    7.80    3.30
   2  -4  -1    6.10    2.60
   2  -4  -1   13.50    3.80
   2  -4  -1   12.50    3.60
   2  -4  -1    7.90    3.00
  -2   4   1    9.40    2.80
  -2   4   1   11.80    3.40
  -2   4   1    9.70    3.70
  -2   4   1    7.70    2.90
   1  -4  -1  471.55   19.80
   1  -4  -1  488.65   20.40
   1  -4  -1  470.85   19.30
   1  -4  -1  483.55   22.20
  -1   4   1  490.95   18.70
  -1   4   1  477.75   19.50
  -1   4   1  425.86   18.60
  -1   4   1  455.95   21.40
   0  -4  -1   80.89    8.80
   0  -4  -1   90.09    6.30
   0  -4  -1   84.99    5.80
   0  -4  -1   96.19    5.90
   0   4   1   87.89    4.70
   0   4   1   83.19    4.90
   0   4   1   89.59    7.60
   0   4   1   73.79    5.50
  -1  -4  -1   10.40    3.00
  -1  -4  -1   10.70    2.50
   1   4   1    8.30    2.10
  -2  -4  -1  153.28   10.40
  -2  -4  -1  155.38    8.50
  -2  -4  -1  147.79    7.90
  -3  -4  -1   52.79    6.30
  -3  -4  -1   52.29    4.60
  -3  -4  -1   53.29    5.90
  -4  -4  -1   29.40    4.20
  -4  -4  -1   29.30    5.20
  -4  -4  -1   25.70    5.60
  -5  -4  -1   16.70    4.40
  -5  -4  -1   15.20    5.40
  -6  -4  -1   13.10    5.50
  -7  -4  -1   14.70    9.80
  -8  -4  -1    2.80    5.20
  -8  -4  -1   11.50    7.50
  -9  -4  -1    7.10    9.40
  -9  -4  -1    3.20    9.00
  -9  -4  -1    9.30    7.30
   9  -3   0   -7.00    5.60
  -9   3   0    9.40    7.40
  -9   3   0   -9.80    8.60
   8  -3   0   -6.90    5.20
   8  -3   0    3.20    4.70
  -8   3   0   -6.10    5.80
  -8   3   0   -5.90    6.90
  -8   3   0    2.10    6.40
  -8   3   0    1.70    4.30
   7  -3   0    3.30    4.60
   7  -3   0   -0.90    3.50
  -7   3   0    9.90    5.10
  -7   3   0   10.00    6.10
  -7   3   0   -2.90    3.40
  -7   3   0    5.20    5.70
   6  -3   0   14.70    4.80
   6  -3   0   15.90    4.40
   6  -3   0   16.50    4.50
  -6   3   0   21.00    5.80
  -6   3   0    6.80    3.30
  -6   3   0   13.60    4.30
  -6   3   0    8.70    5.00
   5  -3   0    1.70    2.20
   5  -3   0    2.30    2.80
  -5   3   0    1.40    3.10
  -5   3   0    0.90    3.50
  -5   3   0    3.80    2.80
  -5   3   0   -1.30    2.90
  -5   3   0   10.20    3.80
   4  -3   0   44.10    6.90
   4  -3   0   49.10    7.10
   4  -3   0   44.40    6.30
  -4   3   0   30.70    6.30
  -4   3   0   46.50    6.50
  -4   3   0   35.70    5.90
  -4   3   0   41.90    6.30
  -4   3   0   32.40    6.20
   3  -3   0   82.29    7.20
   3  -3   0   78.79    6.90
   3  -3   0   80.29    6.80
  -3   3   0   84.99    7.70
  -3   3   0   88.69    7.60
  -3   3   0   76.59    6.90
  -3   3   0   82.19    7.40
  -3   3   0   88.49    7.50
   2  -3   0   63.09    6.00
   2  -3   0   75.59    6.30
   2  -3   0   59.39    5.80
   2  -3   0   64.89    5.80
  -2   3   0   72.29    6.20
  -2   3   0   62.49    5.30
  -2   3   0   74.79    6.10
  -2   3   0   55.39    5.80
  -2   3   0   74.79    5.80
   1  -3   0    6.10    1.90
   1  -3   0    5.40    2.10
   1  -3   0    7.50    2.30
   1  -3   0    3.20    1.90
  -1   3   0    6.20    2.00
  -1   3   0    3.20    1.60
  -1   3   0    4.50    2.00
  -1   3   0    2.40    1.50
   0  -3   0  732.53   24.50
   0  -3   0  707.93   25.00
   0  -3   0  718.43   25.20
   0  -3   0  700.43   27.40
   0   3   0  705.13   24.90
   0   3   0  731.43   27.50
   0   3   0  721.03   23.70
  -1  -3   0  314.07   14.40
  -1  -3   0  313.97   12.00
   1   3   0  308.27   11.60
   1   3   0  306.87   14.10
  -2  -3   0  308.67   14.30
  -2  -3   0  318.17   12.00
  -3  -3   0  104.49    7.20
  -4  -3   0  196.68   13.30
  -5  -3   0    3.40    3.20
  -6  -3   0   10.90    5.20
  -6  -3   0    7.60    3.60
  -7  -3   0   -0.30    4.10
  -7  -3   0    0.20    5.30
  -7  -3   0   -1.00    3.70
  -8  -3   0    7.70    6.70
  -8  -3   0    0.20    6.30
  -8  -3   0    9.20    5.30
  -9  -3   0   -3.30    7.30
  -9  -3   0   -8.70    8.70
  -9  -3   0  -11.70    8.70
   9  -2   1   -5.10    6.30
   9  -2   1    0.30    4.70
  -9   2  -1   -3.90    8.50
  -9   2  -1    3.50    6.90
   8  -2   1   -7.30    4.50
   8  -2   1    3.30    3.70
  -8   2  -1   -3.10    3.60
  -8   2  -1    8.50    7.30
  -8   2  -1   10.20    5.90
  -8   2  -1   -1.90    7.90
   7  -2   1    0.40    3.20
   7  -2   1    5.60    3.80
  -7   2  -1   -6.10    4.40
  -7   2  -1  -10.60    3.90
  -7   2  -1    1.50    4.20
  -7   2  -1    1.00    3.90
   6  -2   1    5.20    3.10
   6  -2   1   13.00    4.20
  -6   2  -1   10.70    4.30
  -6   2  -1    6.30    4.00
  -6   2  -1    5.20    3.80
  -6   2  -1    7.50    4.80
   5  -2   1   19.60    4.10
   5  -2   1   16.60    4.10
   5  -2   1   10.20    3.60
  -5   2  -1   22.30    5.90
  -5   2  -1   11.50    4.30
  -5   2  -1   10.40    3.60
  -5   2  -1   17.00    4.90
  -5   2  -1   18.50    4.10
   4  -2   1    0.30    1.60
   4  -2   1    0.90    2.20
   4  -2   1    2.10    1.70
  -4   2  -1    2.60    2.90
  -4   2  -1    0.20    1.90
  -4   2  -1    4.80    2.40
  -4   2  -1   -0.30    2.60
  -4   2  -1   -1.80    2.00
   3  -2   1  247.28   12.30
   3  -2   1  236.98   11.60
  -3   2  -1  244.18   12.30
  -3   2  -1  245.78   12.80
  -3   2  -1  242.58   13.20
  -3   2  -1  248.78   13.40
  -3   2  -1  236.08   12.30
   2  -2   1    1.30    1.20
   2  -2   1    2.50    1.40
   2  -2   1    1.30    1.30
  -2   2  -1    0.60    1.40
  -2   2  -1    2.90    1.70
  -2   2  -1   -0.20    1.10
  -2   2  -1    1.90    1.40
  -2   2  -1    0.80    1.40
   1  -2   1  151.88    7.40
   1  -2   1  141.39    7.90
   1  -2   1  150.58    7.80
   1  -2   1  146.69    7.60
  -1   2  -1  150.68    6.80
  -1   2  -1  155.78    8.40
  -1   2  -1  152.58    7.70
  -1   2  -1  161.48    7.30
  -1   2  -1  154.78    7.70
   0  -2   1   55.09    3.50
   0  -2   1   53.69    3.40
   0  -2   1   47.60    4.20
   0  -2   1   54.49    3.90
   0   2  -1   54.89    2.90
   0   2  -1   52.19    3.30
   0   2  -1   53.19    3.20
  -1  -2   1  362.36   14.20
  -1  -2   1  365.06   12.10
   1   2  -1  334.17   14.00
  -2  -2   1   15.10    2.40
  -3  -2   1    5.50    4.40
  -3  -2   1    3.90    4.30
  -4  -2   1  121.49   16.40
  -4  -2   1  134.79   14.80
  -5  -2   1   10.60    2.80
  -5  -2   1    6.50    2.40
  -6  -2   1    3.40    3.00
  -6  -2   1   -0.40    4.00
  -6  -2   1   -1.20    2.60
  -7  -2   1   -1.00    4.00
  -7  -2   1   -6.20    3.40
  -7  -2   1    7.00    5.60
  -8  -2   1    2.20    3.70
  -8  -2   1    4.00    7.20
  -8  -2   1    5.30    5.30
  -8  -2   1   15.20    6.90
  -9  -2   1   -2.60    8.60
  -9  -2   1   -1.70    8.00
  -9  -2   1    4.90    5.50
  -9   1  -2    6.60    8.80
  -9   1  -2  -11.30    8.30
  -9   1  -2   -7.70    6.30
   8  -1   2    0.50    3.10
   8  -1   2   -0.30    3.80
  -8   1  -2    1.20    3.60
  -8   1  -2    1.90    6.10
  -8   1  -2  -10.60    4.90
  -8   1  -2    4.20    4.90
   7  -1   2    1.90    3.10
   7  -1   2    3.30    2.60
  -7   1  -2    1.90    4.00
  -7   1  -2   -9.20    4.10
  -7   1  -2    1.50    2.70
  -7   1  -2    0.80    4.70
   6  -1   2    0.90    2.20
   6  -1   2    4.20    2.80
  -6   1  -2    1.70    3.60
  -6   1  -2    1.10    3.60
  -6   1  -2   -1.40    3.00
   5  -1   2   -1.90    1.80
   5  -1   2    3.50    2.30
   5  -1   2   -0.50    2.10
  -5   1  -2    1.50    2.40
  -5   1  -2    1.30    2.90
  -5   1  -2    4.20    2.60
  -5   1  -2    2.70    2.00
   4  -1   2   25.10    4.20
   4  -1   2   23.10    4.00
  -4   1  -2   26.00    4.40
  -4   1  -2   23.40    4.90
  -4   1  -2   29.70    5.00
  -4   1  -2   29.00    4.20
   3  -1   2  128.19    7.60
   3  -1   2  143.79    7.70
   3  -1   2  128.19    7.60
  -3   1  -2  136.09    9.20
  -3   1  -2  115.99    7.60
  -3   1  -2  136.39    8.20
  -3   1  -2  137.29    7.60
   2  -1   2  334.77   13.00
   2  -1   2  321.47   13.10
   2  -1   2  318.57   14.20
   2  -1   2  304.87   13.00
  -2   1  -2  323.17   13.00
  -2   1  -2  311.67   13.40
  -2   1  -2  320.27   13.20
  -2   1  -2  314.67   14.00
   1  -1   2    6.30    1.50
   1  -1   2    6.20    1.50
   1  -1   2    5.70    1.50
   1  -1   2    4.70    1.30
  -1   1  -2    4.90    1.60
  -1   1  -2    6.10    1.40
  -1   1  -2    4.30    1.40
  -1   1  -2    5.40    1.40
   0  -1   2   31.90    2.60
   0  -1   2   30.80    2.20
   0  -1   2   34.50    2.20
   0  -1   2   30.50    2.30
   0   1  -2   29.30    2.20
   0   1  -2   32.80    2.10
   0   1  -2   34.40    2.50
   0   1  -2   29.10    2.60
  -1  -1   2  146.69    5.50
  -1  -1   2  148.99    6.20
  -1  -1   2  151.88    5.80
   1   1  -2  150.58    6.30
  -2  -1   2  819.02   26.30
  -2  -1   2  827.42   27.10
  -3  -1   2    8.00    1.60
  -3  -1   2    4.10    1.70
  -4  -1   2   74.99    5.70
  -4  -1   2   62.19    4.80
  -5  -1   2   12.80    3.30
  -5  -1   2   12.00    3.10
  -6  -1   2    0.90    3.10
  -6  -1   2   -2.90    2.50
  -6  -1   2    3.70    3.10
  -7  -1   2    4.80    3.80
  -7  -1   2   13.20    4.70
  -7  -1   2    0.50    4.50
  -8  -1   2   13.60    7.20
  -8  -1   2    9.70    7.40
  -8  -1   2   25.90    7.00
  -8  -1   2    4.90    3.90
  -9  -1   2    2.60    8.50
  -9  -1   2   -5.60    4.80
  -9  -1   2  -12.00    8.80
  -9  -1   2  -20.40    7.70
 -10  -1   2   12.20   12.00
 -10   0  -3  -24.30   10.40
  -9   0  -3    4.60    7.00
  -9   0  -3   -6.70    7.60
  -9   0  -3   -7.20    7.90
  -8   0  -3   38.50    7.30
  -8   0  -3   20.30    7.20
  -8   0  -3   23.30    8.50
  -7   0  -3   -1.30    4.10
  -7   0  -3    4.90    4.20
  -7   0  -3    6.40    4.50
   6   0   3   65.49    5.90
  -6   0  -3   90.59    8.70
  -6   0  -3   74.19    7.90
  -6   0  -3   58.99    9.50
   5   0   3   21.10    3.40
   5   0   3   21.70    3.40
  -5   0  -3   19.60    4.00
  -5   0  -3   15.20    4.60
  -5   0  -3   16.70    4.00
  -5   0  -3   22.00    3.90
   4   0   3  394.86   15.20
   4   0   3  361.76   15.50
  -4   0  -3  374.16   15.70
  -4   0  -3  400.26   17.10
  -4   0  -3  398.56   20.00
   3   0   3    7.40    1.90
   3   0   3    7.40    1.70
  -3   0  -3    8.30    2.80
  -3   0  -3    8.10    2.10
  -3   0  -3    9.50    2.30
  -3   0  -3    6.10    2.00
   2   0   3    3.70    1.20
   2   0   3    5.50    1.40
   2   0   3    3.80    1.90
  -2   0  -3    3.20    1.70
  -2   0  -3    6.20    1.80
  -2   0  -3    3.90    1.40
  -2   0  -3    4.30    1.40
   1   0   3    4.20    1.50
   1   0   3    8.30    1.40
  -1   0  -3    6.10    1.30
  -1   0  -3    4.60    1.50
  -1   0  -3    5.70    1.50
  -1   0  -3    9.30    1.60
   0   0   3 1624.94   50.09
   0   0   3 1573.84   48.30
   0   0   3 1510.25   48.60
   0   0   3 1558.14   48.90
   0   0  -3 1573.44   50.19
   0   0  -3 1604.14   49.90
   0   0  -3 1557.74   48.40
   0   0  -3 1580.94   48.70
   0   0  -3 1481.05   48.90
  -1   0   3  447.46   15.50
  -1   0   3  462.55   16.30
  -1   0   3  455.35   15.50
   1   0  -3  454.45   16.10
   1   0  -3  466.65   15.70
  -2   0   3  260.77   10.80
  -2   0   3  243.18   10.00
  -2   0   3  258.87   10.90
   2   0  -3  260.47   10.70
   2   0  -3  244.78    9.60
  -3   0   3  204.78   10.30
  -3   0   3  212.18   10.80
  -3   0   3  209.18    9.80
   3   0  -3  205.78    8.80
   3   0  -3  229.38   10.20
  -4   0   3    7.70    2.90
  -4   0   3   10.50    3.30
   4   0  -3   11.60    2.70
   4   0  -3    6.90    1.90
  -5   0   3    0.30    2.80
  -5   0   3   -4.60    2.00
  -5   0   3    0.00    2.20
   5   0  -3    1.50    1.60
   5   0  -3   -0.90    1.20
  -6   0   3    5.60    3.70
  -6   0   3    9.10    4.00
  -6   0   3   13.80    4.40
   6   0  -3    6.20    2.30
  -7   0   3    8.70    4.90
  -7   0   3    7.90    4.80
  -7   0   3    4.50    3.50
  -8   0   3    8.80    6.80
  -8   0   3    0.40    4.10
  -8   0   3    9.20    6.20
  -8   0   3   -5.50    5.80
  -9   0   3    6.10    8.50
  -9   0   3    7.70    8.80
  -9   0   3   -7.70    8.30
  -9   0   3    0.10    5.30
  -9  -1  -4    6.10    8.50
  -9  -1  -4    5.50    7.30
  -8  -1  -4  -11.60    5.40
  -8  -1  -4    3.00    5.20
  -8  -1  -4    6.40    4.90
  -7  -1  -4    2.10    6.30
  -7  -1  -4   -7.60    3.20
  -7  -1  -4   -2.20    3.50
  -6  -1  -4   70.99    7.40
  -6  -1  -4   74.49    6.40
  -6  -1  -4   70.89   10.00
  -6  -1  -4   80.89    7.60
  -5  -1  -4   50.89    5.60
  -5  -1  -4   51.39    8.10
  -5  -1  -4   59.99    5.90
  -5  -1  -4   55.69    5.30
  -4  -1  -4   38.00    4.20
  -4  -1  -4   41.60    5.30
  -4  -1  -4   37.20    4.10
  -4  -1  -4   26.10    5.20
   3   1   4   12.40    3.50
  -3  -1  -4   15.90    2.60
  -3  -1  -4   12.50    2.40
  -3  -1  -4   16.40    4.30
   2   1   4   -0.50    0.50
  -2  -1  -4    0.30    1.20
  -2  -1  -4   -1.00    0.60
  -2  -1  -4   -1.40    0.70
   1   1   4 7628.14  229.18
   1   1   4 7664.23  226.78
  -1  -1  -4 7568.64  227.28
  -1  -1  -4 7259.97  227.48
  -1  -1  -4 7108.99  228.78
   0   1   4 2747.03   85.39
   0   1   4 2659.23   85.39
   0   1   4 2770.12   86.89
   0   1   4 2780.12   85.59
   0  -1  -4 2725.33   85.69
   0  -1  -4 2800.42   85.79
   0  -1  -4 2731.93   85.19
   0  -1  -4 2818.12   87.19
  -1   1   4  831.22   28.00
  -1   1   4  859.31   28.60
  -1   1   4  818.02   28.30
   1  -1  -4  840.92   28.40
   1  -1  -4  812.12   28.50
   1  -1  -4  841.62   27.80
  -2   1   4    2.90    1.50
  -2   1   4    3.80    1.70
  -2   1   4    2.40    1.50
   2  -1  -4    4.50    1.90
   2  -1  -4    1.90    1.00
   2  -1  -4    2.70    1.60
  -3   1   4  509.35   21.20
  -3   1   4  496.85   21.20
  -3   1   4  550.64   20.90
   3  -1  -4  504.75   19.50
   3  -1  -4  540.85   22.10
   3  -1  -4  541.35   21.40
  -4   1   4  831.72   32.10
  -4   1   4  833.32   32.50
  -4   1   4  816.42   31.30
   4  -1  -4  754.32   29.10
   4  -1  -4  888.71   31.80
  -5   1   4  166.18   11.50
  -5   1   4  167.78   11.30
  -5   1   4  148.29   11.30
   5  -1  -4  174.08   10.80
   5  -1  -4  143.79    8.80
  -6   1   4  141.89   11.40
  -6   1   4  111.79   10.90
  -6   1   4  134.59   11.80
   6  -1  -4  167.58   10.80
   6  -1  -4  158.48    9.20
  -7   1   4    0.40    4.00
  -7   1   4    2.40    3.10
  -7   1   4    2.50    5.10
   7  -1  -4   -0.10    2.80
   7  -1  -4    7.50    3.40
  -8   1   4    1.80    6.30
  -8   1   4    9.10    5.10
  -8   1   4   -7.70    5.80
   8  -1  -4    6.30    3.50
   8  -1  -4    1.70    3.60
  -9   1   4    0.80    8.40
  -9   1   4  -10.90    8.40
  -9  -2  -5   12.60    8.30
  -9  -2  -5   -8.00    8.00
  -9  -2  -5    6.90    6.60
  -8  -2  -5   23.30    6.50
  -8  -2  -5    8.90    5.10
  -8  -2  -5    4.20    6.60
  -7  -2  -5    5.40    3.50
  -7  -2  -5   14.60    7.40
  -7  -2  -5   -2.60    3.40
  -6  -2  -5   -0.30    2.60
  -6  -2  -5    3.90    4.50
  -6  -2  -5    3.40    2.80
  -6  -2  -5    1.00    2.70
  -5  -2  -5   83.39    7.40
  -5  -2  -5   64.19    9.40
  -5  -2  -5   70.99    6.00
  -5  -2  -5   59.79    9.20
  -4  -2  -5    1.10    1.60
  -4  -2  -5    2.50    1.60
  -4  -2  -5    1.80    2.50
   3   2   5   16.70    3.80
  -3  -2  -5   10.40    3.20
  -3  -2  -5   11.90    2.20
  -3  -2  -5   18.50    2.40
   2   2   5   11.60    2.70
  -2  -2  -5   14.90    1.70
  -2  -2  -5   12.00    1.90
  -2  -2  -5    6.50    2.10
  -2  -2  -5   11.90    2.30
   1   2   5  150.98    8.00
   1   2   5  156.58    7.30
   1   2   5  149.99    6.50
  -1  -2  -5  146.59    7.40
  -1  -2  -5  152.38    6.40
  -1  -2  -5  143.09    8.10
  -1  -2  -5  146.79    6.80
   0   2   5  223.28   10.50
   0   2   5  226.68    9.50
   0   2   5  241.08    9.80
   0   2   5  228.78   10.00
   0  -2  -5  216.58   10.80
   0  -2  -5  229.58    9.40
   0  -2  -5  223.78    9.90
   0  -2  -5  232.58   10.30
  -1   2   5  191.98    9.50
  -1   2   5  188.68   10.20
  -1   2   5  212.58    9.70
  -1   2   5  195.08    9.50
   1  -2  -5  193.28    9.80
   1  -2  -5  195.28    9.80
   1  -2  -5  208.58    9.20
  -2   2   5   63.99    5.30
  -2   2   5   56.49    5.00
  -2   2   5   45.50    4.70
   2  -2  -5   56.69    5.40
   2  -2  -5   63.59    4.80
   2  -2  -5   63.29    5.60
  -3   2   5    4.90    2.40
  -3   2   5    2.20    2.30
  -3   2   5    4.10    2.70
   3  -2  -5    3.50    2.60
   3  -2  -5    5.00    2.20
   3  -2  -5    3.70    1.80
   3  -2  -5    1.40    2.10
  -4   2   5  234.68   13.50
  -4   2   5  206.68   12.60
  -4   2   5  204.78   13.00
   4  -2  -5  209.88   11.40
   4  -2  -5  228.48   13.30
  -5   2   5   51.59    7.90
  -5   2   5   42.80    6.90
   5  -2  -5   32.80    5.00
   5  -2  -5   52.59    7.60
  -6   2   5  445.16   24.10
  -6   2   5  504.25   25.60
   6  -2  -5  511.25   22.10
   6  -2  -5  509.55   24.20
  -7   2   5   10.80    5.90
  -7   2   5   -0.40    2.60
   7  -2  -5   -1.10    3.30
   7  -2  -5    6.30    4.00
  -8   2   5   40.70   10.30
  -8   2   5   41.00    9.60
   8  -2  -5   42.80    7.00
   8  -2  -5   52.29    8.10
  -9   2   5   -9.30    9.40
  -9   2   5    7.30    8.20
   9  -2  -5    0.60    6.10
   9  -2  -5   -3.00    4.90
  -9  -3  -6   14.10    7.50
  -9  -3  -6  -15.50    8.20
  -8  -3  -6   10.70    7.80
  -8  -3  -6   18.80    5.40
  -8  -3  -6   30.10    7.20
  -7  -3  -6    5.50    4.50
  -7  -3  -6   14.30    4.60
  -7  -3  -6   21.60    7.20
  -7  -3  -6   13.20    4.40
  -6  -3  -6   15.20    4.00
  -6  -3  -6   13.90    5.60
  -6  -3  -6   13.10    3.60
  -6  -3  -6   19.40    4.90
  -5  -3  -6    1.70    3.70
  -5  -3  -6    6.60    2.10
   4   3   6   11.40    4.10
  -4  -3  -6   21.10    2.90
  -4  -3  -6   16.40    4.50
   3   3   6   42.30    6.30
  -3  -3  -6   58.19    4.00
  -3  -3  -6   62.79    5.40
  -3  -3  -6   67.69    6.90
   2   3   6   43.30    5.10
  -2  -3  -6   41.30    5.00
  -2  -3  -6   42.50    5.10
  -2  -3  -6   46.70    3.60
  -2  -3  -6   48.10    3.20
   1   3   6   61.79    4.00
   1   3   6   58.89    4.50
   1   3   6   53.19    4.80
   1   3   6   54.59    3.60
  -1  -3  -6   61.39    4.00
  -1  -3  -6   55.89    4.90
  -1  -3  -6   54.69    4.10
  -1  -3  -6   60.09    5.40
   0   3   6   10.80    2.50
   0   3   6   18.00    2.90
   0   3   6   16.50    3.10
   0   3   6   14.60    2.50
   0  -3  -6   15.60    2.50
   0  -3  -6   14.80    2.90
   0  -3  -6   15.80    3.40
   0  -3  -6   17.50    3.50
  -1   3   6   27.40    4.20
  -1   3   6   34.10    4.40
  -1   3   6   33.30    4.70
  -1   3   6   29.20    4.40
   1  -3  -6   33.50    3.70
   1  -3  -6   30.20    4.40
  -2   3   6   24.70    4.40
  -2   3   6   22.70    4.10
  -2   3   6   16.90    3.40
   2  -3  -6   24.30    4.70
   2  -3  -6   20.70    3.50
   2  -3  -6   23.90    4.80
  -3   3   6    1.80    2.40
  -3   3   6    6.60    2.90
  -3   3   6   10.00    3.30
   3  -3  -6    6.30    3.00
   3  -3  -6   12.10    3.90
   3  -3  -6    8.10    3.00
   3  -3  -6    8.90    2.80
  -4   3   6   21.40    4.60
  -4   3   6   19.80    4.70
   4  -3  -6   18.50    4.00
   4  -3  -6   25.90    5.60
   4  -3  -6   18.20    4.50
   4  -3  -6   18.10    4.10
  -5   3   6    7.60    3.40
  -5   3   6   13.80    4.70
  -5   3   6   16.80    4.70
   5  -3  -6   13.80    4.60
   5  -3  -6   25.10    5.00
  -6   3   6   31.50    7.30
  -6   3   6   32.30    6.80
   6  -3  -6   35.00    5.70
   6  -3  -6   39.40    7.60
  -7   3   6   13.70    6.20
  -7   3   6    5.70    4.30
  -7   3   6   20.60    7.20
   7  -3  -6   10.10    5.00
   7  -3  -6    5.30    5.00
  -8   3   6   45.00   14.20
  -8   3   6   55.79   10.50
   8  -3  -6   70.09   11.70
  -9   3   6   12.30   11.10
  -9   3   6   -0.10    9.40
   9  -3  -6    3.20    6.20
   9  -3  -6   18.10    7.90
  -9  -4  -7    0.60    8.20
  -9  -4  -7   -1.10    6.80
  -9  -4  -7   -6.10    9.50
  -8  -4  -7   12.70    5.80
  -8  -4  -7   13.20    8.60
  -8  -4  -7   -0.80    4.80
  -7  -4  -7   -2.30    4.60
  -7  -4  -7    7.10    3.90
  -7  -4  -7   -8.10    3.20
  -7  -4  -7    8.70    6.30
  -6  -4  -7   23.80    7.20
  -6  -4  -7   33.50    4.90
  -6  -4  -7   32.20    4.70
  -5  -4  -7   19.80    4.20
  -5  -4  -7   20.80    3.30
  -5  -4  -7   11.40    4.50
   4   4   7    4.00    3.60
  -4  -4  -7    9.20    1.90
  -4  -4  -7    7.60    4.00
  -4  -4  -7   16.10    4.00
  -4  -4  -7   10.30    2.30
   3   4   7    9.80    3.90
  -3  -4  -7    6.80    3.10
  -3  -4  -7   11.60    3.60
  -3  -4  -7    8.90    2.10
   2   4   7   17.20    3.80
  -2  -4  -7   24.50    2.70
  -2  -4  -7   21.00    3.10
  -2  -4  -7   22.60    4.80
   1   4   7    7.20    1.70
   1   4   7   10.30    2.70
   1   4   7    8.00    2.60
  -1  -4  -7    4.00    2.30
  -1  -4  -7    7.50    1.90
  -1  -4  -7    8.50    2.40
  -1  -4  -7    6.40    2.80
   0   4   7   14.00    2.70
   0   4   7   11.70    2.90
   0   4   7   11.90    2.90
   0   4   7   10.10    3.20
   0  -4  -7   14.10    2.80
   0  -4  -7    8.70    2.90
   0  -4  -7   11.50    3.40
  -1   4   7  172.98   10.40
  -1   4   7  156.98   10.10
  -1   4   7  162.78    9.60
  -1   4   7  189.68   10.30
   1  -4  -7  174.28   10.90
   1  -4  -7  179.28   10.70
   1  -4  -7  166.68    9.80
  -2   4   7    4.10    2.40
  -2   4   7    3.00    2.50
  -2   4   7    8.40    2.70
  -2   4   7    5.60    2.90
   2  -4  -7    1.20    2.50
   2  -4  -7    9.20    3.50
   2  -4  -7    9.90    3.20
   2  -4  -7    3.70    2.50
  -3   4   7    9.60    4.20
  -3   4   7   13.70    3.80
  -3   4   7   10.20    3.50
   3  -4  -7    8.60    4.00
   3  -4  -7    3.70    3.00
   3  -4  -7    7.60    3.40
   3  -4  -7   11.70    3.50
  -4   4   7    1.50    3.40
  -4   4   7    2.30    3.10
  -4   4   7    2.10    2.40
   4  -4  -7    2.10    3.00
   4  -4  -7    1.30    3.10
   4  -4  -7   -0.70    3.00
   4  -4  -7   -0.70    2.50
  -5   4   7    5.30    6.50
  -5   4   7    6.30    3.20
  -5   4   7   -4.30    2.90
   5  -4  -7    8.00    5.50
   5  -4  -7    1.80    3.70
   5  -4  -7    4.90    3.10
   5  -4  -7    4.70    3.30
  -6   4   7    9.40    5.40
  -6   4   7    3.20    3.20
   6  -4  -7    5.40    4.90
   6  -4  -7    6.10    4.20
  -7   4   7    2.50    6.80
  -7   4   7    5.30    6.00
  -7   4   7    3.90    4.30
   7  -4  -7    5.60    5.30
   7  -4  -7    3.90    5.60
  -8   4   7    0.40    7.60
   8  -4  -7   -1.50    6.30
   8  -4  -7   -7.60    5.90
   9  -4  -7   -1.90    7.20
  -9  -5  -8    3.70    9.90
  -9  -5  -8    7.00    6.90
  -9  -5  -8    4.90    8.50
  -9  -5  -8   -1.80    6.70
  -8  -5  -8   -2.50    5.10
  -8  -5  -8    3.70    5.10
  -8  -5  -8    4.90    5.70
  -8  -5  -8    8.70    8.00
  -8  -5  -8   -4.40    5.60
  -7  -5  -8   -1.30    3.70
  -7  -5  -8   -4.40    6.50
  -7  -5  -8    1.70    4.10
  -7  -5  -8    7.10    3.80
  -6  -5  -8   10.10    4.90
  -6  -5  -8   23.90    7.20
  -5  -5  -8   36.10    6.40
  -5  -5  -8   29.10    7.10
   4   5   8   25.10    6.30
  -4  -5  -8   30.50    6.30
   3   5   8    6.80    3.50
  -3  -5  -8   10.30    2.50
  -3  -5  -8    6.10    3.10
  -3  -5  -8    7.30    1.90
  -3  -5  -8    7.50    3.40
   2   5   8   18.20    4.10
  -2  -5  -8   12.40    3.00
  -2  -5  -8   19.10    4.60
  -2  -5  -8   10.60    2.40
  -2  -5  -8   14.40    3.90
   1   5   8    0.90    1.80
   1   5   8    2.10    2.20
  -1  -5  -8    2.00    2.40
  -1  -5  -8    1.20    1.90
  -1  -5  -8    3.40    1.70
  -1  -5  -8    1.20    2.40
   0   5   8   15.10    3.40
   0   5   8   11.80    2.90
   0   5   8   10.60    3.10
   0   5   8   11.30    2.70
   0  -5  -8    8.60    3.40
   0  -5  -8    5.80    3.20
   0  -5  -8   13.30    2.90
   0  -5  -8   11.10    3.20
  -1   5   8   -2.00    2.00
  -1   5   8   -2.50    1.70
  -1   5   8   -0.50    1.90
   1  -5  -8   -1.20    2.00
   1  -5  -8   -0.50    2.10
   1  -5  -8   -1.20    1.80
  -2   5   8   10.20    4.10
  -2   5   8    6.90    3.00
  -2   5   8    0.30    2.80
  -2   5   8    6.20    3.40
   2  -5  -8    8.50    3.60
   2  -5  -8    5.90    3.40
   2  -5  -8    5.10    4.00
  -3   5   8   21.00    5.30
  -3   5   8   16.80    4.40
  -3   5   8   22.90    5.30
  -3   5   8   28.30    6.20
   3  -5  -8   30.70    6.40
   3  -5  -8   31.60    5.50
   3  -5  -8   27.00    6.30
   3  -5  -8   25.30    6.70
  -4   5   8   72.59    9.80
  -4   5   8   50.79    8.80
   4  -5  -8   79.49   11.30
   4  -5  -8   74.69   10.10
   4  -5  -8   73.79    8.10
   4  -5  -8   65.39   10.00
  -5   5   8    2.20    2.60
   5  -5  -8    1.50    4.00
   5  -5  -8   -3.40    3.90
   5  -5  -8    1.50    3.90
   5  -5  -8   -4.60    4.00
  -6   5   8   12.10    6.50
  -6   5   8   -0.20    3.60
  -6   5   8    1.00    9.40
   6  -5  -8   -2.70    4.50
   6  -5  -8   13.40    5.70
   6  -5  -8    4.90    5.40
  -7   5   8    6.80    6.20
   7  -5  -8    6.30    6.20
   7  -5  -8    4.50    6.50
   8  -5  -8    4.70    7.60
  -8  -6  -9   24.20    9.50
  -8  -6  -9   -6.60    5.90
  -8  -6  -9   -2.40    8.90
  -7  -6  -9    8.10    6.70
  -7  -6  -9   -8.50    4.60
  -6  -6  -9    5.00    6.40
  -6  -6  -9   -1.90    4.10
  -5  -6  -9    8.20    4.30
  -5  -6  -9    5.10    4.80
   4   6   9   24.20    6.70
  -4  -6  -9   38.90    7.30
  -4  -6  -9   19.10    5.30
   3   6   9   -0.80    3.40
  -3  -6  -9   -1.50    3.10
  -3  -6  -9    4.80    2.90
  -3  -6  -9    0.90    1.90
  -3  -6  -9   -3.20    2.00
   2   6   9   10.00    3.80
   2   6   9    5.50    2.20
  -2  -6  -9    7.80    2.90
  -2  -6  -9   13.60    3.00
  -2  -6  -9    3.60    3.70
  -2  -6  -9   12.50    4.10
   1   6   9   49.80    5.90
   1   6   9   62.39    6.60
  -1  -6  -9   53.09    6.90
  -1  -6  -9   69.09    9.30
  -1  -6  -9   63.29    8.10
  -1  -6  -9   61.69    5.60
   0   6   9   59.79    6.20
   0   6   9   50.09    6.40
   0   6   9   54.39    5.40
   0   6   9   34.40    5.10
   0  -6  -9   40.50    5.70
   0  -6  -9   36.50    6.10
   0  -6  -9   52.99    8.80
  -1   6   9   14.70    3.50
  -1   6   9   18.00    4.40
  -1   6   9   35.10    6.20
  -1   6   9   26.80    5.10
   1  -6  -9   27.70    6.80
   1  -6  -9   28.70    5.10
   1  -6  -9   27.00    5.60
   1  -6  -9   24.70    5.60
  -2   6   9   12.30    4.30
  -2   6   9   20.00    5.70
  -2   6   9    7.10    2.80
  -2   6   9   17.30    4.70
   2  -6  -9   15.20    5.70
   2  -6  -9   18.90    4.60
   2  -6  -9   14.20    4.90
   2  -6  -9   13.50    5.30
  -3   6   9   31.20    6.90
  -3   6   9   29.20    6.40
  -3   6   9   24.10    7.30
  -3   6   9   32.20    6.80
   3  -6  -9   26.00    7.20
   3  -6  -9   47.20    9.50
   3  -6  -9   17.70    5.70
   3  -6  -9   20.10    5.80
  -4   6   9    7.10    5.10
  -4   6   9   -2.40    3.80
  -4   6   9    4.70    4.60
   4  -6  -9    0.60    4.30
   4  -6  -9   -6.80    7.60
  -5   6   9    2.40    8.30
  -5   6   9   -2.50    5.00
  -5   6   9   19.80    6.60
   5  -6  -9    7.40    5.90
   5  -6  -9    4.20    5.00
   5  -6  -9   -6.50    4.60
   5  -6  -9    4.80    5.00
  -6   6   9   -0.30    6.00
  -6   6   9   -0.90    6.70
  -6   6   9    3.20    3.50
   6  -6  -9   -8.10    6.00
   6  -6  -9    7.20    5.90
   6  -6  -9   11.90    6.80
  -7   6   9    6.00    7.30
   7  -6  -9   -5.50    6.70
   7  -6  -9   -9.30    5.80
  -7  -7 -10   -1.20    5.70
  -7  -7 -10    6.50    8.60
  -6  -7 -10    8.30    4.70
  -6  -7 -10    1.90    5.90
  -5  -7 -10   -1.00    4.20
  -5  -7 -10   -0.70    5.50
   4   7  10   -0.80    4.90
  -4  -7 -10   -5.90    2.40
  -4  -7 -10    7.80    6.50
  -4  -7 -10    4.10    4.10
   3   7  10   -1.80    3.90
  -3  -7 -10   -2.70    3.50
  -3  -7 -10   -0.30    3.80
  -3  -7 -10   -4.90    2.50
  -3  -7 -10    2.00    2.40
   2   7  10   29.70    6.10
  -2  -7 -10   23.10    4.00
  -2  -7 -10   16.50    5.60
  -2  -7 -10   20.00    4.30
  -2  -7 -10   24.90    6.70
   1   7  10   20.90    4.80
  -1  -7 -10   13.80    4.70
  -1  -7 -10    3.30    3.50
  -1  -7 -10    2.50    4.10
  -1  -7 -10    8.50    3.50
   0   7  10   29.50    4.90
   0   7  10   24.90    4.90
   0   7  10   25.90    4.60
   0  -7 -10   28.10    7.40
   0  -7 -10   13.60    4.80
   0  -7 -10   15.40    4.90
   0  -7 -10   23.90    4.60
  -1   7  10   11.00    3.70
  -1   7  10    7.40    3.90
  -1   7  10    4.90    2.10
  -1   7  10   11.50    4.00
   1  -7 -10   11.30    5.80
   1  -7 -10    6.10    4.20
   1  -7 -10   18.10    4.50
   1  -7 -10   18.00    5.90
  -2   7  10    3.70    3.40
  -2   7  10    2.00    3.60
  -2   7  10   -3.20    3.70
   2  -7 -10   -0.80    3.50
   2  -7 -10    2.10    4.00
   2  -7 -10    4.10    4.70
   2  -7 -10   -3.40    3.50
  -3   7  10   30.50    7.40
  -3   7  10   22.40    6.40
  -3   7  10   28.20    6.90
   3  -7 -10   20.90    5.60
   3  -7 -10   19.70    6.30
   3  -7 -10   21.40    7.80
   3  -7 -10   10.40    6.30
  -4   7  10   -1.60    4.90
  -4   7  10   -2.20    2.50
  -4   7  10   13.40    6.00
   4  -7 -10   -0.70    4.50
   4  -7 -10    6.10    5.90
   4  -7 -10    4.30    5.10
   4  -7 -10   -0.30    5.30
  -5   7  10    5.20    4.50
  -5   7  10    1.00    6.80
  -5   7  10    1.00    6.60
  -5   7  10    9.80    6.30
   5  -7 -10    8.30    6.60
   5  -7 -10    8.10    5.90
   5  -7 -10    5.80    6.30
   5  -7 -10    2.70    5.50
  -6   7  10    7.90    7.30
   6  -7 -10   -2.90    7.20
   6  -7 -10   17.80    8.30
   6  -7 -10    2.60    7.00
  -7   7  10   -1.00    8.60
   7  -7 -10   -4.70    8.30
  -7  -8 -11    1.10    9.70
  -7  -8 -11   10.90    7.90
  -7  -8 -11  -11.20   11.50
  -6  -8 -11    8.40    7.80
  -6  -8 -11    8.60    7.30
  -6  -8 -11   21.10   10.60
  -5  -8 -11   -0.60    6.10
  -5  -8 -11    7.40    5.90
  -5  -8 -11   18.60    8.00
  -4  -8 -11    3.90    3.60
  -4  -8 -11   -1.50    2.90
  -4  -8 -11  -13.30    5.10
  -4  -8 -11    9.90    5.50
  -3  -8 -11    3.70    4.80
  -3  -8 -11    0.40    3.20
  -3  -8 -11   -4.30    5.20
  -3  -8 -11   -4.60    4.40
   2   8  11    6.60    4.50
  -2  -8 -11    5.70    5.20
  -2  -8 -11    2.20    4.30
  -2  -8 -11   -4.30    3.10
  -2  -8 -11    5.10    3.50
   1   8  11   -8.60    3.60
  -1  -8 -11   -7.80    3.20
  -1  -8 -11    1.10    4.70
  -1  -8 -11   -0.80    3.40
  -1  -8 -11    7.10    4.50
   0   8  11   11.80    4.50
   0  -8 -11   15.20    7.80
   0  -8 -11    3.50    4.60
   0  -8 -11    6.00    4.30
   0  -8 -11    7.80    4.10
  -1   8  11   -0.40    2.00
  -1   8  11   -5.30    3.10
  -1   8  11   -1.80    3.90
  -1   8  11    2.00    3.70
   1  -8 -11   -0.50    4.20
   1  -8 -11    1.90    4.50
   1  -8 -11   -3.60    3.90
   1  -8 -11    4.70    5.10
  -2   8  11   20.20    6.50
  -2   8  11   27.30    6.50
  -2   8  11   31.20    6.90
   2  -8 -11   28.90    9.20
   2  -8 -11   20.80    6.60
   2  -8 -11   15.50    5.90
   2  -8 -11   20.90    8.20
  -3   8  11   -2.10    8.80
   3  -8 -11   13.00    6.60
   3  -8 -11   12.60    6.60
   3  -8 -11   11.50    5.80
   3  -8 -11    6.30    5.80
  -4   8  11   16.30    7.40
  -4   8  11   10.80    7.10
  -4   8  11    5.00    5.90
   4  -8 -11    5.10    6.70
   4  -8 -11    3.50    5.80
   4  -8 -11    7.00    6.50
  -5   8  11    4.10    7.90
  -5   8  11    7.10    7.10
   5  -8 -11   -2.50    7.50
   5  -8 -11   -9.60    6.70
   5  -8 -11  -13.40    6.00
  -6   8  11    1.40   10.80
   6  -8 -11    4.20    9.20
   6  -8 -11   15.60   10.30
   6  -8 -11   20.50    9.10
  -6  -9 -12  -12.10    9.50
  -6  -9 -12   14.90   13.30
  -6  -9 -12   -8.60    8.40
  -5  -9 -12   22.00    7.80
  -5  -9 -12    1.60   10.40
  -5  -9 -12    9.70    4.80
  -4  -9 -12   24.70    9.30
  -4  -9 -12    5.60    4.30
  -4  -9 -12   10.40    7.10
  -4  -9 -12   10.30    5.00
  -4  -9 -12    4.20    6.60
   3   9  12    6.20    6.50
  -3  -9 -12    3.50    4.40
  -3  -9 -12    6.40    4.40
  -3  -9 -12   12.50    7.60
  -3  -9 -12    4.60    6.00
   2   9  12    1.40    3.00
   2   9  12   -0.90    5.20
  -2  -9 -12    0.60    5.60
  -2  -9 -12   -5.20    4.50
  -2  -9 -12   -7.20    6.20
  -2  -9 -12   -4.50    4.10
  -2  -9 -12   -1.70    5.40
   1   9  12    2.00    2.40
   1   9  12   -1.10    4.90
  -1  -9 -12    7.60    6.80
  -1  -9 -12    7.70    5.70
  -1  -9 -12   -8.40    4.20
  -1  -9 -12    1.60    4.70
   0   9  12   -1.50    4.40
   0   9  12   -0.20    2.40
   0  -9 -12   -3.00    5.40
   0  -9 -12    0.50    6.30
   0  -9 -12   -6.60    4.80
   0  -9 -12   12.40    6.20
  -1   9  12   -5.00    4.50
  -1   9  12   -7.40    4.60
  -1   9  12    0.30    2.50
   1  -9 -12   -4.40    5.40
   1  -9 -12    3.40    7.00
   1  -9 -12  -14.60    5.30
   1  -9 -12    3.30    6.50
  -2   9  12  -12.70    4.90
  -2   9  12    1.30    6.60
  -2   9  12   -0.20    4.20
   2  -9 -12   -4.80    6.40
   2  -9 -12    6.00    6.20
   2  -9 -12    6.40    6.30
   2  -9 -12   -1.50    5.80
  -3   9  12   -5.50    6.30
  -3   9  12    1.40    5.20
  -3   9  12   -1.20    7.40
   3  -9 -12    9.80    7.30
   3  -9 -12    6.50    7.60
   3  -9 -12   -2.60    6.90
  -4   9  12    8.90    8.90
  -4   9  12   -6.40    6.60
  -4   9  12   -8.50    6.90
   4  -9 -12   -1.20    7.00
   4  -9 -12   -5.60    8.20
   4  -9 -12   -0.10    7.40
  -5   9  12    4.80    8.80
   5  -9 -12   -3.30    9.90
   5  -9 -12    2.00    9.20
   5  -9 -12   -1.70    9.80
  -4 -10 -13   -6.10    5.70
  -4 -10 -13    3.70    7.90
  -4 -10 -13    6.30    8.60
  -4 -10 -13    2.00    5.20
  -3 -10 -13    7.10    8.20
  -3 -10 -13   -8.90   10.20
  -3 -10 -13   11.20    5.60
  -3 -10 -13   14.90    7.70
  -2 -10 -13   -4.50    8.30
  -2 -10 -13    2.90    5.60
  -2 -10 -13   -3.70    6.00
  -2 -10 -13   -3.80    9.00
  -1 -10 -13  -14.20    7.60
  -1 -10 -13  -13.20    6.20
  -1 -10 -13    0.80    6.30
  -1 -10 -13  -16.00    5.60
   0 -10 -13    5.30    6.50
   0 -10 -13   -6.20    7.30
   0 -10 -13  -13.80    6.30
   0 -10 -13    0.80    6.20
   1 -10 -13   -4.40    6.90
   1 -10 -13   -6.60    9.50
   1 -10 -13    4.40    7.40
  -2  10  13   11.20    7.30
  -2  10  13   10.20    8.70
   2 -10 -13    7.80    7.80
   2 -10 -13   14.40    8.40
   2 -10 -13    3.80    9.00
  -3  10  13    0.00    8.40
  -3  10  13   -7.30   11.50
  -3  10  13    4.50    6.80
   3 -10 -13   -5.80    9.00
   3 -10 -13    5.90   10.20
   3 -10 -13   -4.40   10.00
   3 -11  -7   10.20    9.50
   3 -11  -7    6.90   12.90
   3 -11  -7    0.60    8.80
  -3  11   7   -5.00    7.10
   2 -11  -7  -17.10    7.40
   2 -11  -7   -5.80    8.60
   1 -11  -7    4.50    8.20
   1 -11  -7    1.60    9.30
   0 -11  -7   11.90    8.50
   0 -11  -7    2.30    6.50
   0 -11  -7    1.30    7.90
   0 -11  -7    3.30    8.50
  -1 -11  -7  -12.00    7.00
  -1 -11  -7   -0.80    8.00
  -1 -11  -7   -0.60    7.50
  -1 -11  -7    3.60    6.50
   1  11   7    1.40    3.10
  -2 -11  -7    8.20    6.20
  -2 -11  -7   11.50    7.30
  -2 -11  -7  -11.10    8.50
  -2 -11  -7   -2.00    6.90
   2  11   7    5.90    3.70
  -3 -11  -7   -0.90    5.90
  -3 -11  -7   -2.20    7.50
  -3 -11  -7    3.40   10.00
  -3 -11  -7   -9.50    6.60
  -4 -11  -7   -9.30    7.80
  -4 -11  -7   22.40   11.60
   5 -10  -6   -5.40    8.70
   4 -10  -6   -6.50    7.70
   4 -10  -6   -0.90    8.10
   4 -10  -6   -7.60    8.30
  -4  10   6    2.60    7.60
  -4  10   6   24.60   10.80
   3 -10  -6    4.80    7.60
   3 -10  -6   -4.60    7.40
   3 -10  -6    3.60    7.70
  -3  10   6    9.60    7.80
  -3  10   6   -4.30    8.30
   2 -10  -6   10.70    7.80
   2 -10  -6    0.20    6.10
   2 -10  -6    8.70    6.60
   2 -10  -6   13.20    7.50
  -2  10   6   -3.60    6.20
  -2  10   6   -0.60    4.80
  -2  10   6    3.30    4.10
   1 -10  -6    2.10    5.70
   1 -10  -6   -9.50    5.10
   1 -10  -6    7.00    7.00
  -1  10   6    0.10    2.90
   0 -10  -6   -4.90    5.90
   0 -10  -6    4.40    5.60
   0 -10  -6   -0.90    5.20
   0 -10  -6    9.40    6.80
   0  10   6    0.10    2.60
  -1 -10  -6   -0.70    5.60
  -1 -10  -6   -7.50    6.40
  -1 -10  -6    5.10    5.80
  -1 -10  -6   -8.20    4.50
   1  10   6    3.00    2.90
  -2 -10  -6   -6.20    6.00
  -2 -10  -6    6.60    5.50
  -2 -10  -6    1.40    5.80
  -2 -10  -6   10.00    5.00
   2  10   6   -1.60    2.90
  -3 -10  -6   10.20    4.80
  -3 -10  -6   -5.00    4.90
  -4 -10  -6    9.00    6.60
  -4 -10  -6  -11.60    8.20
  -5 -10  -6   10.10   10.60
  -5 -10  -6    4.00    7.00
   6  -9  -5   10.30    9.00
   6  -9  -5   -2.20    8.20
  -6   9   5    4.70    8.80
  -6   9   5   10.00   10.40
   5  -9  -5   10.00    7.70
   5  -9  -5   12.60    7.30
  -5   9   5   -2.10    7.20
  -5   9   5   15.20   16.60
   4  -9  -5   13.00    7.60
   4  -9  -5   16.50    7.20
   4  -9  -5   -1.80    5.80
  -4   9   5    9.00    9.40
  -4   9   5    8.20    6.80
  -4   9   5   12.50    7.80
   3  -9  -5   -0.80    5.40
   3  -9  -5   15.90    6.10
   3  -9  -5    6.40    6.30
   3  -9  -5   15.00    7.00
  -3   9   5    1.60    5.00
  -3   9   5    6.60    4.40
  -3   9   5    0.60    5.90
   2  -9  -5   -3.90    5.10
   2  -9  -5   -1.00    5.00
   2  -9  -5    2.20    5.40
   2  -9  -5   -7.10    5.50
  -2   9   5    2.30    4.30
  -2   9   5   -5.80    4.50
  -2   9   5    0.00    2.40
   1  -9  -5    5.20    5.00
   1  -9  -5   -3.50    4.90
   1  -9  -5    4.60    6.00
   1  -9  -5   12.20    5.30
   0  -9  -5   16.70    6.40
   0  -9  -5   21.30    6.20
   0  -9  -5   17.90    6.10
   0  -9  -5   23.00    7.40
  -1  -9  -5   -1.90    3.80
  -1  -9  -5    4.70    4.30
  -1  -9  -5    6.60    4.30
  -1  -9  -5   -0.20    4.70
   1   9   5   -1.50    2.10
  -2  -9  -5    3.20    3.80
  -2  -9  -5    4.30    5.10
  -2  -9  -5    0.20    4.10
   2   9   5    4.10    2.60
  -3  -9  -5    1.30    5.10
  -3  -9  -5    4.60    6.20
  -4  -9  -5   -3.00    4.60
  -4  -9  -5   12.20    7.60
  -4  -9  -5    7.30    4.90
  -5  -9  -5   -1.20    7.80
  -5  -9  -5   -7.90    6.50
  -5  -9  -5   -5.40    5.40
  -6  -9  -5   -4.10    7.20
  -6  -9  -5   14.10   10.30
  -6  -9  -5    0.90    5.90
   7  -8  -4    1.60    8.40
   7  -8  -4    1.90    7.60
  -7   8   4   -4.60    8.60
  -7   8   4    0.20   10.50
   6  -8  -4    1.90    6.90
   6  -8  -4   -2.70    6.30
  -6   8   4    6.60    7.50
  -6   8   4   -1.50    7.20
   5  -8  -4    9.40   10.60
   5  -8  -4   14.20    6.50
   5  -8  -4    0.40    6.00
  -5   8   4    3.40    4.50
  -5   8   4    4.80    7.60
  -5   8   4   10.50    5.60
  -5   8   4  -10.00    5.70
   4  -8  -4   -1.40    4.90
   4  -8  -4    5.40    6.10
   4  -8  -4    1.60    4.70
   4  -8  -4    5.00    5.00
  -4   8   4    2.20    5.30
  -4   8   4   -4.00    4.60
   3  -8  -4   -0.20    4.90
   3  -8  -4   -1.00    5.20
   3  -8  -4   -5.10    4.50
  -3   8   4    0.90    4.40
  -3   8   4   -0.90    4.10
   2  -8  -4   36.30    8.30
   2  -8  -4   25.50    6.80
   2  -8  -4   36.10    9.00
   2  -8  -4   37.50    8.60
  -2   8   4   30.10    6.30
   1  -8  -4   17.30    6.10
   1  -8  -4    6.60    4.10
   1  -8  -4   23.10    6.80
   1  -8  -4   13.60    4.90
  -1   8   4    7.80    3.40
  -1   8   4   17.40    4.40
  -1   8   4   -0.30    2.90
   0  -8  -4   14.60    5.60
   0  -8  -4   14.90    4.70
   0  -8  -4   18.30    5.90
   0  -8  -4   16.80    6.60
   0   8   4   10.80    3.70
  -1  -8  -4   13.00    4.00
  -1  -8  -4    9.40    5.20
  -1  -8  -4   -2.80    2.90
  -1  -8  -4   -4.30    2.90
   1   8   4    3.60    2.80
  -2  -8  -4   37.10    5.60
  -2  -8  -4   26.80    5.20
  -2  -8  -4   32.60    6.90
  -2  -8  -4   40.90    9.50
   2   8   4   26.70    4.70
  -3  -8  -4   62.79   11.80
  -3  -8  -4   61.69    8.60
  -4  -8  -4    4.60    3.90
  -4  -8  -4    6.20    5.90
  -4  -8  -4   11.90    4.30
  -5  -8  -4    4.40    4.60
  -5  -8  -4    6.70    6.20
  -5  -8  -4    6.30    4.40
  -6  -8  -4   -7.20    7.60
  -6  -8  -4   -8.00    4.60
  -6  -8  -4   -6.30    5.60
  -7  -8  -4    6.40    9.60
  -7  -8  -4    1.60    5.50
  -7  -8  -4   12.80    7.90
   7  -7  -3   10.70    7.00
   7  -7  -3   -1.90    5.80
  -7   7   3    1.50    8.00
  -7   7   3   19.20    8.20
   6  -7  -3   -0.90    5.40
   6  -7  -3   10.30    7.90
   6  -7  -3    1.00    6.70
  -6   7   3   -0.20    7.10
  -6   7   3   -3.50    6.00
  -6   7   3   -6.80    6.20
   5  -7  -3    7.20    4.50
   5  -7  -3    3.60    4.90
  -5   7   3   -0.50    4.50
  -5   7   3    0.90    5.00
  -5   7   3   -2.20    3.10
  -5   7   3   16.20    7.10
   4  -7  -3   -3.70    4.30
   4  -7  -3    3.00    4.30
   4  -7  -3    0.50    3.80
  -4   7   3   -0.10    4.40
  -4   7   3    4.70    4.50
  -4   7   3   -2.30    3.30
   3  -7  -3    5.90    4.50
   3  -7  -3    8.60    4.80
   3  -7  -3    8.70    4.80
   3  -7  -3    5.40    4.70
  -3   7   3    5.50    2.90
  -3   7   3   14.90    5.10
  -3   7   3   13.70    5.30
   2  -7  -3    5.30    3.40
   2  -7  -3    5.70    3.80
   2  -7  -3   14.70    5.70
   2  -7  -3    3.50    3.70
  -2   7   3    6.90    4.00
  -2   7   3   11.70    4.80
   1  -7  -3   39.70    7.30
   1  -7  -3   43.40    9.30
   1  -7  -3   33.20    6.30
  -1   7   3   34.80    5.80
  -1   7   3   35.90    6.30
  -1   7   3   39.10    5.40
   0  -7  -3   -1.70    2.60
   0  -7  -3   -0.20    2.90
   0  -7  -3    0.40    3.20
   0  -7  -3    1.70    2.50
   0   7   3   -0.50    2.20
  -1  -7  -3   16.10    3.90
  -1  -7  -3   21.50    4.70
  -1  -7  -3   19.00    6.00
  -1  -7  -3   13.30    4.50
   1   7   3   10.90    3.40
  -2  -7  -3    6.40    4.00
  -2  -7  -3    9.20    3.70
   2   7   3    4.50    2.70
  -3  -7  -3    2.50    3.00
  -3  -7  -3   -0.40    2.30
  -3  -7  -3   -3.70    3.80
  -4  -7  -3    8.90    3.50
  -4  -7  -3   -1.50    4.50
  -4  -7  -3    3.40    3.00
  -5  -7  -3    6.10    5.10
  -5  -7  -3   18.50    5.00
  -5  -7  -3   26.00    7.80
  -6  -7  -3    1.40    6.30
  -6  -7  -3    5.20    4.50
  -6  -7  -3    3.30    5.70
  -7  -7  -3   -5.00    7.80
  -7  -7  -3    3.20    5.00
  -7  -7  -3    2.50    7.20
  -8  -7  -3   -2.50    5.10
  -8  -7  -3   14.00   10.20
   8  -6  -2    7.80    6.00
   8  -6  -2   11.80    7.90
  -8   6   2    7.90    9.30
  -8   6   2    5.00    8.10
   7  -6  -2   -0.50    4.40
   7  -6  -2   -6.70    6.00
   7  -6  -2   -0.60    7.00
  -7   6   2   -0.10    6.40
  -7   6   2   -3.20    6.80
   6  -6  -2    0.20    4.00
   6  -6  -2   10.90    8.40
   6  -6  -2    7.50    5.30
  -6   6   2   -3.40    5.40
  -6   6   2    1.90    6.90
  -6   6   2    3.50    4.30
  -6   6   2   12.50    5.50
   5  -6  -2    4.40    4.70
   5  -6  -2   17.50    9.60
  -5   6   2   12.50    4.90
  -5   6   2    9.60    5.80
   4  -6  -2    7.10    4.20
   4  -6  -2   14.50    4.80
   4  -6  -2   12.80    6.20
  -4   6   2   11.60    5.30
  -4   6   2    9.10    4.70
  -4   6   2   16.30    4.40
  -4   6   2   15.30    5.70
   3  -6  -2  146.99   12.80
   3  -6  -2  145.29   13.00
   3  -6  -2  155.78   12.20
   3  -6  -2  161.88   12.00
  -3   6   2  159.58   10.10
  -3   6   2  160.88   11.90
  -3   6   2  114.19   12.00
  -3   6   2  130.69   11.10
  -3   6   2  154.48   11.80
   2  -6  -2   26.70    6.80
   2  -6  -2   16.90    5.30
   2  -6  -2   16.90    5.10
   2  -6  -2   18.00    5.10
  -2   6   2   16.50    4.40
  -2   6   2   22.10    5.00
  -2   6   2   16.00    4.50
  -2   6   2   19.50    7.20
   1  -6  -2   37.70    6.00
   1  -6  -2   43.30    6.90
   1  -6  -2   43.20    8.30
   1  -6  -2   25.40    5.00
  -1   6   2   40.10    5.30
  -1   6   2   29.80    5.60
  -1   6   2   29.60    4.90
   0  -6  -2    8.80    3.00
   0  -6  -2    9.70    4.40
   0  -6  -2    4.90    2.70
   0  -6  -2   11.50    4.10
   0   6   2    9.10    2.90
  -1  -6  -2   16.20    3.30
  -1  -6  -2   10.20    3.60
  -1  -6  -2    9.00    2.80
  -1  -6  -2    8.80    3.70
   1   6   2    9.20    2.70
  -2  -6  -2   -2.40    2.40
  -2  -6  -2    1.30    2.10
   2   6   2    0.70    1.70
  -3  -6  -2   17.60    3.80
  -3  -6  -2    9.00    4.50
  -3  -6  -2   17.50    4.10
  -4  -6  -2    3.10    3.80
  -4  -6  -2   -1.50    2.10
  -4  -6  -2    0.20    3.00
  -5  -6  -2    3.80    3.10
  -5  -6  -2    1.40    4.20
  -5  -6  -2    6.00    4.40
  -6  -6  -2   47.10    8.80
  -6  -6  -2   32.90    8.00
  -6  -6  -2   41.20    6.80
  -7  -6  -2   -1.40    3.40
  -7  -6  -2    4.10    6.20
  -8  -6  -2   13.10    8.20
  -8  -6  -2    2.10    4.60
   8  -5  -1    6.40    8.60
   8  -5  -1    3.20    6.30
  -8   5   1   10.10    9.30
  -8   5   1   -8.20    7.20
   7  -5  -1   11.00    7.70
   7  -5  -1    7.00    4.70
   7  -5  -1    6.60    4.00
  -7   5   1    0.40    6.80
  -7   5   1   -3.00    3.30
  -7   5   1   -1.70    6.80
  -7   5   1   12.60    5.10
   6  -5  -1    8.60    3.70
   6  -5  -1    1.30    4.40
  -6   5   1    4.20    5.10
  -6   5   1    6.50    5.00
  -6   5   1    1.40    4.10
   5  -5  -1   98.09   10.00
   5  -5  -1   93.69   12.40
   5  -5  -1  101.29   10.40
  -5   5   1   99.89   10.60
  -5   5   1   94.99   12.70
  -5   5   1   96.29   10.90
   4  -5  -1   37.90    6.90
   4  -5  -1   48.10    8.10
   4  -5  -1   49.50    7.80
  -4   5   1   52.89    8.80
  -4   5   1   42.00    7.10
  -4   5   1   49.10    7.10
  -4   5   1   32.00    5.70
  -4   5   1   50.39    8.40
   3  -5  -1    6.90    3.50
   3  -5  -1    6.40    4.00
   3  -5  -1    6.80    3.80
  -3   5   1   -1.60    3.00
  -3   5   1    0.50    2.70
  -3   5   1   10.20    3.50
  -3   5   1    8.00    3.80
  -3   5   1    9.00    3.00
   2  -5  -1   30.40    5.70
   2  -5  -1   32.90    5.50
   2  -5  -1   41.90    6.60
   2  -5  -1   37.60    6.40
  -2   5   1   34.00    5.60
  -2   5   1   40.00    6.40
  -2   5   1   40.00    7.70
  -2   5   1   36.50    5.50
   1  -5  -1    2.70    2.20
   1  -5  -1    5.80    2.80
   1  -5  -1    4.90    2.60
   1  -5  -1    5.10    2.60
  -1   5   1    3.10    2.30
  -1   5   1    5.10    2.10
  -1   5   1    4.20    1.90
   0  -5  -1   13.50    4.40
   0  -5  -1    9.80    2.80
   0  -5  -1    9.80    2.60
   0   5   1    9.00    3.60
   0   5   1   12.10    2.90
  -1  -5  -1   41.10    3.70
  -1  -5  -1   35.80    6.40
  -1  -5  -1   45.50    4.70
  -1  -5  -1   33.50    4.20
   1   5   1   35.40    3.90
  -2  -5  -1    2.40    2.40
  -2  -5  -1    1.40    1.60
  -2  -5  -1    0.90    1.60
   2   5   1    2.00    1.40
  -3  -5  -1   25.00    4.70
  -3  -5  -1   23.40    5.00
  -3  -5  -1   23.10    5.50
  -4  -5  -1    6.00    3.20
  -4  -5  -1    4.10    3.20
  -4  -5  -1    2.80    1.90
  -5  -5  -1   30.10    6.00
  -5  -5  -1   24.30    4.50
  -5  -5  -1   30.60    6.70
  -6  -5  -1    1.50    4.80
  -6  -5  -1    4.70    2.70
  -7  -5  -1    2.00    7.40
  -8  -5  -1    6.20    7.50
  -9  -5  -1    9.40   10.70
   9  -4   0    7.50   10.30
   9  -4   0   -5.70    6.00
  -9   4   0   -2.10    9.80
  -9   4   0   10.60    9.90
   8  -4   0    2.80    5.00
  -8   4   0   -1.60    7.40
  -8   4   0    8.50    6.90
   7  -4   0   -4.60    3.10
  -7   4   0    1.20    4.40
  -7   4   0   -1.40    4.20
  -7   4   0    3.40    5.30
  -7   4   0   -6.60    7.60
  -7   4   0    5.90    7.40
   6  -4   0   73.39    8.00
   6  -4   0   65.09    9.30
   6  -4   0   74.69   10.70
  -6   4   0   57.39    9.50
  -6   4   0   70.89   10.90
  -6   4   0   80.39    9.70
   5  -4   0   15.50    4.60
   5  -4   0    0.70    4.00
   5  -4   0   12.40    4.00
  -5   4   0   11.70    4.90
  -5   4   0   11.30    4.70
  -5   4   0   12.40    4.70
  -5   4   0    6.20    3.70
  -5   4   0   22.40    5.90
   4  -4   0    5.00    2.80
   4  -4   0    6.90    3.40
  -4   4   0    1.10    2.60
  -4   4   0    6.70    3.70
  -4   4   0    2.40    3.70
  -4   4   0    4.10    2.80
  -4   4   0   -2.30    2.40
   3  -4   0   11.70    3.80
   3  -4   0   20.30    4.60
   3  -4   0   22.80    5.00
  -3   4   0   15.80    4.50
  -3   4   0   14.60    3.70
  -3   4   0   22.20    5.30
  -3   4   0   19.00    3.80
  -3   4   0   12.90    3.60
   2  -4   0  138.89    9.60
   2  -4   0  148.29   10.50
   2  -4   0  144.19   10.00
   2  -4   0  129.29    9.00
  -2   4   0  147.89    9.20
  -2   4   0  144.89   10.50
  -2   4   0  154.38    8.20
  -2   4   0  147.09    9.70
  -2   4   0  126.39    9.10
   1  -4   0  208.38   11.40
   1  -4   0  203.28   12.50
   1  -4   0  203.98   11.20
   1  -4   0  212.78   10.90
  -1   4   0  200.88   10.50
  -1   4   0  196.38   10.70
  -1   4   0  231.98   10.30
  -1   4   0  213.68   12.80
   0  -4   0  395.66   15.20
   0  -4   0  384.76   16.00
   0  -4   0  372.26   15.50
   0   4   0  346.87   15.00
   0   4   0  351.66   14.10
   0   4   0  390.36   13.70
   0   4   0  400.86   18.70
  -1  -4   0    1.70    1.70
  -1  -4   0    2.90    1.60
   1   4   0    3.00    1.30
   1   4   0    1.80    2.10
  -2  -4   0  397.76   18.60
  -2  -4   0  392.86   15.40
  -2  -4   0  396.06   16.50
  -3  -4   0   24.10    4.60
  -3  -4   0   19.80    3.20
  -3  -4   0   16.70    4.00
  -4  -4   0   55.39    5.90
  -4  -4   0   80.29    7.00
  -4  -4   0   72.29    8.30
  -5  -4   0    1.30    3.20
  -6  -4   0    0.30    4.40
  -7  -4   0   -5.10    8.40
  -8  -4   0    9.40    6.70
  -9  -4   0    0.10    9.10
  -9  -4   0    2.50    7.40
  -9  -4   0   26.50   10.00
   9  -3   1   -0.30    9.60
   9  -3   1   -4.60    5.40
  -9   3  -1    6.50    8.20
  -9   3  -1    2.80    8.30
   8  -3   1   -2.30    5.50
   8  -3   1    3.40    4.60
  -8   3  -1   -1.90    3.80
  -8   3  -1   10.40    6.40
  -8   3  -1   -0.50    6.90
  -8   3  -1   -4.00    5.20
   7  -3   1    6.00    3.60
   7  -3   1    9.50    4.80
   7  -3   1    7.90    3.80
  -7   3  -1    2.40    4.30
  -7   3  -1   10.90    6.90
  -7   3  -1    2.80    4.50
  -7   3  -1    1.60    4.30
  -7   3  -1   -1.80    5.40
   6  -3   1    0.10    3.40
   6  -3   1    0.70    2.50
   6  -3   1    4.10    3.00
  -6   3  -1    1.30    3.60
  -6   3  -1    8.10    4.00
  -6   3  -1   -6.70    3.30
  -6   3  -1   -6.30    3.90
   5  -3   1   29.40    5.10
   5  -3   1   23.30    5.20
   5  -3   1   19.70    6.00
  -5   3  -1   17.50    4.50
  -5   3  -1   30.00    6.40
  -5   3  -1   14.00    4.50
  -5   3  -1   28.80    5.30
  -5   3  -1   24.90    5.90
   4  -3   1  107.19    8.80
   4  -3   1  140.39    9.90
   4  -3   1  117.79    8.60
  -4   3  -1  116.79    9.80
  -4   3  -1  113.79    9.20
  -4   3  -1  113.49    9.90
  -4   3  -1  115.99    9.30
  -4   3  -1  124.69   10.30
   3  -3   1   25.60    5.20
   3  -3   1   32.70    5.40
   3  -3   1   12.60    3.80
  -3   3  -1   25.00    4.60
  -3   3  -1   29.60    5.50
  -3   3  -1   14.00    3.70
  -3   3  -1   24.80    5.00
  -3   3  -1   19.20    4.10
   2  -3   1  357.46   16.80
   2  -3   1  380.66   21.20
   2  -3   1  354.36   16.10
  -2   3  -1  380.26   16.70
  -2   3  -1  365.56   16.30
  -2   3  -1  389.56   17.00
  -2   3  -1  359.86   17.30
  -2   3  -1  368.76   15.40
   1  -3   1    7.50    2.30
   1  -3   1    3.70    1.90
   1  -3   1    6.20    1.80
   1  -3   1    6.00    2.10
  -1   3  -1    4.80    2.00
  -1   3  -1    8.20    1.90
  -1   3  -1    9.10    3.10
  -1   3  -1    2.10    1.50
   0  -3   1    5.20    1.60
   0  -3   1    7.10    1.90
   0  -3   1    5.20    2.40
   0  -3   1    5.30    1.70
   0   3  -1    2.70    2.00
   0   3  -1    5.50    1.40
   0   3  -1    4.20    1.40
   0   3  -1    6.00    1.30
  -1  -3   1  244.38   12.10
  -1  -3   1  244.48    9.50
   1   3  -1  232.68    9.10
   1   3  -1  232.48   11.80
  -2  -3   1  294.17   10.90
  -2  -3   1  279.27   13.30
  -3  -3   1  708.33   26.30
  -4  -3   1   83.39   10.80
  -4  -3   1   89.09   10.40
  -6  -3   1   14.60    6.50
  -7  -3   1   -1.60    4.10
  -7  -3   1   -1.80    3.60
  -7  -3   1    7.00    6.20
  -8  -3   1    8.30    5.80
  -8  -3   1    2.80    6.20
  -8  -3   1    7.10    6.90
  -9  -3   1   -0.80    8.50
  -9  -3   1    4.10    5.50
  -9  -3   1   -3.00    9.20
  -9  -3   1   -3.00    7.30
   9  -2   2   -6.60    6.60
   9  -2   2    1.50    4.60
  -9   2  -2  -12.10    7.80
  -9   2  -2    4.90    7.50
   8  -2   2   -3.20    4.70
   8  -2   2    7.40    4.50
  -8   2  -2    8.80    5.50
  -8   2  -2    2.70    3.80
  -8   2  -2   -5.10    6.50
  -8   2  -2    8.60    7.60
   7  -2   2    1.40    3.50
   7  -2   2   -0.70    4.20
  -7   2  -2   -1.10    4.50
  -7   2  -2   -3.10    3.90
  -7   2  -2   -3.50    4.60
  -7   2  -2    0.80    4.20
   6  -2   2    9.70    4.00
   6  -2   2    4.80    2.80
  -6   2  -2    5.60    4.10
  -6   2  -2    0.10    4.10
  -6   2  -2    5.90    3.80
  -6   2  -2    8.50    3.90
  -6   2  -2    4.90    3.10
   5  -2   2   25.10    5.00
   5  -2   2   21.90    5.40
   5  -2   2   13.10    3.80
  -5   2  -2   11.90    4.30
  -5   2  -2   11.90    4.30
  -5   2  -2   15.70    4.10
  -5   2  -2   14.50    5.00
   4  -2   2   11.50    3.20
   4  -2   2    7.80    2.90
   4  -2   2   17.10    3.80
  -4   2  -2   10.00    3.40
  -4   2  -2    9.60    3.20
  -4   2  -2   13.80    4.10
  -4   2  -2   13.60    3.60
  -4   2  -2   16.50    4.10
   3  -2   2  151.18    8.70
   3  -2   2  147.69    9.10
   3  -2   2  149.49    9.20
  -3   2  -2  153.28    9.30
  -3   2  -2  147.39   10.00
  -3   2  -2  166.78   10.20
  -3   2  -2  154.98    9.30
  -3   2  -2  144.49    9.50
   2  -2   2   57.09    4.70
   2  -2   2   47.10    4.40
   2  -2   2   50.09    4.60
  -2   2  -2   44.10    4.30
  -2   2  -2   42.60    4.40
  -2   2  -2   51.09    4.80
  -2   2  -2   48.80    4.80
  -2   2  -2   53.99    4.70
   1  -2   2  155.48    8.50
   1  -2   2  152.38    8.00
   1  -2   2  167.98    7.90
   1  -2   2  160.68    7.60
  -1   2  -2  164.88    8.90
  -1   2  -2  149.49    7.90
  -1   2  -2  165.48    7.70
  -1   2  -2  169.78    7.30
  -1   2  -2  168.68    8.30
   0  -2   2  146.99    8.00
   0  -2   2  160.18    6.70
   0  -2   2  157.18    7.10
   0  -2   2  160.38    6.70
   0  -2   2  170.98    6.50
   0   2  -2  149.99    6.50
   0   2  -2  142.29    6.50
   0   2  -2  167.48    6.70
   0   2  -2  162.78    8.40
  -1  -2   2  189.08    9.00
   1   2  -2  196.78    9.20
  -2  -2   2   57.19    4.10
   2   2  -2   53.59    4.10
  -3  -2   2   38.80    9.10
  -3  -2   2   38.10    8.20
  -4  -2   2    1.30    1.10
  -5  -2   2   65.19    5.90
  -5  -2   2   69.29    5.40
  -6  -2   2  168.78   10.70
  -6  -2   2  175.88   11.10
  -7  -2   2    7.10    3.90
  -7  -2   2   -0.10    5.10
  -7  -2   2    5.90    4.70
  -8  -2   2   21.30    6.80
  -8  -2   2   30.00    9.90
  -8  -2   2    9.00    5.80
  -9  -2   2   12.80    7.80
  -9  -2   2   -6.60    5.40
  -9  -2   2    2.00   10.80
  -9  -2   2   -4.40    8.90
  -9   1  -3    1.80    7.80
  -9   1  -3  -16.90    9.70
  -9   1  -3  -13.20    6.50
   8  -1   3   35.60    5.70
   8  -1   3   43.90    6.50
  -8   1  -3   35.90    9.20
  -8   1  -3   47.50    8.40
  -8   1  -3   46.80    9.80
   7  -1   3   -1.40    3.10
   7  -1   3    3.60    2.60
  -7   1  -3   -1.50    3.50
  -7   1  -3    3.50    4.70
  -7   1  -3   -2.30    4.50
   6  -1   3   16.20    3.80
   6  -1   3    9.80    3.60
  -6   1  -3   10.50    3.80
  -6   1  -3    4.90    4.20
  -6   1  -3   10.50    3.90
  -6   1  -3    9.50    3.80
   5  -1   3    4.40    2.50
   5  -1   3    0.70    2.10
   5  -1   3    4.90    2.70
  -5   1  -3    5.60    2.40
  -5   1  -3    2.90    2.60
  -5   1  -3    8.40    3.10
  -5   1  -3    2.90    2.80
   4  -1   3  214.18   11.30
   4  -1   3  201.08   10.80
   4  -1   3  214.18   11.60
  -4   1  -3  209.78   11.70
  -4   1  -3  217.88   13.70
  -4   1  -3  206.68   12.00
  -4   1  -3  213.48   11.10
   3  -1   3   21.90    3.50
   3  -1   3   26.70    4.00
   3  -1   3   17.70    3.50
  -3   1  -3   18.30    3.60
  -3   1  -3   18.60    3.40
  -3   1  -3   20.50    3.40
  -3   1  -3   20.40    3.30
   2  -1   3   -0.90    1.00
   2  -1   3    0.10    0.90
   2  -1   3   -0.60    0.80
   2  -1   3   -1.10    0.80
  -2   1  -3    0.40    0.90
  -2   1  -3   -0.10    1.10
  -2   1  -3   -1.10    1.00
  -2   1  -3    1.60    1.10
   1  -1   3   56.89    4.10
   1  -1   3   57.69    3.90
   1  -1   3   64.49    4.00
   1  -1   3   59.39    4.30
  -1   1  -3   54.89    4.00
  -1   1  -3   60.29    4.10
  -1   1  -3   59.99    3.80
  -1   1  -3   62.39    4.40
   0  -1   3   17.70    2.10
   0  -1   3   13.80    2.00
   0  -1   3   17.00    2.00
   0  -1   3   14.30    2.10
   0   1  -3   15.80    2.20
   0   1  -3   16.40    2.60
   0   1  -3   18.10    2.00
   0   1  -3   13.20    2.20
  -1  -1   3  316.77   11.70
  -1  -1   3  296.97   11.90
  -1  -1   3  314.27   11.00
   1   1  -3  322.77   11.90
   1   1  -3  327.97   11.40
   1   1  -3  319.97   11.00
  -2  -1   3    7.40    1.70
  -2  -1   3    9.80    1.40
  -2  -1   3    8.90    1.80
  -3  -1   3    6.50    2.00
  -4  -1   3   17.90    3.20
  -4  -1   3   18.80    3.00
  -4  -1   3   16.70    3.80
  -5  -1   3   23.60    4.00
  -5  -1   3   28.50    5.10
  -5  -1   3   31.40    5.50
  -6  -1   3   44.90    6.70
  -6  -1   3   35.20    7.10
  -6  -1   3   39.20    6.40
  -7  -1   3    7.70    4.00
  -7  -1   3    6.70    4.10
  -7  -1   3    6.60    4.40
  -8  -1   3    7.40    5.80
  -8  -1   3   13.40    6.20
  -8  -1   3    3.80    3.50
  -8  -1   3    1.90    6.60
  -9  -1   3    0.90    4.90
  -9  -1   3   28.10   15.40
  -9  -1   3  -16.90    8.40
  -9  -1   3    2.50    8.20
  -9   0  -4   -5.90    8.00
  -9   0  -4    3.20    8.30
  -9   0  -4    4.40    6.50
  -8   0  -4    6.10    6.00
  -8   0  -4    4.80    6.80
  -7   0  -4   17.70    5.20
  -7   0  -4   20.60    5.30
  -7   0  -4    4.00    5.20
   6   0   4   49.99    4.80
   6   0   4   57.19    5.70
  -6   0  -4   50.69    5.80
  -6   0  -4   41.20    7.90
  -6   0  -4   37.30    6.10
   5   0   4   88.39    6.10
   5   0   4   94.19    6.60
  -5   0  -4   96.39    8.10
  -5   0  -4   79.89    7.30
  -5   0  -4   89.19    6.90
  -5   0  -4  107.39   10.30
   4   0   4   23.50    3.40
   4   0   4   23.30    3.50
  -4   0  -4   13.30    3.90
  -4   0  -4   14.80    3.30
  -4   0  -4   21.60    3.80
  -4   0  -4   20.30    4.00
   3   0   4   -0.20    0.90
   3   0   4   -1.00    1.50
   3   0   4    0.10    1.30
  -3   0  -4    0.10    2.10
  -3   0  -4    0.80    1.40
  -3   0  -4    0.50    1.20
  -3   0  -4    2.20    1.40
   2   0   4  334.17   13.80
   2   0   4  372.76   16.00
   2   0   4  366.16   13.40
  -2   0  -4  373.66   14.10
  -2   0  -4  369.26   14.90
  -2   0  -4  359.86   14.10
  -2   0  -4  348.77   15.50
   1   0   4 5043.40  152.48
   1   0   4 5102.79  152.88
   1   0   4 4832.62  154.08
  -1   0  -4 4910.01  154.18
  -1   0  -4 4822.32  152.68
  -1   0  -4 5176.58  152.88
  -1   0  -4 4922.11  154.48
   0   0   4  361.26   14.50
   0   0   4  372.76   13.40
   0   0   4  358.66   13.00
   0   0  -4  385.56   14.90
   0   0  -4  374.76   14.50
   0   0  -4  374.66   12.70
   0   0  -4  370.66   13.50
  -1   0   4  194.88    7.60
  -1   0   4  181.08    7.60
  -1   0   4  195.38    8.30
   1   0  -4  188.88    7.60
   1   0  -4  191.98    8.30
   1   0  -4  190.08    7.70
  -2   0   4   68.09    4.20
  -2   0   4   67.49    4.80
  -2   0   4   68.89    4.60
   2   0  -4   69.39    4.80
   2   0  -4   68.79    4.80
   2   0  -4   65.49    3.90
  -3   0   4  169.58    9.20
  -3   0   4  166.68    9.20
  -3   0   4  167.38    8.50
   3   0  -4  190.98    9.20
   3   0  -4  151.08    7.40
  -4   0   4    3.60    2.20
  -4   0   4    1.70    1.70
  -4   0   4    5.40    2.60
   4   0  -4   -0.30    1.80
   4   0  -4    1.80    1.30
  -5   0   4   -1.80    2.00
  -5   0   4   -2.00    2.50
  -5   0   4    0.30    2.70
   5   0  -4    1.90    1.40
   5   0  -4    1.30    1.90
  -6   0   4   41.10    7.10
   6   0  -4   33.70    4.10
   6   0  -4   44.90    8.00
  -7   0   4   -4.60    4.20
  -7   0   4   -0.30    3.10
  -7   0   4    1.50    4.20
  -8   0   4    6.20    4.60
  -9   0   4   -0.40    8.20
  -9   0   4    2.70    8.90
  -9   0   4  -10.00    8.30
  -9   0   4   -6.80    5.10
  -9  -1  -5    9.00   10.30
  -9  -1  -5   10.60    7.00
  -9  -1  -5    0.00    8.80
  -8  -1  -5    6.80    5.80
  -8  -1  -5   -5.30    6.70
  -8  -1  -5    7.10    5.00
  -7  -1  -5    3.60    3.70
  -7  -1  -5    4.60    3.80
  -7  -1  -5   -2.00    7.50
  -6  -1  -5   -0.90    2.90
  -6  -1  -5    3.50    2.50
  -6  -1  -5    2.60    4.10
  -6  -1  -5   -1.70    2.70
  -5  -1  -5    1.00    3.20
  -5  -1  -5   -2.00    1.80
  -5  -1  -5    4.00    2.10
  -5  -1  -5    0.30    1.80
   4   1   5  319.47   17.70
   4   1   5  282.27   10.90
  -4  -1  -5  264.87   13.00
  -4  -1  -5  297.77   13.20
  -4  -1  -5  291.87   14.20
  -4  -1  -5  274.77   16.50
   3   1   5  248.08    9.70
   3   1   5  238.68   10.50
   3   1   5  276.57   14.60
  -3  -1  -5  259.37   11.00
  -3  -1  -5  261.57   13.10
  -3  -1  -5  263.37   14.10
  -3  -1  -5  243.48   11.10
   2   1   5  773.42   28.60
   2   1   5  750.72   24.40
   2   1   5  690.53   25.00
  -2  -1  -5  772.52   25.10
  -2  -1  -5  738.43   25.40
  -2  -1  -5  725.03   27.80
   1   1   5 9880.21  293.37
   1   1   5 9361.16  291.07
  -1  -1  -5 9036.40  291.47
  -1  -1  -5 9999.00  293.57
  -1  -1  -5 9481.45  291.37
   0   1   5  134.09    6.30
   0   1   5  126.49    6.00
   0   1   5  131.59    7.40
   0   1   5  123.19    5.90
   0  -1  -5  121.99    7.50
   0  -1  -5  130.59    6.30
   0  -1  -5  131.79    5.90
   0  -1  -5  129.89    6.50
  -1   1   5   36.20    3.20
  -1   1   5   41.50    3.60
  -1   1   5   37.20    4.30
  -1   1   5   32.80    3.00
   1  -1  -5   38.40    3.30
   1  -1  -5   34.50    3.40
   1  -1  -5   36.70    2.90
  -2   1   5    2.00    1.50
  -2   1   5    1.30    1.20
  -2   1   5    0.70    1.20
   2  -1  -5    0.40    1.20
   2  -1  -5    2.20    1.70
   2  -1  -5    1.70    1.10
  -3   1   5   43.40    5.20
  -3   1   5   54.39    5.50
  -3   1   5   57.69    5.80
   3  -1  -5   53.39    5.50
   3  -1  -5   68.09    6.00
   3  -1  -5   55.59    4.50
  -4   1   5   18.10    4.20
  -4   1   5   23.90    5.00
  -4   1   5   24.70    4.40
   4  -1  -5   21.80    4.30
   4  -1  -5   15.30    3.10
  -5   1   5    0.20    2.40
  -5   1   5    2.10    2.90
  -5   1   5   -3.20    2.60
   5  -1  -5   -1.10    1.60
   5  -1  -5    1.80    2.30
  -6   1   5   50.59    7.70
  -6   1   5   65.69    9.00
  -6   1   5   74.09   10.00
   6  -1  -5   79.39    6.60
   6  -1  -5   70.69    7.90
  -7   1   5    4.60    3.40
  -7   1   5    5.40    5.10
  -7   1   5    5.70    5.20
   7  -1  -5    2.30    2.80
   7  -1  -5    1.10    3.50
  -8   1   5    0.60    6.00
  -8   1   5  -11.10    5.60
  -8   1   5    5.40    4.40
   8  -1  -5    3.60    3.80
  -9   1   5   -5.30    8.20
  -9   1   5   10.30    8.90
  -9  -2  -6   -4.50    8.00
  -9  -2  -6  -11.70    6.20
  -9  -2  -6   -8.70    7.50
  -8  -2  -6   10.50    5.10
  -8  -2  -6   -1.80    5.70
  -8  -2  -6    7.30    5.70
  -7  -2  -6   -3.70    3.00
  -7  -2  -6   10.20    4.20
  -7  -2  -6    1.50    5.30
  -7  -2  -6    7.80    4.10
  -6  -2  -6    3.50    2.80
  -6  -2  -6    0.80    3.90
  -6  -2  -6    3.70    2.80
  -6  -2  -6   -3.50    2.40
  -5  -2  -6    5.50    2.50
  -5  -2  -6    8.90    3.70
  -5  -2  -6    4.90    3.00
  -5  -2  -6   15.40    3.40
   4   2   6   -2.10    2.40
  -4  -2  -6   -0.80    2.60
  -4  -2  -6   -2.10    1.40
  -4  -2  -6    0.00    1.30
   3   2   6   98.89    8.30
  -3  -2  -6   94.99    5.40
  -3  -2  -6   95.79    8.00
  -3  -2  -6   93.79    5.70
   2   2   6   33.60    2.50
   2   2   6   30.30    4.50
  -2  -2  -6   31.70    3.50
  -2  -2  -6   34.10    2.80
  -2  -2  -6   27.40    4.30
   1   2   6   73.19    4.20
   1   2   6   68.39    5.40
   1   2   6   68.39    4.60
  -1  -2  -6   69.49    5.70
  -1  -2  -6   66.79    4.80
  -1  -2  -6   65.89    4.00
  -1  -2  -6   68.09    4.60
   0   2   6    6.60    2.00
   0   2   6    7.10    1.80
   0   2   6   10.00    2.10
   0   2   6    8.20    1.80
   0  -2  -6    7.10    2.50
   0  -2  -6    8.70    2.20
   0  -2  -6    7.00    1.60
   0  -2  -6    7.40    1.90
  -1   2   6   -0.90    1.20
  -1   2   6    3.40    1.60
  -1   2   6   -1.00    1.00
  -1   2   6    0.10    1.00
   1  -2  -6   -0.70    1.00
   1  -2  -6    0.30    1.00
   1  -2  -6   -1.70    0.80
  -2   2   6  740.33   28.00
  -2   2   6  683.63   29.90
  -2   2   6  803.32   28.40
   2  -2  -6  750.82   26.90
   2  -2  -6  732.23   28.40
  -3   2   6    5.30    2.50
  -3   2   6    7.30    2.60
  -3   2   6    5.70    2.50
   3  -2  -6    7.80    2.70
   3  -2  -6    7.70    3.30
   3  -2  -6    5.60    2.60
   3  -2  -6   12.20    2.70
  -4   2   6   58.09    6.70
  -4   2   6   49.80    6.80
  -4   2   6   63.09    6.80
   4  -2  -6   63.99    8.60
   4  -2  -6   62.39    7.00
   4  -2  -6   60.49    5.60
  -5   2   6  222.88   14.20
  -5   2   6  230.18   14.30
   5  -2  -6  199.68   11.60
   5  -2  -6  187.88   13.20
  -6   2   6   20.50    5.90
  -6   2   6   28.80    6.60
   6  -2  -6   30.10    5.10
   6  -2  -6   29.90    6.40
  -7   2   6   34.00    8.40
  -7   2   6   19.20    7.10
   7  -2  -6   32.30    5.60
   7  -2  -6   45.60    7.70
  -8   2   6   56.19   11.40
  -8   2   6   57.39   11.40
   8  -2  -6   56.49    7.80
   8  -2  -6   42.90    7.60
  -9   2   6   12.00    8.60
   9  -2  -6    2.30    5.80
   9  -2  -6    0.40    6.50
  -9  -3  -7   10.40    8.20
  -9  -3  -7   -4.30    9.10
  -9  -3  -7   -3.40    6.40
  -8  -3  -7   -3.60    4.90
  -8  -3  -7    7.30    5.50
  -8  -3  -7    2.30    7.40
  -7  -3  -7   -4.10    3.40
  -7  -3  -7   -1.50    5.00
  -7  -3  -7    3.70    3.90
  -7  -3  -7    0.80    4.80
  -6  -3  -7   12.80    3.70
  -6  -3  -7   15.60    5.00
  -6  -3  -7   12.40    5.90
  -6  -3  -7    7.50    3.40
  -5  -3  -7    0.70    3.30
  -5  -3  -7    2.70    1.80
  -5  -3  -7    2.70    2.10
   4   3   7   27.40    5.90
  -4  -3  -7   17.50    3.00
  -4  -3  -7   16.30    2.70
  -4  -3  -7   14.00    4.30
   3   3   7    1.20    2.30
  -3  -3  -7   -2.60    1.80
  -3  -3  -7   -1.50    0.90
  -3  -3  -7   -1.10    1.30
   2   3   7  124.79    8.80
  -2  -3  -7  120.29    7.80
  -2  -3  -7  128.99   14.30
  -2  -3  -7  134.99    7.00
  -2  -3  -7  135.29    6.50
   1   3   7  124.39    7.20
   1   3   7  114.49    7.70
   1   3   7  117.19    6.20
   1   3   7  130.39    6.60
  -1  -3  -7  126.99    8.50
  -1  -3  -7  117.69    6.40
  -1  -3  -7  128.99    7.00
  -1  -3  -7  123.49    7.70
   0   3   7   27.30    3.60
   0   3   7   34.10    3.80
   0   3   7   30.40    4.00
   0   3   7   33.20    4.60
   0  -3  -7   32.10    4.40
   0  -3  -7   22.90    4.40
   0  -3  -7   37.90    3.40
   0  -3  -7   25.10    4.40
  -1   3   7   20.90    4.00
  -1   3   7   24.80    4.00
  -1   3   7   17.70    3.80
   1  -3  -7   25.00    4.30
   1  -3  -7   16.60    3.60
   1  -3  -7   18.30    3.30
  -2   3   7  172.38   10.20
  -2   3   7  168.18   10.20
  -2   3   7  160.38   10.00
   2  -3  -7  153.88   10.40
   2  -3  -7  172.08    9.50
   2  -3  -7  155.28   10.50
  -3   3   7    0.90    2.00
  -3   3   7   -1.30    2.00
  -3   3   7   -1.40    1.80
   3  -3  -7   -0.50    1.90
   3  -3  -7   -3.60    1.80
   3  -3  -7    3.00    2.40
   3  -3  -7   -1.70    1.50
  -4   3   7    3.40    2.50
  -4   3   7   -4.20    2.70
  -4   3   7    2.80    2.90
   4  -3  -7   -2.80    2.40
   4  -3  -7   -3.90    1.90
   4  -3  -7   -0.30    3.00
   4  -3  -7    4.80    3.20
  -5   3   7    0.40    2.90
  -5   3   7   -1.00    3.20
  -5   3   7   -0.90    2.40
   5  -3  -7   -1.70    2.50
   5  -3  -7   -1.50    3.20
  -6   3   7   47.80    8.90
  -6   3   7   49.70    9.20
   6  -3  -7   38.50    7.70
   6  -3  -7   35.60    5.80
  -7   3   7   21.90    6.90
   7  -3  -7   19.70    6.10
   7  -3  -7   15.30    5.40
  -8   3   7   43.10   10.80
   8  -3  -7   53.89    9.50
   9  -3  -7   -5.90    9.70
   9  -3  -7   -8.20    6.10
  -9  -4  -8   -3.70    7.80
  -8  -4  -8   22.20    6.90
  -8  -4  -8   18.00    8.10
  -8  -4  -8   22.00    7.00
  -8  -4  -8   33.80    6.40
  -7  -4  -8    1.20    4.10
  -7  -4  -8    2.30    5.90
  -7  -4  -8    7.50    4.40
  -7  -4  -8    1.10    4.80
  -6  -4  -8   31.10    5.00
  -6  -4  -8   39.50    8.50
  -5  -4  -8   15.70    4.10
  -5  -4  -8   13.00    3.00
  -5  -4  -8   14.70    3.20
  -5  -4  -8   17.00    5.90
   4   4   8   45.30    7.50
  -4  -4  -8   45.60    6.20
  -4  -4  -8   37.60    3.80
  -4  -4  -8   51.19    7.80
   3   4   8   42.20    6.70
  -3  -4  -8   44.60    3.80
  -3  -4  -8   50.09    4.30
  -3  -4  -8   49.70    5.80
  -3  -4  -8   44.80    6.70
   2   4   8    0.30    1.90
  -2  -4  -8    1.00    1.20
  -2  -4  -8    0.90    1.40
  -2  -4  -8    0.20    2.00
  -2  -4  -8   -1.30    1.60
   1   4   8   64.69    6.10
   1   4   8   67.49    4.80
   1   4   8   78.29    6.10
   1   4   8   89.59    5.50
  -1  -4  -8   80.49    5.40
  -1  -4  -8   69.29    5.70
  -1  -4  -8   81.19    7.10
  -1  -4  -8   76.19    6.70
   0   4   8  151.58    8.70
   0   4   8  140.89    8.80
   0   4   8  140.09    7.90
   0   4   8  123.79    8.70
   0  -4  -8  145.99    9.60
   0  -4  -8  141.39    9.90
   0  -4  -8  142.79    9.00
   0  -4  -8  151.08    8.40
  -1   4   8   11.30    3.10
  -1   4   8   14.80    3.50
  -1   4   8   13.60    3.50
  -1   4   8   14.20    3.70
   1  -4  -8   14.00    4.00
   1  -4  -8   16.20    3.90
   1  -4  -8    9.90    2.80
  -2   4   8    0.30    2.30
  -2   4   8    2.40    2.90
  -2   4   8    1.50    2.00
  -2   4   8    0.10    2.20
   2  -4  -8    3.00    2.80
   2  -4  -8    0.30    1.70
   2  -4  -8    8.40    3.30
  -3   4   8   17.10    4.40
   3  -4  -8   22.30    5.40
   3  -4  -8   10.40    4.10
   3  -4  -8   21.00    5.20
   3  -4  -8   17.90    5.00
  -4   4   8    2.10    2.90
  -4   4   8   -3.50    2.10
  -4   4   8    2.90    2.90
   4  -4  -8    5.60    2.90
   4  -4  -8    1.50    3.10
   4  -4  -8   -2.90    2.60
   4  -4  -8    1.30    3.70
  -5   4   8    7.00    4.50
  -5   4   8    3.60    2.50
   5  -4  -8    1.90    3.60
   5  -4  -8    1.80    3.20
   5  -4  -8    5.50    3.60
   5  -4  -8   13.50    5.30
  -6   4   8    1.50    2.80
  -6   4   8   -1.50    4.30
   6  -4  -8    0.90    3.70
   6  -4  -8    1.60    3.30
   6  -4  -8    2.90    4.40
  -7   4   8   -7.10    7.40
  -7   4   8   -0.70    3.50
   7  -4  -8    2.70    5.20
   7  -4  -8   -0.40    5.20
  -8   4   8   -1.70    7.70
   8  -4  -8   -8.70    6.40
   8  -4  -8   -3.10    6.40
  -8  -5  -9   -2.00    5.00
  -8  -5  -9   -5.30    4.90
  -8  -5  -9    8.20    7.90
  -8  -5  -9    7.00    6.30
  -8  -5  -9    8.20    5.90
  -7  -5  -9   -4.90    3.60
  -7  -5  -9    8.70    4.90
  -7  -5  -9   -3.60    4.20
  -7  -5  -9   10.50    7.00
  -6  -5  -9    1.10    3.90
  -6  -5  -9   13.10    6.10
  -6  -5  -9    3.10    2.90
  -5  -5  -9   33.80    7.30
  -5  -5  -9   45.50    7.00
  -5  -5  -9   31.90    4.60
   4   5   9  133.19   13.30
  -4  -5  -9  154.68   11.10
  -4  -5  -9  164.78    8.20
  -4  -5  -9  134.89    9.80
  -4  -5  -9  162.08   13.00
   3   5   9   -2.60    2.90
  -3  -5  -9    8.80    3.80
  -3  -5  -9    5.10    3.20
  -3  -5  -9    4.30    1.80
   2   5   9    0.90    2.50
  -2  -5  -9   -0.50    2.60
  -2  -5  -9   -0.10    1.70
  -2  -5  -9    2.90    2.50
  -2  -5  -9    3.30    1.70
   1   5   9   44.60    5.20
   1   5   9   63.79    6.30
   1   5   9   58.49    4.50
  -1  -5  -9   60.29    5.10
  -1  -5  -9   53.69    5.70
  -1  -5  -9   57.29    7.10
  -1  -5  -9   56.89    6.70
   0   5   9   70.29    6.00
   0   5   9   76.29    6.80
   0   5   9   88.29    7.30
   0   5   9   74.59    6.80
   0  -5  -9   87.39    6.60
   0  -5  -9   76.19    7.90
   0  -5  -9   70.89    6.90
   0  -5  -9   98.19    8.70
  -1   5   9    0.80    2.10
  -1   5   9    1.60    2.30
   1  -5  -9    0.80    2.40
   1  -5  -9    3.20    2.50
  -2   5   9   54.79    8.00
  -2   5   9   60.59    6.90
  -2   5   9   54.79    8.00
  -2   5   9   57.79    7.60
   2  -5  -9   52.59    7.80
   2  -5  -9   54.69    6.30
   2  -5  -9   50.99    8.10
   2  -5  -9   80.59   10.60
  -3   5   9    3.90    3.30
  -3   5   9    0.10    3.00
  -3   5   9    1.70    2.20
  -3   5   9   -1.20    3.30
   3  -5  -9   -0.90    3.50
   3  -5  -9    3.20    2.90
   3  -5  -9    1.00    2.60
   3  -5  -9    1.20    3.30
  -4   5   9    6.60    4.20
  -4   5   9    9.30    4.30
  -4   5   9    4.60    2.40
   4  -5  -9    9.00    4.50
   4  -5  -9   11.30    4.40
   4  -5  -9    8.90    4.90
   4  -5  -9    6.00    4.40
  -5   5   9   -0.60    4.70
  -5   5   9    1.00    2.70
   5  -5  -9    8.50    4.30
  -6   5   9    3.90    5.40
  -6   5   9   -1.20    3.50
  -6   5   9    5.90    5.50
   6  -5  -9    3.80    5.80
   6  -5  -9   -4.20    4.60
   6  -5  -9    3.90    4.80
  -7   5   9    2.30    6.10
   7  -5  -9    7.30    6.50
   7  -5  -9    2.20    6.30
  -8   5   9   15.00    8.90
   8  -5  -9    9.60    8.20
  -8  -6 -10  -27.10    9.40
  -8  -6 -10   13.00    9.50
  -8  -6 -10    0.40    6.60
  -8  -6 -10    1.90    6.00
  -7  -6 -10   -9.70    6.60
  -7  -6 -10   -1.20    5.00
  -7  -6 -10   -0.10    5.50
  -6  -6 -10    2.70    5.70
  -6  -6 -10    3.20    4.20
  -5  -6 -10   -5.20    2.60
  -5  -6 -10   -3.60    4.00
  -5  -6 -10    0.60    5.00
   4   6  10   30.90    7.30
  -4  -6 -10   22.30    3.60
  -4  -6 -10   22.20    4.10
  -4  -6 -10   46.20    7.90
  -4  -6 -10   25.90    6.50
   3   6  10   -1.50    3.40
  -3  -6 -10    2.60    3.20
  -3  -6 -10   -1.50    3.30
  -3  -6 -10   -4.40    1.90
  -3  -6 -10   -1.20    2.20
   2   6  10  272.07   14.20
   2   6  10  267.17   15.70
  -2  -6 -10  245.48   12.20
  -2  -6 -10  252.17   16.00
  -2  -6 -10  256.77   13.70
  -2  -6 -10  242.68   15.60
   1   6  10   17.50    3.60
   1   6  10   23.50    5.00
  -1  -6 -10   21.30    4.00
  -1  -6 -10   28.30    5.90
  -1  -6 -10   28.60    6.30
  -1  -6 -10   27.40    5.20
   0   6  10    0.20    1.60
   0   6  10   -1.30    2.20
   0   6  10    0.90    2.50
   0   6  10    6.70    3.10
   0  -6 -10    6.50    2.70
   0  -6 -10    4.70    3.10
   0  -6 -10   -3.20    2.60
  -1   6  10    6.70    3.40
  -1   6  10    4.60    2.50
  -1   6  10    6.00    3.10
  -1   6  10    6.00    3.60
   1  -6 -10   14.50    4.80
   1  -6 -10    1.00    2.90
   1  -6 -10    3.40    3.90
   1  -6 -10    9.20    4.20
  -2   6  10   15.90    5.30
  -2   6  10   18.40    5.50
  -2   6  10   12.30    3.30
  -2   6  10   19.90    5.10
   2  -6 -10   18.50    5.90
   2  -6 -10   15.00    5.30
   2  -6 -10   18.60    6.10
   2  -6 -10   14.80    4.20
  -3   6  10   52.29    8.60
  -3   6  10   77.19   10.70
  -3   6  10   80.09   10.70
   3  -6 -10   69.69   10.90
   3  -6 -10   62.29    8.10
   3  -6 -10   63.39   10.30
   3  -6 -10   75.39   11.20
  -4   6  10   18.00    7.30
  -4   6  10    5.60    3.90
  -4   6  10   10.70    5.90
  -4   6  10    6.30    5.60
   4  -6 -10    9.90    5.30
   4  -6 -10   12.60    5.70
   4  -6 -10   15.40    6.40
  -5   6  10    2.10    4.90
  -5   6  10   -2.00    3.80
   5  -6 -10    4.80    4.80
   5  -6 -10   -8.20    5.00
   5  -6 -10   -7.90    5.10
   5  -6 -10    3.60    5.70
  -6   6  10    3.70    6.10
  -6   6  10    4.60    8.40
   6  -6 -10   -8.30    5.90
   6  -6 -10    2.50    6.10
   6  -6 -10    7.40    6.70
   6  -6 -10    2.50    5.90
  -7   6  10   -3.00    7.30
   7  -6 -10    0.70    6.10
   7  -6 -10   -8.60    6.90
  -7  -7 -11    4.10    7.70
  -7  -7 -11   -1.20    6.40
  -6  -7 -11   -6.60    6.10
  -6  -7 -11   -2.50    5.10
  -5  -7 -11   -1.80    4.50
  -5  -7 -11   10.80    5.80
  -5  -7 -11   -1.70    2.90
  -5  -7 -11   -6.60    3.10
   4   7  11    8.20    5.60
  -4  -7 -11    4.30    4.70
  -4  -7 -11    1.80    2.30
  -4  -7 -11    3.00    2.90
  -4  -7 -11    5.30    4.60
  -3  -7 -11   -3.90    3.50
  -3  -7 -11   -3.90    4.00
  -3  -7 -11   -2.20    2.30
  -3  -7 -11   -2.40    2.70
   2   7  11    1.00    1.80
   2   7  11   -1.40    3.80
  -2  -7 -11   -5.20    3.40
  -2  -7 -11   -4.50    2.90
  -2  -7 -11   -0.70    3.80
  -2  -7 -11    0.80    2.40
   1   7  11   -1.80    1.60
   1   7  11    4.40    3.60
  -1  -7 -11    4.60    2.70
  -1  -7 -11    1.10    4.10
  -1  -7 -11    1.10    2.90
   0   7  11   61.09    6.40
   0   7  11   45.00    6.50
   0   7  11   43.00    6.40
   0  -7 -11   59.09    9.70
   0  -7 -11   46.90    6.50
   0  -7 -11   36.50    6.80
   0  -7 -11   33.50    8.40
  -1   7  11    0.80    3.50
  -1   7  11    5.90    3.40
  -1   7  11    0.20    3.00
   1  -7 -11    3.50    4.10
   1  -7 -11    2.60    4.10
   1  -7 -11   12.60    4.50
   1  -7 -11   -3.30    3.00
  -2   7  11  106.49   10.50
  -2   7  11  108.99   10.40
  -2   7  11  107.69   11.10
   2  -7 -11   88.89   12.40
   2  -7 -11  101.29   10.10
   2  -7 -11  108.59   15.60
  -3   7  11    3.50    4.80
  -3   7  11   -3.10    4.20
  -3   7  11  -11.10    4.10
   3  -7 -11   -6.90    3.80
   3  -7 -11    0.30    4.30
   3  -7 -11   -8.60    4.40
   3  -7 -11   -0.30    4.60
  -4   7  11    2.50    5.20
  -4   7  11    1.80    3.70
  -4   7  11    4.50    6.00
  -4   7  11   -1.70    5.00
   4  -7 -11    4.60    5.60
   4  -7 -11   -1.90    4.50
   4  -7 -11    3.50    4.90
   4  -7 -11   -5.80    5.00
  -5   7  11    1.80    7.10
  -5   7  11    2.10    6.10
  -5   7  11    7.70    7.50
   5  -7 -11    1.60    6.30
   5  -7 -11   -6.50    6.30
  -6   7  11   -0.60    6.70
   6  -7 -11   12.30    8.10
   6  -7 -11   -0.10    8.30
   7  -7 -11    3.00    9.50
   7  -7 -11    3.10    9.20
  -6  -8 -12   -3.60    6.40
  -6  -8 -12   -8.50    7.60
  -5  -8 -12    2.90    3.60
  -5  -8 -12    4.00    4.00
  -5  -8 -12    9.20   11.30
  -5  -8 -12    8.50    6.30
   4   8  12    4.00    6.50
  -4  -8 -12   -1.10    3.10
  -4  -8 -12    6.30    5.80
  -4  -8 -12   -8.40    4.70
  -4  -8 -12   -0.50    3.70
   3   8  12    6.70    5.60
  -3  -8 -12   20.90    6.10
  -3  -8 -12    4.90    3.40
  -3  -8 -12   -0.70    3.50
  -3  -8 -12   -3.70    5.10
   2   8  12    1.80    2.60
   2   8  12    5.50    4.90
  -2  -8 -12   -5.90    3.30
  -2  -8 -12    4.50    3.30
  -2  -8 -12   -1.20    4.90
  -2  -8 -12   -2.00    4.20
   1   8  12   -1.80    1.60
   1   8  12   -1.90    3.80
  -1  -8 -12    7.40    4.20
  -1  -8 -12   -3.70    4.00
  -1  -8 -12   -2.00    3.50
  -1  -8 -12    4.80    5.30
   0   8  12    4.90    4.20
   0  -8 -12    8.40    4.20
   0  -8 -12    5.30    5.30
   0  -8 -12   -0.80    3.90
   0  -8 -12    3.40    4.60
  -1   8  12   23.40    7.80
  -1   8  12   11.10    4.90
  -1   8  12   23.20    6.40
  -1   8  12   16.70    5.50
   1  -8 -12   23.90    8.40
   1  -8 -12   14.00    6.70
   1  -8 -12   21.90    6.30
   1  -8 -12   10.80    5.50
  -2   8  12    4.60    3.00
  -2   8  12    4.70    4.30
  -2   8  12    1.80    5.30
  -2   8  12   -0.10    4.70
   2  -8 -12    3.90    5.70
   2  -8 -12   12.20    7.10
   2  -8 -12    4.20    5.30
   2  -8 -12   10.30    6.20
  -3   8  12    2.80    2.60
  -3   8  12   -6.30    4.80
  -3   8  12   -4.40    5.60
   3  -8 -12  -11.60    5.40
   3  -8 -12   10.80    5.70
   3  -8 -12    5.50    5.80
   3  -8 -12    5.00    6.30
  -4   8  12   -2.70    6.20
  -4   8  12   13.10    7.70
  -4   8  12   -5.40    6.90
   4  -8 -12    6.50    6.40
   4  -8 -12    1.20    7.20
   4  -8 -12    6.90    6.90
  -5   8  12    3.80    7.10
   5  -8 -12    5.20    8.80
   5  -8 -12   -5.40    7.80
  -6   8  12    2.20    8.50
  -6   8  12  -16.10   10.00
   6  -8 -12    0.20    9.20
   6  -8 -12    1.70    8.30
   6  -8 -12   16.80   10.20
  -5  -9 -13    2.60    8.10
  -5  -9 -13  -19.30    9.70
  -5  -9 -13    2.10    7.70
  -5  -9 -13    0.00    5.20
  -4  -9 -13    8.30    7.80
  -4  -9 -13   -2.50    4.20
  -4  -9 -13    9.80    5.10
  -4  -9 -13   -4.80    7.20
  -4  -9 -13    1.30    9.30
   3   9  13    6.30    7.70
  -3  -9 -13    6.60    4.80
  -3  -9 -13   -0.20    5.00
  -3  -9 -13    0.90    5.80
  -3  -9 -13   -3.60    7.70
  -3  -9 -13    0.20    6.30
   2   9  13   12.20    6.60
  -2  -9 -13    7.40    5.10
  -2  -9 -13    5.30    4.40
  -2  -9 -13    5.70    6.50
  -2  -9 -13   21.80    8.90
  -2  -9 -13    4.80    6.00
   1   9  13   -5.10    5.00
   1   9  13    2.00    2.20
  -1  -9 -13    3.70    5.10
  -1  -9 -13   -5.40    6.60
  -1  -9 -13   -1.30    5.60
  -1  -9 -13   -6.80    7.70
   0   9  13   -2.20    4.80
   0   9  13   -1.30    2.10
   0  -9 -13   -4.70    5.50
   0  -9 -13   -6.80    6.30
   0  -9 -13    5.30    5.50
   0  -9 -13    2.40    5.20
  -1   9  13   16.60    6.10
  -1   9  13    7.50    7.10
   1  -9 -13   14.60    6.70
   1  -9 -13   16.10    5.60
   1  -9 -13   12.10    7.70
  -2   9  13    1.90    5.40
  -2   9  13   -6.60    6.50
  -2   9  13   -7.90    4.80
   2  -9 -13  -10.00    7.30
   2  -9 -13   -1.60    9.80
   2  -9 -13    2.70    6.30
   2  -9 -13   -2.90    6.70
  -3   9  13    8.00    6.00
  -3   9  13    5.40    6.40
  -3   9  13  -22.20   13.30
   3  -9 -13   -0.30    7.00
   3  -9 -13   -8.00    6.60
   3  -9 -13   -7.00    7.30
  -4   9  13    7.70    7.60
  -4   9  13    8.70    8.10
   4  -9 -13   -7.90    8.20
   4  -9 -13   14.60   14.60
  -4 -10 -14    8.60    9.40
  -4 -10 -14   16.50    9.70
  -4 -10 -14    4.30    5.60
  -4 -10 -14   19.60   12.40
  -3 -10 -14  -19.20    8.40
  -3 -10 -14    3.70    6.90
  -3 -10 -14    1.20    6.10
  -3 -10 -14   17.10    8.00
   2  10  14   14.10    8.20
  -2 -10 -14   12.00    9.40
  -2 -10 -14    1.90    8.20
  -2 -10 -14    4.30    6.40
  -2 -10 -14    9.20   10.20
   1  10  14    1.60   12.40
  -1 -10 -14   -2.30    6.90
  -1 -10 -14   -6.40    6.30
  -1 -10 -14    6.60    9.20
  -1 -10 -14  -15.70    6.40
   0  10  14   12.70    7.20
   0 -10 -14    9.30    7.80
   0 -10 -14   17.80    8.60
   1 -10 -14    5.00    8.80
   1 -10 -14   -1.30    9.40
   1 -10 -14    0.40    7.30
  -2  10  14   -3.40   15.60
  -2  10  14   -6.00    7.30
  -2  10  14  -15.60   11.30
   2 -10 -14   -2.10    8.00
   2 -10 -14    3.20    7.70
   2 -10 -14    0.00    9.40
  -3  10  14   -0.10    7.80
  -3  10  14  -10.20   11.20
   3 -10 -14  -12.30    9.30
   3 -10 -14    6.50    9.40
   3 -11  -6    4.10   10.00
   3 -11  -6   -5.40   12.00
  -3  11   6  -15.20    7.60
   2 -11  -6    1.20    8.30
   2 -11  -6   -6.10    7.70
   2 -11  -6    9.90    9.60
   1 -11  -6   -5.20    8.00
   1 -11  -6    0.50    9.10
   1 -11  -6   -7.30    7.00
   1 -11  -6   16.00    7.20
   0 -11  -6    6.30    6.60
   0 -11  -6   -0.40    6.60
   0 -11  -6    7.70    8.70
   0 -11  -6    0.20    7.60
   0  11   6    1.80    3.30
  -1 -11  -6    5.40    6.90
  -1 -11  -6    9.40    8.80
  -1 -11  -6    6.20    6.00
  -1 -11  -6   -3.00    7.60
   1  11   6    2.60    3.00
  -2 -11  -6    9.00    8.40
  -2 -11  -6   13.60    6.60
  -2 -11  -6  -10.40    6.60
  -2 -11  -6   -7.60    7.10
   2  11   6   -3.10    3.60
  -3 -11  -6    4.20    9.70
  -3 -11  -6  -16.20    6.80
  -3 -11  -6   -8.60    7.20
  -4 -11  -6   -7.00    7.70
  -4 -11  -6   17.30   12.50
   5 -10  -5    2.10    9.20
   5 -10  -5    4.40    9.10
   4 -10  -5    2.30    8.00
   4 -10  -5   -1.40    7.10
   4 -10  -5  -10.30    6.90
  -4  10   5   24.70   10.80
  -4  10   5    9.10    7.80
   3 -10  -5   12.60    7.50
   3 -10  -5   13.00    8.20
  -3  10   5    7.20    5.80
  -3  10   5   -8.00    7.70
   2 -10  -5    8.30    7.00
   2 -10  -5   -0.90    6.30
   2 -10  -5   11.90    7.60
   2 -10  -5    4.30    6.40
  -2  10   5    1.40    3.20
  -2  10   5   -3.20    4.50
  -2  10   5    6.50    6.50
   1 -10  -5    6.00    7.00
   1 -10  -5   -3.30    7.00
   1 -10  -5    8.50    6.10
   1 -10  -5   -6.00    5.10
   0 -10  -5    2.80    5.40
   0 -10  -5    1.20    5.20
   0 -10  -5   -4.40    5.50
   0 -10  -5  -10.10    6.10
   0  10   5    0.20    3.20
  -1 -10  -5    0.60    5.40
  -1 -10  -5   -8.20    6.50
  -1 -10  -5   -9.40    4.40
  -1 -10  -5   11.30    5.90
  -2 -10  -5   -3.40    9.90
  -2 -10  -5   -4.10    6.50
  -2 -10  -5   -3.30    5.40
  -2 -10  -5    2.60    4.80
  -3 -10  -5    2.30    7.40
  -3 -10  -5   12.60    5.80
  -4 -10  -5    3.60    6.80
  -5 -10  -5    2.60   10.00
  -5 -10  -5   -0.10    7.10
   6  -9  -4   -9.70    8.20
   6  -9  -4   -6.80    7.70
  -6   9   4    2.40    8.80
  -6   9   4   16.10    9.50
   5  -9  -4    2.70    6.60
   5  -9  -4   -2.20    6.70
  -5   9   4   -0.20   10.40
  -5   9   4  -13.00    6.70
   4  -9  -4    1.90    6.60
   4  -9  -4    1.60    5.50
   4  -9  -4    1.50    6.20
  -4   9   4    5.00    7.00
  -4   9   4    3.90    4.60
  -4   9   4    6.80    6.00
   3  -9  -4    9.10    6.10
   3  -9  -4   13.00    6.10
   3  -9  -4    1.70    5.70
   3  -9  -4   12.30    6.50
  -3   9   4    1.30    3.80
  -3   9   4   -2.30    5.10
  -3   9   4    6.30    5.90
   2  -9  -4   -5.80    5.00
   2  -9  -4    1.50    6.10
   2  -9  -4    2.30    4.40
   2  -9  -4   -1.80    4.50
  -2   9   4   -1.80    4.70
  -2   9   4    6.80    4.50
   1  -9  -4    6.50    5.90
   1  -9  -4   11.70    5.80
   1  -9  -4    5.10    4.80
   1  -9  -4   27.80    7.00
  -1   9   4    1.60    2.60
   0  -9  -4   -5.40    3.90
   0  -9  -4    0.50    4.20
   0  -9  -4   -6.00    4.70
   0  -9  -4   -4.80    4.00
   0   9   4    1.30    2.50
  -1  -9  -4    6.60    4.20
  -1  -9  -4   -7.70    3.40
  -1  -9  -4    6.90    4.40
  -1  -9  -4    4.80    5.30
   1   9   4    0.40    2.30
  -2  -9  -4   -2.00    5.20
  -2  -9  -4    2.60    4.00
  -2  -9  -4    7.10    4.00
  -2  -9  -4   -2.20    3.70
   2   9   4    3.10    2.50
  -3  -9  -4    4.00    6.10
  -3  -9  -4   14.70    5.50
  -4  -9  -4    1.50    6.70
  -4  -9  -4   -2.80    4.20
  -5  -9  -4    2.60    5.20
  -5  -9  -4    2.20    7.70
  -5  -9  -4   13.30    5.60
  -6  -9  -4    6.20    6.00
  -6  -9  -4  -13.60    6.70
  -6  -9  -4    1.80    9.70
  -7  -9  -4  -12.90    8.70
  -7  -9  -4    9.50   12.80
   7  -8  -3   -1.80    7.90
   7  -8  -3  -11.70    7.00
  -7   8   3    3.90    9.20
  -7   8   3   18.10   14.80
   6  -8  -3   -3.10    6.60
   6  -8  -3   -4.40    6.70
  -6   8   3    8.60    7.40
  -6   8   3   -0.20    7.50
   5  -8  -3   -0.60    8.60
   5  -8  -3   10.00    5.70
   5  -8  -3    5.70    5.40
  -5   8   3    4.30    4.00
  -5   8   3    1.70    6.30
  -5   8   3    1.70    5.20
  -5   8   3    5.50    7.50
   4  -8  -3    7.20    6.10
   4  -8  -3    9.50    5.80
   4  -8  -3   18.40    7.60
   4  -8  -3    5.20    5.70
  -4   8   3    2.90    5.50
  -4   8   3    0.30    6.70
   3  -8  -3   -1.10    4.30
   3  -8  -3    1.80    5.80
   3  -8  -3    3.90    5.30
  -3   8   3    0.20    3.80
  -3   8   3   -6.40    4.50
   2  -8  -3   13.60    5.70
   2  -8  -3    9.60    5.00
   2  -8  -3   11.00    5.50
   2  -8  -3   17.00    7.50
  -2   8   3    8.10    3.40
  -2   8   3   18.30    4.90
  -2   8   3   17.20    8.00
   1  -8  -3    4.20    3.70
   1  -8  -3   -1.70    3.40
   1  -8  -3    1.40    3.90
   1  -8  -3    4.50    4.30
  -1   8   3    2.90    3.10
  -1   8   3   -2.90    2.60
  -1   8   3   -1.70    2.30
   0  -8  -3   53.69   10.10
   0  -8  -3   37.20    7.10
   0  -8  -3   40.10    8.10
   0   8   3   32.00    5.00
  -1  -8  -3    7.50    4.50
  -1  -8  -3    4.00    3.50
  -1  -8  -3    2.60    3.20
  -1  -8  -3    3.00    3.40
   1   8   3    0.70    2.40
  -2  -8  -3   83.79   13.00
  -2  -8  -3  108.99   10.20
  -2  -8  -3  101.79    8.60
  -2  -8  -3  108.89    8.60
   2   8   3  115.09    8.70
  -3  -8  -3   19.00    6.80
  -3  -8  -3   25.60    6.10
  -4  -8  -3   -7.80    4.70
  -4  -8  -3   -1.10    3.80
  -4  -8  -3    0.30    4.20
  -5  -8  -3    4.30    4.20
  -5  -8  -3   -2.50    4.40
  -5  -8  -3  -12.70    5.90
  -6  -8  -3    3.30    5.70
  -6  -8  -3    5.30    4.70
  -6  -8  -3    0.00    7.40
  -7  -8  -3    6.40    5.50
  -7  -8  -3    8.30   10.30
  -7  -8  -3    2.80    7.80
   7  -7  -2   -3.50    5.50
   7  -7  -2   12.30    6.90
  -7   7   2  -11.40    7.20
  -7   7   2   19.90    8.10
   6  -7  -2   -5.50    5.10
   6  -7  -2   15.20    8.20
  -6   7   2    2.10    6.80
  -6   7   2   -1.80    6.10
  -6   7   2   -6.30    7.00
  -6   7   2  -11.50    5.50
   5  -7  -2    1.90    4.70
   5  -7  -2    4.00    4.40
  -5   7   2   -4.50    4.40
  -5   7   2    9.30    5.80
  -5   7   2   13.40    7.10
  -5   7   2    6.30    6.20
   4  -7  -2   10.80    5.20
   4  -7  -2   -1.30    4.50
  -4   7   2   -1.40    3.80
  -4   7   2   -1.30    5.80
  -4   7   2    6.20    3.50
  -4   7   2    2.80    4.50
   3  -7  -2   14.20    5.00
   3  -7  -2   11.70    5.50
   3  -7  -2    4.70    4.30
   3  -7  -2   19.10    6.40
  -3   7   2   10.90    4.80
  -3   7   2    4.90    3.80
  -3   7   2    4.30    3.00
   2  -7  -2   46.60    8.30
   2  -7  -2   67.09   10.70
   2  -7  -2   48.80    7.90
   2  -7  -2   58.09    8.60
  -2   7   2   61.29    7.70
  -2   7   2   45.20    6.60
  -2   7   2   78.09    9.50
   1  -7  -2    1.00    2.80
   1  -7  -2    1.50    2.90
   1  -7  -2    0.60    3.50
   1  -7  -2    3.00    3.80
  -1   7   2   -2.30    2.30
  -1   7   2    3.50    2.40
   0  -7  -2   -2.10    2.70
   0  -7  -2    2.50    2.90
   0  -7  -2   -2.10    3.40
   0  -7  -2    1.40    2.60
   0   7   2    0.40    2.40
  -1  -7  -2   44.10    6.00
  -1  -7  -2   52.19    6.70
  -1  -7  -2   57.49    7.80
  -1  -7  -2   47.30    9.20
   1   7   2   49.60    5.60
  -2  -7  -2   20.30    6.40
  -2  -7  -2   23.00    5.50
   2   7   2   28.50    4.60
  -3  -7  -2    1.50    2.50
  -3  -7  -2    2.40    3.30
  -3  -7  -2    5.70    4.10
  -4  -7  -2    5.80    4.70
  -4  -7  -2    5.50    3.60
  -4  -7  -2    8.60    3.80
  -5  -7  -2   40.30    8.30
  -5  -7  -2   27.80    7.90
  -5  -7  -2   21.90    5.40
  -6  -7  -2   26.60    7.80
  -6  -7  -2    9.10    6.70
  -6  -7  -2   22.30    5.50
  -7  -7  -2   10.70    8.00
  -7  -7  -2   -0.20    4.40
  -7  -7  -2    1.70    7.60
  -8  -7  -2   -3.30    9.20
  -8  -7  -2    1.10    5.30
   8  -6  -1    0.50    6.70
   8  -6  -1   -6.90    5.70
  -8   6   1    7.00    9.20
  -8   6   1   10.70    8.60
   7  -6  -1   -3.80    6.10
   7  -6  -1   -1.40    4.70
   7  -6  -1    7.70    8.80
  -7   6   1   -5.20    6.20
  -7   6   1    5.20    6.90
   6  -6  -1    3.20    6.90
   6  -6  -1    1.60    4.10
   6  -6  -1   -0.20    4.50
  -6   6   1   -2.50    6.20
  -6   6   1    2.20    6.30
  -6   6   1    2.80    4.30
  -6   6   1    0.10    5.10
  -6   6   1    8.90    5.60
   5  -6  -1    0.30    4.40
   5  -6  -1   -2.20    3.50
  -5   6   1   13.20    5.30
  -5   6   1    3.70    3.70
   4  -6  -1   23.20    6.50
   4  -6  -1    9.00    5.70
   4  -6  -1   15.40    4.90
  -4   6   1    5.00    3.20
  -4   6   1    7.80    4.60
  -4   6   1    8.90    5.10
  -4   6   1   10.80    4.90
  -4   6   1   10.00    4.30
   3  -6  -1   12.80    5.00
   3  -6  -1    5.10    3.50
   3  -6  -1   10.80    4.10
   3  -6  -1    1.70    3.70
  -3   6   1    0.70    4.10
  -3   6   1   11.30    4.30
  -3   6   1    7.60    3.00
  -3   6   1    6.10    3.10
  -3   6   1   10.70    4.20
   2  -6  -1   13.10    4.40
   2  -6  -1   20.40    6.10
   2  -6  -1   17.30    5.10
   2  -6  -1   23.40    5.50
  -2   6   1   26.30    7.10
  -2   6   1   21.10    5.00
  -2   6   1   21.20    4.70
  -2   6   1   19.20    4.60
   1  -6  -1   26.90    5.40
   1  -6  -1   40.00    7.80
   1  -6  -1   47.60    7.40
   1  -6  -1   43.10    6.50
  -1   6   1   35.80    7.10
  -1   6   1   37.40    5.10
  -1   6   1   30.50    4.70
  -1   6   1   27.00    5.10
   0  -6  -1    9.20    3.00
   0  -6  -1    7.80    3.20
   0  -6  -1    2.80    2.40
   0  -6  -1    3.50    3.10
   0   6   1    3.30    2.40
   0   6   1    1.80    3.00
  -1  -6  -1    7.80    2.50
  -1  -6  -1    6.40    2.10
  -1  -6  -1    0.80    2.70
  -1  -6  -1    7.80    2.80
   1   6   1    5.10    2.40
  -2  -6  -1    0.30    2.50
  -2  -6  -1    1.50    2.10
   2   6   1    3.50    2.00
  -3  -6  -1    6.80    3.90
  -3  -6  -1    7.80    3.00
  -3  -6  -1    5.60    3.00
  -4  -6  -1   57.49    7.30
  -4  -6  -1   50.99    7.70
  -4  -6  -1   44.50    7.90
  -5  -6  -1   11.90    4.50
  -5  -6  -1    4.80    4.00
  -6  -6  -1    3.00    3.20
  -6  -6  -1   -4.40    4.80
  -6  -6  -1    0.20    5.10
  -7  -6  -1    4.30    6.90
  -7  -6  -1   -1.80    3.70
  -8  -6  -1   -2.80    5.00
  -8  -6  -1   18.20    8.60
   8  -5   0   -1.30    5.70
   8  -5   0   16.40    9.90
   8  -5   0   14.60    6.90
  -8   5   0   20.50    9.10
  -8   5   0    9.30    8.40
   7  -5   0    8.90    7.80
   7  -5   0    3.10    4.90
   7  -5   0    3.70    4.10
  -7   5   0   10.00   10.70
  -7   5   0    9.70    6.50
  -7   5   0   21.20    6.30
  -7   5   0    6.10    8.60
  -7   5   0    0.60    4.50
   6  -5   0   -5.40    3.90
   6  -5   0    0.70    3.30
  -6   5   0   -3.60    5.00
  -6   5   0   -4.10    4.00
  -6   5   0    8.80    5.10
   5  -5   0   59.79    9.00
   5  -5   0   37.20    7.50
   5  -5   0   61.99    8.90
  -5   5   0   58.09    9.00
  -5   5   0   63.49   10.10
  -5   5   0   51.09    8.40
  -5   5   0   37.20    7.50
   4  -5   0  144.89   11.70
   4  -5   0  132.29   11.20
   4  -5   0  149.79   12.10
  -4   5   0  146.69   11.80
  -4   5   0  122.29   11.70
  -4   5   0  150.38   12.30
  -4   5   0  156.08   11.30
  -4   5   0  129.59   11.40
   3  -5   0   47.30    7.30
   3  -5   0   54.99    8.50
  -3   5   0   41.30    6.40
  -3   5   0   58.69    9.20
  -3   5   0   61.39    8.90
  -3   5   0   47.00    6.80
  -3   5   0   53.69    5.90
   2  -5   0   16.00    4.30
   2  -5   0   13.50    4.10
   2  -5   0   20.80    4.60
  -2   5   0   13.50    3.90
  -2   5   0   23.20    4.70
  -2   5   0   23.70    4.60
  -2   5   0   13.80    4.10
   1  -5   0  241.08   12.60
   1  -5   0  244.08   14.90
   1  -5   0  221.68   12.70
   1  -5   0  235.08   13.10
  -1   5   0  238.48   11.30
  -1   5   0  237.38   12.00
  -1   5   0  220.28   14.60
  -1   5   0  205.98   11.90
   0  -5   0  419.96   21.30
   0  -5   0  441.16   17.70
   0  -5   0  418.86   18.10
   0  -5   0  437.56   18.70
   0   5   0  438.56   21.60
   0   5   0  405.86   17.50
  -1  -5   0   48.20    4.60
  -1  -5   0   35.60    4.00
  -1  -5   0   44.70    3.90
  -1  -5   0   53.99    8.10
   1   5   0   46.00    4.20
   1   5   0   52.59    7.50
  -2  -5   0   37.30    4.10
  -2  -5   0   44.60    7.10
  -2  -5   0   35.70    4.00
  -3  -5   0   24.90    5.40
  -3  -5   0   19.10    4.20
  -3  -5   0   26.30    4.20
  -4  -5   0    7.60    3.90
  -4  -5   0   -0.50    2.80
  -4  -5   0    1.20    1.90
  -5  -5   0    7.60    2.90
  -5  -5   0    9.30    4.10
  -5  -5   0   13.50    4.80
  -6  -5   0    2.00    2.80
  -6  -5   0    5.80    4.90
  -7  -5   0    3.90    8.30
  -8  -5   0   -1.80    7.40
  -9  -5   0    0.30    9.50
   9  -4   1    0.20    6.00
   9  -4   1    4.90   10.10
  -9   4  -1   10.60    9.40
  -9   4  -1    4.50    9.00
   8  -4   1    6.40    5.70
   8  -4   1    2.80    4.90
  -8   4  -1    2.00    8.10
  -8   4  -1   -2.30    7.30
  -8   4  -1    3.60    7.00
   7  -4   1   -2.70    4.40
   7  -4   1    1.60    3.30
  -7   4  -1   -7.10    3.10
  -7   4  -1    6.50    6.70
  -7   4  -1    5.80    5.70
  -7   4  -1  -15.80    6.00
   6  -4   1   36.70    6.90
   6  -4   1   22.10    5.60
   6  -4   1   16.00    5.90
  -6   4  -1   20.50    6.50
  -6   4  -1   41.80    8.60
  -6   4  -1   15.10    5.20
   5  -4   1    3.10    3.20
   5  -4   1   -4.50    3.50
   5  -4   1    1.30    2.30
  -5   4  -1    3.00    3.80
  -5   4  -1    0.90    3.90
  -5   4  -1    7.50    4.40
  -5   4  -1   -0.20    3.50
  -5   4  -1    1.20    3.60
   4  -4   1   36.60    6.30
   4  -4   1   44.80    7.30
   4  -4   1   40.20    6.60
  -4   4  -1   39.70    6.60
  -4   4  -1   40.30    7.00
  -4   4  -1   23.10    6.20
  -4   4  -1   44.90    7.80
  -4   4  -1   47.70    6.90
   3  -4   1   33.10    5.60
   3  -4   1   26.40    5.50
   3  -4   1   25.00    5.10
  -3   4  -1   26.50    4.60
  -3   4  -1   26.60    5.40
  -3   4  -1   32.80    6.10
  -3   4  -1   30.90    5.60
  -3   4  -1   24.60    5.60
   2  -4   1   20.30    4.00
   2  -4   1   21.50    4.20
   2  -4   1   20.30    4.90
   2  -4   1   24.50    5.00
  -2   4  -1   14.10    3.60
  -2   4  -1   28.60    5.40
  -2   4  -1   21.40    4.10
  -2   4  -1   20.10    3.20
  -2   4  -1   18.80    4.00
   1  -4   1   54.49    5.20
   1  -4   1   62.09    5.80
   1  -4   1   56.19    5.50
   1  -4   1   59.99    6.50
  -1   4  -1   58.59    4.70
  -1   4  -1   54.39    5.10
  -1   4  -1   63.19    5.40
  -1   4  -1   43.00    6.20
   0  -4   1   72.79    8.20
   0  -4   1   67.39    4.90
   0  -4   1   70.59    5.30
   0  -4   1   67.49    5.20
   0   4  -1   62.09    4.80
   0   4  -1   71.39    7.00
   0   4  -1   62.99    4.60
  -1  -4   1   59.79    3.60
  -1  -4   1   64.99    4.50
  -1  -4   1   57.19    6.20
   1   4  -1   49.90    6.00
   1   4  -1   49.99    3.80
  -2  -4   1  339.17   13.30
  -2  -4   1  333.37   16.50
  -3  -4   1   26.00    3.00
  -3  -4   1   26.80    5.00
  -4  -4   1   48.40    4.40
  -4  -4   1   53.59    6.10
  -5  -4   1    1.60    3.50
  -6  -4   1    8.90    5.20
  -8  -4   1   -4.00    5.80
  -8  -4   1   -7.60    6.40
  -9  -4   1   10.50   10.60
  -9  -4   1   11.70   10.50
  -9  -4   1   11.80    7.70
   9  -3   2  -13.90    5.20
   9  -3   2   -3.10    8.20
  -9   3  -2   -7.90    8.30
  -9   3  -2   -5.40    7.70
   8  -3   2    5.90    7.20
   8  -3   2    4.20    5.20
  -8   3  -2    1.00    6.70
  -8   3  -2   -0.30    7.70
  -8   3  -2    3.10    6.70
  -8   3  -2    6.00    6.50
   7  -3   2    5.70    3.80
   7  -3   2    6.80    4.80
   7  -3   2    1.00    3.80
  -7   3  -2   -5.10    5.70
  -7   3  -2   -3.30    5.10
  -7   3  -2    4.50    5.00
  -7   3  -2    8.50    4.70
   6  -3   2   34.80    6.20
   6  -3   2   23.00    5.30
   6  -3   2   24.10    5.80
  -6   3  -2   30.00    7.60
  -6   3  -2   36.10    6.70
  -6   3  -2   11.60    5.20
  -6   3  -2   22.90    5.80
   5  -3   2   -3.60    2.20
   5  -3   2    4.70    3.30
   5  -3   2    2.20    2.00
  -5   3  -2   -0.40    2.60
  -5   3  -2    0.40    3.40
  -5   3  -2    1.60    2.80
  -5   3  -2    3.10    2.80
  -5   3  -2   10.30    4.00
   4  -3   2   42.30    6.30
   4  -3   2   34.20    5.80
   4  -3   2   27.40    5.20
  -4   3  -2   34.80    5.90
  -4   3  -2   35.20    6.00
  -4   3  -2   40.80    6.90
  -4   3  -2   29.90    5.80
  -4   3  -2   36.10    6.60
   3  -3   2   35.50    5.50
   3  -3   2   37.60    5.50
   3  -3   2   46.40    5.30
  -3   3  -2   46.70    5.30
  -3   3  -2   40.30    6.00
  -3   3  -2   45.20    6.80
  -3   3  -2   47.80    5.50
  -3   3  -2   43.80    6.50
   2  -3   2  130.49    9.40
   2  -3   2  140.39    8.50
   2  -3   2  118.19    8.40
  -2   3  -2  127.59    9.10
  -2   3  -2  131.79    8.50
  -2   3  -2  114.89    8.30
  -2   3  -2  125.19    7.70
   1  -3   2  267.27   13.40
   1  -3   2  276.17   12.20
   1  -3   2  270.57   12.40
   1  -3   2  265.17   10.90
   1  -3   2  259.77   12.40
  -1   3  -2  279.97   12.50
  -1   3  -2  292.07   11.80
  -1   3  -2  270.47   10.50
  -1   3  -2  266.27   13.80
  -1   3  -2  257.07   12.10
   0  -3   2    0.30    0.90
   0  -3   2    0.40    1.40
   0  -3   2   -0.60    0.80
   0  -3   2    1.20    1.10
   0   3  -2   -0.30    0.90
   0   3  -2    0.60    0.90
   0   3  -2    0.20    1.00
   0   3  -2   -1.20    1.20
  -1  -3   2  197.88   10.60
  -1  -3   2  201.88    7.90
  -1  -3   2  196.88    8.20
   1   3  -2  183.18    7.40
   1   3  -2  198.28   10.60
  -2  -3   2  269.87   12.70
  -2  -3   2  282.27   10.10
   2   3  -2  258.57   12.80
  -3  -3   2   40.70    4.40
  -4  -3   2   50.69   10.50
  -4  -3   2   47.50    9.40
  -6  -3   2  115.59    8.40
  -6  -3   2   95.39    8.10
  -7  -3   2   34.50    6.30
  -7  -3   2   52.29    8.00
  -7  -3   2   40.00   12.20
  -8  -3   2    4.20    6.60
  -8  -3   2   -3.80    6.40
  -8  -3   2    3.60    5.60
  -8  -3   2   -0.50    3.60
  -9  -3   2   -2.30    7.60
  -9  -3   2  -14.60    9.60
  -9  -3   2    3.30    9.80
   9  -2   3   -6.80    6.90
   9  -2   3    2.20    4.70
  -9   2  -3   -8.30    6.90
  -9   2  -3   -8.20    8.70
   8  -2   3    0.40    3.90
   8  -2   3   -3.10    5.00
  -8   2  -3    1.70    7.00
  -8   2  -3    6.80    5.80
  -8   2  -3   -1.80    6.50
  -8   2  -3    4.60    4.70
   7  -2   3    1.80    4.30
   7  -2   3    1.20    3.10
  -7   2  -3   -1.00    4.20
  -7   2  -3    2.00    5.00
  -7   2  -3   -4.60    5.10
  -7   2  -3   -3.30    4.30
   6  -2   3   23.90    5.10
   6  -2   3   20.00    6.20
   6  -2   3   21.80    5.10
  -6   2  -3   32.30    7.40
  -6   2  -3   28.50    7.20
  -6   2  -3   28.20    6.00
  -6   2  -3   16.20    4.90
   5  -2   3   19.90    4.40
   5  -2   3   18.40    4.20
   5  -2   3   22.40    4.60
  -5   2  -3   14.70    4.20
  -5   2  -3   12.70    4.30
  -5   2  -3    7.50    3.70
  -5   2  -3   20.80    6.10
   4  -2   3   53.19    5.60
   4  -2   3   60.79    6.40
  -4   2  -3   47.10    6.80
  -4   2  -3   55.99    5.90
  -4   2  -3   61.09    7.10
  -4   2  -3   54.69    6.20
   3  -2   3   20.50    3.80
   3  -2   3   15.80    3.50
   3  -2   3   11.30    2.90
  -3   2  -3   15.30    3.50
  -3   2  -3   18.50    3.80
  -3   2  -3   10.30    3.00
  -3   2  -3    8.50    2.90
   2  -2   3   -1.70    0.90
   2  -2   3   -0.20    1.20
   2  -2   3   -0.50    1.00
   2  -2   3   -0.30    1.30
  -2   2  -3   -0.40    1.00
  -2   2  -3    1.30    1.40
  -2   2  -3   -0.10    1.30
  -2   2  -3    0.40    1.40
   1  -2   3  114.49    6.70
   1  -2   3  120.29    6.50
   1  -2   3  119.59    6.30
   1  -2   3  116.79    7.10
  -1   2  -3  108.59    6.50
  -1   2  -3  129.89    7.70
  -1   2  -3  115.09    6.00
  -1   2  -3  117.99    6.20
  -1   2  -3  118.89    6.90
   0  -2   3  299.27   13.00
   0  -2   3  312.07   11.70
   0  -2   3  298.57   12.00
   0  -2   3  314.27   11.60
   0   2  -3  310.67   13.40
   0   2  -3  303.47   11.10
   0   2  -3  299.57   11.90
   0   2  -3  306.57   11.40
   0   2  -3  294.97   11.90
  -1  -2   3    7.50    1.50
  -1  -2   3    7.30    1.90
  -1  -2   3    5.50    1.30
   1   2  -3    4.70    1.70
  -2  -2   3   14.20    2.30
   2   2  -3   11.30    2.20
  -3  -2   3  209.58    8.20
  -3  -2   3  213.98    9.20
  -4  -2   3    0.60    1.20
  -4  -2   3   -0.40    1.60
  -5  -2   3  100.49    7.30
  -5  -2   3   96.49    6.60
  -6  -2   3   36.30    5.70
  -6  -2   3   48.40    6.20
  -7  -2   3    6.30    6.50
  -7  -2   3    5.50    4.50
  -7  -2   3    9.80    4.60
  -8  -2   3    0.70    3.90
  -8  -2   3    9.70    6.60
  -8  -2   3    4.80    8.60
  -8  -2   3  -14.70    5.50
  -9  -2   3   16.70    9.80
  -9  -2   3   -0.90    5.90
  -9  -2   3   10.20    8.50
  -9  -2   3   -9.50    9.40
  -9   1  -4    5.30    7.20
  -9   1  -4   14.20    9.10
   8  -1   4    3.90    3.30
   8  -1   4    9.50    6.00
  -8   1  -4   -2.20    6.20
  -8   1  -4    9.50    5.50
  -8   1  -4    7.80    6.00
  -8   1  -4   -3.80    4.30
   7  -1   4    6.10    3.40
   7  -1   4    2.30    3.70
  -7   1  -4    5.20    4.60
  -7   1  -4   -8.90    5.50
  -7   1  -4    0.70    3.40
  -7   1  -4    3.70    4.70
   6  -1   4    1.70    2.30
   6  -1   4   -3.50    2.80
  -6   1  -4    6.40    3.90
  -6   1  -4    1.50    2.70
  -6   1  -4    0.20    3.80
  -6   1  -4   -0.30    3.10
   5  -1   4    4.60    2.20
   5  -1   4    2.10    2.20
  -5   1  -4    3.60    3.20
  -5   1  -4    1.10    2.50
  -5   1  -4   -0.50    2.30
  -5   1  -4   -0.40    1.90
   4  -1   4   53.69    5.90
   4  -1   4   56.89    5.60
   4  -1   4   49.20    4.90
  -4   1  -4   49.80    5.20
  -4   1  -4   49.99    5.90
  -4   1  -4   51.49    5.70
  -4   1  -4   42.90    6.90
   3  -1   4    0.00    1.30
   3  -1   4   -0.70    1.60
   3  -1   4    0.50    1.50
   3  -1   4   -1.10    1.20
  -3   1  -4    1.40    2.10
  -3   1  -4    0.20    1.40
  -3   1  -4   -1.30    1.50
   2  -1   4   51.39    4.20
   2  -1   4   55.79    4.50
   2  -1   4   53.89    4.80
   2  -1   4   56.89    5.20
  -2   1  -4   53.49    4.50
  -2   1  -4   61.99    5.20
  -2   1  -4   59.99    4.80
  -2   1  -4   58.19    4.50
   1  -1   4  709.93   24.10
   1  -1   4  713.23   24.20
   1  -1   4  656.53   24.90
   1  -1   4  671.43   24.70
  -1   1  -4  713.23   24.80
  -1   1  -4  703.33   24.40
  -1   1  -4  700.43   24.00
  -1   1  -4  701.63   25.00
   0  -1   4  172.08    8.20
   0  -1   4  161.38    8.00
   0  -1   4  165.88    7.20
   0   1  -4  169.68    7.30
   0   1  -4  168.88    8.00
   0   1  -4  173.78    8.50
   0   1  -4  170.98    7.40
  -1  -1   4  781.82   25.80
  -1  -1   4  799.72   26.40
  -1  -1   4  779.12   26.60
   1   1  -4  790.52   26.70
   1   1  -4  795.12   26.30
   1   1  -4  782.32   25.80
  -2  -1   4   62.99    4.30
  -2  -1   4   58.39    3.50
  -2  -1   4   64.89    3.80
   2   1  -4   58.09    3.90
   2   1  -4   59.29    3.30
  -3  -1   4  163.38    8.50
  -3  -1   4  162.08    7.60
  -3  -1   4  174.78    8.70
  -4  -1   4    1.40    2.00
  -4  -1   4   -1.40    1.50
  -4  -1   4    1.80    1.30
  -5  -1   4   19.60    4.00
  -5  -1   4   28.10    5.20
  -5  -1   4   33.10    5.10
  -6  -1   4    9.80    4.20
  -6  -1   4    0.10    3.20
  -6  -1   4    6.40    3.40
  -7  -1   4    1.10    3.90
  -7  -1   4    8.40    4.80
  -7  -1   4    1.90    4.20
  -8  -1   4   19.20    6.90
  -8  -1   4   12.70    6.40
  -9  -1   4  -12.60    9.10
  -9  -1   4   10.10   10.00
  -9   0  -5   -3.90    6.90
  -9   0  -5   -9.30    7.10
  -9   0  -5  -20.70    8.40
  -8   0  -5    6.00    5.80
  -8   0  -5   -0.10    5.40
  -8   0  -5    7.30    7.20
   7   0   5    6.40    3.30
   7   0   5    8.80    2.60
  -7   0  -5    0.40    4.20
  -7   0  -5    2.70    3.60
   6   0   5   36.50    4.30
   6   0   5   35.20    5.10
  -6   0  -5   22.30    6.60
  -6   0  -5   38.30    6.20
  -6   0  -5   36.00    6.90
  -6   0  -5   38.00    5.60
   5   0   5   19.20    3.60
   5   0   5    9.50    2.90
  -5   0  -5   11.40    3.20
  -5   0  -5   19.70    4.10
  -5   0  -5   21.60    5.50
  -5   0  -5   12.40    3.40
   4   0   5  137.59   11.30
   4   0   5  143.89    7.60
   4   0   5  133.19    8.20
  -4   0  -5  144.19    8.90
  -4   0  -5  154.58    9.20
  -4   0  -5  123.39   10.70
  -4   0  -5  137.29    8.60
   3   0   5   20.40    3.30
   3   0   5   23.10    4.80
   3   0   5   35.30    3.20
  -3   0  -5   33.00    3.80
  -3   0  -5   27.60    3.80
  -3   0  -5   22.60    4.40
  -3   0  -5   30.00    4.40
   2   0   5  259.27   13.30
   2   0   5  269.27   11.60
   2   0   5  285.77   11.10
  -2   0  -5  273.87   12.70
  -2   0  -5  266.17   13.10
  -2   0  -5  290.87   11.70
  -2   0  -5  272.17   11.50
   1   0   5  982.30   32.90
   1   0   5 1027.50   33.30
   1   0   5 1018.10   34.80
  -1   0  -5  989.30   34.80
  -1   0  -5  997.10   35.20
  -1   0  -5 1015.80   33.20
  -1   0  -5 1017.00   33.50
   0   0   5  165.98    7.10
   0   0   5  171.18    7.60
   0   0   5  165.68    8.70
   0   0  -5  173.68    7.30
   0   0  -5  170.78    6.90
   0   0  -5  164.48    7.60
   0   0  -5  170.58    9.00
   0   0  -5  176.18    8.70
  -1   0   5    0.20    1.40
  -1   0   5    2.70    1.10
  -1   0   5    1.30    1.00
   1   0  -5    1.40    0.90
   1   0  -5    0.50    1.10
   1   0  -5    2.90    1.00
   1   0  -5    3.50    1.40
  -2   0   5   65.29    4.40
  -2   0   5   65.39    4.80
  -2   0   5   57.79    4.10
   2   0  -5   68.89    5.00
   2   0  -5   61.29    3.90
   2   0  -5   65.89    4.70
  -3   0   5   45.20    4.50
  -3   0   5   37.40    4.90
  -3   0   5   41.90    4.00
   3   0  -5   33.80    4.50
   3   0  -5   40.10    3.30
  -4   0   5  113.79    7.70
  -4   0   5  126.49    8.60
  -4   0   5  114.39    8.30
   4   0  -5  119.39    7.90
   4   0  -5  114.79    6.40
  -5   0   5    2.40    2.60
  -5   0   5    3.10    2.70
  -5   0   5    0.80    2.30
   5   0  -5    1.80    1.30
  -6   0   5    4.20    3.50
  -6   0   5    6.80    3.90
   6   0  -5    4.40    2.60
   6   0  -5    7.10    2.10
  -7   0   5   -2.60    4.40
  -7   0   5    1.70    4.00
  -7   0   5    4.00    4.20
  -8   0   5   -3.30    5.90
  -8   0   5   -1.50    2.90
  -8   0   5   18.90    7.30
  -9   0   5    3.80    8.80
  -9   0   5    1.90    5.40
  -9   0   5    2.70    8.70
  -9   0   5   17.00   10.00
  -9  -1  -6   -7.80    7.50
  -9  -1  -6  -23.60    7.70
  -9  -1  -6   16.10    7.10
  -8  -1  -6   10.50    6.10
  -8  -1  -6    2.20    6.50
  -8  -1  -6   12.80    5.60
  -7  -1  -6   10.50    4.30
  -7  -1  -6    5.70    4.80
  -7  -1  -6   10.60    4.10
  -7  -1  -6   10.20    5.70
  -6  -1  -6   -1.70    3.50
  -6  -1  -6   -0.10    2.80
  -6  -1  -6    6.50    3.40
  -6  -1  -6    0.80    2.70
  -5  -1  -6   -1.00    1.70
  -5  -1  -6    3.40    2.30
  -5  -1  -6    1.40    2.30
  -5  -1  -6   -1.40    2.70
   4   1   6  132.99    6.20
   4   1   6  106.09   10.30
   4   1   6  116.59    6.90
  -4  -1  -6  131.19    9.20
  -4  -1  -6  121.69    7.80
  -4  -1  -6  124.49    8.00
  -4  -1  -6  114.69   10.20
   3   1   6  129.39    7.00
   3   1   6  119.39    9.50
   3   1   6  137.89    6.30
  -3  -1  -6  114.59    8.70
  -3  -1  -6  128.89    9.40
  -3  -1  -6  135.69    7.20
  -3  -1  -6  124.59    7.20
   2   1   6  337.07   13.80
   2   1   6  372.46   13.30
   2   1   6  380.46   16.90
  -2  -1  -6  360.36   14.10
  -2  -1  -6  370.96   14.00
  -2  -1  -6  353.06   16.20
   1   1   6 1642.54   50.29
   1   1   6 1616.24   52.99
  -1  -1  -6 1596.64   50.99
  -1  -1  -6 1533.85   50.39
  -1  -1  -6 1535.25   50.99
  -1  -1  -6 1550.04   53.09
   0   1   6   21.10    2.20
   0   1   6   18.00    2.60
   0   1   6   16.70    2.30
   0   1   6   18.10    3.10
   0  -1  -6   18.60    2.20
   0  -1  -6   16.90    2.50
   0  -1  -6   20.00    2.80
   0  -1  -6   23.10    3.70
  -1   1   6  236.98   12.40
  -1   1   6  228.98   10.60
  -1   1   6  225.18   10.10
  -1   1   6  230.98   10.10
   1  -1  -6  254.77   10.80
   1  -1  -6  250.07   10.10
   1  -1  -6  227.78   10.70
  -2   1   6  126.39    7.30
  -2   1   6  122.99    7.70
  -2   1   6  123.99    7.20
   2  -1  -6  116.99    6.50
   2  -1  -6  125.59    7.70
   2  -1  -6  129.49    7.70
  -3   1   6   50.59    5.00
  -3   1   6   44.10    5.20
  -3   1   6   56.49    5.30
   3  -1  -6   50.49    4.20
   3  -1  -6   51.69    5.60
   3  -1  -6   37.20    5.80
  -4   1   6   80.59    7.00
  -4   1   6   63.89    6.90
  -4   1   6   68.29    6.70
   4  -1  -6   61.79    5.30
   4  -1  -6   74.29    7.00
  -5   1   6    0.30    2.60
  -5   1   6    0.70    2.80
  -5   1   6    4.20    3.00
   5  -1  -6   -0.70    1.70
   5  -1  -6    3.80    2.60
  -6   1   6    2.90    4.00
  -6   1   6   -0.60    3.50
  -6   1   6    1.00    3.50
   6  -1  -6    1.10    2.20
   6  -1  -6    2.20    3.40
  -7   1   6   -2.40    2.90
  -7   1   6    3.80    4.10
  -7   1   6   -4.10    4.60
   7  -1  -6    2.30    3.30
   7  -1  -6    4.30    2.90
  -8   1   6   -8.00    6.00
  -8   1   6    1.30    3.90
   8  -1  -6    2.50    3.90
   8  -1  -6   -2.80    4.10
  -9   1   6   -0.40   11.10
  -9   1   6  -16.60    8.00
  -9  -2  -7    2.00    8.70
  -9  -2  -7    2.90    6.90
  -8  -2  -7   11.30    5.80
  -8  -2  -7   -2.20    4.30
  -8  -2  -7   -4.10    4.60
  -7  -2  -7    6.20    5.90
  -7  -2  -7   11.80    3.80
  -7  -2  -7    6.20    4.10
  -7  -2  -7    0.20    4.00
  -6  -2  -7   17.30    6.80
  -6  -2  -7    9.50    3.80
  -6  -2  -7   12.10    3.70
  -6  -2  -7    7.20    3.80
  -5  -2  -7   -4.90    2.60
  -5  -2  -7    0.20    2.00
  -5  -2  -7    3.00    2.70
  -5  -2  -7   -1.90    2.00
   4   2   7    5.90    4.10
  -4  -2  -7    6.00    3.40
  -4  -2  -7    4.80    1.90
  -4  -2  -7    7.30    3.70
   3   2   7   25.50    5.30
  -3  -2  -7   34.70    5.60
  -3  -2  -7   30.00    3.30
  -3  -2  -7   35.00    3.40
   2   2   7  921.01   30.30
   2   2   7  866.61   30.70
   2   2   7  939.61   34.70
  -2  -2  -7  895.51   32.20
  -2  -2  -7  956.60   31.70
  -2  -2  -7  944.41   31.00
  -2  -2  -7  913.51   37.00
   1   2   7   18.00    2.60
   1   2   7   15.60    2.40
   1   2   7   19.90    3.50
  -1  -2  -7   20.50    3.00
  -1  -2  -7   16.10    2.80
  -1  -2  -7   17.30    3.40
  -1  -2  -7   13.70    2.20
   0   2   7  256.17   11.30
   0   2   7  261.27   11.20
   0   2   7  266.67   11.30
   0   2   7  265.77   12.80
   0  -2  -7  255.87   10.80
   0  -2  -7  255.67   11.90
   0  -2  -7  258.17   13.40
   0  -2  -7  253.07   11.60
  -1   2   7  154.38    9.90
  -1   2   7  162.78    8.60
  -1   2   7  147.29    8.30
  -1   2   7  152.18    8.40
   1  -2  -7  150.08    8.80
   1  -2  -7  154.38    7.90
   1  -2  -7  156.18    8.80
  -2   2   7  147.19    9.00
  -2   2   7  130.59    8.50
  -2   2   7  141.09    8.70
   2  -2  -7  137.89    9.00
   2  -2  -7  134.39   10.60
   2  -2  -7  148.49    8.10
  -3   2   7  289.87   14.50
  -3   2   7  268.07   14.20
  -3   2   7  287.27   14.70
   3  -2  -7  275.87   13.20
   3  -2  -7  278.07   14.90
   3  -2  -7  312.67   15.60
  -4   2   7    4.50    2.70
  -4   2   7    4.50    2.70
  -4   2   7    5.90    3.20
   4  -2  -7    7.30    3.10
   4  -2  -7    1.20    2.20
  -5   2   7    1.70    2.70
  -5   2   7   -6.20    2.80
  -5   2   7   -3.10    2.80
   5  -2  -7   -0.30    3.00
   5  -2  -7   -0.70    2.20
  -6   2   7   73.89   10.30
  -6   2   7   66.79    9.80
   6  -2  -7   76.99    7.50
   6  -2  -7   71.49    9.70
  -7   2   7    0.40    5.80
  -7   2   7    2.60    3.10
  -7   2   7   -2.90    5.60
   7  -2  -7   13.30    4.80
   7  -2  -7    7.20    3.70
  -8   2   7    4.80    4.40
  -8   2   7   13.50    7.30
  -8   2   7   32.30    9.40
   8  -2  -7   24.90    6.90
   8  -2  -7   18.80    5.80
  -9   2   7    5.30    8.90
   9  -2  -7    8.60    6.10
   9  -2  -7   -1.60    6.60
  -9  -3  -8   -8.10    8.90
  -9  -3  -8    1.10    6.60
  -9  -3  -8   17.20    9.30
  -8  -3  -8    8.20    6.20
  -8  -3  -8   31.90    9.30
  -8  -3  -8    6.40    5.10
  -8  -3  -8   10.60    5.80
  -7  -3  -8    8.10    4.40
  -7  -3  -8    6.60    7.30
  -7  -3  -8    4.60    3.80
  -7  -3  -8    2.30    5.60
  -6  -3  -8   -4.70    4.00
  -6  -3  -8    6.60    3.10
  -6  -3  -8   -1.80    3.40
  -6  -3  -8    8.10    3.40
   5   3   8    6.30    4.90
  -5  -3  -8    5.20    2.70
  -5  -3  -8    3.30    2.10
  -5  -3  -8   -3.60    3.10
   4   3   8   34.40    6.90
  -4  -3  -8   26.20    3.60
  -4  -3  -8   32.60    6.40
   3   3   8    2.00    2.60
  -3  -3  -8    7.50    1.80
  -3  -3  -8    5.50    2.00
  -3  -3  -8    7.20    3.20
  -3  -3  -8    7.20    2.50
   2   3   8   15.30    3.50
  -2  -3  -8   12.00    3.00
  -2  -3  -8   10.50    2.50
  -2  -3  -8   10.90    2.10
  -2  -3  -8   15.70    4.00
   1   3   8   60.89    5.80
   1   3   8   58.69    4.60
   1   3   8   73.79    5.10
   1   3   8   71.29    5.40
  -1  -3  -8   62.39    6.50
  -1  -3  -8   76.09    6.00
  -1  -3  -8   68.99    5.40
  -1  -3  -8   62.99    4.50
   0   3   8   40.40    4.00
   0   3   8   40.90    4.20
   0   3   8   43.50    4.30
   0   3   8   32.70    4.90
   0  -3  -8   35.80    5.30
   0  -3  -8   38.40    5.10
   0  -3  -8   34.30    3.60
  -1   3   8    7.00    3.00
  -1   3   8    4.70    1.90
  -1   3   8    7.50    2.80
  -1   3   8   13.50    3.40
   1  -3  -8    7.90    2.40
   1  -3  -8    5.20    1.90
   1  -3  -8   10.30    3.40
  -2   3   8   37.10    5.90
  -2   3   8   34.30    5.30
  -2   3   8   23.20    5.00
  -2   3   8   27.50    4.60
   2  -3  -8   23.60    3.80
   2  -3  -8   27.70    5.40
   2  -3  -8   24.00    4.80
  -3   3   8    3.80    2.60
  -3   3   8    9.30    3.40
  -3   3   8   11.90    3.30
   3  -3  -8    3.70    2.30
   3  -3  -8    5.00    3.20
   3  -3  -8   10.00    3.40
  -4   3   8   19.60    5.10
  -4   3   8   10.70    4.10
   4  -3  -8   16.90    3.90
   4  -3  -8   10.40    4.10
   4  -3  -8   22.00    5.70
   4  -3  -8   14.50    5.40
  -5   3   8   36.10    7.30
  -5   3   8   34.60    7.20
   5  -3  -8   34.50    6.70
   5  -3  -8   34.90    5.70
   5  -3  -8   29.30    5.50
   5  -3  -8   26.00    6.30
  -6   3   8   37.00   11.50
  -6   3   8   26.90    7.60
   6  -3  -8   21.80    5.10
   6  -3  -8   23.80    6.30
  -7   3   8    2.50    3.60
  -7   3   8    6.30    6.90
  -7   3   8   19.60    5.90
   7  -3  -8   10.90    5.60
   7  -3  -8   -0.80    3.90
  -8   3   8    7.30    7.50
  -8   3   8    0.00    4.50
   8  -3  -8    9.10    6.10
  -9   3   8    4.50   10.20
   9  -3  -8   -9.90   17.80
   9  -3  -8   11.90    7.60
  -9  -4  -9   -6.60    9.80
  -9  -4  -9    4.30    8.90
  -9  -4  -9   20.60    7.40
  -8  -4  -9   -9.10    7.20
  -8  -4  -9   -4.50    5.60
  -8  -4  -9   13.00    5.50
  -8  -4  -9   -2.50    5.80
  -7  -4  -9    0.10    3.90
  -7  -4  -9   13.40    4.40
  -7  -4  -9   -0.80    5.70
  -7  -4  -9    8.20    6.00
  -6  -4  -9   22.50    7.20
  -6  -4  -9   27.40    4.50
  -6  -4  -9   25.20    4.80
  -6  -4  -9   32.00    6.80
   5   4   9    5.00    5.20
  -5  -4  -9    3.10    3.00
  -5  -4  -9    7.80    4.20
  -5  -4  -9    1.10    2.40
  -5  -4  -9    0.30    2.20
   4   4   9   19.30    6.50
  -4  -4  -9   26.70    5.10
  -4  -4  -9   25.00    6.10
  -4  -4  -9   23.50    3.50
  -4  -4  -9   29.30    4.10
   3   4   9   35.30    6.40
  -3  -4  -9   41.60    3.80
  -3  -4  -9   47.10    7.20
  -3  -4  -9   47.90    6.90
   2   4   9   52.29    6.30
  -2  -4  -9   49.20    6.80
  -2  -4  -9   55.89    6.10
  -2  -4  -9   46.40    4.20
   1   4   9    1.80    2.00
   1   4   9    7.80    2.30
   1   4   9    2.10    1.70
   1   4   9    2.50    1.70
  -1  -4  -9    6.20    3.10
  -1  -4  -9    2.00    2.20
  -1  -4  -9    6.50    2.50
  -1  -4  -9    5.50    1.90
   0   4   9   62.59    5.80
   0   4   9   52.29    5.20
   0   4   9   60.69    6.20
   0   4   9   65.79    6.70
   0  -4  -9   59.59    7.00
   0  -4  -9   59.79    6.00
   0  -4  -9   56.39    6.20
   0  -4  -9   61.29    5.20
  -1   4   9  126.39    9.00
  -1   4   9  128.09    9.70
  -1   4   9  133.39    9.10
  -1   4   9  123.79    8.60
   1  -4  -9  121.79    9.20
   1  -4  -9  136.39    9.80
   1  -4  -9  136.69    8.40
  -2   4   9   36.90    5.70
  -2   4   9   36.10    5.80
  -2   4   9   28.20    5.90
  -2   4   9   31.40    5.60
   2  -4  -9   36.20    6.50
   2  -4  -9   27.90    4.40
   2  -4  -9   22.60    4.90
  -3   4   9   66.69    8.70
  -3   4   9   64.89    8.70
  -3   4   9   63.89    7.20
  -3   4   9   50.29    8.20
   3  -4  -9   45.30    7.70
   3  -4  -9   67.09    9.00
   3  -4  -9   68.59    8.10
   3  -4  -9   68.49    6.70
  -4   4   9    8.80    4.10
  -4   4   9    3.00    3.20
  -4   4   9    3.60    3.90
   4  -4  -9    8.10    4.10
   4  -4  -9   14.40    3.70
   4  -4  -9   10.60    4.30
   4  -4  -9   15.20    5.20
  -5   4   9    5.80    4.40
   5  -4  -9   14.60    4.20
   5  -4  -9   16.30    5.50
   5  -4  -9   14.70    5.80
   5  -4  -9   11.10    4.90
  -6   4   9   -1.10    3.00
  -6   4   9   -1.50    4.30
   6  -4  -9   -4.00    7.00
  -7   4   9   -4.10    3.40
  -7   4   9   -4.10    5.70
  -7   4   9    2.60    7.30
   7  -4  -9   13.00    6.60
   7  -4  -9   -0.60    5.60
  -8   4   9    8.90    8.30
   8  -4  -9    7.50    6.80
   8  -4  -9  -11.80    6.30
  -8  -5 -10  -14.50    6.20
  -8  -5 -10   -5.80    5.80
  -8  -5 -10   -1.20    6.10
  -8  -5 -10  -10.10    5.00
  -8  -5 -10    5.60    7.50
  -7  -5 -10    3.70    4.70
  -7  -5 -10    0.60    4.30
  -7  -5 -10   10.30    4.40
  -7  -5 -10   -4.90    5.70
  -6  -5 -10   12.70    4.60
  -6  -5 -10   -1.20    5.30
  -6  -5 -10    0.90    3.30
   5   5  10    3.90    5.30
  -5  -5 -10    4.00    2.90
  -5  -5 -10    7.10    2.70
  -5  -5 -10    3.80    5.10
  -5  -5 -10    9.60    4.70
   4   5  10   60.19    9.20
  -4  -5 -10   53.49    5.20
  -4  -5 -10   59.99    8.80
  -4  -5 -10   67.89    9.10
  -4  -5 -10   60.09    6.10
   3   5  10    1.60    3.40
  -3  -5 -10    8.10    3.80
  -3  -5 -10    2.70    2.40
  -3  -5 -10    2.20    3.40
  -3  -5 -10    3.70    1.80
   2   5  10    6.70    3.20
  -2  -5 -10   -1.90    2.80
  -2  -5 -10    0.10    2.90
  -2  -5 -10    1.50    2.00
  -2  -5 -10   -0.20    1.50
   1   5  10    9.10    3.20
   1   5  10    7.10    2.20
   1   5  10   14.10    3.00
   1   5  10    6.60    2.60
  -1  -5 -10    6.00    3.30
  -1  -5 -10    6.60    4.00
  -1  -5 -10    8.10    2.90
  -1  -5 -10    6.10    2.20
   0   5  10   70.99    7.10
   0   5  10   75.59    6.40
   0   5  10   83.39    6.90
   0   5  10   81.39    7.30
   0  -5 -10   92.19    8.60
   0  -5 -10   84.09    6.60
   0  -5 -10   70.09    7.00
   0  -5 -10   65.89    8.30
  -1   5  10    0.70    2.40
  -1   5  10   -0.10    2.40
  -1   5  10    3.30    2.50
  -1   5  10    0.90    1.90
   1  -5 -10    3.30    2.80
   1  -5 -10    6.40    2.70
  -2   5  10   37.50    7.00
  -2   5  10   57.89    8.10
  -2   5  10   38.90    6.40
   2  -5 -10   65.69    6.70
   2  -5 -10   47.70    7.80
   2  -5 -10   54.09    8.50
  -3   5  10    0.20    2.50
  -3   5  10   -5.70    2.90
  -3   5  10   -2.40    3.30
  -3   5  10   -4.30    3.50
   3  -5 -10   -0.50    3.30
   3  -5 -10   -6.10    2.70
   3  -5 -10    6.10    4.00
   3  -5 -10   -2.50    2.80
  -4   5  10   90.19   10.30
  -4   5  10   77.29   11.60
  -4   5  10  100.39   12.60
  -4   5  10   76.49    8.90
   4  -5 -10   91.79   10.70
   4  -5 -10   85.59   11.60
   4  -5 -10   77.29    8.20
   4  -5 -10   91.19   12.80
  -5   5  10   -0.60    4.50
  -5   5  10    2.10    3.00
   5  -5 -10    0.10    4.30
   5  -5 -10    4.30    3.80
   5  -5 -10   -0.20    4.20
  -6   5  10    4.40    3.30
  -6   5  10    0.10    5.60
  -6   5  10    0.30    5.30
   6  -5 -10   -5.30    4.90
   6  -5 -10    3.20    5.50
   6  -5 -10    0.10    4.60
  -7   5  10    0.00    6.50
   7  -5 -10    0.60    6.70
   7  -5 -10    4.00    5.60
  -8   5  10    4.10    8.80
   8  -5 -10    1.50    8.20
  -8  -6 -11   -4.40    7.10
  -8  -6 -11    8.80    7.50
  -8  -6 -11    2.00    5.60
  -8  -6 -11   -8.80    8.80
  -8  -6 -11   -2.70   12.10
  -7  -6 -11    2.00    4.80
  -7  -6 -11    4.80    5.70
  -7  -6 -11  -15.40    6.20
  -7  -6 -11   -2.10    4.30
  -6  -6 -11   -3.60    3.80
  -6  -6 -11    3.80    4.30
  -6  -6 -11   -0.30    3.30
  -6  -6 -11    4.30    5.70
   5   6  11   12.30    6.30
  -5  -6 -11    2.90    2.90
  -5  -6 -11    3.40    5.10
  -5  -6 -11    7.10    3.00
  -5  -6 -11   11.00    4.80
   4   6  11   -0.10    4.30
  -4  -6 -11    4.10    3.90
  -4  -6 -11   -4.90    3.30
  -4  -6 -11   -2.60    2.10
  -3  -6 -11    1.20    3.60
  -3  -6 -11   -2.00    2.40
  -3  -6 -11    4.50    2.30
  -3  -6 -11   -1.90    3.10
   2   6  11   70.69    8.70
  -2  -6 -11   87.49    9.30
  -2  -6 -11   79.49    6.40
  -2  -6 -11   71.79    7.60
  -2  -6 -11   80.99    9.50
   1   6  11   12.20    3.90
   1   6  11    1.20    2.30
  -1  -6 -11   17.00    5.70
  -1  -6 -11    4.70    2.50
  -1  -6 -11    6.40    3.20
  -1  -6 -11   -0.30    3.40
   0   6  11   45.30    6.70
   0   6  11   53.49    6.00
   0   6  11   52.29    7.00
   0  -6 -11   39.00    5.60
   0  -6 -11   60.69    9.80
   0  -6 -11   45.40    7.00
  -1   6  11   -2.30    2.70
  -1   6  11    1.20    2.20
  -1   6  11    7.80    3.50
   1  -6 -11    4.70    3.40
   1  -6 -11   -1.50    2.50
   1  -6 -11    8.00    3.80
  -2   6  11   14.70    5.20
  -2   6  11   11.20    4.40
  -2   6  11    6.20    3.00
  -2   6  11   17.70    4.80
   2  -6 -11   13.10    6.60
   2  -6 -11   15.50    5.50
   2  -6 -11    6.70    3.80
   2  -6 -11    4.10    4.30
  -3   6  11   44.10    8.30
  -3   6  11   26.00    7.30
  -3   6  11   38.40    7.70
   3  -6 -11   39.90    9.00
   3  -6 -11   49.60    9.20
   3  -6 -11   36.70    8.60
  -4   6  11    1.80    3.40
  -4   6  11   -4.50    4.90
  -4   6  11   -0.60    4.70
   4  -6 -11    6.60    4.70
   4  -6 -11   -0.80    4.40
   4  -6 -11   -9.90    4.50
  -5   6  11   -2.60    5.80
  -5   6  11   12.80    6.50
  -5   6  11   -1.70    6.30
  -5   6  11   -0.50    3.30
   5  -6 -11    0.60    5.20
   5  -6 -11    6.00    5.50
   5  -6 -11    3.50    4.80
   5  -6 -11   11.70    6.50
  -6   6  11    5.80    6.30
   6  -6 -11   13.90    7.80
   6  -6 -11   -3.30    5.80
   6  -6 -11   14.90    6.90
   7  -6 -11   12.20    8.70
  -7  -7 -12    5.80    5.20
  -7  -7 -12   -3.30    4.90
  -7  -7 -12    0.10    6.60
  -7  -7 -12   13.50    9.50
  -6  -7 -12    2.50    4.20
  -6  -7 -12   -0.70    3.80
  -6  -7 -12   -2.40    7.30
  -6  -7 -12    2.80    5.80
  -5  -7 -12    5.90    3.50
  -5  -7 -12    0.10    5.00
  -5  -7 -12   -1.70    5.80
  -5  -7 -12    0.00    4.60
   4   7  12    6.60    5.90
  -4  -7 -12    2.70    4.70
  -4  -7 -12    5.40    3.50
   3   7  12   12.00    5.60
  -3  -7 -12   -2.50    4.30
  -3  -7 -12   17.30    5.90
  -3  -7 -12    5.60    3.40
  -3  -7 -12    4.20    4.30
   2   7  12    3.60    4.00
  -2  -7 -12    0.20    2.50
  -2  -7 -12   -2.30    4.30
  -2  -7 -12    3.80    4.30
   1   7  12    0.10    1.70
   1   7  12    9.10    4.90
  -1  -7 -12   -5.40    3.30
  -1  -7 -12    3.70    4.30
  -1  -7 -12    3.60    3.00
  -1  -7 -12   -0.90    3.10
   0   7  12   85.39    8.40
   0   7  12   69.99    8.50
   0   7  12   77.49    7.50
   0  -7 -12   70.69    9.70
   0  -7 -12   94.89   11.20
   0  -7 -12   67.09    7.60
  -1   7  12    3.60    3.70
  -1   7  12    0.80    3.10
  -1   7  12   -3.00    3.50
   1  -7 -12   -4.00    3.30
   1  -7 -12    7.70    7.30
   1  -7 -12    9.60    5.00
   1  -7 -12    1.80    3.90
  -2   7  12    6.30    4.30
  -2   7  12    0.40    4.70
  -2   7  12    4.30    4.50
   2  -7 -12    0.30    4.70
   2  -7 -12   -5.40    3.70
   2  -7 -12   -3.40    4.80
  -3   7  12    3.80    5.10
  -3   7  12    8.80    7.10
  -3   7  12    3.20    5.00
  -3   7  12   14.80    5.60
   3  -7 -12    3.40    4.40
   3  -7 -12    7.90    5.70
   3  -7 -12    5.30    4.80
   3  -7 -12    6.10    5.40
  -4   7  12    1.90    6.40
  -4   7  12   -0.60    2.80
  -4   7  12   -2.80    5.60
  -4   7  12  -12.50    9.50
   4  -7 -12    1.70    5.10
   4  -7 -12   18.60    6.10
   4  -7 -12   -7.60    5.40
   4  -7 -12    6.70    5.50
  -5   7  12    0.40    7.30
  -5   7  12   -2.00    6.50
   5  -7 -12  -17.40    6.10
   5  -7 -12    8.80    6.30
  -6   7  12   15.80    9.40
  -6   7  12    2.60    7.70
   6  -7 -12    6.60    8.00
   6  -7 -12    1.40    7.70
   6  -7 -12    6.50    7.70
  -6  -8 -13   -8.10    7.50
  -6  -8 -13    1.20    5.10
  -6  -8 -13   -3.20    4.90
  -6  -8 -13   -1.90    8.40
  -5  -8 -13    4.30    4.20
  -5  -8 -13   -1.50    7.20
  -5  -8 -13    7.20    4.60
  -5  -8 -13    7.90    5.80
   4   8  13    2.10    6.90
  -4  -8 -13    7.40    4.00
  -4  -8 -13    2.10    5.40
  -4  -8 -13    0.50    5.90
  -4  -8 -13   -6.50    3.80
   3   8  13    3.60    6.00
  -3  -8 -13    0.10    4.00
  -3  -8 -13  -12.40    5.00
  -3  -8 -13    0.50    3.40
  -3  -8 -13    1.20    5.20
   2   8  13   -3.60    4.80
  -2  -8 -13   -6.40    5.10
  -2  -8 -13    4.10    3.70
  -2  -8 -13   -4.70    3.70
  -2  -8 -13    0.40    4.70
   1   8  13   -3.60    2.90
   1   8  13    3.70    5.60
  -1  -8 -13   -5.10    4.10
  -1  -8 -13    4.80    3.70
  -1  -8 -13    5.20    5.40
   0   8  13    1.20    3.90
   0   8  13   15.90    5.30
   0  -8 -13   -5.10    4.00
   0  -8 -13    0.30    4.00
   0  -8 -13   -6.80    5.30
   0  -8 -13    5.90    5.40
  -1   8  13    5.20    5.90
  -1   8  13    1.80    4.80
  -1   8  13   -1.20    2.30
  -1   8  13    5.20    4.70
   1  -8 -13    8.60    6.00
   1  -8 -13    4.30    4.50
   1  -8 -13    4.10    5.60
   1  -8 -13   -1.20    5.10
  -2   8  13   26.80    7.20
  -2   8  13   10.30    6.10
  -2   8  13   23.90    6.40
  -2   8  13    1.40    3.20
   2  -8 -13   15.10    7.70
   2  -8 -13   25.60    6.20
   2  -8 -13    5.00    5.80
   2  -8 -13    7.20    5.70
  -3   8  13   -0.60    6.00
  -3   8  13  -12.00    5.00
  -3   8  13    4.90    6.30
  -3   8  13    2.50    5.00
   3  -8 -13    4.30    6.90
   3  -8 -13    6.50    7.00
   3  -8 -13    5.60    6.40
   3  -8 -13    0.90    5.40
  -4   8  13   18.00    7.20
  -4   8  13   12.60    8.20
   4  -8 -13    7.60    8.20
   4  -8 -13   14.90    7.60
   4  -8 -13   10.90    7.10
  -5   8  13    2.90    8.80
  -5   8  13  -10.10    7.50
   5  -8 -13    5.90   10.20
   5  -8 -13    9.60   10.50
   5  -8 -13    2.90    7.70
  -5  -9 -14    6.00    5.80
  -5  -9 -14   -0.90   10.60
  -5  -9 -14   24.30    9.40
  -5  -9 -14    1.10    5.30
  -5  -9 -14    1.80    9.60
   4   9  14    4.70    9.20
  -4  -9 -14  -15.00    7.00
  -4  -9 -14    5.90    5.60
  -4  -9 -14    2.30    7.80
  -4  -9 -14   -1.30    8.50
   3   9  14    0.30    7.30
  -3  -9 -14    4.10    5.40
  -3  -9 -14   12.30    9.00
  -3  -9 -14   -3.60    6.60
  -3  -9 -14    5.30    6.90
  -3  -9 -14    2.50    4.40
   2   9  14   -4.20    6.10
  -2  -9 -14    3.30    4.30
  -2  -9 -14    5.90    7.20
  -2  -9 -14   -5.80    6.20
  -2  -9 -14    3.40    7.80
   1   9  14   -0.30    6.10
  -1  -9 -14    6.20    6.90
  -1  -9 -14    4.20    5.20
  -1  -9 -14    0.50    5.10
  -1  -9 -14   -2.80    5.30
   0   9  14   10.30    6.40
   0  -9 -14   11.90    6.60
   0  -9 -14   31.80   10.40
   0  -9 -14    2.80    6.30
   0  -9 -14   18.50    6.00
  -1   9  14    2.20    6.30
  -1   9  14   -4.50    5.30
  -1   9  14   -0.50    5.00
   1  -9 -14   13.30    7.30
   1  -9 -14    3.30    5.80
   1  -9 -14   -7.80    5.80
   1  -9 -14   10.40    8.60
  -2   9  14   -2.00    5.30
  -2   9  14   -0.70    7.50
  -2   9  14   -3.40    6.00
   2  -9 -14    2.50    7.50
   2  -9 -14   -0.60    6.50
   2  -9 -14   14.30    7.50
  -3   9  14    3.40    9.30
  -3   9  14    8.00    6.30
  -3   9  14   -4.10    7.00
   3  -9 -14   -4.40    8.50
   3  -9 -14    7.70    7.70
   3  -9 -14    1.60    8.00
  -4   9  14  -10.60    7.60
   4  -9 -14    4.40    8.50
   4  -9 -14   11.30    9.30
   4  -9 -14    9.70    9.40
   3  10  15   16.40   10.80
  -3 -10 -15    0.00    8.90
  -3 -10 -15    3.60    6.80
  -3 -10 -15   -0.70    6.10
  -3 -10 -15  -18.00   10.00
   2  10  15    7.00    8.70
  -2 -10 -15   -3.60   10.10
  -2 -10 -15   18.80   12.80
  -2 -10 -15   -1.80    6.90
  -2 -10 -15    5.00    6.10
   1  10  15   10.50    8.50
  -1 -10 -15   -1.50    7.20
  -1 -10 -15   -2.00    6.30
  -1 -10 -15    4.40    8.80
   0  10  15   11.10    7.90
   0 -10 -15   -1.10    8.10
   0 -10 -15   -6.60    7.00
  -1  10  15   -9.10    7.70
   1 -10 -15    1.10   10.70
   1 -10 -15  -13.50    7.30
  -2  10  15   -6.20    7.60
  -2  10  15   13.10    8.70
   2 -10 -15  -14.90   10.00
   2 -10 -15    3.40   15.30
   2 -10 -15  -10.40    8.90
   3 -11  -5   -2.10   11.90
   3 -11  -5   -2.00   10.70
   3 -11  -5    3.40    8.90
   2 -11  -5   -6.00    7.40
   2 -11  -5    5.90    8.10
   2 -11  -5   -2.80    7.70
   1 -11  -5    7.00    9.40
   1 -11  -5   10.20    8.50
   1 -11  -5   -2.90    6.90
   1 -11  -5   -0.90    7.00
  -1  11   5    3.30    7.90
   0 -11  -5   -1.00    6.40
   0 -11  -5   17.20   10.30
   0 -11  -5    4.00    8.30
   0 -11  -5    5.10    7.50
   0  11   5    0.30    3.00
  -1 -11  -5    8.30    6.90
  -1 -11  -5    9.80    9.20
  -1 -11  -5    0.20    8.50
  -1 -11  -5   10.50    8.20
   1  11   5   -0.30    3.50
  -2 -11  -5    0.80    8.20
  -2 -11  -5    6.40    5.70
  -2 -11  -5    7.50    7.20
  -2 -11  -5    8.40    7.70
   2  11   5   -0.10    3.80
  -3 -11  -5    9.40    9.50
  -3 -11  -5   -1.50    7.00
  -3 -11  -5    0.30    6.50
  -3 -11  -5   -1.00    7.40
  -4 -11  -5    8.50    7.70
  -4 -11  -5    0.30   10.60
   5 -10  -4   -4.80    8.50
   5 -10  -4  -10.10    7.50
  -5  10   4  -16.40    8.90
   4 -10  -4   -0.10    8.10
   4 -10  -4    4.60    7.40
   4 -10  -4   -1.90    7.90
  -4  10   4   -2.40    7.30
  -4  10   4   15.80    9.90
   3 -10  -4    4.60    6.70
   3 -10  -4   -0.20    6.80
   3 -10  -4    2.50    8.00
  -3  10   4   -7.20    7.40
  -3  10   4    1.50    5.70
   2 -10  -4    0.80    7.40
   2 -10  -4   -4.90    6.10
   2 -10  -4   -7.00    5.20
   2 -10  -4    4.60    5.90
  -2  10   4    3.70    4.20
  -2  10   4   -0.70    5.80
   1 -10  -4  -10.30    4.90
   1 -10  -4   -1.20    5.70
   1 -10  -4   -1.30    5.80
   1 -10  -4   -4.20    6.80
  -1  10   4    1.20    2.80
   0 -10  -4  -10.20    5.60
   0 -10  -4   -1.70    4.80
   0 -10  -4    4.80    5.20
   0 -10  -4   -6.60    5.70
  -1 -10  -4   -5.40    4.50
  -1 -10  -4    7.80    5.80
  -1 -10  -4    9.80    7.30
  -1 -10  -4   -7.20    5.40
  -2 -10  -4   -2.20    4.20
  -2 -10  -4    5.90    6.60
  -2 -10  -4   -1.90    5.50
  -2 -10  -4    4.60    5.60
   2  10   4   -0.60    2.60
  -3 -10  -4   -2.10    5.60
  -3 -10  -4    2.70    7.70
  -4 -10  -4   16.10    9.50
  -5 -10  -4  -19.80    9.90
  -5 -10  -4  -10.70    6.50
   6  -9  -3   10.60    8.00
   6  -9  -3    0.90    8.80
  -6   9   3   23.90    9.30
  -6   9   3   -2.40    8.20
   5  -9  -3    8.70    7.30
   5  -9  -3    2.60    7.10
  -5   9   3   15.70   10.80
  -5   9   3    1.00    7.10
   4  -9  -3    7.90    5.90
   4  -9  -3   -4.20    6.60
  -4   9   3   -4.80    4.20
  -4   9   3    8.70    6.10
  -4   9   3   -0.20    6.90
   3  -9  -3   11.00    6.80
   3  -9  -3    4.00    5.50
   3  -9  -3   -6.20    5.00
   3  -9  -3    6.20    6.20
  -3   9   3   -6.10    4.40
  -3   9   3    4.20    5.90
   2  -9  -3   12.20    6.50
   2  -9  -3    5.70    5.60
   2  -9  -3   -0.50    5.30
   2  -9  -3    8.30    4.80
  -2   9   3   -1.30    4.70
  -2   9   3    4.10    4.10
   1  -9  -3    0.80    4.70
   1  -9  -3   -0.10    3.80
   1  -9  -3   -6.40    4.40
   1  -9  -3    7.00    5.30
  -1   9   3   -1.70    2.20
   0  -9  -3    4.20    4.60
   0  -9  -3   -2.70    3.80
   0  -9  -3    4.60    5.70
   0  -9  -3   10.50    5.10
   0   9   3    1.90    2.90
  -1  -9  -3   -4.60    4.20
  -1  -9  -3   -1.60    3.60
  -1  -9  -3    3.40    6.00
  -1  -9  -3   10.60    4.60
   1   9   3   -0.70    2.40
  -2  -9  -3   18.80    5.40
  -2  -9  -3   11.70    4.90
  -2  -9  -3   20.00    7.60
  -2  -9  -3   19.30    5.30
   2   9   3   14.90    3.40
  -3  -9  -3   -2.30    5.40
  -3  -9  -3    0.30    4.10
  -4  -9  -3   -5.60    4.50
  -4  -9  -3    1.00    6.70
  -5  -9  -3    2.10    5.30
  -5  -9  -3   -6.70    4.80
  -6  -9  -3   10.20    9.70
  -6  -9  -3  -10.40    6.70
  -7  -9  -3  -21.90   11.70
  -7  -9  -3   -8.80    9.00
  -7  -9  -3    7.90    7.00
   7  -8  -2   -1.00    6.30
   7  -8  -2   -5.20    7.50
  -7   8   2    1.00    9.40
  -7   8   2    7.30   12.40
   6  -8  -2   11.40    7.10
   6  -8  -2    4.60    7.30
  -6   8   2    4.00    7.20
  -6   8   2   20.80    8.30
   5  -8  -2   14.30    5.90
   5  -8  -2    3.70    8.40
   5  -8  -2    7.40    5.60
  -5   8   2    0.60    3.50
  -5   8   2    0.30    5.60
  -5   8   2    0.10    6.70
  -5   8   2    4.60    5.70
   4  -8  -2   22.40    6.70
   4  -8  -2   37.20    9.40
   4  -8  -2   26.90    8.40
  -4   8   2   13.30    4.40
  -4   8   2   19.10    7.80
   3  -8  -2   -1.30    4.20
   3  -8  -2  -14.70    7.10
   3  -8  -2   -4.20    4.90
   3  -8  -2   -0.50    4.30
  -3   8   2    6.10    4.40
  -3   8   2    0.70    5.30
  -3   8   2    1.00    5.00
   2  -8  -2   16.10    5.40
   2  -8  -2   13.00    7.60
   2  -8  -2   19.40    6.20
   2  -8  -2   19.50    6.40
  -2   8   2   26.60    5.50
  -2   8   2    7.40    4.10
  -2   8   2   21.80    6.90
   1  -8  -2   14.70    5.30
   1  -8  -2   10.10    5.00
   1  -8  -2   21.90    6.00
   1  -8  -2    7.10    4.90
  -1   8   2   15.50    4.30
  -1   8   2   16.30    4.60
  -1   8   2    9.80    3.50
   0  -8  -2    9.90    3.80
   0  -8  -2    6.50    3.70
   0   8   2    7.30    3.50
  -1  -8  -2   39.00    6.70
  -1  -8  -2   47.50    7.70
  -1  -8  -2   51.29    6.80
  -1  -8  -2   43.80    9.50
  -2  -8  -2    6.60    5.50
  -2  -8  -2   12.90    4.60
  -2  -8  -2   12.80    4.00
   2   8   2   15.00    3.60
  -3  -8  -2   -4.70    3.40
  -3  -8  -2    1.00    4.30
  -4  -8  -2    6.90    4.50
  -4  -8  -2    9.50    4.10
  -4  -8  -2    9.50    6.40
  -5  -8  -2    2.50    4.70
  -5  -8  -2    3.30    6.60
  -5  -8  -2    3.80    4.10
  -6  -8  -2  -10.10    7.00
  -6  -8  -2    4.70    4.80
  -6  -8  -2    5.20    6.50
  -7  -8  -2    4.30    5.70
  -7  -8  -2    0.70    9.00
  -7  -8  -2    0.20    8.00
   7  -7  -1   11.40    7.20
   7  -7  -1   -1.60    5.40
  -7   7   1   22.80    8.60
  -7   7   1   -6.40    7.60
   6  -7  -1   -3.40    5.30
   6  -7  -1   -1.10    5.00
   6  -7  -1    3.50    8.20
  -6   7   1  -17.40    5.70
  -6   7   1  -11.90    7.90
  -6   7   1    0.30    6.00
  -6   7   1   -2.30    6.70
   5  -7  -1    2.10    4.70
   5  -7  -1   -1.00    4.20
  -5   7   1    9.60    6.80
  -5   7   1    5.20    7.30
  -5   7   1  -15.20    6.20
  -5   7   1   -6.30    4.20
  -5   7   1    3.00    5.30
   4  -7  -1   16.80    6.10
   4  -7  -1    5.10    5.50
  -4   7   1   16.20    4.70
  -4   7   1   11.70    6.10
  -4   7   1   13.60    6.10
   3  -7  -1   21.20    6.20
   3  -7  -1   16.10    6.10
   3  -7  -1   27.20    7.60
   3  -7  -1   21.50    6.00
  -3   7   1   24.50    5.90
  -3   7   1   26.90    6.20
  -3   7   1   28.80    7.40
  -3   7   1   18.40    4.70
   2  -7  -1   -7.80    3.20
   2  -7  -1    1.20    3.30
   2  -7  -1    8.30    3.90
   2  -7  -1    0.20    3.60
  -2   7   1    1.00    2.70
  -2   7   1    0.50    2.80
  -2   7   1    1.00    3.50
  -2   7   1    5.00    4.50
   1  -7  -1   20.80    5.50
   1  -7  -1   29.00    6.60
   1  -7  -1   40.40    8.80
  -1   7   1   27.50    5.20
  -1   7   1   20.20    4.70
  -1   7   1   37.20    5.30
  -1   7   1   42.40    9.10
   0  -7  -1    1.50    2.90
   0  -7  -1   -3.60    2.90
   0  -7  -1    3.20    2.60
   0  -7  -1    2.50    2.70
   0   7   1    3.90    2.60
  -1  -7  -1   18.10    4.70
  -1  -7  -1   20.70    6.20
  -1  -7  -1   13.40    3.70
  -1  -7  -1   15.20    3.80
   1   7   1   18.80    3.90
  -2  -7  -1   18.70    4.50
  -2  -7  -1   13.30    5.10
   2   7   1   14.30    3.40
  -3  -7  -1   71.69   11.50
  -3  -7  -1   59.39    6.90
  -4  -7  -1    1.00    3.80
  -4  -7  -1    3.10    2.90
  -5  -7  -1   34.90    8.80
  -5  -7  -1   41.30    6.40
  -5  -7  -1   28.80    6.90
  -6  -7  -1   13.70    6.80
  -6  -7  -1    1.00    3.80
  -6  -7  -1    3.00    5.90
  -7  -7  -1   -8.10    7.20
  -7  -7  -1    3.10    4.80
  -8  -7  -1   -7.80    5.20
  -8  -7  -1   -7.30    9.20
   8  -6   0   -1.90    6.80
   8  -6   0   10.60    7.50
  -8   6   0  -17.00    8.70
  -8   6   0    3.90    8.40
   7  -6   0    6.40    4.70
   7  -6   0  -10.10    5.50
   7  -6   0   -3.30    7.90
  -7   6   0   -0.40    7.50
  -7   6   0    1.80    7.90
  -7   6   0    2.00    6.80
   6  -6   0    1.10    3.90
   6  -6   0    1.40    4.90
   6  -6   0   -1.20    6.70
  -6   6   0   -1.10    3.20
  -6   6   0    4.70    5.50
  -6   6   0    3.80    5.30
  -6   6   0    1.90    6.30
  -6   6   0   -6.60    6.50
   5  -6   0   15.10    5.80
   5  -6   0   14.10    5.00
  -5   6   0   12.30    5.00
  -5   6   0   10.90    6.50
   4  -6   0    4.60    3.70
   4  -6   0   -1.40    3.20
  -4   6   0   -4.00    4.30
  -4   6   0   -1.40    2.40
  -4   6   0    4.50    4.70
  -4   6   0    3.20    3.70
  -4   6   0   -7.30    2.80
   3  -6   0   10.70    4.40
   3  -6   0    1.90    3.60
   3  -6   0    6.60    4.00
   3  -6   0    7.50    4.00
  -3   6   0   10.80    4.30
  -3   6   0   12.80    4.20
  -3   6   0   12.70    4.50
  -3   6   0    4.40    2.80
  -3   6   0    9.80    4.90
   2  -6   0    4.90    3.50
   2  -6   0    3.70    3.30
   2  -6   0    3.60    3.40
  -2   6   0    8.50    3.20
  -2   6   0    4.50    3.00
  -2   6   0    1.50    2.50
  -2   6   0    4.10    3.90
   1  -6   0   -0.80    2.10
   1  -6   0    3.60    2.50
   1  -6   0    0.20    2.40
   1  -6   0    3.90    2.60
  -1   6   0   -0.10    2.20
  -1   6   0   -1.30    1.90
  -1   6   0   -0.40    1.80
  -1   6   0   -3.60    3.60
   0  -6   0   60.29    6.20
   0  -6   0   50.89    8.20
   0  -6   0   48.70    5.50
   0  -6   0   57.49    6.10
   0   6   0   52.29    5.50
   0   6   0   54.49    8.40
  -1  -6   0   34.50    4.70
  -1  -6   0   40.60    5.70
  -1  -6   0   48.00    8.30
  -1  -6   0   44.10    4.80
   1   6   0   36.40    4.40
  -2  -6   0    9.90    4.30
   2   6   0   11.30    3.00
  -3  -6   0   -0.10    2.30
  -3  -6   0   -2.80    2.00
  -3  -6   0   -2.90    3.00
  -4  -6   0    2.50    4.00
  -4  -6   0   -0.70    2.20
  -4  -6   0   -0.30    3.00
  -5  -6   0    7.90    3.30
  -5  -6   0    2.20    4.30
  -5  -6   0    2.70    4.00
  -6  -6   0  -11.70    4.90
  -6  -6   0    1.30    3.10
  -7  -6   0   -5.20    6.00
  -7  -6   0    0.70    3.30
  -8  -6   0    4.60    4.60
  -8  -6   0   -2.40    8.90
   8  -5   1   13.10    9.00
   8  -5   1   10.90    6.10
   8  -5   1    6.70    6.40
  -8   5  -1   10.30    8.90
  -8   5  -1   29.80    9.90
  -8   5  -1   29.70    9.30
   7  -5   1    5.70    4.10
   7  -5   1    5.10    4.80
   7  -5   1   10.60    6.90
  -7   5  -1   23.90    6.80
  -7   5  -1   -2.60    5.70
  -7   5  -1    0.80    3.60
  -7   5  -1   -7.20    6.60
  -7   5  -1    8.20    7.30
   6  -5   1   12.60    4.90
   6  -5   1    1.60    4.30
  -6   5  -1   16.80    6.30
  -6   5  -1   20.10    6.30
  -6   5  -1   10.30    6.50
   5  -5   1    0.10    3.70
   5  -5   1    1.70    4.00
   5  -5   1    0.20    3.10
  -5   5  -1   -4.40    4.00
  -5   5  -1    2.80    4.20
  -5   5  -1    2.90    2.80
  -5   5  -1   -4.40    3.20
  -5   5  -1    0.40    3.60
   4  -5   1    4.00    2.80
   4  -5   1    1.70    3.10
  -4   5  -1   -0.80    3.00
  -4   5  -1    3.30    3.20
  -4   5  -1    3.30    3.40
  -4   5  -1    4.50    3.20
   3  -5   1   23.30    5.40
   3  -5   1   23.60    6.50
   3  -5   1   24.30    5.50
  -3   5  -1   21.00    4.70
  -3   5  -1   26.00    4.60
  -3   5  -1   30.10    6.10
  -3   5  -1   27.40    5.30
  -3   5  -1   31.10    7.20
   2  -5   1    0.20    2.00
   2  -5   1    2.90    2.30
   2  -5   1    8.00    3.60
   2  -5   1    6.30    2.80
  -2   5  -1    3.70    1.70
  -2   5  -1    5.10    3.10
  -2   5  -1    0.10    2.80
  -2   5  -1    5.90    2.70
  -2   5  -1    1.70    2.70
   1  -5   1   11.20    3.60
   1  -5   1   12.20    3.40
   1  -5   1    9.90    4.10
   1  -5   1   10.20    3.60
  -1   5  -1   10.70    4.10
  -1   5  -1   12.20    3.10
  -1   5  -1   10.80    3.10
  -1   5  -1    8.90    3.10
   0  -5   1    0.60    1.40
   0  -5   1    0.50    2.20
   0  -5   1   -1.70    1.40
   0  -5   1   -3.30    1.40
   0   5  -1   -0.70    1.40
   0   5  -1   -3.10    2.10
  -1  -5   1  123.19    6.70
  -1  -5   1  119.29    7.50
  -1  -5   1  116.39   10.00
  -1  -5   1  142.49    7.60
   1   5  -1  119.39   10.00
   1   5  -1  117.29    6.80
  -2  -5   1    1.80    1.40
  -2  -5   1    4.60    3.00
  -2  -5   1   -1.10    1.60
  -3  -5   1   26.80    4.80
  -3  -5   1   26.60    5.50
  -3  -5   1   26.80    4.00
  -4  -5   1    3.70    3.50
  -4  -5   1   -1.60    2.70
  -4  -5   1    1.00    3.20
  -5  -5   1   14.70    3.80
  -5  -5   1   14.30    5.40
  -6  -5   1    5.90    5.50
  -6  -5   1   -1.30    2.50
  -7  -5   1    3.60    6.10
  -8  -5   1    6.30    7.40
  -9  -5   1   -5.80   10.60
   9  -4   2    0.30   10.40
   9  -4   2   -0.30    6.20
  -9   4  -2    7.80    9.40
  -9   4  -2   -4.90   10.20
   8  -4   2    1.40    5.20
   8  -4   2   11.20    9.10
   8  -4   2   -0.80    4.90
  -8   4  -2   -2.40    7.30
  -8   4  -2   -2.60    7.10
  -8   4  -2   -8.60    7.00
   7  -4   2    3.00    3.80
   7  -4   2   -3.10    3.70
  -7   4  -2    6.90    5.60
  -7   4  -2   -2.40    5.50
  -7   4  -2    0.00    3.90
  -7   4  -2   -2.10    5.20
   6  -4   2    1.60    3.70
   6  -4   2   -3.50    4.50
   6  -4   2    6.30    3.60
  -6   4  -2    3.80    5.30
  -6   4  -2    3.50    4.80
   5  -4   2   18.20    5.50
   5  -4   2   13.80    4.30
   5  -4   2    8.50    4.10
  -5   4  -2   12.40    4.50
  -5   4  -2    6.90    3.70
  -5   4  -2    4.50    3.20
  -5   4  -2   18.90    5.40
  -5   4  -2    3.90    4.10
   4  -4   2   25.30    5.70
   4  -4   2   12.00    4.40
   4  -4   2   16.70    4.50
  -4   4  -2   14.30    4.50
  -4   4  -2    7.60    3.70
  -4   4  -2   13.90    4.70
  -4   4  -2   14.30    4.70
  -4   4  -2   12.80    4.70
   3  -4   2    1.60    2.30
   3  -4   2    3.20    2.00
   3  -4   2    2.40    2.30
  -3   4  -2    2.30    2.60
  -3   4  -2    4.10    2.50
  -3   4  -2    2.10    2.80
  -3   4  -2   -0.30    2.10
  -3   4  -2    4.10    2.70
   2  -4   2  336.57   16.00
   2  -4   2  322.77   16.70
   2  -4   2  333.87   16.40
  -2   4  -2  347.17   14.00
  -2   4  -2  311.27   15.90
  -2   4  -2  306.27   15.90
  -2   4  -2  316.97   17.50
  -2   4  -2  318.77   15.00
   1  -4   2  202.48   11.00
   1  -4   2  213.98   12.50
   1  -4   2  194.78   10.50
  -1   4  -2  223.08   10.10
  -1   4  -2  202.48   12.70
  -1   4  -2  196.38   10.70
  -1   4  -2  182.58   10.40
   0  -4   2   73.89    5.60
   0  -4   2   62.29    6.60
   0  -4   2   70.09    5.00
   0  -4   2   78.09    5.50
   0   4  -2   70.99    4.50
   0   4  -2   73.39    5.10
   0   4  -2   73.29    7.00
   0   4  -2   57.19    4.70
  -1  -4   2  189.88    8.70
  -1  -4   2  187.78    8.00
  -1  -4   2  186.18    8.50
  -1  -4   2  178.38   13.10
   1   4  -2  183.78   11.40
   1   4  -2  169.68    7.80
  -2  -4   2    1.10    1.40
  -2  -4   2    2.60    2.10
   2   4  -2    3.30    2.50
  -3  -4   2  107.59    8.00
  -3  -4   2  100.99    5.60
  -4  -4   2   17.40    3.00
  -4  -4   2   15.30    3.70
  -6  -4   2    0.10    4.50
  -7  -4   2   -0.10    7.30
  -8  -4   2   12.20    8.20
  -8  -4   2   -2.00    6.50
  -9  -4   2    9.00    7.80
  -9  -4   2    3.90    6.80
  -9  -4   2   -1.40    9.60
  -9  -4   2  -17.80    9.80
   9  -3   3   -0.50    8.90
   9  -3   3   -9.90    5.20
  -9   3  -3   -4.30   10.00
  -9   3  -3    2.50    8.50
  -8   3  -3    3.70    8.10
  -8   3  -3    1.70    6.90
  -8   3  -3    6.10    6.90
  -8   3  -3    2.30    6.10
   7  -3   3    8.40    5.40
   7  -3   3    3.60    3.70
   7  -3   3    5.00    4.10
  -7   3  -3   -5.40    5.50
  -7   3  -3    2.70    4.70
  -7   3  -3    2.40    4.80
   6  -3   3   36.80    6.60
   6  -3   3   32.00    6.40
   6  -3   3   23.90    6.20
  -6   3  -3   40.40    7.20
  -6   3  -3   43.10    8.30
  -6   3  -3   32.30    6.40
  -6   3  -3   27.40    7.30
   5  -3   3    3.90    3.20
   5  -3   3   -2.00    2.20
   5  -3   3   -2.20    1.80
  -5   3  -3    3.50    2.80
  -5   3  -3    1.10    3.00
  -5   3  -3    0.90    3.30
  -5   3  -3    2.20    3.70
  -5   3  -3    5.70    3.60
   4  -3   3   19.60    4.50
   4  -3   3   17.50    4.50
   4  -3   3   17.10    4.00
  -4   3  -3   18.40    4.80
  -4   3  -3    8.80    3.80
  -4   3  -3   15.00    4.00
  -4   3  -3   13.00    4.00
  -4   3  -3   17.00    4.80
   3  -3   3   10.30    3.20
   3  -3   3    7.00    2.70
   3  -3   3   12.30    3.30
  -3   3  -3   10.90    3.10
  -3   3  -3    7.20    3.10
  -3   3  -3    5.80    2.50
  -3   3  -3    7.30    2.90
  -3   3  -3    7.60    3.00
   2  -3   3   26.10    4.20
   2  -3   3   34.40    4.50
   2  -3   3   25.20    4.10
   2  -3   3   20.80    5.00
  -2   3  -3   22.10    4.10
  -2   3  -3   27.20    4.00
  -2   3  -3   24.10    3.60
  -2   3  -3   35.20    6.00
  -2   3  -3   20.90    4.20
   1  -3   3    7.50    2.30
   1  -3   3   10.90    2.80
   1  -3   3   11.30    2.20
   1  -3   3    7.60    2.30
  -1   3  -3   11.40    3.20
  -1   3  -3    6.40    2.10
  -1   3  -3   10.90    2.50
  -1   3  -3    9.40    2.20
  -1   3  -3    8.40    1.80
   0  -3   3   16.40    3.50
   0  -3   3   22.60    2.30
   0  -3   3   23.20    2.70
   0  -3   3   20.10    3.00
   0  -3   3   22.30    2.90
   0   3  -3   19.30    4.00
   0   3  -3   20.70    3.00
   0   3  -3   19.50    2.60
   0   3  -3   22.10    2.50
  -1  -3   3   15.50    3.30
  -1  -3   3   18.70    2.40
  -1  -3   3   17.00    2.60
   1   3  -3   16.00    3.30
  -2  -3   3   17.90    3.30
   2   3  -3   12.50    3.00
  -3  -3   3    1.60    1.50
   3   3  -3    2.30    1.80
  -4  -3   3   69.09   11.90
  -4  -3   3   45.10   11.10
  -5  -3   3    2.00    2.20
  -6  -3   3    8.20    3.20
  -6  -3   3    2.80    2.50
  -7  -3   3   -1.60    3.80
  -7  -3   3    2.00    4.10
  -8  -3   3    8.80    5.60
  -8  -3   3    1.50    7.20
  -8  -3   3    1.40    6.30
  -9  -3   3  -11.90    7.30
  -9  -3   3    0.70    5.60
  -9  -3   3    5.20    9.70
  -9  -3   3   -1.60    8.30
   9  -2   4   -4.80    7.00
   9  -2   4   -4.10    4.80
  -9   2  -4    8.60    7.70
  -9   2  -4    8.40    9.90
   8  -2   4   -1.80    3.60
   8  -2   4    6.50    5.90
  -8   2  -4   12.70    8.20
  -8   2  -4   25.50    7.00
  -8   2  -4   -2.40    4.60
  -8   2  -4    5.50    7.10
   7  -2   4   18.40    5.10
   7  -2   4   31.40    6.70
  -7   2  -4   20.20    5.90
  -7   2  -4   19.20    7.50
   6  -2   4   -1.30    3.60
   6  -2   4    4.40    3.60
   6  -2   4    0.00    2.30
  -6   2  -4   -1.80    3.60
  -6   2  -4   -0.60    3.90
  -6   2  -4   -3.50    3.20
  -6   2  -4   10.90    3.80
   5  -2   4   31.10    6.10
   5  -2   4   31.70    5.40
   5  -2   4   31.00    5.40
  -5   2  -4   26.40    5.70
  -5   2  -4   28.40    5.40
  -5   2  -4   24.20    5.70
  -5   2  -4   33.60    6.70
   4  -2   4   13.60    3.60
   4  -2   4   16.30    3.90
   4  -2   4    9.00    3.40
  -4   2  -4    8.90    3.60
  -4   2  -4   16.70    4.00
  -4   2  -4   11.50    3.80
  -4   2  -4    7.50    3.30
   3  -2   4   16.80    3.30
   3  -2   4   10.70    2.80
   3  -2   4    7.90    3.10
  -3   2  -4   16.90    3.50
  -3   2  -4   13.80    3.70
  -3   2  -4   11.00    3.10
   2  -2   4   62.89    5.20
   2  -2   4   60.89    5.40
   2  -2   4   60.99    5.10
   2  -2   4   67.49    5.60
  -2   2  -4   62.19    5.60
  -2   2  -4   64.09    5.40
  -2   2  -4   56.59    5.30
  -2   2  -4   59.09    5.00
   1  -2   4  130.69    7.10
   1  -2   4  127.59    6.80
   1  -2   4  116.89    6.80
   1  -2   4  117.59    7.40
  -1   2  -4  122.79    7.80
  -1   2  -4  118.29    7.10
  -1   2  -4  128.19    6.80
  -1   2  -4  121.49    6.50
   0  -2   4  197.88    8.80
   0  -2   4  197.48    9.80
   0  -2   4  193.88    8.90
   0   2  -4  185.78    8.80
   0   2  -4  201.98    8.50
   0   2  -4  198.18   10.00
   0   2  -4  194.18    7.90
   0   2  -4  206.88    9.40
  -1  -2   4  309.27   13.20
  -1  -2   4  322.77   12.00
  -1  -2   4  332.77   12.20
   1   2  -4  295.27   12.80
   1   2  -4  338.47   11.90
   1   2  -4  314.47   13.60
  -2  -2   4   45.70    3.70
  -2  -2   4   42.50    3.30
  -2  -2   4   43.50    2.90
   2   2  -4   35.80    3.70
  -3  -2   4    1.30    0.90
  -3  -2   4    1.90    1.40
  -4  -2   4   -0.90    1.70
  -4  -2   4    1.20    1.20
  -5  -2   4   -2.90    1.70
  -5  -2   4    0.40    2.60
  -5  -2   4   -0.10    2.10
  -6  -2   4   90.29    8.00
  -6  -2   4   91.19    9.00
  -6  -2   4   98.39    8.80
  -7  -2   4    3.30    4.80
  -7  -2   4    9.10    4.70
  -7  -2   4   16.70    5.70
  -8  -2   4   21.00    6.30
  -8  -2   4    8.90    4.60
  -8  -2   4   30.30    8.30
  -9  -2   4    8.60   10.20
  -9  -2   4   10.70    9.90
  -9  -2   4   -4.90    7.90
  -9   1  -5    5.10    7.10
  -9   1  -5    0.70    8.30
   8  -1   5  -10.60    8.00
   8  -1   5    1.50    3.10
  -8   1  -5    9.60    7.80
  -8   1  -5    9.00    7.50
  -8   1  -5   -2.30    5.10
   7  -1   5   -1.70    3.90
   7  -1   5   10.40    3.50
  -7   1  -5    8.70    5.30
  -7   1  -5    1.40    7.90
  -7   1  -5    0.40    3.90
  -7   1  -5    8.30    4.20
   6  -1   5    3.40    3.20
   6  -1   5    4.00    2.40
  -6   1  -5    2.10    3.10
  -6   1  -5    2.70    4.70
  -6   1  -5   -0.90    3.70
  -6   1  -5    6.40    3.40
   5  -1   5   14.70    3.40
   5  -1   5   15.10    3.80
  -5   1  -5   13.40    3.60
  -5   1  -5   14.90    4.20
  -5   1  -5    3.80    3.70
  -5   1  -5   14.00    4.00
   4  -1   5  108.79    8.70
   4  -1   5   78.39    6.90
   4  -1   5   85.99    8.90
   4  -1   5  108.19    7.10
  -4   1  -5   75.19    8.50
  -4   1  -5   86.09    7.20
  -4   1  -5   85.89    7.20
  -4   1  -5   94.49    7.90
   3  -1   5   41.50    6.30
   3  -1   5   42.40    5.10
   3  -1   5   31.40    4.50
  -3   1  -5   41.00    4.60
  -3   1  -5   47.30    5.60
  -3   1  -5   33.80    4.90
  -3   1  -5   39.00    4.50
   2  -1   5   10.10    2.30
   2  -1   5    3.80    1.70
   2  -1   5    8.10    2.50
   2  -1   5    6.00    2.10
  -2   1  -5    8.40    2.10
  -2   1  -5    2.40    1.50
  -2   1  -5    5.70    2.20
  -2   1  -5    6.60    2.10
   1  -1   5  633.14   24.00
   1  -1   5  657.73   24.70
   1  -1   5  683.83   23.50
   1  -1   5  652.53   23.20
  -1   1  -5  666.93   23.70
  -1   1  -5  680.23   24.50
  -1   1  -5  647.84   24.30
   0  -1   5   11.80    2.40
   0  -1   5   12.40    2.10
   0  -1   5    7.60    2.00
   0  -1   5    9.30    1.70
   0   1  -5    9.80    1.90
   0   1  -5   11.60    2.50
   0   1  -5   12.90    2.10
   0   1  -5   13.40    2.30
  -1  -1   5  136.49    6.40
  -1  -1   5  145.99    7.40
  -1  -1   5  154.78    7.10
  -1  -1   5  141.49    8.60
   1   1  -5  153.98    7.30
   1   1  -5  146.09    7.00
   1   1  -5  138.29    6.50
  -2  -1   5  410.56   14.50
  -2  -1   5  406.76   14.90
  -2  -1   5  433.16   16.00
  -2  -1   5  417.36   15.40
   2   1  -5  371.96   14.50
   2   1  -5  416.56   15.60
  -3  -1   5    3.20    1.40
  -3  -1   5    2.20    1.60
  -3  -1   5    0.40    1.10
   3   1  -5    3.00    1.50
   3   1  -5    0.20    0.80
  -4  -1   5   27.30    4.40
  -4  -1   5   31.20    5.80
  -4  -1   5   27.30    4.20
  -5  -1   5    2.40    2.20
  -5  -1   5   -1.50    2.30
  -5  -1   5   -1.60    2.40
  -6  -1   5    7.60    3.90
  -6  -1   5    1.80    3.20
  -6  -1   5    7.30    3.70
  -7  -1   5    4.30    3.60
  -7  -1   5   -2.60    4.00
  -7  -1   5    5.00    4.30
  -8  -1   5    6.30    6.10
  -8  -1   5    3.80    4.00
  -8  -1   5    3.00    6.10
  -9  -1   5   -7.80    7.80
  -9  -1   5   -5.00    9.10
  -9  -1   5   14.00    9.50
  -9  -1   5    3.60    5.10
  -9   0  -6   13.90    6.90
  -9   0  -6   -5.00    8.00
  -9   0  -6  -21.20    8.20
  -8   0  -6    5.40    5.30
  -8   0  -6    1.50    6.00
  -8   0  -6    4.10    6.50
   7   0   6    4.50    3.20
  -7   0  -6    1.30    3.60
  -7   0  -6   -3.60    3.80
  -7   0  -6    7.80    4.40
  -7   0  -6   -4.30    5.20
   6   0   6   24.10    3.90
   6   0   6   17.40    3.90
  -6   0  -6   28.10    7.40
  -6   0  -6   20.90    5.60
  -6   0  -6    7.80    4.10
  -6   0  -6   16.60    4.40
   5   0   6    1.90    1.70
   5   0   6    3.90    2.50
  -5   0  -6   -4.30    2.90
  -5   0  -6    2.80    2.10
  -5   0  -6    2.60    2.60
  -5   0  -6    0.50    2.50
   4   0   6   81.29    7.90
   4   0   6   75.19    6.30
   4   0   6   93.19    9.30
  -4   0  -6   82.89    6.70
  -4   0  -6   88.39    7.10
  -4   0  -6   81.89    8.50
  -4   0  -6   82.99    7.00
   3   0   6    3.60    1.80
   3   0   6    4.70    1.60
   3   0   6    1.00    1.80
  -3   0  -6    1.60    2.30
  -3   0  -6    1.60    1.60
  -3   0  -6    5.30    2.10
   2   0   6  169.28    8.00
   2   0   6  171.38    8.50
   2   0   6  170.28   10.20
  -2   0  -6  166.78    8.40
  -2   0  -6  174.28   10.00
  -2   0  -6  186.18   10.00
  -2   0  -6  168.78    8.50
   1   0   6   52.49    3.90
   1   0   6   50.69    3.60
   1   0   6   56.39    4.90
  -1   0  -6   52.79    4.10
  -1   0  -6   49.40    4.80
  -1   0  -6   50.89    4.80
   0   0   6  448.26   16.30
   0   0   6  405.06   15.50
   0   0   6  401.86   17.50
   0   0  -6  426.16   17.60
   0   0  -6  452.65   15.80
   0   0  -6  425.26   16.30
   0   0  -6  435.56   15.20
   0   0  -6  436.56   18.20
  -1   0   6    1.00    0.90
  -1   0   6   -0.30    1.40
  -1   0   6    2.60    1.10
  -1   0   6    3.30    1.40
   1   0  -6    2.60    1.40
   1   0  -6    3.50    1.20
   1   0  -6    1.70    1.30
   1   0  -6    1.00    0.90
  -2   0   6  253.57   10.90
  -2   0   6  254.17   11.70
  -2   0   6  250.37   10.90
   2   0  -6  260.77   10.60
   2   0  -6  257.37   11.10
   2   0  -6  254.27   11.30
   2   0  -6  268.77   11.90
  -3   0   6  112.39    7.00
  -3   0   6  107.79    7.30
  -3   0   6  104.19    9.30
   3   0  -6   95.19    7.10
   3   0  -6   96.59    5.70
   3   0  -6  109.09    7.40
  -4   0   6   26.30    4.70
  -4   0   6   30.50    4.90
  -4   0   6   31.00    4.60
   4   0  -6   22.60    3.20
   4   0  -6   30.00    4.60
  -5   0   6   60.99    6.70
  -5   0   6   46.50    7.10
  -5   0   6   53.39    6.90
   5   0  -6   51.49    4.50
   5   0  -6   52.09    5.90
  -6   0   6    4.00    3.50
  -6   0   6    2.70    3.50
   6   0  -6   10.30    3.10
   6   0  -6    3.30    2.20
  -7   0   6    4.50    3.80
  -7   0   6    8.10    5.30
  -7   0   6   -0.90    5.20
  -8   0   6   -0.30    6.10
  -8   0   6   -2.70    5.80
  -8   0   6    3.00    4.20
  -9   0   6   -9.30    8.90
  -9   0   6   -3.60    5.00
  -9   0   6   -6.40    8.50
  -9  -1  -7   11.30    8.80
  -9  -1  -7    5.10    7.00
  -9  -1  -7  -14.10    8.00
  -8  -1  -7   -2.90    8.10
  -8  -1  -7    6.80    6.90
  -8  -1  -7   -4.70    5.60
  -7  -1  -7   -2.70    4.10
  -7  -1  -7    2.30    4.70
  -7  -1  -7   -2.00    3.30
  -7  -1  -7    5.30    3.70
  -6  -1  -7   10.90    4.00
  -6  -1  -7   16.40    6.10
  -6  -1  -7   15.40    4.00
  -6  -1  -7   25.30    5.80
   5   1   7   38.60    3.60
   5   1   7   37.40    4.30
   5   1   7   30.40    7.10
  -5  -1  -7   30.60    5.60
  -5  -1  -7   32.80    5.60
  -5  -1  -7   32.10    5.10
  -5  -1  -7   46.60    8.30
   4   1   7   66.19    8.20
   4   1   7   63.59    5.20
   4   1   7   67.49    4.40
  -4  -1  -7   54.59    5.30
  -4  -1  -7   63.29    7.50
  -4  -1  -7   65.39    6.80
  -4  -1  -7   52.59    5.30
   3   1   7    9.70    2.30
   3   1   7   11.10    3.60
   3   1   7   11.30    2.10
  -3  -1  -7    8.30    2.40
  -3  -1  -7   11.10    3.40
  -3  -1  -7    9.90    3.20
  -3  -1  -7   15.60    2.90
   2   1   7 1444.56   48.90
   2   1   7 1556.24   48.10
   2   1   7 1552.24   52.39
  -2  -1  -7 1401.86   54.19
  -2  -1  -7 1501.95   48.90
   1   1   7  147.99    8.90
   1   1   7  146.49    6.90
  -1  -1  -7  143.09    9.10
  -1  -1  -7  147.89    7.40
  -1  -1  -7  137.99    7.50
  -1  -1  -7  149.59    7.10
   0   1   7    1.00    1.00
   0   1   7    1.00    1.30
   0   1   7    0.50    0.80
   0   1   7    0.50    1.00
   0  -1  -7   -1.00    0.90
   0  -1  -7   -1.40    0.90
   0  -1  -7    0.10    0.80
   0  -1  -7    1.80    1.60
  -1   1   7    8.70    2.10
  -1   1   7   10.00    2.00
  -1   1   7    7.90    2.80
  -1   1   7    8.00    2.20
   1  -1  -7    9.30    2.00
   1  -1  -7   11.80    2.50
   1  -1  -7   10.10    2.40
  -2   1   7    5.40    2.10
  -2   1   7    1.10    1.70
   2  -1  -7    2.60    1.80
   2  -1  -7    4.60    1.70
   2  -1  -7    6.60    2.40
  -3   1   7  245.98   12.20
  -3   1   7  237.98   12.60
  -3   1   7  241.88   12.20
   3  -1  -7  239.98   13.20
   3  -1  -7  225.08   10.90
   3  -1  -7  246.68   13.00
  -4   1   7   -0.70    2.00
  -4   1   7    4.10    2.60
  -4   1   7    0.90    2.20
   4  -1  -7    4.00    1.80
   4  -1  -7   -0.40    2.10
  -5   1   7   30.90    5.60
  -5   1   7   17.00    4.60
  -5   1   7   15.30    4.10
   5  -1  -7   27.80    5.60
   5  -1  -7   19.50    3.50
  -6   1   7    0.20    3.50
  -6   1   7    5.10    4.30
  -6   1   7   -3.90    3.40
   6  -1  -7    3.80    2.50
   6  -1  -7    7.40    3.70
  -7   1   7    2.20    5.30
  -7   1   7   -3.10    4.30
  -7   1   7   -0.50    3.20
   7  -1  -7    1.00    3.50
   7  -1  -7    3.20    3.70
  -8   1   7   -1.50    3.90
  -8   1   7    5.20    7.80
   8  -1  -7    1.50    3.90
   8  -1  -7   11.70    7.30
  -9   1   7   -6.50    8.20
  -9  -2  -8   10.30    9.10
  -9  -2  -8   -2.00    6.80
  -9  -2  -8   13.80    9.00
  -8  -2  -8    1.90    5.80
  -8  -2  -8    7.60    6.70
  -8  -2  -8   -0.30    4.60
  -8  -2  -8   13.60    5.50
  -7  -2  -8   -0.70    4.60
  -7  -2  -8    2.00    4.90
  -7  -2  -8    7.10    4.30
  -7  -2  -8    7.70    4.30
  -6  -2  -8    1.20    3.00
  -6  -2  -8   -5.30    2.60
  -6  -2  -8    6.00    4.30
  -6  -2  -8    1.90    3.20
   5   2   8    0.80    3.80
  -5  -2  -8   -0.60    3.00
  -5  -2  -8   -0.20    2.30
  -5  -2  -8   -0.20    2.00
  -5  -2  -8   -5.60    2.50
   4   2   8    6.30    3.40
  -4  -2  -8    3.60    1.90
  -4  -2  -8    5.90    2.50
  -4  -2  -8    0.10    2.40
   3   2   8   -3.00    2.10
   3   2   8   -2.00    0.80
   3   2   8   -0.20    1.20
  -3  -2  -8   -1.80    1.10
   2   2   8  198.08    9.40
   2   2   8  212.28   12.30
   2   2   8  222.98    9.20
  -2  -2  -8  204.28   12.30
  -2  -2  -8  216.68    9.60
  -2  -2  -8  208.68   10.10
  -2  -2  -8  211.38   10.70
   1   2   8  345.97   13.40
   1   2   8  361.66   16.00
   1   2   8  311.97   13.40
  -1  -2  -8  313.87   13.10
  -1  -2  -8  329.27   14.10
  -1  -2  -8  335.27   16.30
   0   2   8  984.00   33.90
   0   2   8  978.70   36.10
   0   2   8  964.40   33.50
   0   2   8  950.30   33.40
   0  -2  -8 1005.60   37.30
   0  -2  -8  976.80   34.60
   0  -2  -8  954.30   34.30
   0  -2  -8  996.60   33.40
  -1   2   8   10.70    2.70
  -1   2   8   10.20    2.50
  -1   2   8    9.50    2.90
  -1   2   8   11.50    3.30
   1  -2  -8    8.70    2.50
   1  -2  -8    9.00    2.60
   1  -2  -8   12.00    2.40
  -2   2   8  166.58   11.80
  -2   2   8  152.58    9.40
  -2   2   8  154.28    9.40
  -2   2   8  177.48   10.20
   2  -2  -8  186.58   10.70
   2  -2  -8  157.98   10.10
   2  -2  -8  158.78    8.80
  -3   2   8    6.60    3.00
  -3   2   8   19.40    4.40
  -3   2   8    8.60    2.80
   3  -2  -8   12.90    2.90
   3  -2  -8    9.00    3.30
   3  -2  -8    9.60    3.80
  -4   2   8   24.10    4.60
  -4   2   8   20.90    4.80
  -4   2   8   31.50    9.00
   4  -2  -8   21.00    5.30
   4  -2  -8   14.70    4.40
  -5   2   8   64.49    7.70
  -5   2   8   97.79    9.80
  -5   2   8   75.59    8.70
   5  -2  -8   92.39    9.50
   5  -2  -8   80.69    8.00
  -6   2   8   -5.10    3.80
  -6   2   8    0.50    4.60
  -6   2   8   -3.80    2.90
   6  -2  -8    1.50    3.90
   6  -2  -8   -3.30    2.40
  -7   2   8   10.00    6.60
  -7   2   8    4.80    4.70
  -7   2   8    0.20    2.40
   7  -2  -8    5.70    4.50
   7  -2  -8   -0.30    3.60
  -8   2   8    5.30    8.00
  -8   2   8   -9.30    6.40
  -8   2   8   -1.30    4.00
   8  -2  -8   -2.40    4.90
   8  -2  -8   -1.10    4.80
  -9   2   8    5.10    9.20
   9  -2  -8   -9.40    7.20
   9  -2  -8   11.40    6.20
  -9  -3  -9    2.20   17.30
  -9  -3  -9   -9.50   10.30
  -9  -3  -9    3.80    7.00
  -8  -3  -9   16.10    5.70
  -8  -3  -9   16.60    6.50
  -8  -3  -9    8.80    7.70
  -8  -3  -9    4.90    5.30
  -7  -3  -9   -3.00    5.20
  -7  -3  -9    0.90    4.20
  -7  -3  -9    0.80    4.30
  -7  -3  -9   -0.50    3.70
  -6  -3  -9   11.00    4.40
  -6  -3  -9   -2.90    2.70
  -6  -3  -9    1.80    4.80
  -6  -3  -9    0.30    2.90
   5   3   9   26.80    7.40
  -5  -3  -9   32.80    7.10
  -5  -3  -9   33.20    4.90
  -5  -3  -9   30.70    4.70
  -4  -3  -9    9.70    4.20
  -4  -3  -9    8.90    3.40
  -4  -3  -9    7.90    2.40
   3   3   9    3.90    3.20
  -3  -3  -9    4.00    3.00
  -3  -3  -9    5.10    1.70
  -3  -3  -9    7.00    2.80
  -3  -3  -9    3.90    2.20
   2   3   9   19.00    4.30
   2   3   9   11.00    2.40
   2   3   9   10.60    2.20
  -2  -3  -9   10.80    2.20
  -2  -3  -9   10.10    3.00
  -2  -3  -9   14.30    4.00
   1   3   9   13.10    2.70
   1   3   9   11.30    2.90
   1   3   9   13.50    3.00
   1   3   9   12.60    2.60
  -1  -3  -9   11.80    2.30
  -1  -3  -9   13.40    3.90
  -1  -3  -9    5.10    2.30
  -1  -3  -9    9.10    2.60
   0   3   9  158.68    8.90
   0   3   9  149.39    9.90
   0   3   9  144.59    8.50
   0  -3  -9  156.48   11.00
   0  -3  -9  151.98    9.60
   0  -3  -9  154.38    9.20
   0  -3  -9  151.38    8.20
  -1   3   9   40.70    5.40
  -1   3   9   47.90    5.00
  -1   3   9   50.49    5.30
  -1   3   9   44.10    6.40
   1  -3  -9   45.70    5.40
   1  -3  -9   50.39    4.60
   1  -3  -9   48.00    5.50
  -2   3   9  170.28   10.70
  -2   3   9  183.68   11.20
  -2   3   9  181.58   11.10
  -2   3   9  177.28   12.70
   2  -3  -9  160.08   11.20
   2  -3  -9  190.98   10.20
   2  -3  -9  169.68   11.20
  -3   3   9   10.50    3.70
  -3   3   9   13.10    3.90
  -3   3   9   12.80    3.50
   3  -3  -9    7.80    3.60
   3  -3  -9    6.30    3.70
   3  -3  -9   10.00    2.90
  -4   3   9    5.40    3.20
  -4   3   9   -0.80    2.50
  -4   3   9    4.80    3.50
   4  -3  -9    4.70    2.90
   4  -3  -9   -0.70    2.90
   4  -3  -9    4.80    3.60
   4  -3  -9    3.30    2.60
  -5   3   9   -8.20    3.70
  -5   3   9    8.20    4.10
  -5   3   9    0.70    2.80
   5  -3  -9   -3.10    3.50
   5  -3  -9   14.50    5.40
   5  -3  -9    2.80    2.90
  -6   3   9    8.30    4.80
  -6   3   9    0.10    5.00
  -6   3   9    5.10    4.10
   6  -3  -9    7.60    5.20
   6  -3  -9    5.70    3.50
  -7   3   9    3.30    4.00
  -7   3   9    6.10    5.60
  -7   3   9    1.90    6.50
  -8   3   9    1.20    6.80
  -8   3   9  -10.60    8.20
   8  -3  -9   -4.00    5.90
   8  -3  -9    2.00    6.40
   9  -3  -9   13.90    7.80
  -9  -4 -10    7.50   10.30
  -9  -4 -10    0.20    8.10
  -9  -4 -10   18.00    7.40
  -8  -4 -10    2.60    6.20
  -8  -4 -10   -6.70    5.80
  -8  -4 -10    2.80    5.30
  -8  -4 -10   18.60    8.50
  -7  -4 -10    5.10    4.20
  -7  -4 -10   -1.60    6.10
  -7  -4 -10   10.10    4.00
  -7  -4 -10    4.90    6.30
  -6  -4 -10   40.30   14.10
  -6  -4 -10   46.60    7.20
  -6  -4 -10   37.60    5.70
  -6  -4 -10   37.20    5.60
   5   4  10    6.70    4.70
  -5  -4 -10    6.00    3.90
  -5  -4 -10    6.20    2.70
  -5  -4 -10    7.10    2.60
   4   4  10   -4.30    4.00
  -4  -4 -10    2.40    1.80
  -4  -4 -10   -1.60    2.50
  -4  -4 -10    0.90    2.50
   3   4  10    2.80    3.30
  -3  -4 -10   -2.20    2.00
  -3  -4 -10    0.20    1.40
  -3  -4 -10    2.20    2.00
  -3  -4 -10   -0.40    3.00
   2   4  10   21.60    5.10
  -2  -4 -10   25.20    5.20
  -2  -4 -10   22.10    4.90
  -2  -4 -10   26.80    4.20
  -2  -4 -10   28.50    3.30
   1   4  10    7.70    2.70
   1   4  10    6.10    2.90
   1   4  10    6.60    2.30
   1   4  10    6.30    2.60
  -1  -4 -10    6.20    2.60
  -1  -4 -10    6.70    2.00
  -1  -4 -10    8.30    3.60
  -1  -4 -10    7.60    3.10
   0   4  10    6.00    2.30
   0   4  10    1.80    1.90
   0   4  10    3.50    2.40
   0   4  10    2.60    2.30
   0  -4 -10    0.20    2.60
   0  -4 -10    2.30    1.90
   0  -4 -10   -0.60    2.00
   0  -4 -10    1.00    2.00
  -1   4  10    8.70    3.10
  -1   4  10    4.60    2.70
  -1   4  10    7.00    3.00
  -1   4  10    5.00    2.90
   1  -4 -10    4.80    2.80
   1  -4 -10   12.30    3.30
   1  -4 -10    5.00    2.80
  -2   4  10    3.10    3.20
  -2   4  10   -3.30    1.90
  -2   4  10    3.40    2.50
  -2   4  10    0.80    2.30
   2  -4 -10   -2.30    2.20
   2  -4 -10   -0.90    2.30
  -3   4  10    0.70    3.30
  -3   4  10    1.60    2.50
  -3   4  10   -2.50    2.60
  -3   4  10    2.20    3.10
   3  -4 -10    1.50    2.60
   3  -4 -10   -3.70    3.00
   3  -4 -10   -2.60    2.10
  -4   4  10    5.70    2.90
  -4   4  10    9.70    4.10
  -4   4  10   14.30    4.80
   4  -4 -10   13.20    5.00
   4  -4 -10   16.00    5.00
   4  -4 -10   15.90    5.20
  -5   4  10    1.70    2.20
  -5   4  10    0.00    3.70
   5  -4 -10   -5.60    3.70
   5  -4 -10    1.30    4.40
   5  -4 -10    0.30    3.10
   5  -4 -10    1.80    3.50
  -6   4  10   -0.30    3.10
  -6   4  10    4.40    5.30
   6  -4 -10    6.20    5.30
  -7   4  10    2.80    4.70
  -7   4  10   -0.30    5.30
   7  -4 -10    6.00    5.60
   7  -4 -10   -4.80    5.70
  -8   4  10   13.10    8.40
   8  -4 -10  -15.30    6.90
   8  -4 -10   13.40    6.90
  -8  -5 -11    2.20    8.60
  -8  -5 -11   25.90    9.40
  -8  -5 -11   15.50    7.20
  -8  -5 -11    3.70    6.20
  -7  -5 -11   -3.70    6.80
  -7  -5 -11    7.00    7.30
  -7  -5 -11    8.60    5.00
  -7  -5 -11    3.00    4.40
  -6  -5 -11    7.60    5.50
  -6  -5 -11   -2.70    3.60
  -6  -5 -11    2.10    3.40
   5   5  11   -1.30    5.00
  -5  -5 -11    0.30    4.00
  -5  -5 -11    4.30    3.20
  -5  -5 -11    4.30    5.90
  -5  -5 -11    5.00    2.70
   4   5  11   76.29   10.60
  -4  -5 -11   94.99    9.30
  -4  -5 -11   76.09    7.10
  -4  -5 -11   92.69    6.60
  -4  -5 -11   65.69   10.00
  -3  -5 -11   -1.10    3.60
  -3  -5 -11    5.50    2.60
  -3  -5 -11    2.10    1.90
  -3  -5 -11    3.60    3.20
   2   5  11   64.99    8.00
  -2  -5 -11   75.59    8.00
  -2  -5 -11   68.09    5.70
  -2  -5 -11   71.59    8.60
  -2  -5 -11   52.09    6.20
   1   5  11   26.60    5.10
   1   5  11   24.10    3.80
   1   5  11   21.30    5.00
  -1  -5 -11   18.70    3.40
  -1  -5 -11   19.60    4.50
  -1  -5 -11   22.00    5.80
  -1  -5 -11   25.30    5.90
   0   5  11   24.10    4.80
   0   5  11   14.00    3.20
   0   5  11   22.10    4.30
   0   5  11   21.50    4.60
   0  -5 -11   20.00    3.80
   0  -5 -11   25.30    5.70
   0  -5 -11   11.60    3.80
   0  -5 -11   30.30    6.20
  -1   5  11   24.30    4.50
  -1   5  11   24.50    5.40
  -1   5  11   24.30    5.00
   1  -5 -11   22.80    5.10
   1  -5 -11   21.40    4.20
   1  -5 -11   24.80    5.40
  -2   5  11   20.70    5.20
  -2   5  11   20.50    5.00
  -2   5  11   10.50    4.50
  -2   5  11    7.30    2.70
   2  -5 -11   11.40    3.80
   2  -5 -11   18.40    4.90
   2  -5 -11    8.50    4.40
  -3   5  11   -2.70    3.10
  -3   5  11   -4.30    3.80
  -3   5  11   -1.40    2.60
  -3   5  11    7.10    4.10
   3  -5 -11   -1.60    3.30
   3  -5 -11    7.20    4.70
   3  -5 -11   -2.70    2.80
   3  -5 -11    3.50    4.10
  -4   5  11    2.80    4.70
  -4   5  11    0.90    3.90
  -4   5  11   10.80    5.70
  -4   5  11   -0.80    2.10
   4  -5 -11    0.30    3.90
   4  -5 -11    1.00    3.50
   4  -5 -11    2.50    4.50
   4  -5 -11    4.90    4.40
  -5   5  11    3.20    5.20
  -5   5  11    1.70    4.40
  -5   5  11    1.30    5.00
   5  -5 -11    3.50    4.00
   5  -5 -11    2.70    4.60
   5  -5 -11   -5.80    3.90
   5  -5 -11    8.70    5.30
  -6   5  11    0.70    5.60
  -6   5  11   -0.60    6.30
  -6   5  11    2.80    4.30
   6  -5 -11   -2.10    6.60
   6  -5 -11    1.70    6.00
   6  -5 -11    7.20    4.80
  -7   5  11   14.40    7.40
   7  -5 -11   10.80    7.40
  -8   5  11   19.40   10.70
   8  -5 -11   -6.80    8.00
  -8  -6 -12    5.90    9.80
  -8  -6 -12   12.30    6.10
  -8  -6 -12    2.70    7.50
  -8  -6 -12   -1.80    6.90
  -8  -6 -12   -7.30   10.40
  -7  -6 -12   -4.50    4.90
  -7  -6 -12    5.50    4.70
  -7  -6 -12    5.70    5.70
  -7  -6 -12   -5.90    7.40
  -6  -6 -12    4.10    3.90
  -6  -6 -12   -9.70    3.70
  -6  -6 -12    1.00    6.60
  -6  -6 -12   -1.40    4.50
   5   6  12   -1.30    6.60
  -5  -6 -12    3.10    3.20
  -5  -6 -12   -4.20    4.10
   4   6  12   13.30    5.40
  -4  -6 -12    7.20    6.40
  -4  -6 -12   12.00    2.90
  -4  -6 -12    3.50    5.10
   3   6  12    4.70    4.70
  -3  -6 -12    3.00    3.40
  -3  -6 -12   -3.00    2.00
  -3  -6 -12   -2.00    3.70
  -3  -6 -12   -1.20    2.80
   2   6  12   35.30    6.70
  -2  -6 -12   22.60    4.10
  -2  -6 -12   31.80    6.90
  -2  -6 -12   31.90    6.60
  -2  -6 -12   25.90    5.60
   1   6  12    3.20    1.90
   1   6  12    5.20    2.70
   1   6  12    5.70    3.70
  -1  -6 -12    6.40    4.10
  -1  -6 -12    3.70    3.30
  -1  -6 -12    0.30    2.70
  -1  -6 -12    4.70    2.70
   0   6  12   79.29    7.50
   0   6  12   72.09    8.30
   0   6  12   85.09    8.30
   0  -6 -12   97.59   10.10
   0  -6 -12   77.79    8.40
   0  -6 -12   87.29    7.60
  -1   6  12   -0.10    1.50
  -1   6  12    1.60    3.00
  -1   6  12    8.70    3.70
   1  -6 -12    6.10    3.20
   1  -6 -12   -4.40    3.20
   1  -6 -12   -0.70    3.40
  -2   6  12   14.60    4.70
  -2   6  12    7.40    5.30
  -2   6  12   17.30    5.00
   2  -6 -12   13.50    5.90
   2  -6 -12   13.10    5.20
   2  -6 -12   11.50    5.30
   2  -6 -12    6.00    3.40
  -3   6  12   85.59   11.20
  -3   6  12   56.49   10.00
  -3   6  12   56.29    9.40
   3  -6 -12   59.39   10.40
   3  -6 -12   90.99   17.50
  -4   6  12    9.60    5.40
  -4   6  12    4.30    5.90
  -4   6  12    2.10    3.30
   4  -6 -12   12.20    5.70
   4  -6 -12    6.30    6.20
   4  -6 -12    1.00    5.30
  -5   6  12    7.60    7.30
  -5   6  12   18.10    6.70
  -5   6  12    3.60    4.20
   5  -6 -12    8.30    5.60
   5  -6 -12    3.00    5.50
   5  -6 -12   -1.60    5.10
   5  -6 -12    2.30    6.30
  -6   6  12   11.20    8.50
  -6   6  12   -2.90    6.10
   6  -6 -12   -3.70    6.70
   6  -6 -12   -1.30    6.60
   6  -6 -12   -4.00    7.70
  -7   6  12   13.60    8.70
   7  -6 -12   -8.70    8.20
  -7  -7 -13   -1.00    9.10
  -7  -7 -13  -10.10    7.10
  -7  -7 -13   -4.20    4.70
  -7  -7 -13  -15.60    5.40
  -6  -7 -13    2.60    6.30
  -6  -7 -13    6.30    4.70
  -6  -7 -13    0.80    7.10
  -6  -7 -13    7.60    4.40
  -5  -7 -13    3.40    4.00
  -5  -7 -13   -4.10    3.40
  -5  -7 -13   -5.10    4.90
  -5  -7 -13  -12.80    5.80
   4   7  13   13.40    6.60
  -4  -7 -13   -3.20    3.40
  -4  -7 -13   -1.30    3.10
  -4  -7 -13   -3.60    4.70
  -4  -7 -13   14.10    6.20
   3   7  13    5.80    5.20
  -3  -7 -13    3.20    2.90
  -3  -7 -13    2.80    4.10
  -3  -7 -13    3.50    3.30
  -3  -7 -13   -7.70    4.50
   2   7  13    1.60    4.00
  -2  -7 -13    0.70    4.20
  -2  -7 -13   -5.90    3.90
  -2  -7 -13    2.50    2.80
  -1  -7 -13    1.80    3.00
  -1  -7 -13   -2.70    3.20
  -1  -7 -13    7.00    5.80
  -1  -7 -13   -1.70    4.90
   0   7  13   23.80    5.20
   0   7  13   29.50    5.80
   0   7  13   28.80    6.30
   0  -7 -13   23.80    5.10
   0  -7 -13   41.90   11.00
   0  -7 -13   18.40    5.40
  -1   7  13   -0.40    3.90
  -1   7  13   -5.00    3.70
   1  -7 -13    2.20    3.70
   1  -7 -13    1.50    3.80
   1  -7 -13  -17.70    8.80
   1  -7 -13   -0.10    3.80
  -2   7  13   55.29    8.90
  -2   7  13   61.39    9.10
  -2   7  13   54.99    9.70
   2  -7 -13   55.09    7.90
   2  -7 -13   52.99   10.40
   2  -7 -13   66.49   19.70
   2  -7 -13   39.20    8.40
  -3   7  13   -1.00    5.50
  -3   7  13    1.50    5.40
  -3   7  13    1.00    2.20
   3  -7 -13   -1.70    5.50
   3  -7 -13    5.60    4.50
   3  -7 -13   -0.20    4.70
  -4   7  13   -9.80    5.90
  -4   7  13    1.30    5.50
  -4   7  13    0.70    3.90
  -4   7  13    3.70    6.10
   4  -7 -13    6.80    6.40
   4  -7 -13    2.90    5.10
   4  -7 -13    6.50    5.90
   4  -7 -13    5.90    6.20
  -5   7  13    8.50    7.00
  -5   7  13   -1.90    8.10
   5  -7 -13   -6.20    6.70
   5  -7 -13   -4.20    5.90
   5  -7 -13   -4.50    6.90
  -6   7  13    8.60   10.90
  -6   7  13   -1.30    9.00
   6  -7 -13   -6.70   10.60
   6  -7 -13    2.40   10.30
   6  -7 -13    5.70    8.30
  -6  -8 -14   -1.10    5.70
  -6  -8 -14   -5.00    9.30
  -6  -8 -14   12.90   10.10
  -6  -8 -14   -2.20    5.40
  -5  -8 -14    0.80    4.60
  -5  -8 -14    9.40    8.50
  -5  -8 -14   -1.40    4.10
  -5  -8 -14  -12.20    6.10
   4   8  14    5.10    7.90
  -4  -8 -14    0.90    6.20
  -4  -8 -14   -5.00    3.60
  -4  -8 -14   -5.00    4.20
  -4  -8 -14   -3.00    6.50
   3   8  14   -0.10    6.10
  -3  -8 -14   -0.30    6.40
  -3  -8 -14   -2.00    5.90
  -3  -8 -14    4.70    3.90
  -3  -8 -14    1.50    4.30
   2   8  14    6.50    5.30
  -2  -8 -14   -2.40    4.00
  -2  -8 -14    3.00    3.60
  -2  -8 -14   -6.20    4.60
   1   8  14   -0.80    4.80
  -1  -8 -14    7.40    4.00
  -1  -8 -14    3.00    4.40
  -1  -8 -14   15.30    6.20
   0   8  14    2.70    4.90
   0   8  14    3.80    4.20
   0   8  14   -5.80    3.80
   0   8  14   -0.70    2.40
   0  -8 -14   -5.20    5.10
   0  -8 -14   -0.40    3.80
   0  -8 -14    9.30    5.30
   0  -8 -14   -1.90    4.30
  -1   8  14   -0.90    5.10
  -1   8  14    4.40    4.50
  -1   8  14    1.50    2.30
  -1   8  14   12.40    5.70
   1  -8 -14    5.40    5.40
   1  -8 -14    2.00    5.20
   1  -8 -14   12.70    9.40
   1  -8 -14    2.40    6.90
  -2   8  14   23.60    7.40
  -2   8  14   24.50    7.50
  -2   8  14   23.10    6.70
   2  -8 -14   18.40    7.30
   2  -8 -14   18.60    8.90
   2  -8 -14    9.70    6.30
  -3   8  14    1.30    6.80
  -3   8  14   -4.40    5.80
  -3   8  14    9.70    6.50
   3  -8 -14    4.30    6.70
   3  -8 -14   -3.60    5.80
   3  -8 -14   -1.90    6.60
  -4   8  14    6.90    8.60
  -4   8  14   11.30    8.70
   4  -8 -14   16.20    7.90
   4  -8 -14   30.10    9.80
   4  -8 -14   35.30   10.60
  -5   8  14   -1.80    7.90
  -5   8  14    2.80    9.80
   5  -8 -14   -1.80    8.80
   5  -8 -14   -3.10    8.00
   5  -8 -14    1.30    7.80
  -5  -9 -15    0.20    9.10
  -5  -9 -15    6.80    6.30
  -5  -9 -15   -2.10    9.30
  -5  -9 -15   -7.30    6.80
  -4  -9 -15    1.40    5.50
  -4  -9 -15    3.30    8.40
  -4  -9 -15    1.90    8.90
  -4  -9 -15  -15.60    8.30
   3   9  15   -4.30    7.60
  -3  -9 -15   -4.40    7.20
  -3  -9 -15  -11.30    5.60
  -3  -9 -15    5.70    4.80
  -3  -9 -15   -3.40    7.20
   2   9  15   -0.70    7.10
  -2  -9 -15   -0.20    5.40
  -2  -9 -15    5.20    7.40
  -2  -9 -15    1.20    7.50
  -2  -9 -15   -1.00    5.30
  -2  -9 -15    5.50    7.40
   1   9  15    2.00    6.20
  -1  -9 -15    3.30    5.60
  -1  -9 -15   -9.00    6.50
  -1  -9 -15   -3.40    6.30
  -1  -9 -15    0.90    6.00
   0   9  15    8.00    6.40
   0  -9 -15   10.30    6.40
   0  -9 -15    0.50    5.10
   0  -9 -15   -9.90    7.30
   0  -9 -15   -6.00    5.80
  -1   9  15    2.80    5.60
  -1   9  15   -1.50    6.60
  -1   9  15    9.10    6.40
   1  -9 -15    1.00    6.40
   1  -9 -15    2.90    7.80
   1  -9 -15   -5.60    6.50
  -2   9  15    1.80    5.70
  -2   9  15    0.50    6.80
   2  -9 -15   -0.80    8.50
   2  -9 -15    0.90    6.90
   2  -9 -15    8.70    8.00
  -3   9  15   14.80   10.20
  -3   9  15   10.20    7.90
  -3   9  15   14.00    7.60
   3  -9 -15    4.30    8.30
   3  -9 -15    3.00    8.00
  -4   9  15    2.50    8.70
  -4   9  15   -5.20    8.50
   4  -9 -15  -12.80    8.20
   4  -9 -15  -10.10    8.00
   4  -9 -15  -10.50    8.70
   2  10  16    8.00    9.70
  -2 -10 -16   -9.00    7.00
  -2 -10 -16    5.50    8.10
  -2 -10 -16    7.10    8.90
  -2 -10 -16    0.00   10.20
   1  10  16    3.90    9.50
  -1 -10 -16   -8.00    7.50
  -1 -10 -16   10.50    9.60
  -1 -10 -16    1.80    8.40
   0  10  16   -2.60    8.70
   0 -10 -16  -13.80    7.10
   0 -10 -16   -9.10    9.40
   0 -10 -16   -5.20    9.30
  -1  10  16    0.20    8.50
   1 -10 -16   -3.20    8.00
   1 -10 -16   -1.90    9.90
   1 -10 -16    4.80   10.50
   3 -11  -4    5.40    9.00
   3 -11  -4    4.90    8.60
   3 -11  -4    2.90   10.50
  -3  11   4   -1.40   17.60
   2 -11  -4    9.50    9.80
   2 -11  -4   -3.60    7.30
   2 -11  -4  -10.20    7.90
   1 -11  -4   -1.60    7.00
   1 -11  -4   10.50    8.90
   1 -11  -4    6.20    9.10
   1 -11  -4   -2.00    7.10
  -1  11   4   -3.40    3.30
   0 -11  -4   10.60    6.90
   0 -11  -4   -2.60    6.80
   0 -11  -4    1.20    7.80
   0 -11  -4   16.40   14.60
  -1 -11  -4   -7.50    7.60
  -1 -11  -4    6.50    8.30
  -1 -11  -4    0.30    7.00
  -2 -11  -4    5.20    7.70
  -2 -11  -4    1.70    5.80
  -2 -11  -4   16.00    8.20
  -2 -11  -4   -9.60    8.70
   2  11   4   -0.50    3.60
  -3 -11  -4    0.20    7.30
  -3 -11  -4   -4.50    7.40
  -3 -11  -4   -3.00    5.80
  -3 -11  -4   -3.00    9.50
  -4 -11  -4   14.10   11.40
  -4 -11  -4   -8.30    7.80
   5 -10  -3   10.00    9.90
   5 -10  -3   -6.50    8.20
  -5  10   3  -12.90    8.80
   4 -10  -3   -1.50    7.20
   4 -10  -3    2.10    8.00
  -4  10   3   12.70    7.70
  -4  10   3   20.80   10.90
   3 -10  -3    1.30    6.80
   3 -10  -3   -2.50    5.80
   3 -10  -3    2.10    6.70
  -3  10   3   -6.00    8.00
  -3  10   3   -1.90    5.40
  -3  10   3   -2.70    3.90
   2 -10  -3    4.50    5.90
   2 -10  -3   -8.80    4.90
   2 -10  -3   14.60    6.50
   2 -10  -3  -16.40    7.30
  -2  10   3    1.70    3.10
  -2  10   3   -8.90    4.20
  -2  10   3    3.20    6.00
   1 -10  -3   -6.90    4.80
   1 -10  -3    0.20    5.50
   1 -10  -3   -4.70    5.30
   1 -10  -3   -6.80    6.30
  -1  10   3   -1.10    2.70
   0 -10  -3    5.80    5.90
   0 -10  -3   -4.30    5.00
   0 -10  -3   -6.00    6.20
  -1 -10  -3   -0.90    5.00
  -1 -10  -3    3.60    5.70
  -1 -10  -3   11.00    7.30
  -1 -10  -3   -5.30    4.30
   1  10   3    1.00    2.40
  -2 -10  -3    3.80    6.60
  -2 -10  -3   -1.40    4.60
  -2 -10  -3   -9.30    5.60
  -2 -10  -3    8.20    6.00
   2  10   3   -1.80    2.70
  -3 -10  -3    9.00    5.50
  -3 -10  -3    8.40    7.70
  -4 -10  -3   -1.80    5.50
  -4 -10  -3    0.10    9.10
  -5 -10  -3   29.80   13.50
  -5 -10  -3   -3.10   10.00
   6  -9  -2   20.40    9.90
   6  -9  -2   27.70   10.40
  -6   9   2   13.20    8.80
  -6   9   2   26.50   10.20
   5  -9  -2    9.00    8.80
   5  -9  -2   12.90    7.90
  -5   9   2   18.10    9.50
  -5   9   2   25.20   10.60
   4  -9  -2   10.80    6.40
   4  -9  -2   -3.40    5.90
  -4   9   2    3.10    8.00
  -4   9   2    2.90    4.60
  -4   9   2   -2.50    5.90
   3  -9  -2   -3.10    5.10
   3  -9  -2   13.20    6.90
   3  -9  -2   11.20    6.50
   3  -9  -2    9.00    6.50
  -3   9   2   14.40    6.80
  -3   9   2    7.20    5.50
  -3   9   2    0.40    4.30
   2  -9  -2    6.80    4.90
   2  -9  -2    1.30    5.40
   2  -9  -2    8.90    9.70
   2  -9  -2   -1.20    5.90
  -2   9   2    4.40    5.00
  -2   9   2    4.10    4.20
   1  -9  -2   -8.30    3.90
   1  -9  -2   -2.90    4.10
   1  -9  -2    2.30    5.10
   1  -9  -2   -0.30    3.90
  -1   9   2    3.40    2.80
   0  -9  -2    0.50    3.70
   0  -9  -2    8.50    9.20
   0  -9  -2    1.30    4.40
   0  -9  -2    2.10    4.60
   0   9   2   -2.10    2.70
  -1  -9  -2   -2.90    6.00
  -1  -9  -2    0.80    3.90
  -1  -9  -2    9.30    4.60
  -1  -9  -2    5.90    4.30
   1   9   2   -3.00    2.50
  -2  -9  -2   -2.50    4.10
  -2  -9  -2    8.00    3.80
  -2  -9  -2    1.00    3.80
  -2  -9  -2   -9.00    5.00
   2   9   2   -0.10    3.00
  -3  -9  -2   -6.40    5.00
  -3  -9  -2    2.50    4.00
  -4  -9  -2  -12.00    6.00
  -4  -9  -2    7.80    4.90
  -5  -9  -2    0.30    5.00
  -5  -9  -2   -5.10    7.60
  -5  -9  -2   -9.90    4.70
  -6  -9  -2    1.30    9.50
  -6  -9  -2    7.40    6.10
  -6  -9  -2   -6.20    6.80
  -7  -9  -2  -21.60   11.70
  -7  -9  -2  -10.90    8.40
  -7  -9  -2  -16.20    6.70
   7  -8  -1   -3.30    6.90
   7  -8  -1   -5.80    8.20
  -7   8   1    4.30    9.20
  -7   8   1    9.80   11.80
   6  -8  -1    0.90    6.50
   6  -8  -1    3.40    6.30
  -6   8   1  -11.90    6.80
  -6   8   1    0.10    7.10
   5  -8  -1   -4.10    8.80
   5  -8  -1   12.30    6.00
   5  -8  -1   -7.10    5.20
  -5   8   1   13.80    5.70
  -5   8   1    8.90    7.30
  -5   8   1   -5.60    5.10
  -5   8   1   -2.20    3.60
   4  -8  -1   37.20    8.70
   4  -8  -1   25.20    6.80
   4  -8  -1   34.80    8.00
  -4   8   1   34.10   10.80
  -4   8   1   33.10    8.70
   3  -8  -1   49.60   10.40
   3  -8  -1   27.20    7.20
   3  -8  -1   23.70    7.20
   3  -8  -1   33.00    8.40
  -3   8   1   39.20    8.50
  -3   8   1   42.50    7.60
  -3   8   1   48.00   10.80
   2  -8  -1    5.80    4.80
   2  -8  -1    5.40    4.10
   2  -8  -1    6.10    4.90
   2  -8  -1    4.70    3.90
  -2   8   1    8.90    5.70
  -2   8   1   -0.30    3.30
  -2   8   1   19.30    7.80
  -2   8   1    0.90    3.10
   1  -8  -1    3.70    4.40
   1  -8  -1    5.50    4.70
   1  -8  -1    3.50    4.40
   1  -8  -1    6.90    4.10
  -1   8   1    8.10    3.50
   0  -8  -1    8.90    7.30
   0  -8  -1    3.80    4.10
   0  -8  -1   14.70    6.30
   0  -8  -1    5.20    3.70
   0   8   1    1.70    2.90
  -1  -8  -1   10.90    4.30
  -1  -8  -1    2.40    5.20
  -1  -8  -1    7.10    3.80
  -1  -8  -1    9.40    3.80
   1   8   1    3.10    2.90
  -2  -8  -1   -5.00    4.00
  -2  -8  -1   -0.80    3.20
   2   8   1    1.70    2.80
  -3  -8  -1   -1.30    4.40
  -3  -8  -1   -5.80    3.20
  -4  -8  -1   11.70    4.40
  -4  -8  -1    0.60    4.70
  -4  -8  -1    2.90    4.30
  -5  -8  -1   -1.60    3.60
  -5  -8  -1   -2.70    5.10
  -5  -8  -1    5.50    6.80
  -6  -8  -1   -6.20    6.00
  -6  -8  -1    0.10    4.30
  -6  -8  -1   -5.40    7.80
  -7  -8  -1    3.50    5.60
  -7  -8  -1   -6.90    8.00
  -7  -8  -1    1.00    8.50
   7  -7   0    3.60    6.60
   7  -7   0   12.80    6.00
  -7   7   0    7.70    7.50
  -7   7   0    0.20    8.20
   6  -7   0    6.50    5.20
   6  -7   0    9.10    6.20
   6  -7   0    8.80    9.60
  -6   7   0   -9.10    5.70
  -6   7   0    3.50    6.40
  -6   7   0    2.70    6.90
  -6   7   0  -16.30    7.70
   5  -7   0   -3.40    4.30
   5  -7   0   10.70   10.10
   5  -7   0    2.60    4.10
  -5   7   0   -1.70    4.80
  -5   7   0   13.50    7.20
  -5   7   0   12.90    7.00
  -5   7   0   12.60    5.40
  -5   7   0   -2.30    6.40
   4  -7   0    9.20    4.80
   4  -7   0   -2.50    3.60
  -4   7   0   -0.30    3.50
  -4   7   0    4.20    5.20
  -4   7   0   -2.10    3.40
  -4   7   0    3.00    4.40
  -4   7   0    0.80    5.20
   3  -7   0   78.99   11.60
   3  -7   0   90.59   11.90
   3  -7   0   67.69   10.30
  -3   7   0   82.89    9.30
  -3   7   0   82.29    9.10
  -3   7   0   83.19   11.10
  -3   7   0   80.79   12.80
   2  -7   0   55.79   10.20
   2  -7   0   58.79    8.60
   2  -7   0   62.99   10.90
   2  -7   0   52.59    8.90
  -2   7   0   63.09    7.20
  -2   7   0   50.59    9.60
  -2   7   0   46.90    7.10
  -2   7   0   51.39    7.90
   1  -7   0   -1.40    2.70
   1  -7   0    5.00    3.80
  -1   7   0    5.70    3.30
  -1   7   0    5.90    3.00
  -1   7   0    1.80    2.40
  -1   7   0    4.80    4.00
   0  -7   0   14.70    5.40
   0  -7   0   12.20    3.80
   0  -7   0   16.40    4.40
   0  -7   0    9.00    4.10
   0   7   0    7.10    3.20
   0   7   0    8.20    4.60
  -1  -7   0   62.99    6.90
  -1  -7   0   56.59    9.40
  -1  -7   0   73.49    6.60
  -1  -7   0   66.49    8.30
   1   7   0   58.09    6.20
  -2  -7   0   80.79    6.80
  -2  -7   0   82.59   11.50
  -2  -7   0   71.49    7.20
   2   7   0   96.29    6.70
  -3  -7   0   -3.80    2.40
  -3  -7   0   -2.30    3.50
  -4  -7   0   -2.20    3.30
  -4  -7   0   -1.10    4.20
  -5  -7   0   -7.50    2.90
  -5  -7   0    0.70    5.20
  -5  -7   0    0.60    4.30
  -6  -7   0    8.00    6.30
  -6  -7   0    2.30    5.50
  -6  -7   0    2.00    3.60
  -7  -7   0   -2.80    4.20
  -7  -7   0  -12.80    6.90
  -8  -7   0    4.50    6.30
  -8  -7   0   -9.20    9.10
   8  -6   1    3.10    6.30
   8  -6   1    3.40    6.80
  -8   6  -1   14.60    9.20
  -8   6  -1    4.10   10.00
  -8   6  -1   -3.40   11.40
   7  -6   1   -2.30    5.70
   7  -6   1   11.60   14.00
   7  -6   1   -4.70    4.50
  -7   6  -1    1.80    6.40
  -7   6  -1   -8.50    7.90
  -7   6  -1  -11.30    6.90
   6  -6   1    1.60    3.80
   6  -6   1   -0.60    4.00
   6  -6   1    2.80    6.20
  -6   6  -1    2.90    4.70
  -6   6  -1   -4.20    6.40
  -6   6  -1    3.80    5.50
  -6   6  -1   -1.90    7.60
  -6   6  -1    7.40    5.40
   5  -6   1   11.50    5.20
   5  -6   1    2.50    4.50
  -5   6  -1    0.40    5.80
  -5   6  -1    5.70    4.70
  -5   6  -1    4.00    5.70
   4  -6   1    3.50    3.10
   4  -6   1    6.00    4.50
  -4   6  -1    3.90    3.20
  -4   6  -1    1.40    4.20
  -4   6  -1    1.00    4.70
  -4   6  -1    0.10    3.70
  -4   6  -1    4.60    3.50
   3  -6   1   18.10    5.40
   3  -6   1   36.60    6.70
   3  -6   1   30.80    6.40
  -3   6  -1   19.00    4.00
  -3   6  -1   20.80    6.10
  -3   6  -1   19.90    5.60
  -3   6  -1   19.50    5.10
  -3   6  -1   27.60    5.90
   2  -6   1    3.80    4.00
   2  -6   1    4.40    3.00
   2  -6   1    6.80    4.30
   2  -6   1    4.50    3.00
  -2   6  -1    6.70    3.00
  -2   6  -1    5.30    4.30
  -2   6  -1    8.80    3.90
  -2   6  -1    7.20    3.40
   1  -6   1   -0.70    2.40
   1  -6   1    5.70    2.70
   1  -6   1   -0.40    2.40
   1  -6   1    3.60    2.40
  -1   6  -1    1.60    4.90
  -1   6  -1    0.70    2.20
  -1   6  -1    1.60    1.90
  -1   6  -1    2.40    2.10
   0  -6   1    1.80    2.10
   0  -6   1   -0.10    1.80
   0  -6   1    2.00    2.20
   0  -6   1    1.70    3.00
   0   6  -1   -0.50    1.70
   0   6  -1   -3.20    3.10
  -1  -6   1   10.70    3.10
  -1  -6   1    8.00    3.30
  -1  -6   1   16.50    3.30
  -1  -6   1   10.70    4.30
   1   6  -1   11.40    4.40
   1   6  -1   13.20    3.00
  -2  -6   1   14.80    5.00
  -2  -6   1   18.10    3.70
   2   6  -1   12.60    2.60
  -3  -6   1    2.80    2.70
  -3  -6   1   12.80    4.70
  -3  -6   1    1.90    2.20
  -4  -6   1   42.00    5.60
  -4  -6   1   32.70    6.70
  -4  -6   1   33.30    6.40
  -5  -6   1    3.70    4.20
  -5  -6   1    6.70    4.80
  -5  -6   1    6.70    3.10
  -6  -6   1   -2.00    2.80
  -6  -6   1   -2.20    4.50
  -7  -6   1    1.20    3.50
  -7  -6   1    2.80    6.50
  -8  -6   1  -20.30    8.10
  -8  -6   1   -4.60    4.20
   8  -5   2    3.10    5.70
   8  -5   2    0.90    5.30
  -8   5  -2   24.50    8.30
  -8   5  -2   25.90    9.10
  -8   5  -2  -16.10    9.10
   7  -5   2    8.20    7.10
   7  -5   2   -3.00    3.90
   7  -5   2    2.10    4.80
  -7   5  -2    4.60    6.90
  -7   5  -2    3.30    5.90
  -7   5  -2    0.70    4.30
  -7   5  -2    4.40    6.80
  -7   5  -2    5.10    6.70
   6  -5   2   35.50    7.50
   6  -5   2   27.70    7.20
  -6   5  -2   30.00    7.60
  -6   5  -2   14.20    6.80
  -6   5  -2   28.10    7.00
   5  -5   2    5.60    3.40
   5  -5   2    4.20    4.10
  -5   5  -2    8.20    4.90
  -5   5  -2    0.10    2.40
  -5   5  -2    8.80    5.00
  -5   5  -2    6.10    4.80
  -5   5  -2    5.70    4.50
   4  -5   2   15.40    4.90
   4  -5   2    8.20    4.40
   4  -5   2   12.40    4.20
  -4   5  -2   20.20    5.30
  -4   5  -2    5.00    3.90
  -4   5  -2    8.30    4.50
  -4   5  -2    7.00    3.40
   3  -5   2   44.10    7.30
   3  -5   2   38.60    6.70
   3  -5   2   48.50    7.40
  -3   5  -2   42.80    6.30
  -3   5  -2   36.90    6.30
  -3   5  -2   41.90    5.60
  -3   5  -2   56.19    8.60
  -3   5  -2   43.10    8.40
   2  -5   2    2.30    2.50
   2  -5   2   -1.30    2.10
   2  -5   2    1.50    2.40
  -2   5  -2    0.40    1.40
  -2   5  -2   -0.30    2.00
  -2   5  -2   -4.00    2.80
  -2   5  -2    1.30    2.60
  -2   5  -2   -1.10    2.00
   1  -5   2   13.00    3.40
   1  -5   2   12.80    3.90
   1  -5   2   16.10    4.00
   1  -5   2    6.70    3.00
  -1   5  -2   11.50    3.40
  -1   5  -2    7.10    3.50
  -1   5  -2   17.10    4.10
  -1   5  -2   11.20    3.50
   0  -5   2    5.00    2.90
   0  -5   2    6.60    2.50
   0  -5   2    5.10    2.20
   0  -5   2   10.30    3.20
   0   5  -2   10.30    3.90
   0   5  -2    6.20    2.20
   0   5  -2    3.20    1.90
  -1  -5   2   33.00    4.00
  -1  -5   2   49.30    7.80
  -1  -5   2   34.40    3.90
  -1  -5   2   33.80    4.00
   1   5  -2   33.20    3.40
   1   5  -2   29.90    5.70
  -2  -5   2   17.00    3.10
  -2  -5   2   11.30    3.80
   2   5  -2    8.60    3.60
  -3  -5   2   19.80    4.70
  -3  -5   2   23.20    3.50
  -4  -5   2   57.29    7.70
  -4  -5   2   37.90    4.30
  -5  -5   2   -2.30    3.60
  -5  -5   2   -1.80    1.80
  -6  -5   2   -8.50    4.30
  -6  -5   2   -2.90    2.20
  -7  -5   2   11.50    7.30
  -8  -5   2   17.90    9.10
  -9  -5   2    4.10    6.50
  -9  -5   2  -15.50    7.00
  -9  -5   2   21.90   11.00
   9  -4   3    7.10    6.30
   9  -4   3   11.00   11.30
  -9   4  -3    2.00    9.20
  -9   4  -3   -3.60    8.90
   8  -4   3    5.30    5.50
   8  -4   3    4.70    5.40
   8  -4   3    4.80    7.70
  -8   4  -3   -6.90    6.50
  -8   4  -3    8.00    8.40
  -8   4  -3    1.90    6.70
   7  -4   3   -4.60    3.70
   7  -4   3    0.90    3.70
  -7   4  -3   -3.70    6.60
  -7   4  -3    8.10    6.30
  -7   4  -3    4.00    3.90
  -7   4  -3    1.60    6.70
  -7   4  -3    5.80    5.50
   6  -4   3  156.38   12.40
   6  -4   3  144.69   12.40
   6  -4   3  129.89   13.10
  -6   4  -3  158.98   14.70
  -6   4  -3  171.78   14.10
   5  -4   3   65.39    9.30
   5  -4   3   52.19    8.00
   5  -4   3   56.79    8.70
  -5   4  -3   58.39    9.80
  -5   4  -3   38.60    8.00
  -5   4  -3   57.79    9.10
  -5   4  -3   65.49    8.80
   4  -4   3  159.48   11.80
   4  -4   3  166.98   11.70
   4  -4   3  156.38   11.10
  -4   4  -3  169.88   12.70
  -4   4  -3  126.69   11.60
  -4   4  -3  158.88   11.80
  -4   4  -3  148.29   12.20
  -4   4  -3  156.98   11.30
   3  -4   3   -0.60    1.70
   3  -4   3   -2.00    1.90
   3  -4   3    3.70    2.60
  -3   4  -3    1.00    1.90
  -3   4  -3   -1.10    2.20
  -3   4  -3    3.40    2.90
  -3   4  -3    0.90    2.70
  -3   4  -3   -1.30    2.40
   2  -4   3   12.70    3.60
   2  -4   3   11.40    3.40
   2  -4   3    8.90    3.10
  -2   4  -3   11.80    4.70
  -2   4  -3   15.30    3.90
  -2   4  -3    9.50    3.00
  -2   4  -3   10.70    3.80
  -2   4  -3   11.80    2.60
   1  -4   3    9.10    2.70
   1  -4   3    6.70    2.00
   1  -4   3    3.40    2.10
   1  -4   3    9.50    3.00
  -1   4  -3    7.30    2.50
  -1   4  -3    6.20    2.00
  -1   4  -3    7.70    2.80
  -1   4  -3   11.20    3.90
   0  -4   3    0.40    1.60
   0  -4   3   -0.20    1.20
   0  -4   3    1.40    1.50
   0  -4   3    0.40    1.30
   0   4  -3    0.40    1.40
   0   4  -3    1.70    2.20
   0   4  -3    0.50    1.30
   0   4  -3    1.20    1.30
  -1  -4   3   48.60    4.20
  -1  -4   3   54.19    8.30
  -1  -4   3   47.20    4.10
  -1  -4   3   39.80    3.50
   1   4  -3   40.40    3.10
   1   4  -3   42.20    6.10
  -2  -4   3   44.90    5.40
   2   4  -3   34.10    5.40
  -3  -4   3   26.10    4.60
  -3  -4   3   26.40    2.70
   3   4  -3   19.40    3.90
  -4  -4   3   35.30    5.30
  -4  -4   3   40.30    3.60
  -7  -4   3   -0.60    5.30
  -7  -4   3    5.70    3.90
  -8  -4   3    8.40    5.60
  -8  -4   3    1.60    4.60
  -8  -4   3   -1.90    6.50
  -8  -4   3   -3.10    7.10
  -9  -4   3  -19.20   10.20
  -9  -4   3    3.90   11.20
  -9  -4   3   -4.70    5.90
  -9  -4   3   14.00    8.90
   9  -3   4   -2.70    9.30
   9  -3   4    4.90    5.20
  -9   3  -4   10.00    9.60
  -9   3  -4   -1.50    8.50
   8  -3   4    8.60    4.80
  -8   3  -4   -5.50    7.90
  -8   3  -4   11.50    6.10
  -8   3  -4    7.50    7.20
  -8   3  -4   -7.90    6.80
   7  -3   4   53.69    8.90
   7  -3   4   34.10    7.40
   7  -3   4   36.20    7.10
  -7   3  -4   25.50    6.80
  -7   3  -4   27.90    7.40
  -7   3  -4   33.00    9.40
  -7   3  -4   30.80   10.10
   6  -3   4    4.20    3.50
   6  -3   4    1.20    3.10
   6  -3   4    3.20    3.60
  -6   3  -4    4.70    5.10
  -6   3  -4    5.20    4.10
  -6   3  -4   -0.10    4.70
  -6   3  -4    2.50    4.00
   5  -3   4    8.00    3.20
   5  -3   4   12.90    4.60
   5  -3   4    7.90    3.30
  -5   3  -4    7.70    4.20
  -5   3  -4    8.00    4.00
  -5   3  -4   11.30    4.00
  -5   3  -4    0.10    3.00
   4  -3   4  135.29   10.00
   4  -3   4  126.39    9.40
   4  -3   4  117.19    9.20
  -4   3  -4  123.59   10.40
  -4   3  -4  112.39   10.20
  -4   3  -4  128.99   10.60
  -4   3  -4  119.79   10.20
  -4   3  -4  113.19    9.10
   3  -3   4   24.20    4.60
   3  -3   4   21.80    4.80
   3  -3   4   22.20    4.90
  -3   3  -4   23.90    5.00
  -3   3  -4   25.50    5.20
  -3   3  -4   25.30    4.60
  -3   3  -4   23.10    4.70
   2  -3   4  808.62   30.20
   2  -3   4  798.92   30.50
   2  -3   4  804.62   29.80
   2  -3   4  785.62   30.90
  -2   3  -4  806.32   29.00
  -2   3  -4  783.02   30.60
  -2   3  -4  798.12   30.80
  -2   3  -4  798.72   31.80
  -2   3  -4  811.12   29.60
   1  -3   4   57.59    4.80
   1  -3   4   57.59    5.20
   1  -3   4   51.99    4.40
  -1   3  -4   51.99    4.80
  -1   3  -4   48.70    4.90
  -1   3  -4   63.99    6.20
  -1   3  -4   59.89    4.60
  -1   3  -4   55.89    4.50
   0  -3   4   13.20    2.40
   0  -3   4    8.80    2.20
   0  -3   4   11.60    2.10
   0  -3   4    6.90    2.40
   0   3  -4    9.70    1.90
   0   3  -4    9.30    2.20
   0   3  -4   16.90    2.50
   0   3  -4    8.90    2.20
   0   3  -4    6.50    2.40
  -1  -3   4   36.90    3.20
  -1  -3   4   35.80    4.10
  -1  -3   4   37.20    3.30
  -1  -3   4   33.00    4.60
   1   3  -4   26.30    4.30
  -2  -3   4   24.40    3.80
  -2  -3   4   27.30    2.60
  -2  -3   4   24.30    2.80
   2   3  -4   16.30    3.60
  -3  -3   4   10.60    2.70
   3   3  -4   18.50    3.50
  -4  -3   4   21.40    3.40
  -5  -3   4   62.39    4.90
  -5  -3   4   71.49    6.00
  -6  -3   4   94.29    7.10
  -6  -3   4   80.69    7.60
  -6  -3   4   77.69    8.50
  -7  -3   4    5.40    4.30
  -7  -3   4   -2.70    3.80
  -7  -3   4   -3.50    3.90
  -8  -3   4   -0.10    5.20
  -8  -3   4    3.40    5.60
  -8  -3   4   -7.40    6.40
  -8  -3   4  -16.40    6.40
  -9  -3   4   13.90   11.00
  -9  -3   4    9.60    6.30
   9  -2   5    1.00    4.70
   9  -2   5    9.60    8.10
  -9   2  -5   19.00    9.70
  -9   2  -5   15.50    8.20
   8  -2   5    2.40    5.70
   8  -2   5   -3.10    3.50
  -8   2  -5   -2.10    4.70
  -8   2  -5   -5.90    6.50
  -8   2  -5    7.00    7.00
  -8   2  -5    1.50    5.30
  -8   2  -5    1.10    6.20
   7  -2   5    2.70    3.20
   7  -2   5    5.70    5.00
  -7   2  -5   -7.10    4.20
  -7   2  -5    0.80    4.40
  -7   2  -5    2.20    5.10
  -7   2  -5    5.70    5.80
   6  -2   5    5.20    4.00
   6  -2   5    0.70    2.60
   6  -2   5    2.50    3.70
  -6   2  -5    3.90    4.40
  -6   2  -5   -2.30    3.40
  -6   2  -5    5.00    3.80
  -6   2  -5    5.40    4.20
   5  -2   5   47.80    6.80
   5  -2   5   37.60    6.60
   5  -2   5   36.50    5.90
  -5   2  -5   32.20    7.00
  -5   2  -5   40.10    6.30
  -5   2  -5   32.00    5.90
  -5   2  -5   29.30    6.20
   4  -2   5   33.10    5.40
   4  -2   5   36.30    5.80
   4  -2   5   35.50    5.90
  -4   2  -5   30.70    5.40
  -4   2  -5   28.80    5.20
  -4   2  -5   33.30    5.40
  -4   2  -5   33.00    5.70
   3  -2   5  192.28   12.10
   3  -2   5  203.28   11.00
   3  -2   5  186.48   11.00
   3  -2   5  202.48   11.60
  -3   2  -5  193.08   11.00
  -3   2  -5  192.38   11.60
  -3   2  -5  199.48   11.70
  -3   2  -5  181.48   11.30
   2  -2   5   30.20    4.60
   2  -2   5   22.50    4.60
   2  -2   5   39.50    5.20
   2  -2   5   26.50    4.10
  -2   2  -5   30.10    4.70
  -2   2  -5   22.30    4.00
  -2   2  -5   34.70    5.40
  -2   2  -5   34.40    4.20
   1  -2   5   42.90    4.20
   1  -2   5   38.80    4.30
   1  -2   5   49.60    4.30
   1  -2   5   45.50    4.10
  -1   2  -5   51.09    4.50
  -1   2  -5   51.59    5.00
  -1   2  -5   54.29    4.50
   0  -2   5  632.14   23.40
   0  -2   5  616.14   22.60
   0  -2   5  627.24   24.00
   0   2  -5  641.04   23.00
   0   2  -5  657.73   22.60
   0   2  -5  643.84   24.50
   0   2  -5  641.04   23.90
  -1  -2   5  124.59    7.80
  -1  -2   5  122.59    6.30
  -1  -2   5  114.89    6.00
  -1  -2   5  122.09    7.00
   1   2  -5  117.49    6.00
   1   2  -5  108.69    7.00
   1   2  -5  116.59    6.00
  -2  -2   5   97.49    5.30
  -2  -2   5  105.39    6.10
  -2  -2   5  106.59    6.00
   2   2  -5  102.59    6.50
  -3  -2   5  120.49    6.50
  -3  -2   5  144.79    7.50
  -3  -2   5  131.29    6.40
  -4  -2   5   65.69    4.80
  -4  -2   5   70.49    5.90
  -4  -2   5   75.39    5.80
  -5  -2   5    0.90    1.90
  -5  -2   5    3.60    2.50
  -5  -2   5   -1.50    2.30
  -6  -2   5    0.90    2.70
  -6  -2   5    4.70    3.70
  -6  -2   5    1.60    3.30
  -7  -2   5   11.00    4.50
  -7  -2   5    1.10    4.10
  -7  -2   5   -4.50    4.00
  -8  -2   5  -15.40    5.80
  -8  -2   5   16.40    8.00
  -8  -2   5   -7.70    4.30
  -9  -2   5   -0.50    9.90
  -9  -2   5   11.60    8.70
  -9  -2   5   15.70   10.30
  -9  -2   5   -9.00    5.40
  -9   1  -6   -1.70    7.00
  -9   1  -6   -4.70    7.40
   8  -1   6    3.90    5.30
   8  -1   6   11.60    3.70
  -8   1  -6    6.30    8.40
  -8   1  -6   14.40    6.10
  -8   1  -6   10.30    6.90
   7  -1   6    0.90    2.80
  -7   1  -6   10.70    5.00
  -7   1  -6    1.20    4.80
  -7   1  -6    9.20    4.60
  -7   1  -6    2.90    4.70
   6  -1   6   30.00    4.90
   6  -1   6   18.20    4.70
  -6   1  -6   19.80    5.00
  -6   1  -6   19.70    5.10
  -6   1  -6   28.20    6.60
  -6   1  -6   13.80    5.40
   5  -1   6   11.40    3.10
   5  -1   6   11.40    3.60
  -5   1  -6   17.30    5.30
  -5   1  -6   10.00    3.30
  -5   1  -6    4.20    2.90
   4  -1   6    6.20    2.20
   4  -1   6    1.30    2.20
   4  -1   6    5.30    2.80
   4  -1   6    3.60    2.90
  -4   1  -6    3.70    2.50
  -4   1  -6    4.00    2.70
  -4   1  -6    3.10    2.40
  -4   1  -6    2.20    2.00
   3  -1   6   76.29    7.40
   3  -1   6   76.69    5.80
   3  -1   6   84.59    7.50
   3  -1   6   64.79    5.80
  -3   1  -6   74.19    6.20
  -3   1  -6   73.49    6.40
  -3   1  -6   70.09    6.30
  -3   1  -6   73.69    7.10
   2  -1   6  174.88    9.10
   2  -1   6  177.98   10.30
   2  -1   6  157.88   10.10
   2  -1   6  178.08    8.90
  -2   1  -6  172.08    9.30
  -2   1  -6  175.28   10.10
  -2   1  -6  174.08    9.80
  -2   1  -6  170.88    8.90
   1  -1   6    5.40    1.70
   1  -1   6    9.10    2.30
   1  -1   6    7.20    2.40
   1  -1   6    3.50    1.60
  -1   1  -6    2.90    1.50
  -1   1  -6    3.90    1.90
  -1   1  -6    1.90    1.30
  -1   1  -6    6.70    1.80
   0  -1   6  225.88    9.90
   0  -1   6  230.98   11.40
   0  -1   6  241.08   11.50
   0   1  -6  242.18   12.00
   0   1  -6  232.48   10.30
   0   1  -6  230.38   10.90
   0   1  -6  234.58   10.10
  -1  -1   6   20.70    2.30
  -1  -1   6   19.10    3.20
  -1  -1   6   27.70    2.90
  -1  -1   6   16.50    3.40
   1   1  -6   21.30    2.40
   1   1  -6   25.80    3.00
   1   1  -6   19.70    2.80
  -2  -1   6  129.29    6.80
  -2  -1   6  135.09    7.60
  -2  -1   6  132.09    6.70
   2   1  -6  135.19    6.60
   2   1  -6  145.39    7.60
   2   1  -6  142.29    7.10
   2   1  -6  146.19    6.60
  -3  -1   6  115.79    7.20
  -3  -1   6  104.39    6.30
  -3  -1   6  109.89    6.20
   3   1  -6   95.69    5.40
   3   1  -6  115.19    6.80
  -4  -1   6  199.18   11.00
  -4  -1   6  186.08   10.40
  -4  -1   6  179.48    9.60
   4   1  -6  196.98    8.40
   4   1  -6  192.38    9.70
  -5  -1   6   25.80    4.70
  -5  -1   6   26.20    4.60
  -5  -1   6   34.60    5.60
  -6  -1   6    4.20    3.10
  -7  -1   6   -1.40    3.80
  -7  -1   6    6.80    4.40
  -7  -1   6   10.00    4.70
  -8  -1   6   -8.20    6.80
  -8  -1   6   -0.80    6.10
  -8  -1   6    2.20    3.70
  -9  -1   6    1.20    6.20
  -9  -1   6   -0.50    8.90
  -9  -1   6  -16.60    9.40
  -9   0  -7    9.50    8.60
  -9   0  -7   -3.10    6.90
  -8   0  -7    5.60    5.00
  -8   0  -7   -1.10    6.00
  -8   0  -7   22.50    7.40
  -8   0  -7   -5.90    5.80
   7   0   7    0.80    2.20
   7   0   7   -6.00    3.20
  -7   0  -7    4.90    4.10
  -7   0  -7   -3.90    4.00
  -7   0  -7    7.20    4.00
  -7   0  -7   -0.10    5.50
   6   0   7   23.70    3.90
   6   0   7   26.60    5.00
  -6   0  -7   25.00    5.50
  -6   0  -7   16.00    4.60
  -6   0  -7   25.80    5.70
  -6   0  -7   28.50    7.20
   5   0   7   20.50    4.10
   5   0   7   13.60    5.40
   5   0   7   27.30    4.10
  -5   0  -7   19.70    4.40
  -5   0  -7   12.10    3.90
  -5   0  -7   14.60    3.90
  -5   0  -7   19.70    5.70
   4   0   7   13.30    2.70
   4   0   7   11.10    3.10
   4   0   7   11.90    4.40
  -4   0  -7   12.10    3.70
  -4   0  -7    9.80    2.90
  -4   0  -7   12.30    3.60
  -4   0  -7   10.60    3.20
   3   0   7   52.39    4.40
   3   0   7   56.19    6.50
   3   0   7   51.49    4.90
  -3   0  -7   48.80    5.00
  -3   0  -7   53.89    6.30
  -3   0  -7   60.29    5.90
  -3   0  -7   51.99    5.00
   2   0   7   31.30    3.10
   2   0   7   32.40    3.50
   2   0   7   31.60    4.80
  -2   0  -7   20.20    3.00
  -2   0  -7   22.40    3.30
  -2   0  -7   25.90    4.20
  -2   0  -7   28.50    5.20
   1   0   7   12.00    2.70
   1   0   7   12.90    2.20
   1   0   7   11.40    2.20
  -1   0  -7   13.80    2.30
  -1   0  -7   10.00    2.80
  -1   0  -7   14.90    3.50
  -1   0  -7    6.70    1.90
   0   0   7   98.59    7.00
   0   0   7   85.89    5.20
   0   0   7   92.39    5.70
   0   0  -7   97.89    5.00
   0   0  -7   88.39    5.80
   0   0  -7   94.89    6.90
   0   0  -7   89.49    7.20
  -1   0   7  140.79    6.30
  -1   0   7  128.79    9.00
  -1   0   7  133.69    6.80
  -1   0   7  132.29    7.40
   1   0  -7  133.39    6.70
   1   0  -7  136.39    8.10
   1   0  -7  128.59    6.60
   1   0  -7  142.39    7.70
  -2   0   7    5.80    2.10
  -2   0   7    8.30    1.90
  -2   0   7    5.50    1.80
   2   0  -7    6.40    2.10
   2   0  -7    9.10    2.40
   2   0  -7    6.80    2.40
   2   0  -7    5.40    1.60
  -3   0   7    5.20    2.30
  -3   0   7    3.80    1.80
  -3   0   7    5.40    1.90
   3   0  -7    0.00    1.70
   3   0  -7    1.90    1.30
   3   0  -7    6.70    2.40
  -4   0   7   11.70    3.30
  -4   0   7   15.20    3.90
  -4   0   7   13.20    3.40
   4   0  -7    9.80    3.20
   4   0  -7    7.40    2.00
  -5   0   7    2.70    3.40
  -5   0   7   10.60    3.40
  -5   0   7   16.80    4.10
   5   0  -7   11.90    3.60
   5   0  -7   11.20    2.70
  -6   0   7   24.70    5.90
  -6   0   7   40.00    6.70
   6   0  -7   34.30    4.50
   6   0  -7   37.50    5.80
  -7   0   7    2.50    4.90
  -7   0   7   -6.30    4.20
  -7   0   7   -0.50    3.20
  -8   0   7    3.70    6.40
  -8   0   7   -3.00    3.40
  -8   0   7   -3.10    6.40
  -9   0   7   -2.10    8.90
  -9   0   7    4.90    6.00
  -9  -1  -8   11.70    9.00
  -9  -1  -8   -1.00    8.30
  -9  -1  -8   -1.10    7.20
  -8  -1  -8   -9.00    6.30
  -8  -1  -8    2.80    5.60
  -8  -1  -8    6.80    6.30
  -8  -1  -8    4.70    5.10
  -7  -1  -8    8.50    4.30
  -7  -1  -8   -3.40    4.60
  -7  -1  -8   -4.30    4.00
  -6  -1  -8   26.00    5.50
  -6  -1  -8   26.00    5.50
  -6  -1  -8   26.20    5.10
  -6  -1  -8   26.30    7.20
   5   1   8   25.40    3.90
   5   1   8   24.30    3.20
   5   1   8   14.90    6.20
  -5  -1  -8   30.00    5.80
  -5  -1  -8   23.60    4.50
  -5  -1  -8   20.60    5.40
  -5  -1  -8   20.20    4.50
   4   1   8   85.49    9.50
   4   1   8   79.89    6.00
   4   1   8   75.39    5.00
  -4  -1  -8   82.39    8.80
  -4  -1  -8   71.99    6.30
  -4  -1  -8   77.59    6.40
  -4  -1  -8   68.49    7.40
   3   1   8   81.59    6.10
   3   1   8   84.19    5.30
   3   1   8   91.29    8.70
  -3  -1  -8   81.69    6.10
  -3  -1  -8   82.09    7.90
  -3  -1  -8   91.99    6.30
  -3  -1  -8  104.49    8.70
   2   1   8 1121.09   36.30
   2   1   8 1033.50   37.00
   2   1   8 1125.79   40.50
  -2  -1  -8 1082.29   37.60
  -2  -1  -8 1090.59   37.10
  -2  -1  -8 1079.09   40.30
   1   1   8  741.23   26.60
   1   1   8  833.32   30.10
  -1  -1  -8  762.42   27.70
  -1  -1  -8  762.02   27.30
  -1  -1  -8  756.92   30.20
  -1  -1  -8  798.82   27.20
   0   1   8  200.98    9.20
   0   1   8  212.08   11.50
   0   1   8  212.28    9.80
   0   1   8  194.38    8.90
   0  -1  -8  189.28   10.00
   0  -1  -8  184.78   11.70
   0  -1  -8  206.58    9.60
  -1   1   8    0.80    1.20
  -1   1   8   -1.60    1.50
  -1   1   8   -0.60    1.40
  -1   1   8   -0.40    0.90
   1  -1  -8    1.80    1.70
   1  -1  -8    1.50    1.20
   1  -1  -8    2.60    1.70
  -2   1   8   96.19    6.40
  -2   1   8   87.99    6.00
  -2   1   8   90.39    8.50
  -2   1   8   96.39    7.10
   2  -1  -8   77.19    6.60
   2  -1  -8   89.89    5.80
   2  -1  -8   85.39    6.50
  -3   1   8    3.60    1.90
  -3   1   8    0.70    2.30
  -3   1   8    2.10    1.80
   3  -1  -8    1.40    2.40
   3  -1  -8    2.90    1.60
  -4   1   8   40.30    6.10
  -4   1   8   50.99    6.50
  -4   1   8   43.10    6.30
   4  -1  -8   38.30    6.20
   4  -1  -8   38.90    4.50
   4  -1  -8   44.40    6.70
  -5   1   8    0.90    2.60
  -5   1   8    4.90    3.20
  -5   1   8    1.00    3.10
   5  -1  -8    5.10    2.40
   5  -1  -8    6.50    3.50
  -6   1   8   19.50    5.70
  -6   1   8   29.50    6.40
  -6   1   8   20.60    4.90
   6  -1  -8   26.70    6.00
   6  -1  -8   26.00    4.30
  -7   1   8    6.80    6.10
  -7   1   8    2.10    3.50
   7  -1  -8   -2.10    3.60
   7  -1  -8    0.90    3.20
  -8   1   8    0.40    6.30
  -8   1   8   -2.40    7.30
  -8   1   8    8.50    4.50
   8  -1  -8    5.60    4.50
   8  -1  -8   -6.30    4.20
  -9   1   8  -11.40    9.00
  -9  -2  -9    6.20    8.60
  -9  -2  -9   -3.70    6.80
  -8  -2  -9   -0.10    5.10
  -8  -2  -9   -2.10    6.20
  -8  -2  -9    5.30    6.60
  -7  -2  -9   21.60    5.60
  -7  -2  -9   25.70    6.40
  -7  -2  -9   28.60    6.50
  -7  -2  -9   16.40    6.70
  -6  -2  -9    6.50    4.60
  -6  -2  -9   11.90    6.80
  -6  -2  -9   -0.10    2.80
  -6  -2  -9    0.40    3.20
   5   2   9   -0.60    3.90
  -5  -2  -9   -3.90    2.80
  -5  -2  -9    7.80    3.00
  -5  -2  -9   -0.60    2.00
  -5  -2  -9    1.20    3.30
  -4  -2  -9    2.80    2.10
  -4  -2  -9    5.60    3.40
  -4  -2  -9    2.50    1.90
   3   2   9   46.40    7.10
   3   2   9   56.79    4.00
   3   2   9   49.10    4.50
  -3  -2  -9   53.79    5.00
  -3  -2  -9   55.59    7.30
  -3  -2  -9   54.99    4.70
   2   2   9  750.62   30.00
   2   2   9  739.33   25.60
   2   2   9  697.03   25.90
  -2  -2  -9  731.43   28.10
  -2  -2  -9  749.73   26.20
  -2  -2  -9  704.23   29.80
  -2  -2  -9  738.63   27.40
   1   2   9   70.99    6.80
   1   2   9   75.29    5.50
   1   2   9   79.69    5.20
  -1  -2  -9   77.89    6.00
  -1  -2  -9   69.89    7.40
  -1  -2  -9   79.49    5.30
  -1  -2  -9   68.19    7.30
   0   2   9  100.49    6.30
   0   2   9   92.29    7.70
   0   2   9   99.19    6.60
   0  -2  -9   83.69    8.00
   0  -2  -9  100.69    7.00
   0  -2  -9   99.99    6.10
   0  -2  -9   87.19    8.40
  -1   2   9    3.10    2.00
  -1   2   9    7.00    2.40
  -1   2   9    3.20    1.80
  -1   2   9    4.50    2.50
   1  -2  -9    6.20    2.90
   1  -2  -9    0.90    1.70
   1  -2  -9    3.40    1.60
  -2   2   9  153.38    9.40
  -2   2   9  149.49    9.20
  -2   2   9  143.09   11.40
  -2   2   9  151.68    9.70
   2  -2  -9  150.18    8.60
   2  -2  -9  145.29    9.80
   2  -2  -9  144.79    9.70
  -3   2   9   -2.30    1.90
  -3   2   9   -0.10    1.80
  -3   2   9    2.00    2.10
   3  -2  -9    3.40    2.30
   3  -2  -9   -0.50    1.90
   3  -2  -9    1.00    1.60
  -4   2   9   77.59    8.00
  -4   2   9   65.79    7.40
  -4   2   9   66.49    7.00
   4  -2  -9   79.39    8.40
   4  -2  -9   67.19    6.20
   4  -2  -9   51.49    7.80
  -5   2   9   -1.10    3.70
  -5   2   9    3.20    2.90
  -5   2   9    3.50    3.50
   5  -2  -9   -0.20    3.20
   5  -2  -9    4.70    2.80
  -6   2   9    2.50    3.00
  -6   2   9    4.00    4.60
  -6   2   9   -5.20    4.00
   6  -2  -9   10.80    3.60
   6  -2  -9    3.80    4.10
  -7   2   9    1.80    2.50
  -7   2   9    0.00    6.90
  -7   2   9    3.60    5.60
   7  -2  -9    0.10    3.80
   7  -2  -9    5.30    5.00
  -8   2   9    3.40    7.40
  -8   2   9    5.70    4.60
   8  -2  -9    3.00    5.10
   8  -2  -9    5.50    5.20
  -9   2   9   -3.40   14.90
   9  -2  -9   -2.10    7.80
   9  -2  -9  -15.60    5.90
  -9  -3 -10   -7.90    7.60
  -9  -3 -10   -1.90    7.10
  -9  -3 -10   -0.50    9.90
  -9  -3 -10  -10.30    9.00
  -8  -3 -10    1.30    5.30
  -8  -3 -10    2.50    7.50
  -8  -3 -10   -2.80    5.50
  -8  -3 -10    2.60    6.50
  -7  -3 -10   12.80    7.10
  -7  -3 -10    8.10    4.80
  -7  -3 -10    4.70    4.10
  -7  -3 -10    3.10    5.00
  -6  -3 -10   11.20    6.20
  -6  -3 -10   12.10    5.50
  -6  -3 -10   -6.20    3.00
  -6  -3 -10    3.40    3.20
   5   3  10    1.50    4.60
  -5  -3 -10    9.80    4.40
  -5  -3 -10    2.20    2.70
  -5  -3 -10    8.90    3.10
   4   3  10    0.90    3.10
  -4  -3 -10    2.50    3.60
  -4  -3 -10    4.00    2.50
  -4  -3 -10   -0.90    2.00
  -4  -3 -10    2.60    1.90
   3   3  10   16.60    4.50
  -3  -3 -10   13.80    2.80
  -3  -3 -10   21.60    4.50
  -3  -3 -10   16.10    4.70
  -3  -3 -10   14.10    3.10
   2   3  10   -2.40    1.90
   2   3  10    0.20    1.30
   2   3  10   -1.70    1.20
  -2  -3 -10    1.80    1.80
  -2  -3 -10    0.50    2.60
  -2  -3 -10   -3.00    1.40
  -2  -3 -10   -1.10    1.30
   1   3  10    6.60    2.90
   1   3  10    7.10    2.60
   1   3  10    7.20    2.30
   1   3  10    9.40    2.40
  -1  -3 -10    1.60    2.10
  -1  -3 -10    6.00    3.30
  -1  -3 -10    7.20    2.10
  -1  -3 -10    7.20    2.40
   0   3  10    6.50    2.40
   0   3  10    5.10    2.30
   0   3  10    1.90    1.70
   0   3  10    4.30    2.70
   0  -3 -10    6.50    2.70
   0  -3 -10    5.50    2.40
   0  -3 -10    3.50    1.60
   0  -3 -10    3.80    2.90
  -1   3  10   74.49    6.30
  -1   3  10   67.99    7.50
  -1   3  10   66.79    6.20
  -1   3  10   55.19    5.90
   1  -3 -10   83.29    7.20
   1  -3 -10   61.09    6.30
   1  -3 -10   67.19    5.50
  -2   3  10  130.89    9.30
  -2   3  10  124.39    8.90
  -2   3  10  121.29   10.70
  -2   3  10  115.29    8.90
   2  -3 -10  120.69    8.10
   2  -3 -10  118.19    9.40
   2  -3 -10   98.19    8.90
  -3   3  10   11.60    3.50
  -3   3  10   14.90    4.90
  -3   3  10    3.20    3.30
  -3   3  10    4.00    2.50
   3  -3 -10    8.40    4.00
   3  -3 -10   11.50    3.60
   3  -3 -10    8.40    3.60
  -4   3  10    4.50    2.90
  -4   3  10    5.30    3.90
  -4   3  10   16.30    4.60
   4  -3 -10    3.40    3.00
   4  -3 -10    8.40    4.50
   4  -3 -10   10.70    4.70
   4  -3 -10    5.00    3.00
  -5   3  10    2.60    3.80
  -5   3  10    6.50    4.10
  -5   3  10    3.80    3.10
   5  -3 -10    2.70    3.10
   5  -3 -10   -0.20    3.70
   5  -3 -10    7.30    3.80
  -6   3  10    1.70    2.70
  -6   3  10    0.70    5.20
  -6   3  10    1.40    4.90
   6  -3 -10   -1.90    3.20
   6  -3 -10   -0.70    4.90
  -7   3  10   10.10    7.10
  -7   3  10   11.20    6.90
  -7   3  10   10.10    6.70
   7  -3 -10    5.70    5.70
  -8   3  10   -2.80    7.40
   8  -3 -10    5.30    6.40
   8  -3 -10    7.30    6.40
  -8  -4 -11   -2.30    6.60
  -8  -4 -11    0.10    5.60
  -8  -4 -11   10.20    6.80
  -8  -4 -11   -1.60    7.60
  -8  -4 -11   -0.50    5.20
  -7  -4 -11   12.40    6.40
  -7  -4 -11    2.80    5.70
  -7  -4 -11    4.30    4.50
  -7  -4 -11   -2.40    3.70
  -7  -4 -11    2.60    4.40
  -6  -4 -11   16.00    5.80
  -6  -4 -11   21.50    6.70
  -6  -4 -11   28.30    5.10
  -6  -4 -11   28.90    6.30
   5   4  11   11.40    6.20
  -5  -4 -11   28.20    5.60
  -5  -4 -11   11.50    3.70
  -5  -4 -11   22.40    7.00
  -5  -4 -11    2.60    3.10
   4   4  11   11.40    5.10
  -4  -4 -11   12.90    4.10
  -4  -4 -11    8.70    4.40
  -4  -4 -11    9.60    3.20
  -4  -4 -11   12.10    2.80
   3   4  11   17.70    6.30
  -3  -4 -11   18.00    3.70
  -3  -4 -11   21.20    4.50
  -3  -4 -11   18.00    5.20
  -3  -4 -11   24.70    3.70
   2   4  11   21.60    5.10
   2   4  11   18.60    3.00
   2   4  11   25.10    3.80
  -2  -4 -11   12.70    2.80
  -2  -4 -11   15.10    4.70
  -2  -4 -11   17.20    4.50
  -2  -4 -11   21.10    4.30
   1   4  11   38.20    5.20
   1   4  11   39.90    4.60
   1   4  11   39.10    4.60
   1   4  11   31.30    5.50
  -1  -4 -11   27.60    4.90
  -1  -4 -11   36.20    6.40
  -1  -4 -11   42.10    4.50
  -1  -4 -11   36.80    6.00
   0   4  11   34.50    5.40
   0   4  11   25.50    4.50
   0   4  11   18.30    3.80
   0   4  11   22.50    5.00
   0  -4 -11   25.70    4.00
   0  -4 -11   34.10    5.80
   0  -4 -11   29.30    6.00
   0  -4 -11   16.80    4.20
  -1   4  11    7.50    3.00
  -1   4  11    4.70    2.70
  -1   4  11    2.00    3.20
  -1   4  11    4.10    2.10
   1  -4 -11    2.00    2.40
   1  -4 -11   -0.30    2.20
   1  -4 -11    2.40    2.00
  -2   4  11    6.40    3.30
  -2   4  11   13.00    4.50
  -2   4  11   15.30    4.10
   2  -4 -11   10.10    3.80
   2  -4 -11    3.90    3.40
   2  -4 -11   13.80    3.70
  -3   4  11   30.00    6.40
  -3   4  11   27.00    5.70
  -3   4  11   24.90    6.50
  -3   4  11   20.50    4.70
   3  -4 -11   31.20    6.70
   3  -4 -11   24.90    4.70
   3  -4 -11   20.00    5.60
  -4   4  11   51.59    8.50
  -4   4  11   39.50    8.40
  -4   4  11   33.30    6.80
  -4   4  11   25.80    5.20
   4  -4 -11   34.20    6.90
   4  -4 -11   46.40    8.20
   4  -4 -11   36.80    7.90
   4  -4 -11   27.00    5.40
  -5   4  11    0.40    2.60
  -5   4  11    3.90    4.90
   5  -4 -11    5.30    4.00
   5  -4 -11   -2.20    4.50
   5  -4 -11    2.50    3.60
  -6   4  11    1.70    5.40
  -6   4  11   -1.20    3.90
  -6   4  11    6.50    6.20
   6  -4 -11    5.80    5.10
   6  -4 -11    4.50    4.50
  -7   4  11   -8.60    3.60
  -7   4  11   -0.40    6.80
   7  -4 -11  -12.00    5.20
   7  -4 -11    1.70    5.70
  -8   4  11   -7.00   10.40
   8  -4 -11    5.20    7.40
  -8  -5 -12    0.50    6.70
  -8  -5 -12  -12.80   11.10
  -8  -5 -12    6.60    9.40
  -8  -5 -12   -0.20    6.20
  -7  -5 -12    8.50    7.90
  -7  -5 -12   -2.70    4.40
  -7  -5 -12   -7.10    6.50
  -7  -5 -12    3.00    4.90
  -7  -5 -12    8.50    4.80
  -6  -5 -12    4.30    4.20
  -6  -5 -12    0.00    3.40
  -6  -5 -12   -9.10    5.00
  -6  -5 -12    3.00    4.10
   5   5  12    4.20    5.70
  -5  -5 -12    6.20    3.40
  -5  -5 -12    9.70    4.40
  -5  -5 -12    9.60    4.70
   4   5  12   41.90    8.80
  -4  -5 -12   40.10    7.00
  -4  -5 -12   44.70    8.60
  -4  -5 -12   29.30    4.60
  -4  -5 -12   28.00    5.00
   3   5  12   -2.90    3.30
  -3  -5 -12    3.10    2.10
  -3  -5 -12   -2.80    3.70
  -3  -5 -12    0.90    2.70
  -3  -5 -12   -2.10    3.40
   2   5  12   66.69    8.90
  -2  -5 -12   80.79    8.30
  -2  -5 -12   68.89    9.70
  -2  -5 -12   59.39    5.60
  -2  -5 -12   61.69    7.00
   1   5  12   14.50    3.90
   1   5  12   19.70    3.70
   1   5  12    6.80    3.40
   1   5  12    7.60    2.30
  -1  -5 -12   10.60    3.80
  -1  -5 -12   17.30    5.20
  -1  -5 -12    7.80    2.70
  -1  -5 -12   19.50    5.70
   0   5  12   -4.90    2.30
   0   5  12    2.90    2.30
   0   5  12    1.80    1.90
   0   5  12    0.70    2.90
   0  -5 -12   -3.30    2.60
   0  -5 -12    3.30    2.30
   0  -5 -12    4.10    3.30
   0  -5 -12    2.60    2.80
  -1   5  12    4.60    3.20
  -1   5  12    0.40    2.70
  -1   5  12    2.60    3.20
  -1   5  12    2.20    2.20
   1  -5 -12    5.80    3.80
   1  -5 -12    6.10    3.40
   1  -5 -12    1.30    2.60
  -2   5  12    6.10    3.60
  -2   5  12    5.20    4.60
  -2   5  12    1.20    2.60
  -2   5  12    8.30    3.80
   2  -5 -12    4.90    3.80
   2  -5 -12    2.80    3.40
   2  -5 -12    2.30    2.80
  -3   5  12    3.70    2.60
  -3   5  12   15.20    4.80
  -3   5  12   13.90    5.70
  -3   5  12   12.10    4.70
   3  -5 -12   21.10    6.60
   3  -5 -12   10.40    5.00
   3  -5 -12    7.90    4.40
  -4   5  12   -3.60    4.60
  -4   5  12   -0.10    2.10
   4  -5 -12   -2.30    4.80
   4  -5 -12    4.60    7.90
   4  -5 -12    2.60    4.70
  -5   5  12    6.10    3.20
  -5   5  12   15.40    6.30
   5  -5 -12    7.00    4.50
   5  -5 -12    6.70    5.20
   5  -5 -12   15.50    6.40
   5  -5 -12    9.90    6.20
  -6   5  12   -0.40    3.40
  -6   5  12    2.00    5.40
  -6   5  12   -4.60    7.80
   6  -5 -12   -7.30    5.20
   6  -5 -12    5.40    7.70
   6  -5 -12    0.90    6.30
   6  -5 -12    9.70    5.80
  -7   5  12   12.70    8.30
   7  -5 -12    8.10    7.60
  -7  -6 -13    1.90    5.30
  -7  -6 -13   -0.90    5.10
  -7  -6 -13    3.40    6.40
  -7  -6 -13   -5.30    8.70
  -6  -6 -13    9.40    5.00
  -6  -6 -13    6.40    4.90
  -6  -6 -13   22.40    8.20
  -5  -6 -13    0.70    3.90
  -5  -6 -13    9.00    3.70
  -5  -6 -13    1.10    6.30
  -5  -6 -13   13.90    5.50
   4   6  13    8.00    5.30
  -4  -6 -13    1.70    4.50
  -4  -6 -13    7.90    3.10
  -4  -6 -13   -1.60    3.30
  -4  -6 -13    1.20    5.00
   3   6  13    3.20    4.40
  -3  -6 -13   -6.90    2.60
  -3  -6 -13   -4.00    3.80
  -3  -6 -13   -2.80    4.10
  -3  -6 -13   -5.20    2.30
   2   6  13   60.49    9.00
  -2  -6 -13   60.79   10.10
  -2  -6 -13   64.49    6.30
  -2  -6 -13   44.10    7.30
   1   6  13    3.30    2.80
   1   6  13    1.50    2.60
  -1  -6 -13    4.20    3.20
  -1  -6 -13    7.00    2.70
  -1  -6 -13    1.50    3.60
  -1  -6 -13    0.70    4.40
   0   6  13   60.49    7.90
   0   6  13   63.19    7.20
   0   6  13   50.59    7.70
   0  -6 -13   49.40    8.70
   0  -6 -13   40.30    6.90
   0  -6 -13   37.30    6.00
  -1   6  13    5.70    3.70
  -1   6  13    3.60    7.40
  -1   6  13    0.80    3.30
   1  -6 -13    4.50    3.80
   1  -6 -13    5.70    3.40
   1  -6 -13    5.00    3.60
  -2   6  13    0.90    4.30
  -2   6  13    2.10    3.90
  -2   6  13    3.90    1.90
  -2   6  13    2.70    3.60
   2  -6 -13    1.50    4.30
   2  -6 -13    0.70    3.70
   2  -6 -13    1.10    3.00
  -3   6  13    9.40    5.30
  -3   6  13    2.10    2.90
  -3   6  13    8.30    5.30
  -3   6  13    7.50    5.20
   3  -6 -13    6.70    5.20
   3  -6 -13   -6.20    4.60
   3  -6 -13    9.30    6.20
  -4   6  13    1.70    5.50
  -4   6  13   -0.50    5.10
  -4   6  13    3.30    6.20
   4  -6 -13   -3.70    4.10
   4  -6 -13   -4.90    4.90
   4  -6 -13   -4.80    5.60
   4  -6 -13    6.20    5.00
  -5   6  13    0.50    3.70
  -5   6  13    0.10    6.60
  -5   6  13   -6.30    5.10
  -5   6  13   -3.40   14.10
   5  -6 -13   -9.30    5.20
   5  -6 -13    5.20    5.20
   5  -6 -13    6.70    6.00
   5  -6 -13   -8.00    6.30
  -6   6  13   -6.90    6.90
  -6   6  13    1.30    9.30
   6  -6 -13   -1.00    7.30
   6  -6 -13   -0.70    6.30
   6  -6 -13    2.50    8.30
  -7   6  13    6.60    8.80
  -7  -7 -14   20.30   10.50
  -7  -7 -14    6.60    6.70
  -7  -7 -14    5.90    6.30
  -7  -7 -14    3.50    7.70
  -6  -7 -14   -0.50    6.10
  -6  -7 -14    2.80    5.00
  -6  -7 -14   -0.80    8.00
  -6  -7 -14   -1.40    4.90
   5   7  14   16.00    8.90
  -5  -7 -14  -14.20    6.50
  -5  -7 -14   -0.10    5.80
  -5  -7 -14    3.80    4.00
  -5  -7 -14    4.20    4.70
   4   7  14    8.10    6.70
  -4  -7 -14   -0.30    3.10
  -4  -7 -14    5.10    4.60
  -4  -7 -14   -3.40    5.30
  -4  -7 -14   -7.30    3.50
   3   7  14    2.20    6.50
  -3  -7 -14   23.40    6.40
  -3  -7 -14   24.10    7.20
  -3  -7 -14    4.70    3.90
  -3  -7 -14   11.10    3.40
   2   7  14   12.10    5.60
  -2  -7 -14    5.50    4.10
  -2  -7 -14   10.30    3.50
  -2  -7 -14   19.90    6.50
  -2  -7 -14   24.70    7.00
   1   7  14    6.20    4.80
  -1  -7 -14    2.40    3.30
  -1  -7 -14   -0.40    3.40
  -1  -7 -14   -4.00    4.50
  -1  -7 -14    2.70    4.90
   0   7  14    5.90    3.90
   0   7  14    5.90    4.20
   0   7  14    8.80    4.50
   0  -7 -14    4.20    4.80
   0  -7 -14   -4.80    3.70
   0  -7 -14    4.90    3.80
  -1   7  14    7.10    4.70
  -1   7  14    8.40    4.90
  -1   7  14   12.20    5.60
   1  -7 -14    3.30    5.30
   1  -7 -14   15.30    6.10
   1  -7 -14   10.40    4.60
  -2   7  14  108.79   12.10
  -2   7  14  100.89   11.80
  -2   7  14   87.99   11.90
   2  -7 -14   76.99   11.30
   2  -7 -14   95.49   13.40
   2  -7 -14   76.69   12.70
   2  -7 -14   89.99   10.00
  -3   7  14  -10.10    5.50
  -3   7  14    7.30    5.60
  -3   7  14    4.80    5.10
  -3   7  14    0.80    3.00
   3  -7 -14   -3.10    4.50
   3  -7 -14   -3.90    6.00
   3  -7 -14    7.90    6.10
   3  -7 -14   -6.70    4.70
  -4   7  14   -3.90    5.70
  -4   7  14    1.20    6.30
  -4   7  14  -10.90    6.00
   4  -7 -14   -0.80    6.00
   4  -7 -14    3.10    6.50
   4  -7 -14    9.10    7.30
  -5   7  14   -5.60   16.50
  -5   7  14    4.90    7.10
   5  -7 -14    2.50    8.00
   5  -7 -14    2.90    7.50
   5  -7 -14    3.40    6.60
  -6   7  14    5.60    9.60
   6  -7 -14   -5.80    8.70
   6  -7 -14   -1.90    8.10
   6  -7 -14    1.70    8.50
  -6  -8 -15    7.10   10.30
  -6  -8 -15   -8.70    8.10
   5   8  15   26.40   10.20
  -5  -8 -15    8.30    5.40
  -5  -8 -15    1.10    8.10
  -5  -8 -15   -5.80    4.80
  -5  -8 -15   10.50    8.10
  -4  -8 -15    5.50    7.10
  -4  -8 -15    8.70    4.60
  -4  -8 -15    3.10    6.00
  -4  -8 -15    5.40    4.90
   3   8  15   -1.80    6.10
  -3  -8 -15   -2.30    6.60
  -3  -8 -15   -2.30    5.60
  -3  -8 -15    7.90    5.10
  -3  -8 -15    3.40    3.90
   2   8  15    1.80    5.90
  -2  -8 -15   -1.60    6.20
  -2  -8 -15   -1.40    5.40
  -2  -8 -15    2.20    3.80
  -2  -8 -15   -1.80    4.60
   1   8  15    3.20    3.20
   1   8  15    3.20    5.50
  -1  -8 -15   -4.90    3.80
  -1  -8 -15   -1.90    4.70
  -1  -8 -15   19.00    7.10
   0   8  15    1.10    5.30
   0   8  15    3.80    4.20
   0   8  15   -7.90    4.30
   0   8  15    1.20    2.60
   0  -8 -15   15.10    6.10
   0  -8 -15   -2.80    4.00
   0  -8 -15   -1.00    5.00
  -1   8  15    1.70    2.70
  -1   8  15    4.40    4.70
  -1   8  15   12.90    5.70
  -1   8  15    2.60    5.10
   1  -8 -15    8.80    6.60
   1  -8 -15   -2.80    6.60
   1  -8 -15    4.40    5.30
   1  -8 -15   -3.20    5.10
  -2   8  15   -1.10    5.10
   2  -8 -15   -0.10    5.30
   2  -8 -15    3.40    7.20
   2  -8 -15   -2.00    6.80
   2  -8 -15    6.60    6.20
  -3   8  15   -0.40    5.90
  -3   8  15    5.50    7.80
  -3   8  15    3.10    6.90
   3  -8 -15   -2.90    6.80
   3  -8 -15    5.00    6.50
   3  -8 -15    6.50    7.80
  -4   8  15   24.00    9.50
  -4   8  15   13.90    7.80
   4  -8 -15   18.70    9.00
   4  -8 -15   23.00    9.10
   4  -8 -15   21.40    9.80
  -5   8  15    1.70    9.70
  -5   8  15   19.90   10.60
   5  -8 -15   -6.70    8.90
   5  -8 -15  -12.30    8.10
   5  -8 -15  -11.50    8.20
  -4  -9 -16   27.10   10.00
  -4  -9 -16   12.40   13.00
  -4  -9 -16   -5.60    6.00
  -3  -9 -16   11.90   11.50
  -3  -9 -16   -1.60    5.70
  -3  -9 -16   -3.60    7.40
   2   9  16   -0.50    8.20
  -2  -9 -16    2.20    5.80
  -2  -9 -16   10.10    8.50
  -2  -9 -16   -3.80    5.20
  -2  -9 -16   11.50    8.60
   1   9  16    0.90    7.10
  -1  -9 -16    3.10    5.30
  -1  -9 -16    1.60    6.40
  -1  -9 -16    6.60    8.00
  -1  -9 -16   -0.30    6.20
   0   9  16    2.10    7.00
   0  -9 -16    6.80    7.60
   0  -9 -16    8.30    8.50
   0  -9 -16   -8.40    5.80
  -1   9  16    6.30    6.90
  -1   9  16    1.10    7.80
  -1   9  16    0.90    6.40
   1  -9 -16   20.00    9.50
   1  -9 -16    3.10    7.80
   1  -9 -16    7.20    7.20
  -2   9  16    8.00    6.90
  -2   9  16   -7.30    7.10
  -2   9  16    6.30    9.00
   2  -9 -16   -5.80    7.30
   2  -9 -16   -5.50    7.60
   2  -9 -16   10.50    9.50
  -3   9  16   13.50   10.70
  -3   9  16   -4.20    7.50
   3  -9 -16   -1.80    9.00
   3  -9 -16  -19.00    8.20
   3  -9 -16    7.80   10.10
   1  10  17    5.30    9.50
  -1 -10 -17   10.20    8.30
  -1 -10 -17    0.50   10.00
  -1 -10 -17    1.50   10.40
   0  10  17   16.60   10.40
   0 -10 -17   14.90    8.90
   0 -10 -17   -7.70    8.60
   0 -10 -17   13.70   11.00
   3 -11  -3    7.30    8.80
   3 -11  -3    9.80   10.10
   3 -11  -3   10.80    9.30
  -3  11   3   -0.40   12.70
   2 -11  -3    1.90    7.20
   2 -11  -3    7.90    7.60
   2 -11  -3   -3.20    8.50
   1 -11  -3    6.10    7.40
   1 -11  -3    0.50    7.20
   1 -11  -3   12.60    9.40
   1 -11  -3   -7.70    6.80
  -1  11   3    4.30    3.50
   0 -11  -3   -5.90    7.00
   0 -11  -3   25.10   14.00
   0 -11  -3    0.30    7.00
   0 -11  -3   17.20    7.30
   0  11   3   -3.10    3.10
  -1 -11  -3    2.90    7.40
  -1 -11  -3    0.00    7.90
  -1 -11  -3  -11.10    6.10
   1  11   3    1.90    3.40
  -2 -11  -3   14.10    9.30
  -2 -11  -3    8.60    7.90
  -2 -11  -3    7.80    7.40
  -2 -11  -3   -0.40    5.90
  -3 -11  -3    7.10    9.60
  -3 -11  -3   -0.20    6.00
  -3 -11  -3    8.60    7.50
  -3 -11  -3  -18.80    6.80
  -4 -11  -3   13.90    8.00
  -4 -11  -3  -17.10   10.00
   5 -10  -2   -0.90    9.70
   5 -10  -2    2.50   10.10
  -5  10   2   -0.10    8.70
   4 -10  -2  -10.90    6.50
   4 -10  -2    1.10    7.30
  -4  10   2    4.10    7.30
  -4  10   2   30.20   11.00
   3 -10  -2    1.30    6.50
   3 -10  -2    3.60    6.80
   3 -10  -2   -6.00    5.80
  -3  10   2   -2.90    8.10
  -3  10   2   -5.90    4.30
  -3  10   2    6.40    5.50
   2 -10  -2    1.70    5.40
   2 -10  -2   -4.30    7.10
   2 -10  -2    0.90    5.90
   2 -10  -2  -10.60    5.50
  -2  10   2   -2.20    3.60
  -2  10   2  -10.70    4.00
  -2  10   2   -4.00    6.00
   1 -10  -2   -6.80    6.60
   1 -10  -2    1.30    5.40
   1 -10  -2    1.00    5.00
   1 -10  -2    4.00    6.60
   0 -10  -2   12.20    5.80
   0 -10  -2    3.80    6.40
   0 -10  -2   -3.20    5.10
   0  10   2    5.80    3.50
  -1 -10  -2    2.50    6.20
  -1 -10  -2   -8.70    4.30
  -1 -10  -2    6.60    6.00
  -1 -10  -2   -3.50    4.20
   1  10   2   -0.10    2.50
  -2 -10  -2  -15.90    5.20
  -2 -10  -2    1.60    4.80
  -2 -10  -2   -2.70    5.90
  -2 -10  -2   -2.00    6.40
   2  10   2    5.10    3.40
  -3 -10  -2    8.60    6.20
  -3 -10  -2   -1.10    6.90
  -4 -10  -2    2.90    8.40
  -4 -10  -2   -3.90    5.30
  -5 -10  -2    1.60    9.80
  -5 -10  -2   -1.80    6.40
   6  -9  -1   -4.10    7.40
   6  -9  -1    5.40    7.80
  -6   9   1    0.30    7.60
  -6   9   1   26.70   10.00
   5  -9  -1   -5.50    6.50
   5  -9  -1    2.70    7.20
  -5   9   1    3.70   10.30
  -5   9   1   -4.50    6.90
   4  -9  -1   20.20    7.50
   4  -9  -1   21.20    7.70
  -4   9   1   20.30    8.30
  -4   9   1   10.20    6.10
   3  -9  -1    7.90    5.90
   3  -9  -1    8.80    6.70
   3  -9  -1    2.40    5.60
   3  -9  -1   13.50    6.50
  -3   9   1   26.40    7.80
  -3   9   1   14.20    5.80
  -3   9   1    6.40    4.20
   2  -9  -1    8.80    5.80
   2  -9  -1    5.80    4.30
   2  -9  -1    0.30    5.00
   2  -9  -1    0.60    5.50
  -2   9   1    1.90    3.90
  -2   9   1    2.50    5.30
  -2   9   1    5.00    3.30
   1  -9  -1    9.80    5.60
   1  -9  -1    1.80    3.80
   1  -9  -1   -3.70    4.80
   1  -9  -1   -6.10    4.10
  -1   9   1    6.70    3.50
   0  -9  -1    9.80    5.10
   0  -9  -1    0.60    4.10
   0  -9  -1    4.00    5.50
   0  -9  -1    3.30    4.00
   0   9   1    2.80    2.90
  -1  -9  -1    1.50    3.60
  -1  -9  -1   -1.40    5.60
  -1  -9  -1    4.50    4.20
  -1  -9  -1   11.20    4.90
   1   9   1    0.90    2.80
  -2  -9  -1    0.20    5.60
  -2  -9  -1    1.10    4.40
  -2  -9  -1   -2.80    4.10
  -2  -9  -1    7.60    4.10
   2   9   1    4.30    3.20
  -3  -9  -1    4.20    5.70
  -3  -9  -1   -7.80    4.10
  -4  -9  -1   -1.80    4.80
  -4  -9  -1   -3.20    6.50
  -5  -9  -1   -3.90    5.10
  -5  -9  -1   10.30    8.00
  -5  -9  -1   -8.60    5.10
  -6  -9  -1   13.30   10.10
  -6  -9  -1    2.80    6.40
  -6  -9  -1   -3.20    5.50
   7  -8   0   -7.00    8.00
   7  -8   0   12.60    7.50
  -7   8   0   -4.60    8.40
  -7   8   0   -7.40   10.20
   6  -8   0   20.50    7.20
   6  -8   0   10.50    7.50
  -6   8   0    9.50    7.90
  -6   8   0   16.90   10.90
  -6   8   0    7.60    7.30
   5  -8   0    9.90    5.50
   5  -8   0    1.80    4.80
  -5   8   0   -7.30    5.20
  -5   8   0   12.80    8.50
  -5   8   0    0.90    5.20
  -5   8   0    4.50    7.70
  -5   8   0    1.80    4.30
   4  -8   0   63.39   10.70
   4  -8   0   69.29   12.10
   4  -8   0   60.19   10.90
  -4   8   0   83.29   11.30
  -4   8   0   46.60   11.50
   3  -8   0    4.20    4.60
   3  -8   0    0.20    5.60
   3  -8   0   -5.80    4.30
  -3   8   0   -0.60    4.50
  -3   8   0   -3.30    3.80
  -3   8   0   -2.70    6.20
  -3   8   0   -7.30    2.60
   2  -8   0   47.70    8.90
   2  -8   0   80.09   10.90
   2  -8   0   70.09   10.70
   2  -8   0   76.69   13.70
  -2   8   0   73.59    8.70
  -2   8   0   68.49    8.40
  -2   8   0   71.89   13.20
   1  -8   0   41.00    9.30
   1  -8   0   25.90    6.40
   1  -8   0   51.69    9.00
   1  -8   0   25.70    6.60
  -1   8   0   28.80    5.60
  -1   8   0   47.10    6.70
   0  -8   0   17.80    6.40
   0  -8   0   18.60    5.40
   0  -8   0   17.00    5.20
   0  -8   0   25.50    6.00
   0   8   0   21.00    4.70
  -1  -8   0    7.00    3.50
  -1  -8   0    2.90    4.30
  -1  -8   0   -1.20    3.20
  -1  -8   0    1.60    2.90
   1   8   0    0.30    2.40
  -2  -8   0   44.20    6.10
  -2  -8   0   45.20    7.10
  -2  -8   0   33.20    8.50
   2   8   0   42.80    5.90
  -3  -8   0   11.70    5.90
  -3  -8   0    5.00    3.70
  -4  -8   0    0.60    3.20
  -4  -8   0   -0.40    5.00
  -4  -8   0    6.30    3.90
  -5  -8   0    2.60    6.20
  -5  -8   0   -2.70    3.70
  -5  -8   0   -5.80    4.90
  -6  -8   0  -20.80    7.00
  -6  -8   0   -6.40    4.30
  -6  -8   0  -16.20    6.20
  -7  -8   0  -12.40    8.10
  -7  -8   0   -1.30    8.50
  -7  -8   0   11.20    5.40
   7  -7   1    4.10    6.10
   7  -7   1    4.10    6.50
  -7   7  -1    8.90    8.20
  -7   7  -1   20.90    7.70
  -7   7  -1   -8.50    9.80
   6  -7   1   -2.60    5.40
   6  -7   1    4.20    5.20
  -6   7  -1   -3.40    8.20
  -6   7  -1    5.70    6.50
  -6   7  -1  -13.50    5.00
  -6   7  -1   -0.50    8.00
  -6   7  -1    0.30    7.10
   5  -7   1   10.30    9.00
   5  -7   1    4.70    4.40
   5  -7   1    9.10    6.10
  -5   7  -1   -4.30    4.50
  -5   7  -1   -0.70    7.00
  -5   7  -1    1.50    5.20
  -5   7  -1    6.20    6.50
  -5   7  -1    7.40    7.30
   4  -7   1   19.90    6.20
   4  -7   1   23.70    6.50
  -4   7  -1   10.00    4.20
  -4   7  -1   19.40    5.90
  -4   7  -1   24.60    8.20
  -4   7  -1   21.00    7.20
   3  -7   1   28.00    6.70
   3  -7   1   26.50    7.00
   3  -7   1   29.70    7.20
  -3   7  -1   31.70    7.00
  -3   7  -1   18.30    4.90
  -3   7  -1   27.00    6.20
  -3   7  -1   26.50    8.20
   2  -7   1   92.39   11.00
   2  -7   1   88.59    9.70
   2  -7   1   78.39    9.40
   2  -7   1   95.19   10.00
  -2   7  -1   99.19    8.50
  -2   7  -1   84.99    8.90
  -2   7  -1  100.29   12.10
  -2   7  -1   85.19    9.50
   1  -7   1   12.50    4.90
   1  -7   1   13.40    4.50
   1  -7   1    6.30    4.20
   1  -7   1   22.00    5.20
  -1   7  -1   18.20    4.90
  -1   7  -1   17.00    4.10
  -1   7  -1   28.90    7.60
  -1   7  -1   20.00    3.60
   0  -7   1   39.10    7.70
   0  -7   1   28.80    5.30
   0  -7   1   34.90    6.20
   0  -7   1   27.40    5.90
   0   7  -1   40.30    5.90
   0   7  -1   29.60    8.10
  -1  -7   1   78.09   11.10
  -1  -7   1   74.09    7.70
  -1  -7   1   71.59    7.30
  -1  -7   1   80.29    7.00
   1   7  -1   86.69   12.10
   1   7  -1   71.39    6.60
  -2  -7   1   32.90    4.60
  -2  -7   1   22.70    4.70
  -2  -7   1   24.90    6.50
  -2  -7   1   24.50    4.60
   2   7  -1   27.80    4.30
  -3  -7   1    0.60    4.00
  -3  -7   1    0.70    2.70
  -4  -7   1   20.40    6.30
  -4  -7   1   22.10    5.20
  -4  -7   1   13.90    4.10
  -5  -7   1   -5.20    4.60
  -5  -7   1    1.00    2.90
  -5  -7   1    0.40    5.50
  -6  -7   1   -3.20    5.60
  -6  -7   1    5.40    6.30
  -6  -7   1   -0.90    3.40
  -7  -7   1   -7.00    4.10
  -7  -7   1   -9.00    7.10
  -8  -7   1    3.30    5.30
  -8  -7   1  -10.70    9.10
   8  -6   2   -4.70    6.40
   8  -6   2    5.30    6.60
  -8   6  -2    5.10   11.40
  -8   6  -2    4.80    9.30
  -8   6  -2   -6.70    7.60
   7  -6   2   -0.90    5.40
   7  -6   2    1.60    5.10
  -7   6  -2    5.70    8.50
  -7   6  -2    1.00    6.60
  -7   6  -2   -2.30    6.00
   6  -6   2    5.70    7.00
   6  -6   2    0.40    4.20
   6  -6   2    9.00    5.20
  -6   6  -2   -0.80    4.80
  -6   6  -2    5.40    5.60
  -6   6  -2    2.80    6.60
  -6   6  -2   -2.20    3.50
  -6   6  -2    2.70    6.80
   5  -6   2    8.60    4.70
   5  -6   2    7.70    4.80
  -5   6  -2    7.90    4.90
  -5   6  -2    6.00    4.40
  -5   6  -2    2.60    5.10
   4  -6   2   34.00    6.70
   4  -6   2   33.60    6.60
  -4   6  -2   30.90    6.50
  -4   6  -2   26.60    7.50
  -4   6  -2   22.10    5.10
  -4   6  -2   24.90    6.90
  -4   6  -2   21.60    4.60
   3  -6   2   -4.60    3.30
   3  -6   2    9.20    3.50
   3  -6   2    0.20    3.00
  -3   6  -2   -1.20    3.60
  -3   6  -2   -2.30    4.00
  -3   6  -2    1.10    2.50
  -3   6  -2    2.00    3.20
  -3   6  -2    3.70    3.20
   2  -6   2   51.09    7.90
   2  -6   2   44.20    7.30
   2  -6   2   54.59    8.80
  -2   6  -2   60.49   10.50
  -2   6  -2   53.09    7.80
  -2   6  -2   42.00    6.50
  -2   6  -2   49.60    6.50
   1  -6   2   -0.60    2.30
   1  -6   2    3.80    2.90
   1  -6   2    4.70    3.30
   1  -6   2    2.90    2.50
  -1   6  -2    3.90    3.40
  -1   6  -2   -3.70    2.10
  -1   6  -2    2.20    1.90
  -1   6  -2    2.50    2.40
   0  -6   2  129.49    9.40
   0  -6   2  134.89    9.10
   0  -6   2  129.79   11.80
   0  -6   2  135.19    9.60
   0   6  -2  148.99   14.00
   0   6  -2  150.58    8.80
  -1  -6   2   29.80    4.60
  -1  -6   2   28.30    4.30
  -1  -6   2   22.60    5.00
  -1  -6   2   23.10    5.70
   1   6  -2   32.70    4.20
   1   6  -2   32.30    6.70
  -2  -6   2   20.70    5.60
  -2  -6   2   26.00    4.20
   2   6  -2   23.90    6.00
  -3  -6   2   -3.50    1.60
  -3  -6   2   -1.10    2.80
  -3  -6   2    2.80    2.70
  -4  -6   2    5.70    3.40
  -4  -6   2    0.30    3.40
  -4  -6   2    3.50    2.30
  -5  -6   2   44.90    5.80
  -5  -6   2   47.30    8.20
  -6  -6   2    8.20    3.30
  -6  -6   2   13.40    6.00
  -7  -6   2   -6.80    7.00
  -7  -6   2    1.60    3.60
  -8  -6   2   -0.70    4.30
  -8  -6   2   -7.70    8.70
   8  -5   3   -5.30    6.20
   8  -5   3    2.50    6.10
  -8   5  -3    7.30    8.30
  -8   5  -3  -13.20    8.60
  -8   5  -3   12.90    7.30
   7  -5   3    7.40    7.20
   7  -5   3    5.40    4.70
   7  -5   3    5.50    4.70
  -7   5  -3    4.40    4.90
  -7   5  -3    0.30    6.10
  -7   5  -3   -7.40    5.20
  -7   5  -3  -13.40    6.70
  -7   5  -3    7.90    7.10
   6  -5   3    8.00    4.70
   6  -5   3   11.70    5.10
  -6   5  -3    5.60    4.20
  -6   5  -3   11.10    5.70
  -6   5  -3    4.30    5.30
  -6   5  -3   11.10    5.80
   5  -5   3   42.90    8.00
   5  -5   3   30.30    6.80
   5  -5   3   53.29    9.00
  -5   5  -3   53.19    8.60
  -5   5  -3   51.39    8.80
  -5   5  -3   40.60    8.70
  -5   5  -3   49.80    8.20
   4  -5   3   35.10    7.00
   4  -5   3   16.00    5.60
   4  -5   3   29.50    6.20
  -4   5  -3    9.60    5.10
  -4   5  -3   24.80    6.70
  -4   5  -3   19.80    5.00
  -4   5  -3   20.60    5.00
  -4   5  -3   23.40    5.00
   3  -5   3   24.10    5.50
   3  -5   3   33.40    6.70
   3  -5   3   28.00    5.70
  -3   5  -3   25.10    4.50
  -3   5  -3   34.90    6.40
   2  -5   3   -0.10    2.00
   2  -5   3   -3.70    1.90
   2  -5   3    0.30    2.10
  -2   5  -3   -1.80    2.20
  -2   5  -3    3.20    1.60
  -2   5  -3    2.60    3.10
  -2   5  -3    3.50    2.70
  -2   5  -3   -2.10    1.90
   1  -5   3    3.50    2.50
   1  -5   3   -0.30    1.80
   1  -5   3    2.50    2.20
  -1   5  -3    2.00    1.90
  -1   5  -3   -1.10    2.00
  -1   5  -3    1.60    2.50
  -1   5  -3    0.30    2.00
   0  -5   3   67.09    5.50
   0  -5   3   59.09    5.80
   0  -5   3   68.79    7.50
   0  -5   3   56.69    5.40
   0   5  -3   69.59    5.30
   0   5  -3   62.69    4.70
   0   5  -3   56.59    5.10
   0   5  -3   69.19    8.00
  -1  -5   3    1.70    1.70
  -1  -5   3    2.80    1.70
  -1  -5   3    1.20    1.60
   1   5  -3    2.10    1.20
   1   5  -3   -0.30    2.30
  -2  -5   3    3.30    1.60
  -2  -5   3    2.80    2.50
   2   5  -3    4.90    3.10
  -3  -5   3    4.10    2.70
  -4  -5   3    4.90    3.00
  -4  -5   3   -0.20    1.80
  -6  -5   3    2.80    2.50
  -7  -5   3    1.70    6.20
  -7  -5   3    1.30    3.00
  -8  -5   3   -2.70    7.90
  -9  -5   3   -2.40    6.20
  -9  -5   3   16.00   11.40
  -9  -5   3   15.00    8.30
  -9  -5   3   18.50   12.20
   9  -4   4   -4.30    5.90
  -9   4  -4   14.40   11.20
  -9   4  -4   -2.20    9.50
  -9   4  -4  -16.30    8.30
   8  -4   4   -7.60    4.40
   8  -4   4   -0.50    5.60
   8  -4   4   10.10    7.80
  -8   4  -4   -2.60    8.50
  -8   4  -4    1.70    6.90
  -8   4  -4    0.70    6.50
   7  -4   4    0.60    4.10
   7  -4   4   -6.50    3.80
  -7   4  -4   -7.10    6.20
  -7   4  -4   -6.70    6.20
  -7   4  -4   -7.10    5.00
  -7   4  -4    5.50    6.10
  -7   4  -4   -0.20    4.00
   6  -4   4   16.80    5.50
   6  -4   4   12.10    5.70
   6  -4   4   17.60    5.80
  -6   4  -4   25.60    6.30
  -6   4  -4   16.80    5.70
  -6   4  -4   17.10    6.70
   5  -4   4   59.49    8.90
   5  -4   4   66.79    9.00
   5  -4   4   67.29    9.50
  -5   4  -4   54.09    9.50
  -5   4  -4   69.69    9.50
  -5   4  -4   91.79   10.30
  -5   4  -4   58.99    9.50
   4  -4   4  122.29   10.50
   4  -4   4  111.29    9.80
   4  -4   4  131.19   10.50
  -4   4  -4  126.69   10.20
  -4   4  -4  124.49   10.40
  -4   4  -4  130.29   11.40
  -4   4  -4  116.29   10.80
  -4   4  -4  133.89   11.60
   3  -4   4    0.40    2.30
   3  -4   4    0.60    1.80
   3  -4   4    0.20    1.90
  -3   4  -4    3.00    3.00
  -3   4  -4    2.20    2.70
  -3   4  -4   -1.60    2.00
  -3   4  -4    2.20    3.00
   2  -4   4  131.49    8.50
   2  -4   4  142.29    9.40
   2  -4   4  125.49    9.70
   2  -4   4  125.89    9.10
  -2   4  -4  118.99    9.30
  -2   4  -4  143.39    8.10
  -2   4  -4  148.19    8.90
  -2   4  -4  133.69    9.40
  -2   4  -4  121.29   10.30
   1  -4   4  406.06   17.70
   1  -4   4  380.06   16.90
   1  -4   4  396.26   19.00
   1  -4   4  381.96   15.60
  -1   4  -4  383.36   16.80
  -1   4  -4  407.06   20.10
  -1   4  -4  388.36   17.50
  -1   4  -4  397.66   15.60
   0  -4   4   35.00    3.90
   0  -4   4   35.30    4.20
   0  -4   4   47.40    5.70
   0   4  -4   31.60    3.30
   0   4  -4   34.10    4.00
   0   4  -4   27.40    5.20
   0   4  -4   40.20    3.80
  -1  -4   4  226.08   10.60
  -1  -4   4  250.17   13.30
  -1  -4   4  217.38   10.70
   1   4  -4  223.78   13.40
  -2  -4   4   27.00    3.30
   2   4  -4   17.80    4.00
  -3  -4   4    1.70    2.30
   3   4  -4    4.00    2.90
  -4  -4   4   22.90    3.10
  -7  -4   4    3.80    3.80
  -7  -4   4    4.80    6.00
  -7  -4   4    9.00    4.40
  -8  -4   4    7.90    6.00
  -8  -4   4   -8.90    5.20
  -8  -4   4   -2.90    7.40
  -9  -4   4    3.10    8.40
  -9  -4   4    2.90   11.70
  -9  -4   4    7.20   10.20
  -9  -4   4   -1.30    5.20
   9  -3   5   -2.60    5.10
  -9   3  -5   -0.80    9.50
  -9   3  -5   -5.90    9.40
   8  -3   5   -0.30    4.20
  -8   3  -5    4.10    5.60
  -8   3  -5   -4.50    6.80
  -8   3  -5   -0.60    6.60
   7  -3   5   10.90    4.90
   7  -3   5    5.90    5.30
   7  -3   5    9.30    5.30
  -7   3  -5    2.50    4.90
  -7   3  -5    7.00    6.10
  -7   3  -5    9.40    7.60
  -7   3  -5   15.40    6.30
[truncated: 530,250 more chars]
