# Supplementary material for: A practical preparation of bicyclic boronates via metal-free heteroatom-directed alkenyl sp2-C‒H borylation
Source: Commun Chem. 2023 Aug 23;6:176. doi: 10.1038/s42004-023-00976-5 (PMC10447525; doi:10.1038/s42004-023-00976-5)
Supplement: Supplementary file 5 — Supplementary Data 2-8-the cif files [file 42004_2023_976_MOESM5_ESM.zip › Supplementary Data 6-the cif file of 3bo/mo_20210119ppy0596_0ma.cif]

 
data_mo_20210119ppy0596_0ma
 
_audit_creation_method            'SHELXL-2018/3'
_shelx_SHELXL_version_number      '2018/3'
_chemical_name_systematic         ?
_chemical_name_common             ?
_chemical_melting_point           ?
_chemical_formula_moiety          ?
_chemical_formula_sum
 'C20 H28 B2 Cl0 O5 S2' 
_chemical_formula_weight          434.16

loop_
 _atom_type_symbol
 _atom_type_description
 _atom_type_scat_dispersion_real
 _atom_type_scat_dispersion_imag
 _atom_type_scat_source
 'C'  'C'   0.0033   0.0016
 'International Tables Vol C Tables 4.2.6.8 and 6.1.1.4'
 'H'  'H'   0.0000   0.0000
 'International Tables Vol C Tables 4.2.6.8 and 6.1.1.4'
 'O'  'O'   0.0106   0.0060
 'International Tables Vol C Tables 4.2.6.8 and 6.1.1.4'
 'Cl'  'Cl'   0.1484   0.1585
 'International Tables Vol C Tables 4.2.6.8 and 6.1.1.4'
 'S'  'S'   0.1246   0.1234
 'International Tables Vol C Tables 4.2.6.8 and 6.1.1.4'
 'B'  'B'   0.0013   0.0007
 'International Tables Vol C Tables 4.2.6.8 and 6.1.1.4'
 
_space_group_crystal_system       triclinic
_space_group_IT_number            2
_space_group_name_H-M_alt         'P -1'
_space_group_name_Hall            '-P 1'
 
_shelx_space_group_comment
;
The symmetry employed for this shelxl refinement is uniquely defined
by the following loop, which should always be used as a source of
symmetry information in preference to the above space-group names.
They are only intended as comments.
;
 
loop_
 _space_group_symop_operation_xyz
 'x, y, z'
 '-x, -y, -z'
 
_cell_length_a                    7.5430(10)
_cell_length_b                    11.731(2)
_cell_length_c                    14.371(3)
_cell_angle_alpha                 93.335(7)
_cell_angle_beta                  99.918(5)
_cell_angle_gamma                 106.703(4)
_cell_volume                      1191.9(3)
_cell_formula_units_Z             2
_cell_measurement_temperature     296(2)
_cell_measurement_reflns_used     6565
_cell_measurement_theta_min       2.8758
_cell_measurement_theta_max       25.0837
 
_exptl_crystal_description        block
_exptl_crystal_colour             'clear light colourless'
_exptl_crystal_density_meas       ?
_exptl_crystal_density_method     ?
_exptl_crystal_density_diffrn     1.210          
_exptl_crystal_F_000              460
_exptl_transmission_factor_min    ?
_exptl_transmission_factor_max    ?
_exptl_crystal_size_max           0.150
_exptl_crystal_size_mid           0.100
_exptl_crystal_size_min           0.100
_exptl_absorpt_coefficient_mu     0.250
_shelx_estimated_absorpt_T_min    0.964
_shelx_estimated_absorpt_T_max    0.975
_exptl_absorpt_correction_type    ?
_exptl_absorpt_correction_T_min   ?
_exptl_absorpt_correction_T_max   ?
_exptl_absorpt_process_details    ?
_exptl_absorpt_special_details    ?
_diffrn_ambient_temperature       296(2)
_diffrn_radiation_wavelength      0.71073
_diffrn_radiation_type            MoK\a
_diffrn_source                    ?
_diffrn_measurement_device_type   'd8 venture'
_diffrn_measurement_method        ?
_diffrn_detector_area_resol_mean  ?
_diffrn_reflns_number             34158
_diffrn_reflns_av_unetI/netI      0.0539
_diffrn_reflns_av_R_equivalents   0.0804
_diffrn_reflns_limit_h_min        -10
_diffrn_reflns_limit_h_max        10
_diffrn_reflns_limit_k_min        -15
_diffrn_reflns_limit_k_max        15
_diffrn_reflns_limit_l_min        -19
_diffrn_reflns_limit_l_max        19
_diffrn_reflns_theta_min          2.456
_diffrn_reflns_theta_max          28.355
_diffrn_reflns_theta_full         25.242
_diffrn_measured_fraction_theta_max   0.996
_diffrn_measured_fraction_theta_full  0.998
_diffrn_reflns_Laue_measured_fraction_max    0.996
_diffrn_reflns_Laue_measured_fraction_full   0.998
_diffrn_reflns_point_group_measured_fraction_max   0.996
_diffrn_reflns_point_group_measured_fraction_full  0.998
_reflns_number_total              5915
_reflns_number_gt                 3438
_reflns_threshold_expression      'I > 2\s(I)'
_reflns_Friedel_coverage          0.000
_reflns_Friedel_fraction_max      .
_reflns_Friedel_fraction_full     .
 
_reflns_special_details
;
 Reflections were merged by SHELXL according to the crystal
 class for the calculation of statistics and refinement.
 
 _reflns_Friedel_fraction is defined as the number of unique
 Friedel pairs measured divided by the number that would be
 possible theoretically, ignoring centric projections and
 systematic absences.
;
 
_computing_data_collection        ?
_computing_cell_refinement        ?
_computing_data_reduction         ?
_computing_structure_solution     'SHELXT 2018/2 (Sheldrick, 2018)'
_computing_structure_refinement 'SHELXL-2018/3 (Sheldrick, 2018)'
_computing_molecular_graphics     ?
_computing_publication_material   ?
_refine_special_details           ?
_refine_ls_structure_factor_coef  Fsqd
_refine_ls_matrix_type            full
_refine_ls_weighting_scheme       calc
_refine_ls_weighting_details
'w=1/[\s^2^(Fo^2^)+(0.0709P)^2^+0.0629P] where P=(Fo^2^+2Fc^2^)/3'
_atom_sites_solution_primary      ?
_atom_sites_solution_secondary    ?
_atom_sites_solution_hydrogens    mixed
_refine_ls_hydrogen_treatment     mixed
_refine_ls_extinction_method      none
_refine_ls_extinction_coef        .
_refine_ls_number_reflns          5915
_refine_ls_number_parameters      282
_refine_ls_number_restraints      0
_refine_ls_R_factor_all           0.1022
_refine_ls_R_factor_gt            0.0486
_refine_ls_wR_factor_ref          0.1443
_refine_ls_wR_factor_gt           0.1185
_refine_ls_goodness_of_fit_ref    0.985
_refine_ls_restrained_S_all       0.985
_refine_ls_shift/su_max           0.001
_refine_ls_shift/su_mean          0.000
 
loop_
 _atom_site_label
 _atom_site_type_symbol
 _atom_site_fract_x
 _atom_site_fract_y
 _atom_site_fract_z
 _atom_site_U_iso_or_equiv
 _atom_site_adp_type
 _atom_site_occupancy
 _atom_site_site_symmetry_order  
 _atom_site_calc_flag
 _atom_site_refinement_flags_posn
 _atom_site_refinement_flags_adp
 _atom_site_refinement_flags_occupancy
 _atom_site_disorder_assembly
 _atom_site_disorder_group
S6 S 0.94851(7) 0.39759(5) 0.85436(4) 0.05755(18) Uani 1 1 d . . . . .
S7 S 0.70247(8) 0.48176(5) 0.32351(4) 0.06291(19) Uani 1 1 d . . . . .
B8 B 0.6100(3) 0.1594(2) 0.41679(17) 0.0505(6) Uani 1 1 d . . . . .
B9 B 0.7369(3) 0.12094(19) 0.70516(17) 0.0474(5) Uani 1 1 d . . . . .
O007 O 1.1605(3) 0.04053(17) 0.68182(15) 0.0788(5) Uani 1 1 d . . . . .
H1F H 1.257(5) 0.091(3) 0.694(2) 0.118 Uiso 1 1 d . U . . .
H1B H 1.178(5) -0.002(3) 0.639(2) 0.118 Uiso 1 1 d . U . . .
O1 O 0.5339(3) 0.20591(16) 0.48422(10) 0.0716(5) Uani 1 1 d . . . . .
H1A H 0.459208 0.238750 0.458485 0.107 Uiso 1 1 calc R U . . .
O2 O 0.7386(2) 0.10366(15) 0.44875(11) 0.0681(5) Uani 1 1 d . . . . .
H1D H 0.776(4) 0.100(3) 0.509(2) 0.102 Uiso 1 1 d . U . . .
O3 O 0.5829(2) 0.15692(14) 0.67805(10) 0.0573(4) Uani 1 1 d . . . . .
H1C H 0.564(4) 0.166(2) 0.6229(19) 0.086 Uiso 1 1 d . U . . .
O4 O 0.8358(2) 0.10026(15) 0.63820(11) 0.0616(4) Uani 1 1 d . . . . .
H1E H 0.920(4) 0.084(3) 0.655(2) 0.092 Uiso 1 1 d . U . . .
C1 C 0.7640(4) 0.6408(2) 0.3492(2) 0.0895(9) Uani 1 1 d . . . . .
H11 H 0.670831 0.669356 0.311765 0.134 Uiso 1 1 calc R U . . .
H1 H 0.885247 0.677397 0.334040 0.134 Uiso 1 1 calc R U . . .
H2 H 0.769005 0.660969 0.415460 0.134 Uiso 1 1 calc R U . . .
C2 C 0.4695(3) 0.43050(17) 0.34131(13) 0.0456(4) Uani 1 1 d . . . . .
C3 C 0.3727(3) 0.30879(17) 0.31352(13) 0.0472(5) Uani 1 1 d . . . . .
C4 C 0.4600(3) 0.23019(17) 0.26364(14) 0.0510(5) Uani 1 1 d . . . . .
C5 C 0.5582(3) 0.16564(17) 0.30907(14) 0.0539(5) Uani 1 1 d . . . . .
H7 H 0.601688 0.117506 0.270610 0.065 Uiso 1 1 calc R U . . .
C7 C 0.1908(3) 0.2642(2) 0.32962(18) 0.0684(6) Uani 1 1 d . . . . .
H3 H 0.125101 0.183523 0.312128 0.082 Uiso 1 1 calc R U . . .
C8 C 0.1059(4) 0.3373(3) 0.3710(2) 0.0838(8) Uani 1 1 d . . . . .
H4 H -0.015939 0.305537 0.381599 0.101 Uiso 1 1 calc R U . . .
C9 C 0.1986(4) 0.4557(3) 0.39641(18) 0.0778(7) Uani 1 1 d . . . . .
H5 H 0.139659 0.504693 0.423799 0.093 Uiso 1 1 calc R U . . .
C10 C 0.3791(3) 0.5030(2) 0.38183(16) 0.0622(6) Uani 1 1 d . . . . .
H6 H 0.441533 0.584227 0.399125 0.075 Uiso 1 1 calc R U . . .
C11 C 0.4219(4) 0.2283(2) 0.15688(16) 0.0794(8) Uani 1 1 d . . . . .
H8 H 0.477643 0.173918 0.129410 0.119 Uiso 1 1 calc R U . . .
H10 H 0.475716 0.307277 0.140409 0.119 Uiso 1 1 calc R U . . .
H9 H 0.288086 0.202493 0.132907 0.119 Uiso 1 1 calc R U . . .
C12 C 1.0052(4) 0.55731(19) 0.86779(19) 0.0721(7) Uani 1 1 d . . . . .
H14 H 0.920573 0.581203 0.820630 0.108 Uiso 1 1 calc R U . . .
H12 H 1.132717 0.592195 0.859901 0.108 Uiso 1 1 calc R U . . .
H13 H 0.992889 0.584257 0.930033 0.108 Uiso 1 1 calc R U . . .
C13 C 0.7182(3) 0.34905(16) 0.87717(13) 0.0433(4) Uani 1 1 d . . . . .
C14 C 0.6440(3) 0.22815(17) 0.88744(12) 0.0438(4) Uani 1 1 d . . . . .
C15 C 0.7608(3) 0.14484(16) 0.88780(14) 0.0490(5) Uani 1 1 d . . . . .
C16 C 0.8005(3) 0.09927(16) 0.80954(14) 0.0506(5) Uani 1 1 d . . . . .
H15 H 0.875203 0.048520 0.818538 0.061 Uiso 1 1 calc R U . . .
C18 C 0.8329(4) 0.1178(2) 0.98603(16) 0.0743(7) Uani 1 1 d . . . . .
H16 H 0.900512 0.060421 0.981281 0.111 Uiso 1 1 calc R U . . .
H17 H 0.728314 0.085629 1.016354 0.111 Uiso 1 1 calc R U . . .
H18 H 0.915874 0.190179 1.022948 0.111 Uiso 1 1 calc R U . . .
C19 C 0.4590(3) 0.1871(2) 0.90171(15) 0.0624(6) Uani 1 1 d . . . . .
H19 H 0.406845 0.106455 0.907792 0.075 Uiso 1 1 calc R U . . .
C20 C 0.3521(3) 0.2641(3) 0.90695(17) 0.0716(7) Uani 1 1 d . . . . .
H20 H 0.228548 0.235168 0.915974 0.086 Uiso 1 1 calc R U . . .
C21 C 0.4281(3) 0.3828(3) 0.89885(17) 0.0698(7) Uani 1 1 d . . . . .
H21 H 0.356875 0.435046 0.903550 0.084 Uiso 1 1 calc R U . . .
C22 C 0.6085(3) 0.4252(2) 0.88386(15) 0.0581(5) Uani 1 1 d . . . . .
H22 H 0.658517 0.506167 0.878052 0.070 Uiso 1 1 calc R U . . .
 
loop_
 _atom_site_aniso_label
 _atom_site_aniso_U_11
 _atom_site_aniso_U_22
 _atom_site_aniso_U_33
 _atom_site_aniso_U_23
 _atom_site_aniso_U_13
 _atom_site_aniso_U_12
S6 0.0461(3) 0.0517(3) 0.0807(4) 0.0119(3) 0.0206(3) 0.0184(2)
S7 0.0529(3) 0.0558(3) 0.0779(4) 0.0046(3) 0.0182(3) 0.0108(3)
B8 0.0609(15) 0.0433(12) 0.0493(14) 0.0073(10) 0.0084(11) 0.0198(11)
B9 0.0463(12) 0.0431(12) 0.0524(14) 0.0019(10) 0.0103(10) 0.0133(10)
O007 0.0648(11) 0.0813(13) 0.0901(14) -0.0050(10) 0.0096(10) 0.0279(9)
O1 0.0984(13) 0.0909(11) 0.0488(9) 0.0126(8) 0.0162(8) 0.0630(10)
O2 0.0826(11) 0.0822(11) 0.0538(9) 0.0094(8) 0.0080(8) 0.0503(9)
O3 0.0544(9) 0.0773(10) 0.0473(8) 0.0060(8) 0.0085(7) 0.0319(8)
O4 0.0563(10) 0.0806(11) 0.0559(9) 0.0050(8) 0.0124(8) 0.0330(9)
C1 0.103(2) 0.0566(14) 0.089(2) -0.0010(13) 0.0233(16) -0.0072(14)
C2 0.0482(11) 0.0467(10) 0.0440(11) 0.0075(8) 0.0071(9) 0.0185(9)
C3 0.0496(11) 0.0488(11) 0.0444(11) 0.0140(9) 0.0050(9) 0.0177(9)
C4 0.0632(13) 0.0419(10) 0.0438(11) 0.0043(8) 0.0042(9) 0.0134(9)
C5 0.0726(14) 0.0449(11) 0.0480(12) -0.0001(9) 0.0101(10) 0.0256(10)
C7 0.0529(13) 0.0675(14) 0.0839(18) 0.0265(13) 0.0121(12) 0.0140(12)
C8 0.0573(15) 0.116(2) 0.092(2) 0.0388(18) 0.0283(14) 0.0345(16)
C9 0.0737(17) 0.108(2) 0.0749(17) 0.0170(15) 0.0255(14) 0.0561(17)
C10 0.0687(15) 0.0645(14) 0.0602(14) 0.0024(11) 0.0096(11) 0.0335(12)
C11 0.122(2) 0.0718(16) 0.0491(14) 0.0068(12) 0.0049(14) 0.0428(16)
C12 0.0794(17) 0.0519(13) 0.0833(18) 0.0151(12) 0.0207(14) 0.0131(12)
C13 0.0419(10) 0.0492(10) 0.0422(10) 0.0038(8) 0.0070(8) 0.0203(9)
C14 0.0421(10) 0.0547(11) 0.0346(10) 0.0063(8) 0.0058(8) 0.0154(9)
C15 0.0555(12) 0.0419(10) 0.0490(12) 0.0104(9) 0.0066(9) 0.0150(9)
C16 0.0560(12) 0.0412(10) 0.0567(13) 0.0058(9) 0.0058(10) 0.0210(9)
C18 0.107(2) 0.0733(15) 0.0542(14) 0.0189(12) 0.0086(13) 0.0481(15)
C19 0.0563(13) 0.0740(15) 0.0530(13) 0.0146(11) 0.0133(10) 0.0106(12)
C20 0.0424(12) 0.116(2) 0.0621(15) 0.0128(14) 0.0181(11) 0.0276(14)
C21 0.0560(14) 0.0999(19) 0.0669(15) 0.0026(14) 0.0138(12) 0.0451(14)
C22 0.0550(13) 0.0626(13) 0.0650(14) 0.0053(10) 0.0095(10) 0.0325(11)
 
_geom_special_details
;
 All esds (except the esd in the dihedral angle between two l.s. planes)
 are estimated using the full covariance matrix.  The cell esds are taken
 into account individually in the estimation of esds in distances, angles
 and torsion angles; correlations between esds in cell parameters are only
 used when they are defined by crystal symmetry.  An approximate (isotropic)
 treatment of cell esds is used for estimating esds involving l.s. planes.
;
 
loop_
 _geom_bond_atom_site_label_1
 _geom_bond_atom_site_label_2
 _geom_bond_distance
 _geom_bond_site_symmetry_2
 _geom_bond_publ_flag
S6 C13 1.7603(19) . ?
S6 C12 1.789(2) . ?
S7 C2 1.755(2) . ?
S7 C1 1.787(2) . ?
B8 O2 1.352(3) . ?
B8 O1 1.369(3) . ?
B8 C5 1.541(3) . ?
B9 O3 1.351(3) . ?
B9 O4 1.366(3) . ?
B9 C16 1.553(3) . ?
O007 H1F 0.78(3) . ?
O007 H1B 0.82(3) . ?
O1 H1A 0.8200 . ?
O2 H1D 0.87(3) . ?
O3 H1C 0.80(3) . ?
O4 H1E 0.72(3) . ?
C1 H11 0.9600 . ?
C1 H1 0.9600 . ?
C1 H2 0.9600 . ?
C2 C10 1.394(3) . ?
C2 C3 1.402(3) . ?
C3 C7 1.386(3) . ?
C3 C4 1.494(3) . ?
C4 C5 1.327(3) . ?
C4 C11 1.509(3) . ?
C5 H7 0.9300 . ?
C7 C8 1.373(4) . ?
C7 H3 0.9300 . ?
C8 C9 1.359(4) . ?
C8 H4 0.9300 . ?
C9 C10 1.372(3) . ?
C9 H5 0.9300 . ?
C10 H6 0.9300 . ?
C11 H8 0.9600 . ?
C11 H10 0.9600 . ?
C11 H9 0.9600 . ?
C12 H14 0.9600 . ?
C12 H12 0.9600 . ?
C12 H13 0.9600 . ?
C13 C22 1.391(3) . ?
C13 C14 1.394(3) . ?
C14 C19 1.395(3) . ?
C14 C15 1.492(3) . ?
C15 C16 1.334(3) . ?
C15 C18 1.509(3) . ?
C16 H15 0.9300 . ?
C18 H16 0.9600 . ?
C18 H17 0.9600 . ?
C18 H18 0.9600 . ?
C19 C20 1.380(3) . ?
C19 H19 0.9300 . ?
C20 C21 1.366(3) . ?
C20 H20 0.9300 . ?
C21 C22 1.367(3) . ?
C21 H21 0.9300 . ?
C22 H22 0.9300 . ?
 
loop_
 _geom_angle_atom_site_label_1
 _geom_angle_atom_site_label_2
 _geom_angle_atom_site_label_3
 _geom_angle
 _geom_angle_site_symmetry_1
 _geom_angle_site_symmetry_3
 _geom_angle_publ_flag
C13 S6 C12 103.54(10) . . ?
C2 S7 C1 103.74(12) . . ?
O2 B8 O1 116.38(19) . . ?
O2 B8 C5 118.78(19) . . ?
O1 B8 C5 124.84(19) . . ?
O3 B9 O4 118.8(2) . . ?
O3 B9 C16 121.73(19) . . ?
O4 B9 C16 119.42(18) . . ?
H1F O007 H1B 101(3) . . ?
B8 O1 H1A 109.5 . . ?
B8 O2 H1D 122.2(19) . . ?
B9 O3 H1C 113.1(19) . . ?
B9 O4 H1E 117(2) . . ?
S7 C1 H11 109.5 . . ?
S7 C1 H1 109.5 . . ?
H11 C1 H1 109.5 . . ?
S7 C1 H2 109.5 . . ?
H11 C1 H2 109.5 . . ?
H1 C1 H2 109.5 . . ?
C10 C2 C3 119.31(19) . . ?
C10 C2 S7 123.84(16) . . ?
C3 C2 S7 116.85(14) . . ?
C7 C3 C2 118.43(19) . . ?
C7 C3 C4 120.71(19) . . ?
C2 C3 C4 120.80(17) . . ?
C5 C4 C3 122.93(18) . . ?
C5 C4 C11 123.13(19) . . ?
C3 C4 C11 113.91(17) . . ?
C4 C5 B8 128.94(19) . . ?
C4 C5 H7 115.5 . . ?
B8 C5 H7 115.5 . . ?
C8 C7 C3 121.1(2) . . ?
C8 C7 H3 119.5 . . ?
C3 C7 H3 119.5 . . ?
C9 C8 C7 120.4(2) . . ?
C9 C8 H4 119.8 . . ?
C7 C8 H4 119.8 . . ?
C8 C9 C10 120.2(2) . . ?
C8 C9 H5 119.9 . . ?
C10 C9 H5 119.9 . . ?
C9 C10 C2 120.5(2) . . ?
C9 C10 H6 119.7 . . ?
C2 C10 H6 119.7 . . ?
C4 C11 H8 109.5 . . ?
C4 C11 H10 109.5 . . ?
H8 C11 H10 109.5 . . ?
C4 C11 H9 109.5 . . ?
H8 C11 H9 109.5 . . ?
H10 C11 H9 109.5 . . ?
S6 C12 H14 109.5 . . ?
S6 C12 H12 109.5 . . ?
H14 C12 H12 109.5 . . ?
S6 C12 H13 109.5 . . ?
H14 C12 H13 109.5 . . ?
H12 C12 H13 109.5 . . ?
C22 C13 C14 119.44(18) . . ?
C22 C13 S6 122.97(16) . . ?
C14 C13 S6 117.58(13) . . ?
C13 C14 C19 118.38(18) . . ?
C13 C14 C15 121.39(16) . . ?
C19 C14 C15 120.17(18) . . ?
C16 C15 C14 123.80(18) . . ?
C16 C15 C18 122.75(19) . . ?
C14 C15 C18 113.45(17) . . ?
C15 C16 B9 127.68(18) . . ?
C15 C16 H15 116.2 . . ?
B9 C16 H15 116.2 . . ?
C15 C18 H16 109.5 . . ?
C15 C18 H17 109.5 . . ?
H16 C18 H17 109.5 . . ?
C15 C18 H18 109.5 . . ?
H16 C18 H18 109.5 . . ?
H17 C18 H18 109.5 . . ?
C20 C19 C14 121.1(2) . . ?
C20 C19 H19 119.4 . . ?
C14 C19 H19 119.4 . . ?
C21 C20 C19 119.8(2) . . ?
C21 C20 H20 120.1 . . ?
C19 C20 H20 120.1 . . ?
C20 C21 C22 120.2(2) . . ?
C20 C21 H21 119.9 . . ?
C22 C21 H21 119.9 . . ?
C21 C22 C13 121.0(2) . . ?
C21 C22 H22 119.5 . . ?
C13 C22 H22 119.5 . . ?
 
loop_
 _geom_torsion_atom_site_label_1
 _geom_torsion_atom_site_label_2
 _geom_torsion_atom_site_label_3
 _geom_torsion_atom_site_label_4
 _geom_torsion
 _geom_torsion_site_symmetry_1
 _geom_torsion_site_symmetry_2
 _geom_torsion_site_symmetry_3
 _geom_torsion_site_symmetry_4
 _geom_torsion_publ_flag
C1 S7 C2 C10 -9.4(2) . . . . ?
C1 S7 C2 C3 171.32(16) . . . . ?
C10 C2 C3 C7 -1.5(3) . . . . ?
S7 C2 C3 C7 177.75(15) . . . . ?
C10 C2 C3 C4 175.66(18) . . . . ?
S7 C2 C3 C4 -5.1(2) . . . . ?
C7 C3 C4 C5 -89.6(3) . . . . ?
C2 C3 C4 C5 93.3(2) . . . . ?
C7 C3 C4 C11 88.8(2) . . . . ?
C2 C3 C4 C11 -88.3(2) . . . . ?
C3 C4 C5 B8 -2.5(4) . . . . ?
C11 C4 C5 B8 179.3(2) . . . . ?
O2 B8 C5 C4 -168.6(2) . . . . ?
O1 B8 C5 C4 11.9(4) . . . . ?
C2 C3 C7 C8 0.6(3) . . . . ?
C4 C3 C7 C8 -176.6(2) . . . . ?
C3 C7 C8 C9 0.5(4) . . . . ?
C7 C8 C9 C10 -0.6(4) . . . . ?
C8 C9 C10 C2 -0.3(4) . . . . ?
C3 C2 C10 C9 1.4(3) . . . . ?
S7 C2 C10 C9 -177.80(17) . . . . ?
C12 S6 C13 C22 11.1(2) . . . . ?
C12 S6 C13 C14 -169.82(16) . . . . ?
C22 C13 C14 C19 1.7(3) . . . . ?
S6 C13 C14 C19 -177.45(15) . . . . ?
C22 C13 C14 C15 -175.54(18) . . . . ?
S6 C13 C14 C15 5.4(2) . . . . ?
C13 C14 C15 C16 -77.6(3) . . . . ?
C19 C14 C15 C16 105.2(2) . . . . ?
C13 C14 C15 C18 101.6(2) . . . . ?
C19 C14 C15 C18 -75.6(2) . . . . ?
C14 C15 C16 B9 -0.3(3) . . . . ?
C18 C15 C16 B9 -179.4(2) . . . . ?
O3 B9 C16 C15 -22.7(3) . . . . ?
O4 B9 C16 C15 159.0(2) . . . . ?
C13 C14 C19 C20 -0.9(3) . . . . ?
C15 C14 C19 C20 176.34(19) . . . . ?
C14 C19 C20 C21 -0.5(3) . . . . ?
C19 C20 C21 C22 1.2(4) . . . . ?
C20 C21 C22 C13 -0.4(4) . . . . ?
C14 C13 C22 C21 -1.0(3) . . . . ?
S6 C13 C22 C21 178.01(17) . . . . ?
 
_refine_diff_density_max    0.173
_refine_diff_density_min   -0.289
_refine_diff_density_rms    0.046

_shelx_res_file
;
TITL mo_20210119ppy0596_0ma_a.res in P-1
    mo_20210119ppy0596_0ma.res
    created by SHELXL-2018/3 at 19:32:13 on 22-Jan-2022
CELL 0.71073 7.5430 11.7307 14.3712 93.335 99.918 106.703
ZERR 2.00 0.0010 0.0022 0.0025 0.007 0.005 0.004
LATT 1
SFAC C H O CL S B
UNIT 40 56 10 0 4 4
LIST 4
TEMP 22.850
SIZE 0.100 0.100 0.150
ACTA
L.S. 4
FMAP 2
OMIT    0  -1   1
OMIT    -3   4   4
OMIT     2  -7   1
OMIT    -1  -4   2
OMIT     0   4   6
OMIT     2  -4  14
OMIT    -3   7   0
PLAN -5 0 0.00
HTAB
BOND $H
CONF
WGHT    0.070900    0.062900
FVAR       0.79745
S6    5    0.948506    0.397593    0.854360    11.00000    0.04611    0.05172 =
         0.08067    0.01188    0.02057    0.01838
S7    5    0.702472    0.481764    0.323508    11.00000    0.05293    0.05585 =
         0.07793    0.00461    0.01822    0.01080
B8    6    0.609964    0.159419    0.416789    11.00000    0.06090    0.04332 =
         0.04927    0.00727    0.00841    0.01977
B9    6    0.736875    0.120936    0.705158    11.00000    0.04628    0.04307 =
         0.05245    0.00189    0.01026    0.01328
O007  3    1.160482    0.040533    0.681821    11.00000    0.06481    0.08126 =
         0.09014   -0.00497    0.00960    0.02789
H1F   2    1.257479    0.090598    0.693672    11.00000   -1.50000
H1B   2    1.178267   -0.001968    0.639255    11.00000   -1.50000
O1    3    0.533917    0.205906    0.484221    11.00000    0.09838    0.09092 =
         0.04877    0.01261    0.01625    0.06295
AFIX 147
H1A   2    0.459208    0.238750    0.458485    11.00000   -1.50000
AFIX   0
O2    3    0.738598    0.103655    0.448753    11.00000    0.08265    0.08220 =
         0.05383    0.00945    0.00805    0.05030
H1D   2    0.775888    0.100444    0.508714    11.00000   -1.50000
O3    3    0.582905    0.156923    0.678045    11.00000    0.05438    0.07728 =
         0.04727    0.00604    0.00853    0.03186
H1C   2    0.564374    0.166243    0.622871    11.00000   -1.50000
O4    3    0.835776    0.100261    0.638197    11.00000    0.05628    0.08064 =
         0.05586    0.00497    0.01239    0.03295
H1E   2    0.919681    0.084496    0.654682    11.00000   -1.50000
C1    1    0.764009    0.640769    0.349162    11.00000    0.10309    0.05661 =
         0.08905   -0.00095    0.02325   -0.00723
AFIX 137
H11   2    0.670831    0.669356    0.311765    11.00000   -1.50000
H1    2    0.885247    0.677397    0.334040    11.00000   -1.50000
H2    2    0.769005    0.660969    0.415460    11.00000   -1.50000
AFIX   0
C2    1    0.469543    0.430496    0.341305    11.00000    0.04824    0.04668 =
         0.04400    0.00755    0.00706    0.01851
C3    1    0.372729    0.308794    0.313523    11.00000    0.04963    0.04877 =
         0.04436    0.01400    0.00497    0.01766
C4    1    0.460044    0.230191    0.263644    11.00000    0.06317    0.04190 =
         0.04381    0.00428    0.00417    0.01343
C5    1    0.558166    0.165639    0.309074    11.00000    0.07262    0.04485 =
         0.04796   -0.00010    0.01014    0.02561
AFIX  43
H7    2    0.601688    0.117506    0.270610    11.00000   -1.20000
AFIX   0
C7    1    0.190758    0.264241    0.329621    11.00000    0.05286    0.06751 =
         0.08385    0.02647    0.01210    0.01398
AFIX  43
H3    2    0.125101    0.183523    0.312128    11.00000   -1.20000
AFIX   0
C8    1    0.105886    0.337288    0.370952    11.00000    0.05728    0.11642 =
         0.09151    0.03882    0.02825    0.03452
AFIX  43
H4    2   -0.015939    0.305537    0.381599    11.00000   -1.20000
AFIX   0
C9    1    0.198639    0.455651    0.396410    11.00000    0.07372    0.10805 =
         0.07492    0.01703    0.02547    0.05607
AFIX  43
H5    2    0.139659    0.504693    0.423799    11.00000   -1.20000
AFIX   0
C10   1    0.379090    0.503042    0.381828    11.00000    0.06870    0.06445 =
         0.06022    0.00238    0.00956    0.03353
AFIX  43
H6    2    0.441533    0.584227    0.399125    11.00000   -1.20000
AFIX   0
C11   1    0.421902    0.228297    0.156879    11.00000    0.12156    0.07176 =
         0.04907    0.00683    0.00495    0.04275
AFIX 137
H8    2    0.477643    0.173918    0.129410    11.00000   -1.50000
H10   2    0.475716    0.307277    0.140409    11.00000   -1.50000
H9    2    0.288086    0.202493    0.132907    11.00000   -1.50000
AFIX   0
C12   1    1.005243    0.557311    0.867786    11.00000    0.07945    0.05190 =
         0.08330    0.01508    0.02067    0.01315
AFIX 137
H14   2    0.920573    0.581203    0.820630    11.00000   -1.50000
H12   2    1.132717    0.592195    0.859901    11.00000   -1.50000
H13   2    0.992889    0.584257    0.930033    11.00000   -1.50000
AFIX   0
C13   1    0.718210    0.349048    0.877173    11.00000    0.04195    0.04925 =
         0.04219    0.00383    0.00696    0.02034
C14   1    0.644037    0.228146    0.887437    11.00000    0.04208    0.05471 =
         0.03462    0.00633    0.00578    0.01536
C15   1    0.760801    0.144837    0.887804    11.00000    0.05551    0.04190 =
         0.04895    0.01039    0.00661    0.01497
C16   1    0.800541    0.099269    0.809539    11.00000    0.05602    0.04119 =
         0.05666    0.00580    0.00577    0.02101
AFIX  43
H15   2    0.875203    0.048520    0.818538    11.00000   -1.20000
AFIX   0
C18   1    0.832932    0.117809    0.986026    11.00000    0.10741    0.07330 =
         0.05416    0.01888    0.00855    0.04815
AFIX 137
H16   2    0.900512    0.060421    0.981281    11.00000   -1.50000
H17   2    0.728314    0.085629    1.016354    11.00000   -1.50000
H18   2    0.915874    0.190179    1.022948    11.00000   -1.50000
AFIX   0
C19   1    0.459014    0.187098    0.901707    11.00000    0.05626    0.07399 =
         0.05304    0.01455    0.01334    0.01059
AFIX  43
H19   2    0.406845    0.106455    0.907792    11.00000   -1.20000
AFIX   0
C20   1    0.352060    0.264065    0.906950    11.00000    0.04244    0.11591 =
         0.06212    0.01276    0.01806    0.02761
AFIX  43
H20   2    0.228548    0.235168    0.915974    11.00000   -1.20000
AFIX   0
C21   1    0.428077    0.382836    0.898851    11.00000    0.05604    0.09991 =
         0.06694    0.00261    0.01381    0.04508
AFIX  43
H21   2    0.356875    0.435046    0.903550    11.00000   -1.20000
AFIX   0
C22   1    0.608458    0.425235    0.883862    11.00000    0.05497    0.06258 =
         0.06497    0.00532    0.00950    0.03248
AFIX  43
H22   2    0.658517    0.506167    0.878052    11.00000   -1.20000
REM #####
REM #####
REM #####
REM #####
REM #####
AFIX   0
HKLF 4 1 1 0 0 0 1 0 0 0 1


REM  mo_20210119ppy0596_0ma_a.res in P-1
REM wR2 = 0.144293, GooF = S = 0.98505, Restrained GooF = 0.98505 for all data
REM R1 = 0.048593 for 3438 Fo > 4sig(Fo) and 0.102210 for all 5915 data
REM 282 parameters refined using 0 restraints

END

WGHT      0.0602      0.0648

REM Instructions for potential hydrogen bonds
EQIV $1 x+1, y, z
HTAB O007 O3_$1
EQIV $2 -x+2, -y, -z+1
HTAB O007 O2_$2
HTAB O2 O4
HTAB O3 O1
HTAB O4 O007

REM Highest difference peak  0.173,  deepest hole -0.289,  1-sigma level  0.046
Q1    1   0.7948  0.4313  0.3276  11.00000  0.05    0.17
Q2    1   0.6676  0.3791  0.8664  11.00000  0.05    0.17
Q3    1   0.5988  0.1400  0.2991  11.00000  0.05    0.16
Q4    1   0.9188  0.6581  0.3303  11.00000  0.05    0.16
Q5    1   0.8271  0.6947  0.2580  11.00000  0.05    0.16
;
_shelx_res_checksum   71958

_shelx_hkl_file
;
   1  -1   0  524.35   22.20
   1  -1   0  517.85   23.20
   1  -1   0  515.85   22.30
  -1   1   0  474.65   23.10
   2  -2   0  500.45   22.10
   2  -2   0  513.65   22.00
   2  -2   0  494.75   23.70
  -2   2   0  468.15   23.60
   3  -3   0    2.00    1.40
   3  -3   0    2.30    0.80
   3  -3   0    0.40    1.10
   4  -4   0    6.20    2.80
   4  -4   0    1.70    1.90
   5  -5   0   68.99    8.80
   5  -5   0   46.20    6.40
   6  -6   0  239.98   16.30
   6  -6   0  246.58   17.40
   6  -6   0  217.68   14.70
   7  -7   0   -3.10    3.50
   7  -7   0   -3.90    3.50
   7  -7   0  -10.00    4.40
   8  -8   0    3.00    4.50
   8  -8   0   11.00    5.50
   9  -9   0   -1.30    6.40
   9  -9   0  -10.40    7.00
   9  -9   0   -6.80    9.00
   9 -10   0    6.10   10.00
   9 -10   0   20.50    8.60
   9 -10   0   17.30    8.10
   8  -9   0   12.50    7.40
   8  -9   0   14.80    6.20
   8  -9   0   31.70    7.80
   7  -8   0   16.30    6.70
   7  -8   0    9.90    4.40
   7  -8   0   15.40    4.50
   6  -7   0   75.29    9.80
   6  -7   0   83.19    8.40
   6  -7   0   77.79    8.60
   5  -6   0   54.19    7.10
   5  -6   0   60.49    7.20
   5  -6   0   71.09    8.00
   4  -5   0  273.17   15.80
   4  -5   0  271.37   15.50
   4  -5   0  274.57   16.40
   3  -4   0 1274.87   59.29
   3  -4   0 1309.47   58.79
   3  -4   0 1304.77   59.09
   2  -3   0   48.40    3.90
   2  -3   0   59.49    4.20
   2  -3   0   48.40    3.90
  -1   2   0  138.89    7.00
  -1   2   0  140.29    7.20
  -1   2   0  138.89    6.40
  -1   2   0  128.89    6.50
   1  -2   0  142.09    7.00
   1  -2   0  137.79    7.20
   1  -2   0  142.39    6.50
   1  -2   0  139.09    6.60
   1   0   0 2133.99   93.39
   1   0   0 2120.19   93.59
   1   0   0 2096.69   93.99
  -1   0   0 2212.48   93.99
  -1   0   0 2191.68   93.39
  -1   0   0 2120.49   93.59
   2  -1   0  524.25   22.60
   2  -1   0  491.85   23.90
   2  -1   0  488.15   22.80
  -2   1   0  481.25   22.70
  -2   1   0  474.95   23.80
   3  -2   0  257.17   12.50
   3  -2   0  238.88   12.00
   3  -2   0  241.48   14.30
  -3   2   0  246.28   14.20
  -3   2   0  243.28   12.20
   4  -3   0  280.57   14.40
   4  -3   0  340.97   18.10
   4  -3   0  292.77   14.70
  -4   3   0  276.77   14.20
  -4   3   0  288.57   13.70
   5  -4   0   70.19    4.90
   5  -4   0   65.19    5.00
   5  -4   0   69.29    8.30
   5  -4   0   78.69    9.70
   6  -5   0   13.00    4.80
   6  -5   0   22.40    5.40
   7  -6   0   11.60    4.90
   7  -6   0   12.70    6.40
   8  -7   0   -1.20    5.40
   8  -7   0   12.20    5.00
   8  -7   0   -1.80    5.90
   9  -8   0    2.20    8.70
   9  -8   0    2.90    6.30
   8 -10   0    1.90    7.10
   8 -10   0    2.10    5.80
   8 -10   0    0.90    6.00
   7  -9   0    7.00    4.70
   7  -9   0    8.70    5.50
   7  -9   0    8.40    4.60
   6  -8   0  168.78   13.80
   6  -8   0  147.99   12.40
   6  -8   0  166.38   12.80
   5  -7   0  132.09   10.20
   5  -7   0  111.99    9.60
   5  -7   0  124.99   10.50
   4  -6   0  261.77   15.60
   4  -6   0  261.37   15.20
   4  -6   0  266.17   15.50
   3  -5   0   20.00    3.20
   3  -5   0    9.60    2.30
   3  -5   0   11.10    2.50
  -2   4   0  250.97   13.70
   2  -4   0  267.57   14.30
   2  -4   0  277.47   13.70
   2  -4   0  264.07   12.80
   2  -4   0  285.47   12.80
   2  -4   0  286.17   13.90
  -1   3   0    2.10    0.70
  -1   3   0    0.80    0.70
  -1   3   0    2.10    0.70
   1  -3   0    3.40    0.90
   1  -3   0    5.40    1.10
   1  -3   0    3.50    0.90
   1  -3   0    1.10    0.90
   0   2   0    0.20    0.40
   0   2   0    0.00    0.50
   0   2   0   -0.70    0.30
   0  -2   0    0.50    0.60
   0  -2   0    0.60    0.40
   0  -2   0    0.60    0.60
   0  -2   0    0.20    0.40
   0  -2   0    0.30    0.40
   1   1   0  204.78   10.80
   1   1   0  190.18   10.80
   1   1   0  213.78   10.50
   1   1   0  207.78   10.70
  -1  -1   0  209.98   10.30
  -1  -1   0  202.38   10.80
   2   0   0   92.69    6.10
   2   0   0   96.19    5.80
   2   0   0   91.79    5.70
   2   0   0   91.09    6.50
  -2   0   0   84.99    6.30
  -2   0   0   88.29    5.60
  -2   0   0   92.19    6.00
   3  -1   0 1471.05   65.99
   3  -1   0 1494.45   66.59
   3  -1   0 1415.86   67.89
  -3   1   0 1469.05   65.69
  -3   1   0 1503.95   67.99
  -3   1   0 1514.55   66.39
   4  -2   0 1438.66   63.09
   4  -2   0 1468.45   65.59
   4  -2   0 1385.36   62.19
  -4   2   0 1330.17   62.19
  -4   2   0 1284.77   61.79
  -4   2   0 1402.66   64.99
   5  -3   0  129.09    7.90
   5  -3   0  102.19    7.90
   5  -3   0  122.99   10.90
  -5   3   0  116.69    6.90
  -5   3   0  122.39    7.70
   6  -4   0  403.16   26.10
   6  -4   0  411.96   21.80
   6  -4   0  416.46   21.40
  -6   4   0  458.45   20.70
  -6   4   0  442.96   20.80
   7  -5   0    1.70    2.20
   7  -5   0    4.60    2.20
   7  -5   0    6.60    5.40
   7  -5   0   -1.20    3.90
   8  -6   0   22.70    9.20
   8  -6   0   37.00    8.00
   9  -7   0   24.60    9.30
   9  -7   0    5.80    5.60
   9  -7   0    6.50    9.00
   8 -11   0  -16.20    7.20
   8 -11   0    3.50    6.10
   8 -11   0    7.00    6.50
   7 -10   0    0.20    4.70
   7 -10   0   -3.80    4.20
   7 -10   0   -7.30    5.10
   6  -9   0  102.59    9.90
   6  -9   0   75.99   10.20
   6  -9   0   95.89   10.10
   5  -8   0  194.68   12.70
   5  -8   0  168.98   12.90
   5  -8   0  174.78   12.90
   4  -7   0    2.80    2.20
   4  -7   0   -4.00    1.50
   4  -7   0   -0.50    2.20
   3  -6   0   25.30    2.40
   3  -6   0   30.70    3.90
   3  -6   0   29.10    4.40
   3  -6   0   26.30    2.50
   3  -6   0   27.90    3.90
  -2   5   0 3241.18  154.68
  -2   5   0 3404.96  155.08
  -2   5   0 3659.23  156.28
  -2   5   0 3463.15  154.28
   2  -5   0 3437.86  154.88
   2  -5   0 3539.45  156.28
   2  -5   0 3843.62  155.28
   2  -5   0 3680.53  154.68
   2  -5   0 3684.03  154.58
  -1   4   0   64.49    4.60
  -1   4   0   64.89    4.90
  -1   4   0   71.29    5.20
  -1   4   0   71.89    4.50
   1  -4   0   73.39    4.30
   1  -4   0   76.69    4.80
   1  -4   0   75.79    4.60
   1  -4   0   67.19    5.20
   1  -4   0   76.29    5.20
   0   3   0 2986.70  130.89
   0   3   0 2934.21  130.39
   0   3   0 2863.91  129.59
   0   3   0 3123.69  130.59
   0  -3   0 2984.30  130.89
   0  -3   0 2935.31  130.49
   0  -3   0 2900.11  130.39
   0  -3   0 2920.51  129.69
   0  -3   0 3147.69  129.49
   1   2   0 8448.66  376.86
   1   2   0 8569.84  419.16
  -1  -2   0 8388.46  375.66
  -1  -2   0 8233.98  376.26
  -1  -2   0 8804.22  421.16
   2   1   0  308.27   16.00
   2   1   0  295.27   16.40
   2   1   0  290.37   16.30
   2   1   0  311.07   15.60
  -2  -1   0  315.57   15.90
  -2  -1   0  307.47   16.50
  -2  -1   0  320.77   16.50
  -2  -1   0  319.57   15.90
   3   0   0   26.90    4.30
   3   0   0   26.50    3.50
   3   0   0   28.50    4.40
   3   0   0   26.70    4.70
  -3   0   0   27.00    3.50
  -3   0   0   24.10    3.60
  -3   0   0   36.70    5.10
   4  -1   0  175.78   11.20
   4  -1   0  179.58   12.80
   4  -1   0  163.88   10.40
  -4   1   0  164.58   10.00
  -4   1   0  171.68   10.80
  -4   1   0  177.28   12.30
   5  -2   0    2.40    2.20
   5  -2   0    4.60    2.20
   5  -2   0    6.60    3.70
  -5   2   0    2.60    2.10
  -5   2   0    3.40    1.60
  -5   2   0    4.10    2.70
   6  -3   0   48.40    6.10
   6  -3   0   49.90    5.40
   6  -3   0   30.70    6.50
  -6   3   0   48.40    5.70
   7  -4   0   12.80    3.30
   7  -4   0   10.80    6.00
   7  -4   0   11.00    3.70
  -7   4   0   11.60    2.50
  -7   4   0   13.80    3.30
   8  -5   0   19.30    4.20
   8  -5   0    5.10    6.10
   8  -5   0    9.30    5.80
   8  -5   0    6.30    3.20
   9  -6   0   -8.30    6.50
   9  -6   0   -3.80    8.50
   9  -6   0    2.50    8.00
   8 -12   0    2.20    6.30
   8 -12   0    3.70    8.60
   8 -12   0   -4.80    6.90
   7 -11   0   18.20    5.80
   7 -11   0   16.30    6.70
   7 -11   0   24.20    6.80
   6 -10   0   24.10    5.80
   6 -10   0   26.60    5.70
   6 -10   0   21.50    5.70
   5  -9   0    1.20    2.50
   5  -9   0   -0.60    3.10
   5  -9   0    1.80    3.20
   4  -8   0    9.90    3.50
   4  -8   0   12.60    3.20
   4  -8   0   11.40    3.10
  -3   7   0    3.40    1.20
  -3   7   0    6.00    1.50
  -3   7   0    5.80    2.00
   3  -7   0    2.40    1.60
   3  -7   0    1.10    1.70
   3  -7   0    3.40    2.20
   3  -7   0    5.80    1.80
  -2   6   0   91.99    6.10
  -2   6   0   72.89    6.60
  -2   6   0   84.79    5.70
   2  -6   0   89.19    7.20
   2  -6   0   87.19    6.00
   2  -6   0   99.89    6.30
   2  -6   0   98.49    6.60
   2  -6   0   90.39    5.30
  -1   5   0   59.19    4.70
  -1   5   0   60.89    4.30
  -1   5   0   62.59    5.20
  -1   5   0   62.49    5.40
   1  -5   0   63.69    5.40
   1  -5   0   66.19    5.40
   1  -5   0   63.49    4.50
   1  -5   0   65.29    5.00
   1  -5   0   56.89    3.70
   0   4   0  629.34   29.40
   0   4   0  607.44   28.40
   0   4   0  644.74   29.50
   0   4   0  605.24   29.90
   0   4   0  612.34   28.40
   0  -4   0  612.84   30.00
   0  -4   0  598.34   29.40
   0  -4   0  628.74   28.10
   0  -4   0  585.54   29.30
   0  -4   0  618.44   28.50
   1   3   0 9927.81  434.06
  -1  -3   0 9999.00  434.16
   2   2   0  784.82   37.00
   2   2   0  806.82   36.00
   2   2   0  749.03   37.20
   2   2   0  737.43   36.40
  -2  -2   0  745.23   36.90
  -2  -2   0  786.92   36.20
  -2  -2   0  747.43   36.60
   3   1   0 1712.93   75.59
   3   1   0 1707.73   74.99
  -3  -1   0 1626.24   75.89
  -3  -1   0 1683.43   75.19
  -3  -1   0 1575.84   76.19
   4   0   0    8.20    3.70
   4   0   0   15.30    4.00
   4   0   0   10.70    3.10
   4   0   0    6.50    2.30
  -4   0   0    8.30    2.70
  -4   0   0   10.40    2.50
  -4   0   0    6.70    2.90
   5  -1   0    2.10    2.20
   5  -1   0    1.60    1.80
   5  -1   0    2.40    2.00
   5  -1   0   -0.70    2.40
  -5   1   0   -3.20    1.40
  -5   1   0    1.80    2.80
  -5   1   0    0.00    2.00
   6  -2   0   61.39    9.70
   6  -2   0   43.10    8.80
   6  -2   0   38.70    6.60
   6  -2   0   36.40    5.90
  -6   2   0   37.60    5.80
  -6   2   0   49.40    5.00
   7  -3   0   52.99    9.90
   7  -3   0   63.49    8.60
   7  -3   0   79.79    9.20
   7  -3   0   65.29    7.10
  -7   3   0   57.39    7.20
   8  -4   0   21.50    4.60
   8  -4   0   19.50    5.10
   8  -4   0   17.10    8.00
   8  -4   0   18.40    6.70
   8  -4   0   22.80    6.90
  -8   4   0   15.00    3.90
   9  -5   0    3.40    3.70
   9  -5   0    3.10    8.60
   9  -5   0   -1.50    6.90
   9  -5   0   -3.10    4.90
   9  -5   0    7.60    7.10
   7 -12   0   10.60    5.80
   7 -12   0    3.70    6.70
   7 -12   0    0.40    6.30
   6 -11   0   21.10    5.40
   6 -11   0   19.90    5.20
   6 -11   0   13.60    6.30
   5 -10   0    4.60    3.40
   5 -10   0    0.60    2.80
   5 -10   0   -1.50    3.30
   4  -9   0    2.90    2.90
   4  -9   0    1.70    2.20
   4  -9   0    1.90    1.40
   4  -9   0    1.80    2.20
   4  -9   0    0.10    1.60
  -3   8   0  191.68   11.70
  -3   8   0  216.58   11.30
  -3   8   0  207.08   13.10
   3  -8   0  194.28   10.70
   3  -8   0  193.78   13.30
   3  -8   0  187.18   11.00
   3  -8   0  187.18   11.40
   3  -8   0  191.58   11.60
  -2   7   0 1156.88   55.09
  -2   7   0 1297.87   56.29
  -2   7   0 1185.98   56.89
  -2   7   0 1146.39   55.09
   2  -7   0 1213.48   55.29
   2  -7   0 1200.48   53.69
   2  -7   0 1260.67   55.89
   2  -7   0 1279.37   57.59
   2  -7   0 1211.68   56.29
   2  -7   0 1237.98   54.19
  -1   6   0    8.20    2.20
  -1   6   0    3.10    1.80
  -1   6   0    6.10    2.20
  -1   6   0    6.80    1.70
   1  -6   0    3.70    2.00
   1  -6   0    5.90    1.20
   1  -6   0    5.10    1.60
   1  -6   0    7.90    2.20
   1  -6   0    4.40    1.80
   0   5   0    1.40    1.10
   0   5   0    0.50    1.30
   0   5   0    2.20    1.30
   0   5   0   -1.80    1.10
   0   5   0    2.40    1.60
   0  -5   0    1.10    1.60
   0  -5   0    2.60    2.00
   1   4   0 1529.65   65.59
   1   4   0 1463.75   64.59
   1   4   0 1424.76   64.79
   1   4   0 1301.37   63.99
   1   4   0 1440.26   66.29
  -1  -4   0 1345.97   65.09
  -1  -4   0 1358.96   64.79
  -1  -4   0 1468.65   66.19
  -1  -4   0 1492.05   64.49
   2   3   0   29.50    4.30
   2   3   0   17.90    4.00
   2   3   0   25.50    3.80
  -2  -3   0   38.40    5.00
  -2  -3   0   24.50    4.20
  -2  -3   0   42.70    7.00
  -2  -3   0   41.80    5.40
   3   2   0   10.50    2.70
   3   2   0    1.40    1.60
   3   2   0    3.40    1.80
   3   2   0    4.50    2.70
  -3  -2   0    4.00    2.30
  -3  -2   0    1.30    1.50
  -3  -2   0    2.80    1.70
  -3  -2   0    3.00    2.10
   4   1   0   10.80    3.00
   4   1   0   13.40    3.30
   4   1   0    7.40    3.30
   4   1   0    7.50    3.10
  -4  -1   0    3.90    2.40
  -4  -1   0   13.10    2.80
  -4  -1   0   11.80    3.90
   5   0   0   35.30    7.30
   5   0   0   39.30    6.20
   5   0   0   39.80    5.60
   5   0   0   51.69    7.60
  -5   0   0   27.70    8.00
  -5   0   0   31.10    4.40
  -5   0   0   41.00    5.70
   6  -1   0    8.20    5.10
   6  -1   0    8.20    3.20
   6  -1   0    1.90    3.20
   6  -1   0    1.90    3.30
  -6   1   0    6.80    2.70
  -6   1   0    8.50    3.80
   7  -2   0  122.19   11.60
   7  -2   0  140.49   11.20
   7  -2   0  143.79   15.40
  -7   2   0  146.79   10.10
  -7   2   0  143.19   11.80
   8  -3   0    4.00    4.50
   8  -3   0    9.60    6.80
   8  -3   0   15.80    5.00
   8  -3   0   10.80    5.70
  -8   3   0   21.60    5.30
   9  -4   0    5.70    7.10
   9  -4   0    5.30    9.40
   9  -4   0    0.90    4.30
   9  -4   0    8.50    5.70
   9  -4   0    6.10    7.40
  -9   4   0    1.50    4.50
  -9   4   0    4.10    3.60
   7 -13   0   35.00    9.80
   7 -13   0   13.70    6.50
   7 -13   0   20.70    7.00
   6 -12   0    3.50    6.20
   6 -12   0   -4.50    3.90
   6 -12   0    6.40    4.40
   5 -11   0    6.60    3.20
   5 -11   0   -7.20    4.20
   5 -11   0    8.00    3.60
   4 -10   0   17.20    3.10
   4 -10   0   18.80    3.20
   4 -10   0   17.50    3.90
   4 -10   0   14.50    4.60
   4 -10   0   12.80    3.40
  -3   9   0    5.70    3.10
  -3   9   0    6.80    2.30
  -3   9   0    7.00    3.00
  -3   9   0   12.00    2.90
   3  -9   0    5.20    2.60
   3  -9   0    7.70    3.60
   3  -9   0    9.30    2.80
   3  -9   0   10.20    2.30
   3  -9   0   10.40    1.90
  -2   8   0  242.88   15.40
  -2   8   0  224.38   14.40
  -2   8   0  235.58   13.50
  -2   8   0  242.78   13.80
   2  -8   0  253.07   15.90
   2  -8   0  249.28   13.80
   2  -8   0  254.87   15.00
   2  -8   0  264.27   14.60
  -1   7   0  272.27   15.20
  -1   7   0  268.17   14.20
  -1   7   0  253.37   15.80
  -1   7   0  273.17   16.00
   1  -7   0  266.87   16.10
   1  -7   0  247.98   14.20
   1  -7   0  265.57   16.10
   1  -7   0  278.77   15.60
   1  -7   0  274.27   12.80
   0   6   0   21.90    3.90
   0   6   0   20.60    3.30
   0   6   0   22.50    3.80
   0   6   0   16.50    3.90
   0   6   0   14.70    2.60
   0  -6   0   21.10    4.30
   0  -6   0   17.60    3.40
   0  -6   0   17.50    2.60
   0  -6   0   13.20    3.30
   1   5   0  288.17   16.20
   1   5   0  339.87   17.00
   1   5   0  319.97   17.30
   1   5   0  284.17   17.30
  -1  -5   0  318.97   16.60
  -1  -5   0  309.97   18.50
  -1  -5   0  289.87   17.10
  -1  -5   0  297.27   17.50
   2   4   0   36.50    4.80
   2   4   0   42.20    5.50
   2   4   0   48.10    6.10
   2   4   0   51.69    7.10
  -2  -4   0   46.60    6.00
  -2  -4   0   34.30    5.30
  -2  -4   0   53.09    5.50
  -2  -4   0   40.00    5.20
   3   3   0   -0.90    1.60
   3   3   0   -0.50    2.00
   3   3   0    0.90    1.80
   3   3   0    1.40    1.90
  -3  -3   0    0.50    2.20
  -3  -3   0   -1.90    2.10
  -3  -3   0    1.30    1.70
   4   2   0  336.47   19.70
   4   2   0  308.87   18.50
   4   2   0  334.27   21.00
   4   2   0  298.67   20.10
  -4  -2   0  356.46   20.70
  -4  -2   0  327.37   19.10
  -4  -2   0  371.66   21.00
   5   1   0  240.28   16.10
   5   1   0  217.18   15.10
   5   1   0  244.98   17.10
   5   1   0  288.87   19.10
  -5  -1   0  238.28   15.40
  -5  -1   0  247.78   16.60
  -5  -1   0  290.87   18.50
   6   0   0    7.30    5.00
   6   0   0    3.40    3.30
   6   0   0    9.50    4.20
   6   0   0    8.40    3.60
  -6   0   0    5.60    4.20
  -6   0   0    3.90    3.10
  -6   0   0   11.30    5.10
   7  -1   0    2.70    4.40
   7  -1   0    3.50    4.20
   7  -1   0    2.90    6.90
   7  -1   0    4.60    3.90
  -7   1   0    2.10    3.20
  -7   1   0    7.50    4.60
   8  -2   0    1.20    5.90
   8  -2   0    2.10    4.30
   8  -2   0   -1.90    4.80
   8  -2   0   -8.80    4.80
  -8   2   0   -3.70    3.20
   9  -3   0   -1.30    6.00
   9  -3   0    2.00    8.10
   9  -3   0    0.40    5.70
   9  -3   0    5.80    7.00
  -9   3   0   -1.20    5.40
   6 -13   0    4.00    6.80
   6 -13   0   10.40    5.50
   5 -12   0   12.30    4.50
   5 -12   0   18.60    6.90
  -4  11   0   14.50    3.10
   4 -11   0    8.50    3.30
   4 -11   0    9.20    3.00
   4 -11   0   10.50    2.90
   4 -11   0    5.20    4.60
  -3  10   0   62.89    6.40
  -3  10   0   53.89    8.10
  -3  10   0   63.69    6.40
   3 -10   0   54.99    6.60
   3 -10   0   42.00    7.10
   3 -10   0   69.99    7.10
   3 -10   0   54.39    6.40
  -2   9   0   24.80    5.20
  -2   9   0   12.60    4.00
  -2   9   0   19.90    3.80
  -2   9   0   22.80    3.80
   2  -9   0   25.90    5.30
   2  -9   0   28.70    5.00
   2  -9   0   21.00    5.00
   2  -9   0   18.10    3.40
  -1   8   0  185.48   11.70
  -1   8   0  166.48   10.30
  -1   8   0  163.58   12.20
  -1   8   0  177.48   12.40
   1  -8   0  146.99   10.20
   1  -8   0  188.58   12.70
   1  -8   0  176.78   12.50
   1  -8   0  160.68   11.50
   1  -8   0  165.38    8.60
   0   7   0   14.70    2.90
   0   7   0   18.40    3.60
   0   7   0   21.10    4.40
   0   7   0   21.70    3.50
   0   7   0   17.60    4.00
   0  -7   0   16.70    2.80
   0  -7   0   21.00    4.70
   0  -7   0   19.60    3.90
   0  -7   0   16.20    3.60
   1   6   0 1088.59   48.50
   1   6   0 1055.79   49.10
   1   6   0 1024.10   49.40
   1   6   0  952.80   47.60
  -1  -6   0  965.50   49.30
  -1  -6   0 1057.09   50.79
  -1  -6   0 1030.80   47.70
  -1  -6   0  995.30   49.00
   2   5   0 1511.55   69.79
   2   5   0 1474.85   68.69
  -2  -5   0 1429.66   68.89
  -2  -5   0 1500.95   68.79
  -2  -5   0 1524.75   69.69
  -2  -5   0 1444.16   70.69
   3   4   0   50.69    9.10
   3   4   0   38.60    6.50
   3   4   0   29.60    4.90
   3   4   0   20.70    4.60
  -3  -4   0   26.40    5.30
  -3  -4   0   46.80    7.20
  -3  -4   0   27.20    5.20
  -3  -4   0   28.20    5.20
   4   3   0    2.20    2.40
   4   3   0   -1.10    2.40
   4   3   0    6.50    3.00
   4   3   0    4.00    3.10
  -4  -3   0   -2.10    2.10
  -4  -3   0    1.10    3.00
  -4  -3   0    1.40    2.40
  -4  -3   0    0.80    3.10
   5   2   0   63.39    9.80
   5   2   0   67.99    9.90
   5   2   0   49.00    6.90
   5   2   0   80.09   10.20
  -5  -2   0   80.19    9.60
  -5  -2   0   76.29   10.40
  -5  -2   0   63.09    9.40
   6   1   0   18.60    5.80
   6   1   0   25.60    5.90
   6   1   0   14.10    6.20
  -6  -1   0   10.90    5.20
  -6  -1   0   12.40    5.20
   7   0   0   -1.70    5.40
   7   0   0    3.40    5.20
   7   0   0    5.50    4.40
   7   0   0    3.80    4.10
  -7   0   0    4.50    3.40
  -7   0   0   10.70    5.30
   8  -1   0   -2.00    6.40
   8  -1   0   -0.70    5.60
   8  -1   0    1.90    5.30
   8  -1   0   10.00    5.20
  -8   1   0    3.00    5.50
  -8   1   0    4.70    3.90
   9  -2   0   14.70    7.90
   9  -2   0    8.10    8.50
   9  -2   0    4.10    6.40
   9  -2   0   11.10    7.10
  -9   2   0    2.60    7.00
  -9   2   0    8.70    5.10
   6 -14   0    3.40    8.50
   6 -14   0    1.30    5.50
   5 -13   0   -0.30    4.20
   5 -13   0   -5.80    6.00
   5 -13   0   -1.50    2.40
  -4  12   0   28.70    4.10
  -4  12   0   26.40    4.50
   4 -12   0   20.90    5.00
   4 -12   0   17.90    5.20
   4 -12   0   24.00    4.50
   4 -12   0   22.40    6.60
  -3  11   0   -7.80    4.20
  -3  11   0    0.10    2.80
  -3  11   0   -1.30    2.60
  -3  11   0    0.20    2.50
   3 -11   0   -5.70    3.10
   3 -11   0   -0.40    3.60
   3 -11   0    0.70    2.60
   3 -11   0    0.90    2.60
  -2  10   0    5.30    2.60
  -2  10   0    3.90    3.60
  -2  10   0    4.80    2.70
  -2  10   0    7.50    3.60
   2 -10   0    4.00    3.70
   2 -10   0   -0.60    2.20
   2 -10   0    1.80    3.10
   2 -10   0    5.10    2.80
  -1   9   0   32.70    4.30
  -1   9   0   33.10    6.20
  -1   9   0   24.90    5.20
  -1   9   0   16.60    3.80
   1  -9   0   17.80    5.00
   1  -9   0   25.60    5.50
   1  -9   0   21.20    4.50
   0   8   0  110.79   10.30
   0   8   0  101.29    9.40
   0   8   0  102.89    7.80
   0   8   0  109.69   10.50
   0   8   0  118.59    8.10
   0  -8   0  100.29    9.30
   0  -8   0  105.69    9.50
   0  -8   0  100.09    9.90
   0  -8   0  102.09    7.20
   1   7   0   -0.70    2.20
   1   7   0    6.20    3.20
   1   7   0    3.40    2.50
   1   7   0    3.90    2.20
   1   7   0    8.80    2.80
  -1  -7   0    6.00    2.40
  -1  -7   0    6.00    2.80
  -1  -7   0    8.30    3.40
  -1  -7   0    9.40    4.60
   2   6   0   66.39    8.40
   2   6   0   67.89    6.70
   2   6   0   56.59    7.00
   2   6   0   62.39    7.80
   2   6   0   55.79    8.10
  -2  -6   0   59.69    6.80
  -2  -6   0   50.79    6.80
  -2  -6   0   42.70    5.90
   3   5   0   41.90    6.30
   3   5   0   22.60    5.20
   3   5   0   42.90    8.10
   3   5   0   29.70    5.40
  -3  -5   0   32.10    6.90
  -3  -5   0   27.10    5.30
  -3  -5   0   33.20    5.80
  -3  -5   0   21.60    4.80
   4   4   0  149.19   13.80
   4   4   0  166.78   14.30
   4   4   0  178.78   13.60
   4   4   0  162.68   12.30
  -4  -4   0  155.68   13.80
  -4  -4   0  175.48   13.10
  -4  -4   0  188.48   13.40
   5   3   0   76.29   10.80
   5   3   0   64.69    8.00
   5   3   0   57.89    9.40
   5   3   0   45.20    7.40
  -5  -3   0   60.59    9.40
  -5  -3   0   53.59    7.10
  -5  -3   0   62.89    8.90
   6   2   0    4.60    4.70
   6   2   0   -1.60    3.70
   6   2   0   -2.40    4.60
   6   2   0    2.80    3.60
  -6  -2   0  -10.80    4.40
  -6  -2   0   -0.70    4.20
  -6  -2   0   -0.40    3.20
   7   1   0   -5.30    4.70
   7   1   0    4.60    6.20
   7   1   0    6.90    4.70
   7   1   0    4.80    5.00
  -7  -1   0   -3.00    3.40
   8   0   0    2.60    6.10
   8   0   0   17.40    8.50
   8   0   0   19.50    8.00
   8   0   0   12.00    6.60
  -8   0   0   20.50    8.90
   9  -1   0   12.70   11.20
   9  -1   0   17.90    7.70
   9  -1   0   12.10    7.80
   9  -1   0    0.30    7.00
  -9   1   0    3.20    5.40
   5 -14   0    3.90    4.80
   5 -14   0    1.00    3.40
   5 -14   0    5.20    4.40
   5 -14   0    8.00    7.50
  -4  13   0   15.90    4.00
   4 -13   0   19.90    5.70
   4 -13   0   12.00    4.20
   4 -13   0   19.60    7.20
   4 -13   0   13.20    4.50
  -3  12   0   20.10    4.30
  -3  12   0   29.00    5.70
  -3  12   0   23.20    4.60
   3 -12   0   13.50    5.60
   3 -12   0   19.60    5.70
   3 -12   0   12.60    4.50
   3 -12   0   18.10    4.60
  -2  11   0  112.69   11.90
  -2  11   0  122.89   10.10
  -2  11   0   98.39    8.60
  -2  11   0  133.29   11.40
   2 -11   0  101.39   10.10
   2 -11   0  124.39   11.70
   2 -11   0  112.39    9.20
   2 -11   0  127.29   12.50
  -1  10   0   37.80    6.80
  -1  10   0   40.80    5.40
  -1  10   0   26.80    5.40
  -1  10   0   41.50    7.10
   1 -10   0   28.00    6.30
   1 -10   0   31.40    6.30
   1 -10   0   49.90    7.30
   0   9   0   -0.70    1.90
   0   9   0    1.00    3.10
   0   9   0    2.30    2.80
   0   9   0    2.30    2.70
   0   9   0   -1.80    3.00
   0  -9   0    3.60    2.10
   0  -9   0   -1.30    3.10
   0  -9   0    1.80    3.60
   0  -9   0   -0.50    2.60
   1   8   0    8.30    4.50
   1   8   0   11.30    3.20
   1   8   0   30.10    5.80
   1   8   0   23.40    5.40
   1   8   0   22.20    4.40
  -1  -8   0   15.90    4.50
  -1  -8   0   14.00    4.50
  -1  -8   0   14.00    3.70
  -1  -8   0   37.20    8.10
   2   7   0   39.40    6.60
   2   7   0   54.19    9.50
   2   7   0   44.50    6.90
   2   7   0   70.39    8.10
   2   7   0   76.29    8.10
  -2  -7   0   79.29   11.10
  -2  -7   0   59.29    7.80
  -2  -7   0   57.39    8.20
  -2  -7   0   90.99   14.10
   3   6   0  143.99   12.90
   3   6   0  146.89   12.50
   3   6   0  166.58   13.50
  -3  -6   0  193.08   13.80
  -3  -6   0  156.98   12.90
  -3  -6   0  155.58   13.00
  -3  -6   0  161.08   14.40
   4   5   0  126.59   11.30
   4   5   0  151.88   13.90
   4   5   0  136.59   13.00
  -4  -5   0  128.19   12.90
  -4  -5   0  120.39   12.10
  -4  -5   0  122.79   11.80
  -4  -5   0  146.79   12.40
   5   4   0   18.60    5.30
   5   4   0   21.80    6.80
   5   4   0   17.50    6.30
  -5  -4   0   26.10    7.20
  -5  -4   0   23.00    6.10
  -5  -4   0   28.70    7.80
   6   3   0   19.60    5.60
   6   3   0   23.10    7.10
   6   3   0   12.30    6.70
   6   3   0   21.50    7.60
  -6  -3   0   29.00    7.10
  -6  -3   0   16.30    6.60
   7   2   0   -6.20    6.00
   7   2   0   -6.70    5.00
   7   2   0    1.90    5.40
   7   2   0  -10.30    5.20
  -7  -2   0    6.20    4.20
   8   1   0   70.59   13.10
   8   1   0   36.00    8.40
   8   1   0   59.49   10.90
   8   1   0   49.90   12.50
  -8  -1   0   56.29   10.10
  -8  -1   0   48.30   11.00
   9   0   0    5.40    8.80
   9   0   0   15.20    9.10
   9   0   0   24.30    9.20
   9   0   0   -3.40   14.80
  -9   0   0   10.20    6.50
   5 -15   0    3.40    5.70
   5 -15   0    9.30    5.70
   5 -15   0   -1.70    9.00
   5 -15   0    1.30    4.10
   4 -14   0   14.40    7.40
   4 -14   0   14.40    5.30
   4 -14   0   15.40    5.10
   4 -14   0    7.50    5.90
  -3  13   0   -5.90    4.10
  -3  13   0   -2.80    3.40
  -3  13   0    6.20    6.80
   3 -13   0    1.60    3.80
   3 -13   0    3.90    5.70
   3 -13   0    1.30    3.40
   3 -13   0   -1.70    5.00
  -2  12   0    4.70    5.20
  -2  12   0    5.40    3.10
  -2  12   0    1.80    4.30
  -2  12   0   11.30    4.90
   2 -12   0    2.50    5.10
   2 -12   0    4.30    3.90
   2 -12   0   -0.30    4.80
  -1  11   0   23.90    7.30
  -1  11   0   12.60    4.40
  -1  11   0   20.10    6.40
  -1  11   0   13.10    3.50
   1 -11   0    5.80    4.60
   1 -11   0   16.30    5.70
   1 -11   0   17.10    5.60
   0  10   0   27.00    4.70
   0  10   0   16.50    6.10
   0  10   0   19.80    5.30
   0 -10   0   26.00    6.50
   0 -10   0   18.30    3.40
   0 -10   0   15.00    5.80
   0 -10   0   24.30    6.10
   1   9   0    0.50    4.50
   1   9   0    2.90    3.90
   1   9   0    3.80    2.70
   1   9   0    2.10    3.00
   1   9   0    3.70    4.30
  -1  -9   0    2.70    3.20
  -1  -9   0    9.60    5.20
  -1  -9   0   -0.80    2.60
  -1  -9   0   -3.10    3.40
   2   8   0   79.49    9.50
   2   8   0  100.29   12.10
   2   8   0   80.19    8.40
   2   8   0   68.69    9.10
  -2  -8   0   74.39   10.80
  -2  -8   0   65.59    8.90
  -2  -8   0   74.29    8.80
  -2  -8   0   90.59    9.70
   3   7   0   39.40    8.70
   3   7   0   11.90    4.60
   3   7   0   20.20    5.00
   3   7   0   21.40    6.10
   3   7   0   20.50    5.20
  -3  -7   0   26.80    8.30
  -3  -7   0   32.60   10.00
  -3  -7   0   22.60    5.60
  -3  -7   0   23.60    5.80
   4   6   0   24.90    5.80
   4   6   0   24.10    5.90
   4   6   0   24.20    6.20
   4   6   0   23.90    6.80
  -4  -6   0   25.50    6.10
  -4  -6   0   25.90    6.70
  -4  -6   0   38.70    9.00
  -4  -6   0   25.50    7.10
   5   5   0    9.30    5.80
   5   5   0   -0.80    5.20
   5   5   0    1.60    4.40
   5   5   0    1.90    4.10
  -5  -5   0   -2.30    4.10
  -5  -5   0    1.20    4.10
  -5  -5   0   -1.30    3.90
  -5  -5   0    0.00    3.20
   6   4   0   14.20    6.10
   6   4   0    9.00    6.10
   6   4   0   10.40    5.20
   6   4   0    2.30    4.90
  -6  -4   0   18.70    6.10
  -6  -4   0    4.60    6.50
   7   3   0    4.30    5.70
   7   3   0   -1.30    6.20
   7   3   0   -3.10    6.30
   7   3   0   -2.00    6.30
  -7  -3   0    0.10    4.30
  -7  -3   0   -1.60    6.90
   8   2   0   -2.30    8.10
   8   2   0   12.50    8.70
   8   2   0   25.50    9.60
   8   2   0   18.00    7.80
  -8  -2   0    9.60    6.10
   9   1   0   -8.50   10.80
   9   1   0    7.20    9.20
   9   1   0    7.30    9.10
  -9  -1   0    9.40    7.60
   4 -15   0   -0.10    6.60
   4 -15   0    0.00    5.20
   4 -15   0   -2.50    8.00
  -3  14   0    1.30    4.30
  -3  14   0    6.50    5.00
  -3  14   0   -3.90    5.40
   3 -14   0    3.00    6.30
   3 -14   0    4.60    4.60
   3 -14   0   -0.60    6.70
  -2  13   0   16.80    6.90
  -2  13   0   16.50    6.20
  -2  13   0   17.70    5.80
  -2  13   0   15.80    4.40
   2 -13   0   10.80    6.60
   2 -13   0   21.40    6.50
   2 -13   0   31.20    8.80
  -1  12   0   -1.60    3.00
  -1  12   0   -2.20    5.40
  -1  12   0    6.90    4.80
  -1  12   0    4.90    6.10
   1 -12   0  -15.10    5.20
   1 -12   0    0.50    4.70
   1 -12   0   -1.60    4.50
   0  11   0   22.10    4.70
   0  11   0   20.20    7.00
   0 -11   0   26.40    6.70
   0 -11   0   41.90    8.20
   0 -11   0   28.90    6.80
   1  10   0    2.70    4.00
   1  10   0    4.60    3.30
   1  10   0    9.10    5.00
  -1 -10   0    3.00    4.00
  -1 -10   0    6.70    3.40
  -1 -10   0   -4.70    5.00
  -1 -10   0    2.40    4.50
   2   9   0  116.59   12.00
   2   9   0  119.09   10.80
   2   9   0  123.19   12.10
   2   9   0  121.99   12.80
   2   9   0  122.29   13.50
  -2  -9   0  114.99   10.90
  -2  -9   0  108.79   11.80
  -2  -9   0  136.99   12.80
   3   8   0  142.29   14.30
   3   8   0  156.28   16.10
   3   8   0  161.48   13.80
   3   8   0  174.58   15.20
  -3  -8   0  188.88   17.30
  -3  -8   0  193.18   15.40
  -3  -8   0  184.88   16.70
  -3  -8   0  184.68   15.40
   4   7   0    3.20    4.70
   4   7   0   12.00    6.20
   4   7   0    7.70    5.50
   4   7   0    6.40    4.40
   4   7   0    3.50    4.20
  -4  -7   0   10.60    5.40
  -4  -7   0    4.70    5.10
  -4  -7   0    3.60    6.40
  -4  -7   0    5.40    5.10
   5   6   0   36.10    9.30
   5   6   0   25.80    6.90
   5   6   0   29.40    7.60
   5   6   0   15.00    6.50
  -5  -6   0   27.40    7.50
  -5  -6   0   22.60    8.90
  -5  -6   0    9.00    6.70
  -5  -6   0   11.60    4.80
   6   5   0   -3.30    5.80
   6   5   0    2.50    6.10
   6   5   0   10.80    6.30
   6   5   0   11.30    6.30
  -6  -5   0   16.00    7.20
  -6  -5   0    5.40    4.80
  -6  -5   0    8.30    7.60
   7   4   0    2.60    6.90
   7   4   0    6.10    7.80
   7   4   0    2.30    6.90
   7   4   0   -6.10    8.10
  -7  -4   0   10.80    6.10
   8   3   0   -0.40    7.90
   8   3   0   18.80    9.80
   8   3   0   14.30    9.50
   8   3   0   32.80   12.70
  -8  -3   0    7.60    6.80
   9   2   0    7.20   11.00
  -3  15   0   -2.80    5.10
  -3  15   0    4.30    7.30
   3 -15   0    4.00    8.10
   3 -15   0   -1.10    6.10
   3 -15   0    0.80    7.90
  -2  14   0    8.70    6.00
  -2  14   0    8.70    4.70
  -2  14   0   13.20    7.00
   2 -14   0    5.20    7.30
   2 -14   0    0.10    7.30
   2 -14   0    7.50    5.80
  -1  13   0   39.40    9.00
  -1  13   0   14.50    7.30
  -1  13   0   31.70    6.10
  -1  13   0   23.20    6.40
   1 -13   0   23.50    7.40
   1 -13   0   16.30    7.70
   1 -13   0   36.50    9.30
   0  12   0   16.90    7.40
   0  12   0   12.80    5.70
   0  12   0    3.40    5.80
   0 -12   0    4.00    7.40
   0 -12   0   -2.60    4.10
   0 -12   0    6.80    5.70
   1  11   0   32.30    6.80
   1  11   0   15.80    4.90
   1  11   0   23.70    8.70
  -1 -11   0   36.40    8.50
  -1 -11   0   31.20    9.60
  -1 -11   0   20.60    6.80
   2  10   0   13.40    4.90
   2  10   0   19.90    6.70
   2  10   0   10.80    5.00
   2  10   0   17.60    6.70
   2  10   0    4.20    5.10
  -2 -10   0   14.00    5.00
  -2 -10   0   20.10    6.90
  -2 -10   0   20.10    6.70
  -2 -10   0   15.80    7.70
   3   9   0   28.70    6.60
   3   9   0   30.20    7.60
   3   9   0   38.30   10.40
   3   9   0   26.60    7.50
   3   9   0   56.99    9.50
  -3  -9   0   43.10    8.40
  -3  -9   0   38.10    7.90
  -3  -9   0   46.10    8.60
  -3  -9   0   45.20   10.10
   4   8   0   -4.30    5.60
   4   8   0    3.30    5.90
   4   8   0   -4.00    5.40
   4   8   0    0.90    5.40
   4   8   0   11.30    5.30
  -4  -8   0    5.40    5.40
  -4  -8   0    8.80   16.00
  -4  -8   0   -1.10    4.20
  -4  -8   0    6.40    5.00
   5   7   0   10.90    6.90
   5   7   0   15.80    8.60
   5   7   0    8.70    7.50
   5   7   0    8.00    6.30
  -5  -7   0    9.00    9.10
  -5  -7   0   -1.00    6.30
  -5  -7   0    5.50    6.10
   6   6   0    6.50    6.40
   6   6   0    4.90    6.50
   6   6   0    7.30    6.80
   6   6   0    5.20   12.50
  -6  -6   0    5.60    6.50
  -6  -6   0   22.70   11.00
   7   5   0   -0.30    9.10
   7   5   0    2.80    8.50
   7   5   0    6.40    9.50
   7   5   0    4.80    6.90
  -7  -5   0   16.10    6.60
   8   4   0    6.60   10.80
   8   4   0    6.30   10.90
   8   4   0   -4.20    9.80
   8   4   0   10.80   11.30
  -8  -4   0   -3.30    6.60
  -2  15   0   23.00   10.20
   2 -15   0   10.30   10.60
   2 -15   0   22.80   16.40
  -1  14   0    2.90    4.50
  -1  14   0    6.40    8.60
   1 -14   0   -1.80    9.60
   1 -14   0    2.10    6.20
   1 -14   0    4.90    7.30
   0  13   0    4.00    6.70
   0  13   0   -2.00    4.40
   0 -13   0    2.80    6.40
   0 -13   0    6.50    8.50
   0 -13   0    7.30    6.40
   1  12   0   30.10    6.80
   1  12   0   30.50    8.20
   1  12   0   21.40    5.80
   1  12   0   24.40    7.40
   1  12   0   32.30    8.80
  -1 -12   0   21.10    6.90
  -1 -12   0   28.30    7.50
  -1 -12   0   34.30    9.40
   2  11   0    2.60    7.30
   2  11   0    1.90    6.70
   2  11   0   -4.10    5.80
   2  11   0    4.90    5.90
   2  11   0   -3.60    4.50
  -2 -11   0   -4.00    4.50
  -2 -11   0   -6.80    5.30
  -2 -11   0   -2.20    8.40
   3  10   0    0.50    6.50
   3  10   0    0.30    8.70
   3  10   0   -8.40    4.60
   3  10   0   -2.30    5.60
   3  10   0    0.90    5.90
  -3 -10   0   -2.60    5.70
  -3 -10   0   -5.40    5.50
  -3 -10   0    5.20    4.00
  -3 -10   0    0.30    8.40
   4   9   0    4.50    6.80
   4   9   0   11.60    7.50
   4   9   0    5.00    6.00
   4   9   0   -2.60    6.40
  -4  -9   0   21.90    8.50
  -4  -9   0   10.70    7.00
  -4  -9   0   20.60   10.10
  -4  -9   0   26.30    8.80
   5   8   0   16.60    8.20
   5   8   0   16.70   13.00
   5   8   0   10.50    6.60
   5   8   0   -1.70    7.30
   5   8   0   13.10    8.50
  -5  -8   0   32.40   11.50
  -5  -8   0    6.60    7.60
  -5  -8   0   16.90    7.30
   6   7   0   38.40    9.70
   6   7   0   26.00   10.20
   6   7   0   38.10   12.30
   6   7   0   22.00    9.00
  -6  -7   0   27.20    8.50
   7   6   0   15.20    9.80
   7   6   0  -13.40    9.40
   7   6   0   15.90   10.50
  -7  -6   0   24.50    9.60
   8   5   0   11.80   12.10
  -1  15   0   18.20   10.50
  -1  15   0    3.70    6.00
   1 -15   0    3.20    8.90
   1 -15   0  -12.60    7.50
   1 -15   0    3.90   12.50
   0  14   0    3.60    5.60
   0  14   0   -0.80    7.90
   0 -14   0   -3.30    9.00
   0 -14   0    7.30    7.00
   0 -14   0   -7.80    8.10
   1  13   0    1.50    8.90
   1  13   0   14.30    6.30
  -1 -13   0    3.60    7.70
  -1 -13   0   -5.00    6.40
  -1 -13   0    5.90   11.70
   2  12   0   -9.60    5.40
   2  12   0   14.30   10.10
   2  12   0    5.10    6.90
  -2 -12   0   -0.80    7.10
  -2 -12   0   -5.30    8.50
  -2 -12   0   -0.30    6.00
   3  11   0   25.60    9.20
   3  11   0   13.50    7.90
  -3 -11   0   24.20   10.30
  -3 -11   0   20.70    9.00
  -3 -11   0   20.90   12.00
   4  10   0    2.40    7.40
   4  10   0   -5.70    8.50
   4  10   0   15.10    8.60
  -4 -10   0   -6.50   12.20
  -4 -10   0   10.10    7.80
  -4 -10   0  -11.50    7.50
   5   9   0    4.70    7.30
   5   9   0    1.70    8.60
   5   9   0    1.40    8.40
  -5  -9   0   -3.50    6.30
  -5  -9   0    6.90    8.00
   6   8   0    7.40   10.10
   6   8   0   -8.60    9.30
  -6  -8   0    8.90    8.70
   7   7   0    4.00   11.70
   7   7   0    8.80   11.80
  -7  -7   0   -4.50    9.30
   1  14   0    5.90   12.00
   1  14   0    8.80    7.20
  -1 -14   0   14.10   10.10
  -1 -14   0   -3.60    6.80
  -1 -14   0   32.20   15.80
   2  13   0    5.00    8.00
   2  13   0   -6.00    7.90
  -2 -13   0   12.40   13.00
   3  12   0    6.30    8.80
   3  12   0   -9.80    9.40
   3  12   0    1.10    8.80
  -3 -12   0   20.50   14.30
  -3 -12   0    4.20    9.20
  -3 -12   0   -3.70    7.00
   4  11   0    3.90    9.10
   4  11   0   27.70   10.60
   4  11   0   -3.30    7.90
  -4 -11   0    8.20   10.10
  -4 -11   0   14.80    9.70
   5  10   0    9.90   10.50
   5  10   0   -8.50   10.90
  -5 -10   0   11.70   10.10
  -5 -10   0   12.20   10.70
   6   9   0    6.70   12.20
  -5 -10  -1  -12.40   11.20
  -5 -10  -1   -0.30    8.60
   5  10   1   -8.60   10.50
   5  10   1   15.70   12.40
  -4 -11  -1    2.90    9.50
   4  11   1    8.20    8.60
   4  11   1   -1.60    8.30
   4  11   1   -4.90   10.10
  -3 -12  -1   -3.00   13.80
   3  12   1    6.00    8.40
   3  12   1    9.40    9.90
   3  12   1   -0.70    9.80
  -2 -13  -1   31.20   10.60
  -2 -13  -1   14.70   14.10
  -2 -13  -1    0.70   10.10
   2  13   1   20.30   10.40
   2  13   1   29.20   10.90
  -1 -14  -1    3.30    7.80
  -1 -14  -1   -5.90    9.30
   1  14   1   -1.50   11.30
   1  14   1   -3.80    6.50
  -6  -8  -1   -6.00    7.70
   6   8   1    2.50   10.00
   6   8   1   -8.00   10.80
  -5  -9  -1   16.00    9.20
  -5  -9  -1    6.20    9.10
  -5  -9  -1    4.60    6.00
   5   9   1    6.50   10.70
   5   9   1    1.60    8.10
   5   9   1   -1.10    9.40
  -4 -10  -1    6.10    7.80
  -4 -10  -1   -5.40   13.30
  -4 -10  -1    6.70    8.00
  -4 -10  -1    1.20    6.20
   4  10   1    0.50    8.60
   4  10   1   -5.80    8.60
  -3 -11  -1    9.60    8.20
  -3 -11  -1    0.10    4.90
  -3 -11  -1   14.10   11.00
  -3 -11  -1    5.20    7.80
   3  11   1    0.20    7.90
   3  11   1   13.00   10.20
  -2 -12  -1   32.80    9.70
  -2 -12  -1   40.40   10.60
  -2 -12  -1   33.00   13.20
   2  12   1   44.00   10.40
   2  12   1   18.70    8.20
   2  12   1   49.99    8.80
  -1 -13  -1    7.40    9.90
  -1 -13  -1   -3.30    5.10
  -1 -13  -1    2.70    7.50
   1  13   1    5.90    5.50
   1  13   1    8.50   10.10
   0 -14  -1   -1.00    6.30
   0 -14  -1   -3.10    7.90
   0 -14  -1    9.00    9.80
   0  14   1    6.50    5.50
   0  14   1   -9.10    9.10
   1 -15  -1   -5.80    8.10
   1 -15  -1   -2.30    9.30
   1 -15  -1    5.40   12.50
  -1  15   1   -8.10   10.10
  -1  15   1    0.60    5.50
  -7  -6  -1   24.80    9.00
   7   6   1    2.20   11.40
   7   6   1    7.80    9.30
   7   6   1   31.70   16.50
  -6  -7  -1    0.00    6.90
  -6  -7  -1   -7.60    9.80
   6   7   1    3.10    8.60
   6   7   1  -10.40    7.90
   6   7   1   -5.40   10.00
  -5  -8  -1   -0.50    5.10
  -5  -8  -1   -3.50    7.10
  -5  -8  -1   -1.30    9.30
  -5  -8  -1   -2.50   11.40
   5   8   1    8.10    7.80
   5   8   1   -0.20    7.80
   5   8   1    3.00    8.10
   5   8   1   -2.90    6.60
   5   8   1    7.50    8.90
  -4  -9  -1   -0.10    6.40
  -4  -9  -1   -1.90    8.90
  -4  -9  -1    5.60    7.70
  -4  -9  -1   14.40    6.10
   4   9   1   -3.80    8.00
   4   9   1    6.90    7.70
   4   9   1   -1.90    7.50
   4   9   1   -6.00    7.60
  -3 -10  -1    6.40    6.10
  -3 -10  -1   -2.30    3.70
  -3 -10  -1   -2.50    9.00
  -3 -10  -1    9.30    6.30
   3  10   1   -7.60    6.20
   3  10   1   -2.90    4.70
   3  10   1    1.70    7.10
   3  10   1    1.50    6.50
   3  10   1    4.80    6.10
  -2 -11  -1   27.20    8.00
  -2 -11  -1   16.10    7.60
  -2 -11  -1   18.30    7.30
  -2 -11  -1   13.20    9.30
   2  11   1   18.40    6.00
   2  11   1   13.30    7.40
   2  11   1   38.40    9.90
   2  11   1   13.60    7.70
   2  11   1   32.00    8.20
  -1 -12  -1   -2.00    9.00
  -1 -12  -1    2.90    6.80
  -1 -12  -1    8.90    5.30
  -1 -12  -1    4.80    4.70
   1  12   1   13.60    7.90
   1  12   1    4.70    7.40
   1  12   1   -0.90    6.00
   1  12   1    9.80    5.10
   1  12   1    4.60    6.50
   0 -13  -1   -3.30    6.90
   0 -13  -1   -0.60    4.40
   0 -13  -1    1.80    9.40
   0  13   1   -4.90    7.40
   0  13   1   -0.20    6.80
   1 -14  -1   -6.40    8.90
   1 -14  -1   -1.60    5.30
   1 -14  -1    3.40    7.80
  -1  14   1    1.80    6.90
  -1  14   1    7.80    4.70
   2 -15  -1    1.90    6.60
   2 -15  -1    4.50   10.00
  -2  15   1   16.80    8.50
  -2  15   1    8.00    5.10
  -8  -4  -1   22.90   10.70
   8   4   1    5.20   12.00
   8   4   1    2.20   13.20
   8   4   1   22.60   11.60
   7   5   1   17.30    9.40
   7   5   1    8.50    9.30
   7   5   1   23.60   11.00
   7   5   1   12.20    9.20
  -6  -6  -1    3.50    9.20
  -6  -6  -1    5.70    7.10
  -6  -6  -1   12.70   14.20
   6   6   1    1.90    8.90
   6   6   1   -7.10    6.90
   6   6   1    8.60    7.80
   6   6   1    3.70    8.20
  -5  -7  -1    3.30    6.90
  -5  -7  -1   34.70    8.40
  -5  -7  -1    9.40    7.00
  -5  -7  -1   12.70    6.50
   5   7   1   19.30    7.00
   5   7   1   -4.00    6.50
   5   7   1   14.10    7.20
  -4  -8  -1   19.90    6.90
  -4  -8  -1    6.50    6.40
  -4  -8  -1   17.30    7.20
  -4  -8  -1   14.70    5.30
   4   8   1   11.90    5.70
   4   8   1   23.20    8.20
   4   8   1   16.00    6.30
   4   8   1   12.80    7.20
   4   8   1   24.40    6.80
  -3  -9  -1    1.80    5.30
  -3  -9  -1    1.00    5.20
  -3  -9  -1    3.70    4.20
  -3  -9  -1    7.80    5.80
   3   9   1    0.40    5.60
   3   9   1    2.00    4.60
   3   9   1    6.20    5.00
   3   9   1    3.10    5.20
   3   9   1   -0.50    5.20
  -2 -10  -1   81.09    9.90
  -2 -10  -1   71.69   12.50
  -2 -10  -1   70.99   10.80
  -2 -10  -1   59.89    8.60
   2  10   1   77.09   11.00
   2  10   1   75.09   11.00
   2  10   1  102.79   13.60
   2  10   1   73.79    9.20
   2  10   1   95.59   15.20
  -1 -11  -1    6.80    7.40
  -1 -11  -1   -0.20    4.80
  -1 -11  -1    4.20    4.80
  -1 -11  -1   -7.00    3.80
   1  11   1    3.50    5.40
   1  11   1   -7.60    3.60
   1  11   1   -3.30    5.00
   0 -12  -1   -2.50    5.20
   0 -12  -1   -2.50    3.80
   0 -12  -1   -0.70    3.30
   0 -12  -1    4.00    6.60
   0  12   1   -4.70    5.10
   0  12   1    3.40    5.90
   0  12   1    4.50    5.40
   0  12   1   -1.30    3.40
   1 -13  -1   53.09   11.40
   1 -13  -1   50.79    9.70
   1 -13  -1   28.30    8.50
  -1  13   1   34.50    9.20
  -1  13   1   46.00   10.40
  -1  13   1   57.29    6.80
  -1  13   1   42.60    8.60
   2 -14  -1   62.59   11.80
   2 -14  -1   52.39    8.80
   2 -14  -1   58.09   11.40
  -2  14   1   63.89    7.20
  -2  14   1   59.19   11.30
  -2  14   1   51.39    8.60
   3 -15  -1    2.00    8.40
   3 -15  -1   -4.10    5.60
   3 -15  -1    9.30    9.30
  -3  15   1    4.00    7.50
  -8  -3  -1   22.20    7.90
   8   3   1    9.30    9.20
   8   3   1   11.80    8.80
   8   3   1   26.60   12.50
   8   3   1    6.70    9.30
  -7  -4  -1    1.70    5.60
  -7  -4  -1   39.30   17.80
   7   4   1   16.40    7.90
   7   4   1   17.70    8.70
   7   4   1    6.60    8.90
   7   4   1   17.10   10.20
  -6  -5  -1    1.30    7.50
  -6  -5  -1   -1.30    4.50
   6   5   1   11.50    6.50
   6   5   1   -0.90    5.40
   6   5   1    6.10    6.00
   6   5   1    4.00    6.70
  -5  -6  -1    7.80    7.30
  -5  -6  -1   -0.80    6.80
  -5  -6  -1    4.10    5.30
  -5  -6  -1    4.00    5.40
   5   6   1    5.80    5.80
   5   6   1   -4.10    4.40
   5   6   1    0.20    6.30
   5   6   1    3.50    5.00
  -4  -7  -1   16.10    6.00
  -4  -7  -1   17.70    6.80
  -4  -7  -1   37.70   15.90
  -4  -7  -1   12.10    5.30
   4   7   1    6.70    5.50
   4   7   1   15.40    6.90
   4   7   1   13.80    6.20
   4   7   1   15.70    7.20
  -3  -8  -1    4.10    6.80
  -3  -8  -1    0.50    3.30
  -3  -8  -1   -2.00    4.60
  -3  -8  -1   -8.50    4.10
   3   8   1    4.90    4.10
   3   8   1   10.60    6.00
   3   8   1   -0.50    4.30
   3   8   1    1.80    4.20
   3   8   1   -1.00    3.60
  -2  -9  -1   23.90    7.70
  -2  -9  -1   19.10    5.60
  -2  -9  -1   41.10   11.80
  -2  -9  -1   12.20    5.10
   2   9   1   19.70    4.90
   2   9   1   25.00    6.40
   2   9   1   18.30    6.80
   2   9   1   15.40    4.80
   2   9   1   28.30    7.60
  -1 -10  -1   35.20    6.20
  -1 -10  -1   16.70    8.70
  -1 -10  -1   21.10   10.30
  -1 -10  -1   13.50    6.70
   1  10   1   27.80    6.10
   1  10   1   48.10   10.60
   1  10   1   24.10    4.90
   0 -11  -1    1.50    3.10
   0 -11  -1   -6.90    4.70
   0 -11  -1   -0.20    3.10
   0 -11  -1   -3.90    4.30
   0  11   1    1.40    4.00
   0  11   1    0.50    2.80
   1 -12  -1   23.40    7.60
   1 -12  -1   23.10    6.70
   1 -12  -1   16.50    6.80
  -1  12   1   17.10    7.20
  -1  12   1   16.30    4.20
  -1  12   1   17.30    5.50
  -1  12   1   28.40    7.70
   2 -13  -1   18.90    7.30
   2 -13  -1    6.60    4.50
   2 -13  -1   -2.60    5.30
  -2  13   1    9.00    3.70
  -2  13   1    7.80    6.90
  -2  13   1   11.80    6.20
   3 -14  -1    1.00    4.70
   3 -14  -1    7.60    7.10
   3 -14  -1    4.80    6.50
  -3  14   1    8.90    5.60
  -3  14   1    1.10    3.80
  -3  14   1    2.30    4.90
   4 -15  -1   -1.20    4.70
   4 -15  -1  -10.20    7.30
   4 -15  -1   10.80    7.30
  -4  15   1    3.40   11.20
  -9  -1  -1    0.90    7.30
   9   1   1    9.50   11.60
   9   1   1   -0.20    9.90
   9   1   1   26.80   11.80
   9   1   1    6.20    9.50
  -8  -2  -1   15.00    7.80
   8   2   1   -0.70    7.10
   8   2   1   -0.30    9.80
   8   2   1    0.40    9.20
   8   2   1   -6.10    8.00
  -7  -3  -1   10.50    7.00
  -7  -3  -1    4.00    7.00
  -7  -3  -1   -9.30    4.50
   7   3   1    3.30    6.60
   7   3   1   -1.60    6.10
   7   3   1   -1.10    5.90
   7   3   1    4.20    7.00
  -6  -4  -1   -7.90    6.20
  -6  -4  -1   -0.70    4.40
   6   4   1   -0.40    5.00
   6   4   1    0.20    5.50
   6   4   1    7.20    5.90
   6   4   1    0.70    6.60
  -5  -5  -1   23.60    6.30
  -5  -5  -1    7.90    3.70
  -5  -5  -1   61.79   17.20
   5   5   1    4.20    4.50
   5   5   1   18.40    8.60
   5   5   1   16.40    6.60
   5   5   1   15.80    6.80
  -4  -6  -1  175.68   15.70
  -4  -6  -1  145.89   15.50
  -4  -6  -1  170.88   14.70
  -4  -6  -1  172.08   14.40
   4   6   1  147.59   14.90
   4   6   1  164.18   16.20
   4   6   1  159.28   13.80
   4   6   1  225.98   19.40
  -3  -7  -1   26.10    5.60
  -3  -7  -1   32.50    7.00
  -3  -7  -1   16.70    5.80
   3   7   1   52.09    8.00
   3   7   1   69.69   10.60
   3   7   1   46.10    7.50
   3   7   1   38.80    8.00
   3   7   1   32.10    8.70
  -2  -8  -1   19.20    6.70
  -2  -8  -1   23.40    5.50
  -2  -8  -1   27.10    6.30
  -2  -8  -1   24.50    6.10
   2   8   1   33.50    6.70
   2   8   1   27.80    6.70
   2   8   1   19.10    6.40
   2   8   1   31.10    6.40
   2   8   1   26.50    5.40
  -1  -9  -1  104.19   10.70
  -1  -9  -1  100.79    9.60
  -1  -9  -1  118.49   11.40
  -1  -9  -1   74.59   10.60
   1   9   1  111.09    9.10
   1   9   1   79.79   10.00
   1   9   1  118.19   12.10
   1   9   1  118.69   13.80
   1   9   1   94.19   10.20
   0 -10  -1   15.80    3.70
   0 -10  -1   16.20    5.50
   0 -10  -1   16.00    6.50
   0 -10  -1    7.40    4.50
   0  10   1   11.40    3.40
   0  10   1    5.30    4.00
   0  10   1   17.80    5.80
   0  10   1    4.60    4.10
   1 -11  -1    4.80    2.40
   1 -11  -1    6.80    4.20
   1 -11  -1   10.10    5.40
   1 -11  -1   14.80    5.20
  -1  11   1    6.90    2.80
  -1  11   1    9.20    8.10
  -1  11   1    2.80    4.10
   2 -12  -1    1.20    4.50
   2 -12  -1    4.10    5.40
   2 -12  -1   -0.40    3.10
  -2  12   1    2.70    4.60
  -2  12   1    8.70    3.20
  -2  12   1   -1.00    4.90
   3 -13  -1   -7.80    5.40
   3 -13  -1    6.00    4.20
   3 -13  -1    9.00    5.50
  -3  13   1    2.90    3.30
  -3  13   1   -0.30    4.30
  -3  13   1    4.60    6.50
   4 -14  -1   15.20    6.20
   4 -14  -1    8.80    6.60
   4 -14  -1   11.40    4.80
   5 -15  -1    8.60    9.30
   5 -15  -1    6.30    4.50
   5 -15  -1    3.00    5.70
  -9   0  -1   -1.80    6.50
   9   0   1   -1.20    7.80
   9   0   1    0.10    9.00
   9   0   1   -2.40    7.10
   9   0   1   14.30    9.90
  -8  -1  -1   -2.70    9.90
  -8  -1  -1   -4.00    4.90
   8   1   1    5.50    6.20
   8   1   1   -2.90    8.10
   8   1   1   -2.80    7.40
   8   1   1    7.00    7.10
  -7  -2  -1   -2.20    6.60
  -7  -2  -1    0.50    4.10
  -7  -2  -1   -1.50    5.50
   7   2   1    1.20    6.50
   7   2   1   -1.20    5.30
   7   2   1    6.30    6.60
   7   2   1  -14.00    5.90
  -6  -3  -1    7.10    3.80
  -6  -3  -1    7.50    5.30
   6   3   1    2.20    4.90
   6   3   1    5.60    6.00
   6   3   1    8.10    6.40
  -5  -4  -1    3.50    3.80
  -5  -4  -1    5.50    4.50
   5   4   1    5.80    4.60
   5   4   1    8.40    4.50
   5   4   1   -2.60    4.60
   5   4   1    5.80    4.30
  -4  -5  -1  831.62   45.80
  -4  -5  -1  868.81   44.20
  -4  -5  -1  775.52   43.80
  -4  -5  -1  824.22   43.60
   4   5   1  833.22   42.90
   4   5   1  876.71   45.60
   4   5   1  867.71   46.40
  -3  -6  -1    6.60    4.10
  -3  -6  -1    5.50    3.50
  -3  -6  -1    1.70    3.60
  -3  -6  -1    3.00    5.70
   3   6   1    6.90    4.50
   3   6   1   -1.90    3.10
   3   6   1    5.10    4.40
   3   6   1    0.60    3.30
  -2  -7  -1    1.80    2.50
  -2  -7  -1    3.60    4.70
  -2  -7  -1   -0.50    2.60
  -2  -7  -1   -0.70    2.80
   2   7   1   -0.40    2.80
   2   7   1    4.00    5.80
   2   7   1   -0.60    3.50
   2   7   1    1.00    3.40
   2   7   1    0.10    2.60
  -1  -8  -1   15.70    3.90
  -1  -8  -1   16.80    3.80
  -1  -8  -1   16.60    5.90
  -1  -8  -1   10.80    3.80
   1   8   1   18.70    3.90
   1   8   1   23.70    5.80
   1   8   1   10.90    4.20
   1   8   1   21.20    5.20
   1   8   1   15.60    4.60
   0  -9  -1   10.10    3.50
   0  -9  -1    8.60    4.30
   0  -9  -1    6.50    3.80
   0  -9  -1    2.30    2.60
   0   9   1    9.90    3.80
   0   9   1    7.10    3.50
   0   9   1   15.90    5.00
   0   9   1    4.80    2.70
   0   9   1    1.20    3.60
   1 -10  -1   -0.90    2.50
   1 -10  -1    3.90    4.10
   1 -10  -1    2.90    3.60
   1 -10  -1   -0.90    1.90
  -1  10   1   -1.30    2.00
  -1  10   1   -0.50    2.90
  -1  10   1    3.00    3.10
  -1  10   1    2.00    3.60
   2 -11  -1   83.39   10.90
   2 -11  -1   90.49    9.20
   2 -11  -1  115.89   13.20
  -2  11   1   85.59    7.30
  -2  11   1   94.89    9.90
  -2  11   1  108.29    9.40
  -2  11   1   91.29   11.00
   3 -12  -1    4.00    3.80
   3 -12  -1    5.20    5.20
   3 -12  -1    3.70    3.20
   3 -12  -1   -2.90    4.20
  -3  12   1    3.20    3.40
  -3  12   1    3.70    2.90
  -3  12   1    6.70    4.50
   4 -13  -1   11.60    6.00
   4 -13  -1    1.20    3.70
   4 -13  -1   -7.60    4.10
   4 -13  -1   -1.30    3.50
  -4  13   1    0.10    3.30
   5 -14  -1    1.60    4.40
   5 -14  -1   -4.70    3.50
   5 -14  -1   -3.80    7.30
   5 -14  -1   -0.30    4.40
  -9   1  -1   28.20    7.50
   9  -1   1   25.20    8.40
   9  -1   1   42.20   12.70
   9  -1   1    9.90    8.40
  -8   0  -1   -3.10    4.70
  -8   0  -1   -4.50    6.80
   8   0   1    0.30    5.70
   8   0   1   -1.60    5.80
   8   0   1    0.40    6.70
   8   0   1    1.10    7.70
  -7  -1  -1    4.40    4.30
  -7  -1  -1   -1.00    5.70
   7   1   1   -2.50    4.90
   7   1   1   -8.90    5.30
   7   1   1   -6.00    4.40
   7   1   1    3.70    5.00
  -6  -2  -1    6.00    5.40
  -6  -2  -1   19.10    5.90
   6   2   1   16.90    5.50
   6   2   1   25.10    7.20
   6   2   1   14.40    5.20
   6   2   1   29.20    7.80
  -5  -3  -1   41.70    8.20
  -5  -3  -1   29.30    6.40
  -5  -3  -1   40.40    8.10
   5   3   1   39.70    7.10
   5   3   1   45.20    8.60
   5   3   1   43.30    8.20
   5   3   1   41.00    7.60
  -4  -4  -1   76.39    9.50
  -4  -4  -1   95.89   12.30
  -4  -4  -1   72.09    9.30
  -4  -4  -1   69.29    9.00
   4   4   1   89.69    8.90
   4   4   1   70.99    9.30
   4   4   1   55.49    8.30
   4   4   1  115.69   14.00
  -3  -5  -1  134.79   11.90
  -3  -5  -1  155.88   13.50
  -3  -5  -1  180.98   14.10
  -3  -5  -1  139.69   12.20
   3   5   1  156.48   12.80
   3   5   1  142.59   13.00
   3   5   1  137.99   13.00
  -2  -6  -1    8.50    4.10
  -2  -6  -1    8.80    5.10
  -2  -6  -1    7.40    3.20
  -2  -6  -1    9.90    3.70
   2   6   1    4.50    3.30
   2   6   1    8.40    3.20
   2   6   1    9.50    3.80
   2   6   1    3.70    2.70
  -1  -7  -1   56.39    6.50
  -1  -7  -1   67.39    8.80
  -1  -7  -1   69.29    7.50
  -1  -7  -1   56.29    7.60
   1   7   1   54.59    7.30
   1   7   1   48.80    9.60
   1   7   1   67.89    6.30
   1   7   1   85.59   11.20
   0  -8  -1  119.79   11.80
   0  -8  -1  137.69   11.50
   0  -8  -1  133.39   11.10
   0  -8  -1  137.99    9.40
   0   8   1  133.99   11.20
   0   8   1  147.29    9.40
   0   8   1  156.08   11.30
   0   8   1  148.99   10.50
   0   8   1  138.69   12.10
   1  -9  -1   -3.10    3.00
   1  -9  -1   -1.40    2.10
   1  -9  -1   -0.40    1.70
   1  -9  -1   -0.40    2.50
  -1   9   1    1.40    2.60
  -1   9   1    0.70    1.70
  -1   9   1    2.10    2.60
  -1   9   1   -8.10    2.70
   2 -10  -1   34.70    6.60
   2 -10  -1   40.80    5.80
   2 -10  -1   47.70    7.90
  -2  10   1   35.30    5.50
  -2  10   1   45.30    4.80
  -2  10   1   35.80    6.70
  -2  10   1   24.10    5.60
   3 -11  -1  236.68   16.20
   3 -11  -1  236.28   17.50
   3 -11  -1  237.88   14.00
   3 -11  -1  210.48   14.50
  -3  11   1  234.78   17.30
  -3  11   1  238.98   15.20
  -3  11   1  246.08   13.80
  -3  11   1  255.07   14.50
   4 -12  -1    2.80    5.20
   4 -12  -1    7.20    3.20
   4 -12  -1    2.10    4.10
   4 -12  -1    5.00    3.00
  -4  12   1    9.90    3.00
  -4  12   1    2.50    3.30
   5 -13  -1    1.30    3.90
   5 -13  -1   -1.50    5.30
   5 -13  -1    0.10    3.30
   6 -14  -1   -1.70    5.00
   6 -14  -1    2.00    7.80
  -9   2  -1   16.70    8.30
  -9   2  -1    8.90    5.00
   9  -2   1    7.20    6.90
   9  -2   1   12.30    7.40
   9  -2   1    7.00    9.10
   9  -2   1   -8.70    7.90
  -8   1  -1    3.40    3.90
  -8   1  -1  -14.40    9.90
   8  -1   1  -10.30    7.10
   8  -1   1  -11.30    5.80
   8  -1   1   -5.60    4.90
   8  -1   1   -0.90    5.20
  -7   0  -1    8.50    4.40
   7   0   1    5.90    6.10
   7   0   1   18.10    6.00
   7   0   1    6.70    4.60
   7   0   1   12.20    6.20
  -6  -1  -1  146.89   13.10
  -6  -1  -1  137.99   11.60
   6   1   1  141.19   12.70
   6   1   1  158.88   14.20
   6   1   1  151.08   12.60
   6   1   1  155.08   15.40
  -5  -2  -1   24.20    5.10
  -5  -2  -1   20.00    6.10
  -5  -2  -1   26.70    6.00
   5   2   1   12.70    4.10
   5   2   1   14.00    4.80
   5   2   1   15.10    5.00
   5   2   1   14.70    5.30
  -4  -3  -1  170.18   14.10
  -4  -3  -1  193.18   14.20
   4   3   1  165.28   12.30
   4   3   1  170.28   14.00
   4   3   1  161.08   12.80
   4   3   1  179.68   14.30
  -3  -4  -1  116.99   10.60
  -3  -4  -1  113.39    9.30
  -3  -4  -1  100.99    9.70
  -3  -4  -1   98.69    9.20
   3   4   1  100.49    9.90
   3   4   1  106.39    9.10
   3   4   1  104.79   10.20
   3   4   1  130.39   10.20
  -2  -5  -1   30.40    6.00
  -2  -5  -1   18.10    4.20
  -2  -5  -1   30.10    5.50
  -2  -5  -1   20.70    4.50
   2   5   1   15.00    3.90
   2   5   1   20.90    4.00
   2   5   1   12.70    3.20
   2   5   1   25.60    6.40
  -1  -6  -1  543.25   29.50
  -1  -6  -1  555.14   28.50
  -1  -6  -1  561.64   29.80
   1   6   1  573.74   29.90
   1   6   1  578.84   29.40
   1   6   1  513.15   27.70
   1   6   1  636.54   30.00
   1   6   1  582.74   31.00
   0  -7  -1  145.69   11.80
   0  -7  -1  149.99   11.00
   0  -7  -1  133.39    9.40
   0  -7  -1  149.69   11.30
   0   7   1  175.48   11.40
   0   7   1  155.28   10.50
   0   7   1  172.68   12.30
   0   7   1  151.38   11.10
   0   7   1  138.09    9.00
   1  -8  -1    3.10    2.70
   1  -8  -1    4.80    2.90
   1  -8  -1    2.60    2.20
   1  -8  -1    5.60    2.00
  -1   8   1    1.30    2.40
  -1   8   1    5.50    1.90
  -1   8   1    0.30    2.60
  -1   8   1    2.60    2.20
   2  -9  -1  197.88   12.60
   2  -9  -1  212.98   13.80
   2  -9  -1  182.88   11.10
   2  -9  -1  180.88   13.70
  -2   9   1  196.68   11.10
  -2   9   1  191.68   12.30
  -2   9   1  187.98   13.70
  -2   9   1  192.88   13.10
   3 -10  -1   18.20    4.80
   3 -10  -1   19.30    4.10
   3 -10  -1   20.10    2.80
   3 -10  -1   18.40    4.80
   3 -10  -1   24.40    4.00
  -3  10   1   17.60    3.50
  -3  10   1   34.20    6.20
   4 -11  -1    6.40    3.10
   4 -11  -1    9.60    4.60
   4 -11  -1    9.10    3.30
   4 -11  -1    1.60    2.80
   4 -11  -1    9.60    2.60
   4 -11  -1   10.20    2.80
  -4  11   1    6.00    2.40
  -4  11   1    4.10    2.30
   5 -12  -1    6.70    5.70
   5 -12  -1    5.80    3.40
   5 -12  -1    4.30    3.20
   5 -12  -1   11.60    4.30
   6 -13  -1  -13.70    6.30
   6 -13  -1    3.30    4.50
   6 -13  -1  -10.20    5.30
   6 -13  -1   -0.20    4.10
   9  -3   1   -0.90    5.70
   9  -3   1   -0.60    5.60
   9  -3   1   -2.90    8.10
   9  -3   1    6.90    7.70
   9  -3   1    6.30   10.10
  -8   2  -1    5.10    3.90
   8  -2   1    4.40    4.80
   8  -2   1    7.50    6.00
   8  -2   1    7.90    4.70
   8  -2   1    4.70    6.80
  -7   1  -1   -3.40    4.20
  -7   1  -1    2.80    3.10
   7  -1   1   -2.90    3.70
   7  -1   1   -3.10    4.30
   7  -1   1   -1.70    3.60
   7  -1   1    0.90    4.30
  -6   0  -1  167.08   12.00
  -6   0  -1  134.99   12.50
  -6   0  -1  171.08   14.80
   6   0   1  172.78   15.90
   6   0   1  158.98   13.70
   6   0   1  153.78   12.60
   6   0   1  162.88   13.20
  -5  -1  -1    7.50    3.60
  -5  -1  -1    2.10    2.80
  -5  -1  -1    4.50    3.40
   5   1   1    6.30    3.00
   5   1   1    6.30    4.20
   5   1   1    4.30    2.80
   5   1   1    1.90    3.30
  -4  -2  -1    4.90    3.30
  -4  -2  -1    0.60    2.80
  -4  -2  -1    1.90    2.00
   4   2   1    2.80    2.60
   4   2   1    1.20    2.10
   4   2   1   -0.70    2.20
   4   2   1   -2.90    2.10
  -3  -3  -1   25.40    4.90
  -3  -3  -1   20.40    3.90
  -3  -3  -1   23.80    4.70
  -3  -3  -1   23.00    3.70
   3   3   1   20.40    4.70
   3   3   1   31.00    5.90
   3   3   1   37.60    6.00
   3   3   1   30.20    4.70
  -2  -4  -1   55.69    7.70
  -2  -4  -1   60.69    6.50
  -2  -4  -1   64.59    8.50
   2   4   1   77.29    8.30
   2   4   1   83.79    8.90
   2   4   1   62.09    6.10
  -1  -5  -1   69.69    7.30
  -1  -5  -1   74.09    6.60
  -1  -5  -1   58.69    6.20
  -1  -5  -1   57.69    5.80
   1   5   1   71.19    7.30
   1   5   1   63.69    6.30
   1   5   1   63.49    5.50
   1   5   1   66.49    6.30
   0  -6  -1    0.70    1.80
   0  -6  -1   -1.30    1.50
   0  -6  -1    1.40    1.40
   0  -6  -1    1.70    2.00
   0   6   1   -0.50    1.40
   0   6   1   -0.90    1.50
   0   6   1    3.40    1.50
   0   6   1    2.10    1.90
   0   6   1   -0.70    1.70
   1  -7  -1   35.90    5.40
   1  -7  -1   31.10    5.20
   1  -7  -1   33.80    3.90
   1  -7  -1   39.20    5.60
  -1   7   1   33.40    3.50
  -1   7   1   32.70    5.00
  -1   7   1   30.50    4.30
  -1   7   1   45.90    6.70
   2  -8  -1  134.19    8.00
   2  -8  -1  112.59    7.70
   2  -8  -1  131.09   10.30
   2  -8  -1  135.59    9.00
   2  -8  -1  122.09    9.60
  -2   8   1  118.79    9.90
  -2   8   1  125.19    8.70
  -2   8   1  123.39    9.30
  -2   8   1  141.39    8.10
   3  -9  -1    9.00    3.60
   3  -9  -1   16.90    3.10
   3  -9  -1   22.30    3.60
   3  -9  -1   14.50    2.60
   3  -9  -1   15.40    4.00
   3  -9  -1   15.90    3.20
  -3   9   1   20.50    3.30
  -3   9   1   13.80    2.80
  -3   9   1   15.10    4.40
   4 -10  -1    1.80    1.80
   4 -10  -1   -2.00    3.30
   4 -10  -1    3.00    3.20
   4 -10  -1   -4.20    2.10
   4 -10  -1   -0.20    2.20
   4 -10  -1   -3.00    2.10
   5 -11  -1    3.60    3.20
   5 -11  -1   -0.90    4.00
   5 -11  -1    4.80    3.50
   6 -12  -1   45.40    7.00
   6 -12  -1   25.70    8.00
   6 -12  -1   50.09    7.00
   7 -13  -1    9.00    6.70
   7 -13  -1   20.50    7.80
   7 -13  -1   10.80    6.00
  -9   4  -1    9.70    4.40
   9  -4   1    5.30    5.30
   9  -4   1    9.60    5.30
   9  -4   1    3.90    8.00
   9  -4   1    4.90    9.20
   9  -4   1    6.50    9.10
  -8   3  -1   -1.70    4.30
  -8   3  -1   -0.20    2.80
   8  -3   1    0.30    4.40
   8  -3   1    8.60    7.50
   8  -3   1   11.90    6.20
   8  -3   1    0.90    5.50
   8  -3   1    1.10    4.50
  -7   2  -1    3.50    2.60
  -7   2  -1    4.00    4.00
   7  -2   1    1.90    3.50
   7  -2   1   -3.30    5.40
   7  -2   1    6.90    3.70
   7  -2   1   -4.00    3.90
  -6   1  -1   66.89    6.50
  -6   1  -1   57.59    8.30
  -6   1  -1   54.09    9.10
   6  -1   1   54.39    7.70
   6  -1   1   56.39    8.10
   6  -1   1   62.69    9.10
   6  -1   1   62.69    8.40
  -5   0  -1    9.30    3.50
  -5   0  -1    8.30    2.70
  -5   0  -1    5.80    3.60
   5   0   1   10.40    3.40
   5   0   1    2.40    2.70
   5   0   1    8.60    3.70
   5   0   1   11.80    3.70
  -4  -1  -1   76.79    7.00
  -4  -1  -1   84.99    8.80
  -4  -1  -1   84.39    8.10
   4   1   1   65.99    8.80
   4   1   1   96.39    7.90
   4   1   1   78.99    8.00
   4   1   1   75.99    7.20
  -3  -2  -1 1208.78   56.19
  -3  -2  -1 1183.18   56.09
  -3  -2  -1 1253.17   55.59
  -3  -2  -1 1175.28   54.79
   3   2   1 1127.09   54.49
   3   2   1 1090.69   55.89
   3   2   1 1093.19   55.99
   3   2   1 1231.08   55.29
  -2  -3  -1  226.58   14.30
  -2  -3  -1  228.98   15.10
  -2  -3  -1  235.48   14.60
   2   3   1  306.37   18.10
   2   3   1  238.08   14.10
   2   3   1  253.37   15.10
   2   3   1  293.27   16.20
  -1  -4  -1  217.58   13.80
  -1  -4  -1  255.17   13.80
  -1  -4  -1  272.27   15.90
   1   4   1  235.88   14.00
   1   4   1  238.18   14.00
   1   4   1  230.98   14.70
   1   4   1  242.08   13.70
   0  -5  -1   10.60    2.80
   0  -5  -1    8.00    2.60
   0  -5  -1   10.50    2.20
   0  -5  -1    6.90    2.60
   0   5   1   10.20    2.40
   0   5   1    6.90    2.10
   0   5   1    5.30    2.00
   0   5   1    8.60    2.20
   0   5   1    7.80    1.60
   1  -6  -1  133.59    7.90
   1  -6  -1  141.69    8.40
   1  -6  -1  146.29    9.90
   1  -6  -1  141.39    9.20
   1  -6  -1  132.39    9.60
  -1   6   1  150.18    9.90
  -1   6   1  135.99    7.80
  -1   6   1  142.99    9.60
  -1   6   1  151.48    9.20
   2  -7  -1   14.60    3.60
   2  -7  -1   10.50    2.80
   2  -7  -1   14.60    2.80
   2  -7  -1   12.20    2.30
   2  -7  -1   12.00    2.70
  -2   7   1   15.60    3.40
  -2   7   1   13.20    3.20
  -2   7   1   14.50    2.70
  -2   7   1   13.20    2.30
   3  -8  -1   18.90    4.10
   3  -8  -1   25.10    3.50
   3  -8  -1   22.40    3.80
   3  -8  -1   22.00    3.30
   3  -8  -1   26.60    3.70
  -3   8   1   34.20    3.90
  -3   8   1   26.50    3.40
  -3   8   1   17.00    3.70
   4  -9  -1   87.89    5.70
   4  -9  -1   87.19    6.30
   4  -9  -1   85.99    7.30
   4  -9  -1   92.59    9.10
   5 -10  -1    3.70    2.80
   5 -10  -1    2.60    3.70
   6 -11  -1   33.70    6.80
   6 -11  -1   35.30    7.40
   6 -11  -1   47.10    7.00
   7 -12  -1    6.10    5.10
   7 -12  -1   10.70    7.00
   7 -12  -1    4.10    6.20
   9  -5   1   -3.60    9.60
   9  -5   1    1.30    4.40
   9  -5   1    4.50    4.30
   9  -5   1    0.90    7.50
   9  -5   1   -0.20    7.90
  -8   4  -1  117.99    9.70
  -8   4  -1  122.89    8.50
   8  -4   1  122.29   14.50
   8  -4   1   85.59    9.40
   8  -4   1  113.99   14.90
   8  -4   1  133.09   14.20
   8  -4   1   95.89   10.20
  -7   3  -1    8.60    2.80
  -7   3  -1    6.30    3.80
   7  -3   1    7.50    3.80
   7  -3   1    2.10    3.10
   7  -3   1   12.80    5.50
   7  -3   1   15.00    5.60
  -6   2  -1  221.68   17.20
  -6   2  -1  228.08   14.50
  -6   2  -1  228.58   13.40
   6  -2   1  198.68   15.40
   6  -2   1  232.08   15.30
   6  -2   1  238.98   18.40
   6  -2   1  239.38   14.70
  -5   1  -1    1.60    2.60
  -5   1  -1    5.10    2.10
  -5   1  -1    5.30    3.30
   5  -1   1    7.50    2.90
   5  -1   1    0.40    2.10
   5  -1   1    4.00    2.80
   5  -1   1   10.20    4.10
  -4   0  -1   45.70    6.30
  -4   0  -1   46.50    5.00
  -4   0  -1   60.39    6.10
   4   0   1   41.20    6.70
   4   0   1   60.89    6.10
   4   0   1   49.40    6.30
   4   0   1   56.69    6.20
  -3  -1  -1  217.88   13.70
  -3  -1  -1  208.98   12.70
  -3  -1  -1  214.18   13.90
   3   1   1  242.68   13.40
   3   1   1  207.58   14.10
   3   1   1  209.38   13.80
   3   1   1  236.18   13.30
  -2  -2  -1    4.00    1.90
  -2  -2  -1    3.60    1.40
  -2  -2  -1    9.50    2.40
  -2  -2  -1    5.70    1.90
   2   2   1    5.90    2.00
   2   2   1   10.90    3.00
   2   2   1   10.40    2.30
   2   2   1    8.50    2.40
  -1  -3  -1    2.80    1.50
  -1  -3  -1    3.30    1.40
  -1  -3  -1    3.70    1.70
  -1  -3  -1    3.60    1.80
   1   3   1    5.00    2.00
   1   3   1    3.10    1.50
   1   3   1    2.20    1.20
   1   3   1    3.10    1.30
   0  -4  -1   14.90    2.60
   0  -4  -1   12.80    2.50
   0  -4  -1   20.30    3.40
   0  -4  -1   21.00    2.90
   0   4   1   16.90    3.20
   0   4   1   19.00    2.30
   0   4   1   17.90    2.70
   0   4   1   12.40    2.40
   0   4   1   12.20    2.40
   1  -5  -1  299.87   16.50
   1  -5  -1  318.97   14.90
   1  -5  -1  319.57   16.70
   1  -5  -1  306.57   15.90
  -1   5   1  296.67   15.30
  -1   5   1  311.67   15.90
  -1   5   1  298.07   16.40
  -1   5   1  310.97   16.40
   2  -6  -1  325.87   15.50
   2  -6  -1  292.67   14.90
   2  -6  -1  323.97   17.10
   2  -6  -1  287.97   15.90
  -2   6   1  300.87   15.00
  -2   6   1  305.97   16.60
  -2   6   1  286.57   15.20
   3  -7  -1   43.50    4.30
   3  -7  -1   52.19    4.40
   3  -7  -1   43.40    4.10
   3  -7  -1   50.09    6.20
  -3   7   1   45.50    3.40
  -3   7   1   51.69    3.80
  -3   7   1   48.90    5.40
   4  -8  -1   42.10    6.10
   4  -8  -1   43.60    5.10
   4  -8  -1   32.30    4.80
   5  -9  -1    2.90    2.40
   5  -9  -1    7.00    3.50
   5  -9  -1    7.90    3.80
   6 -10  -1   67.59    8.20
   6 -10  -1   64.49    8.80
   6 -10  -1   60.49    8.60
   7 -11  -1    5.90    6.00
   7 -11  -1    0.70    5.30
   7 -11  -1   -3.00    4.20
   8 -12  -1    1.60    7.90
   8 -12  -1    4.90    7.10
   9  -6   1   25.50   10.30
   9  -6   1  -17.60    7.10
   8  -5   1   34.50   10.50
   8  -5   1   37.80    8.30
   8  -5   1   50.89    6.20
   8  -5   1   60.09    6.80
  -7   4  -1    2.80    3.00
  -7   4  -1    4.50    2.10
   7  -4   1   -3.80    2.50
   7  -4   1    0.80    4.60
   7  -4   1    2.70    3.80
   7  -4   1    4.60    3.00
  -6   3  -1    6.50    2.90
  -6   3  -1    2.40    3.00
  -6   3  -1    9.40    4.70
   6  -3   1    9.20    4.70
   6  -3   1    7.00    3.20
   6  -3   1    4.00    2.60
  -5   2  -1   65.89    5.60
  -5   2  -1   49.40    7.50
  -5   2  -1   67.19    6.60
   5  -2   1   89.39    7.40
   5  -2   1   85.19   10.60
   5  -2   1   84.89    6.60
  -4   1  -1  197.18   11.60
  -4   1  -1  194.38   12.40
  -4   1  -1  214.18   14.10
   4  -1   1  211.98   14.40
   4  -1   1  206.08   12.80
   4  -1   1  197.98   15.60
  -3   0  -1   14.00    3.10
  -3   0  -1   13.00    2.70
  -3   0  -1    7.50    2.30
   3   0   1   15.20    4.10
   3   0   1   16.90    2.90
   3   0   1   10.60    2.80
   3   0   1   14.70    3.00
  -2  -1  -1    7.40    2.10
  -2  -1  -1    4.30    1.60
  -2  -1  -1    3.80    1.20
   2   1   1    4.40    1.50
   2   1   1    4.40    1.90
   2   1   1    5.00    2.00
   2   1   1    3.50    1.40
  -1  -2  -1  172.38    9.50
  -1  -2  -1  158.38    9.50
  -1  -2  -1  163.78   10.00
  -1  -2  -1  152.68    9.30
   1   2   1  158.78    9.60
   1   2   1  172.98   10.10
   1   2   1  161.18    9.20
   1   2   1  173.58    9.50
   0  -3  -1 3285.07  147.89
   0  -3  -1 3356.16  148.09
   0  -3  -1 3234.08  148.99
   0   3   1 3384.16  146.89
   0   3   1 3444.46  148.69
   0   3   1 3398.66  147.99
   0   3   1 3434.26  147.99
   0   3   1 3513.95  148.09
   1  -4  -1 1023.40   45.90
   1  -4  -1  969.20   45.80
   1  -4  -1 1061.19   44.40
   1  -4  -1 1094.59   45.70
   1  -4  -1  966.30   45.20
  -1   4   1  957.20   44.30
  -1   4   1  990.30   45.20
  -1   4   1 1002.00   45.80
  -1   4   1  966.60   45.60
   2  -5  -1   22.10    3.30
   2  -5  -1   21.90    2.60
   2  -5  -1   21.90    2.80
   2  -5  -1   19.70    2.20
  -2   5   1   17.80    2.30
  -2   5   1   19.30    2.10
  -2   5   1   11.50    2.50
   3  -6  -1   18.90    2.40
   3  -6  -1   16.90    2.80
   3  -6  -1   18.50    2.00
   3  -6  -1   21.50    3.50
   3  -6  -1   20.30    3.30
   4  -7  -1   35.00    4.70
   4  -7  -1   31.00    4.70
   4  -7  -1   18.10    3.90
   5  -8  -1   24.20    4.80
   5  -8  -1   25.00    4.60
   5  -8  -1   36.20    6.00
   6  -9  -1   11.30    4.20
   6  -9  -1   10.70    4.40
   6  -9  -1   15.10    5.40
   7 -10  -1    5.60    4.50
   7 -10  -1    5.60    5.10
   7 -10  -1   -1.80    5.10
   8 -11  -1    0.70    6.10
   8 -11  -1    2.80    7.80
   9  -7   1   -1.30    7.20
   9  -7   1    5.00    5.90
   9  -7   1  -14.00    8.50
   8  -6   1    5.90    5.80
   8  -6   1    6.00    6.40
   7  -5   1   -1.60    2.10
   7  -5   1    0.80    4.00
   7  -5   1    6.40    5.00
   7  -5   1   -0.40    2.20
  -6   4  -1    3.20    2.10
  -6   4  -1    3.30    1.60
   6  -4   1    1.70    2.30
   6  -4   1    5.10    3.60
   6  -4   1    4.30    3.60
   6  -4   1   -1.90    1.80
  -5   3  -1  396.56   20.80
  -5   3  -1  430.16   24.20
   5  -3   1  430.96   24.80
   5  -3   1  388.76   21.20
   5  -3   1  414.46   20.70
  -4   2  -1  129.09    7.70
  -4   2  -1  120.99    8.30
  -4   2  -1  126.99   10.10
   4  -2   1  131.09   10.50
   4  -2   1  134.29    8.30
   4  -2   1  129.19    8.70
  -3   1  -1  369.46   19.00
  -3   1  -1  383.66   20.40
  -3   1  -1  375.36   18.40
   3  -1   1  375.76   18.70
   3  -1   1  378.06   19.30
   3  -1   1  368.46   20.50
  -2   0  -1   92.69    7.00
  -2   0  -1   99.39    6.70
  -2   0  -1  104.49    6.30
   2   0   1   98.29    7.20
   2   0   1  111.69    6.50
   2   0   1  102.49    6.80
  -1  -1  -1   12.10    2.10
  -1  -1  -1    5.60    1.20
  -1  -1  -1   17.40    2.50
  -1  -1  -1    9.40    1.70
   1   1   1   10.20    1.60
   1   1   1    7.00    1.50
   1   1   1   10.70    2.00
   0  -2  -1    2.90    1.00
   0  -2  -1    1.40    0.60
   0  -2  -1    1.70    0.80
   0  -2  -1    1.40    0.70
   0   2   1    4.20    1.30
   0   2   1    2.80    0.80
   0   2   1    2.40    1.00
   0   2   1    4.10    1.20
   1  -3  -1  515.55   22.70
   1  -3  -1  478.55   22.70
   1  -3  -1  487.55   22.20
   1  -3  -1  490.45   21.60
  -1   3   1  478.25   21.60
  -1   3   1  494.35   22.20
  -1   3   1  472.95   22.60
  -1   3   1  453.55   22.40
   2  -4  -1  505.35   24.30
   2  -4  -1  539.95   23.00
   2  -4  -1  525.95   23.60
   2  -4  -1  497.65   23.20
  -2   4   1  488.45   22.80
  -2   4   1  492.45   24.20
  -2   4   1  514.25   22.90
   3  -5  -1   86.99    6.30
   3  -5  -1   93.09    6.90
   3  -5  -1  101.19    6.90
   4  -6  -1    2.30    1.90
   4  -6  -1    2.50    1.70
   4  -6  -1    3.30    2.20
   5  -7  -1   79.79    7.70
   5  -7  -1   71.49    8.80
   5  -7  -1   75.29    7.30
   6  -8  -1   -0.50    3.10
   6  -8  -1   -0.90    3.00
   6  -8  -1   -2.50    3.50
   7  -9  -1   -2.30    4.20
   7  -9  -1    8.40    4.60
   7  -9  -1    0.20    5.10
   8 -10  -1    7.10    7.50
   8 -10  -1   10.10    6.10
   9  -8   1   -1.10    5.70
   9  -8   1    6.50    6.90
   9  -8   1    1.90    8.70
   8  -7   1    7.90    5.60
   8  -7   1   10.70    5.00
   8  -7   1   12.30    7.50
   7  -6   1  152.58   14.20
   7  -6   1  134.29   14.60
   6  -5   1   92.39    9.80
   6  -5   1  102.19   11.10
   6  -5   1   90.99    6.30
   6  -5   1   82.99    6.20
  -5   4  -1   54.09    3.70
  -5   4  -1   43.40    4.00
   5  -4   1   68.29    8.00
   5  -4   1   47.30    7.20
   5  -4   1   46.60    4.40
   5  -4   1   50.39    4.20
  -4   3  -1  200.48   13.80
  -4   3  -1  203.28   11.60
  -4   3  -1  228.08   11.10
   4  -3   1  235.68   14.10
   4  -3   1  231.28   12.10
   4  -3   1  227.48   14.60
   4  -3   1  221.68   11.70
  -3   2  -1  304.57   15.50
  -3   2  -1  321.87   17.30
   3  -2   1  335.97   15.80
   3  -2   1  306.37   17.40
   3  -2   1  291.97   15.20
  -2   1  -1  549.15   25.60
  -2   1  -1  505.55   23.90
  -2   1  -1  509.55   24.40
   2  -1   1  508.75   25.50
   2  -1   1  523.65   24.60
   2  -1   1  544.75   24.20
  -1   0  -1  129.59    8.30
  -1   0  -1  141.39    7.00
  -1   0  -1  116.39    7.60
   1   0   1  127.29    7.40
   1   0   1  140.09    7.00
   1   0   1  142.49    7.40
   0  -1  -1   12.30    1.20
   0  -1  -1   14.80    1.60
   0  -1  -1    8.70    1.30
   0  -1  -1   13.90    1.30
   0   1   1   12.90    1.20
   0   1   1   10.30    1.50
   0   1   1    9.10    1.20
   1  -2  -1  337.07   15.80
   1  -2  -1  344.57   15.30
   1  -2  -1  350.76   15.60
   1  -2  -1  340.67   15.40
  -1   2   1  338.37   15.40
  -1   2   1  334.17   15.80
   2  -3  -1  114.09    6.50
   2  -3  -1  110.09    6.40
   3  -4  -1  139.99    8.50
   3  -4  -1  144.99    8.80
   3  -4  -1  145.99    9.40
   4  -5  -1  196.78   12.10
   4  -5  -1  188.68   14.30
   4  -5  -1  211.58   12.00
   5  -6  -1  145.89   11.70
   5  -6  -1  133.19   10.40
   5  -6  -1  151.08   10.30
   6  -7  -1   11.30    3.80
   6  -7  -1    9.20    3.60
   6  -7  -1    5.80    4.20
   7  -8  -1    2.80    4.90
   7  -8  -1    3.50    3.80
   7  -8  -1   11.10    4.40
   8  -9  -1   50.69   10.90
   8  -9  -1   49.40    8.10
   9 -10  -1    0.30    7.30
   9 -10  -1    8.00    7.60
   9 -10  -1    2.40    9.20
   9  -9   1    6.70    6.60
   9  -9   1    7.80    9.10
   9  -9   1   15.60    7.60
   8  -8   1   -2.30    5.40
   8  -8   1    5.60    4.50
   7  -7   1   -1.90    4.00
   7  -7   1    3.80    4.70
   7  -7   1   -2.00    3.50
   6  -6   1   -1.00    4.10
   6  -6   1    2.40    2.90
   5  -5   1  109.99   10.40
   5  -5   1  120.39   10.10
   5  -5   1  116.59    6.60
  -4   4  -1   84.19    7.50
   4  -4   1   85.89    5.30
   4  -4   1   84.99    7.50
   4  -4   1   89.99    5.30
   4  -4   1   88.39    8.10
  -3   3  -1  138.59    9.40
  -3   3  -1  143.79    7.20
  -3   3  -1  133.09    7.50
   3  -3   1  149.29    7.50
   3  -3   1  151.38    7.70
   3  -3   1  169.38   10.00
   3  -3   1  126.99    9.10
  -2   2  -1  794.42   37.80
  -2   2  -1  805.92   36.50
   2  -2   1  834.82   38.00
   2  -2   1  853.71   36.30
   2  -2   1  817.52   36.50
   2  -2   1  803.62   37.80
  -1   1  -1 1565.14   69.89
  -1   1  -1 1617.24   69.29
  -1   1  -1 1487.35   69.69
   1  -1   1 1645.84   69.29
   1  -1   1 1624.44   69.79
   1  -1   1 1639.34   69.09
   1  -1   1 1526.45   69.79
   1  -1  -1   62.89    3.10
   1  -1  -1   58.79    3.00
   1  -1  -1   57.79    3.00
  -1   1   1   59.79    3.00
   2  -2  -1  128.99    7.20
   2  -2  -1  128.79    7.10
   2  -2  -1  123.89    7.60
   2  -2  -1  141.39    7.90
  -2   2   1  105.29   16.60
  -2   2   1  105.69   15.00
   3  -3  -1  630.34   30.90
   4  -4  -1   47.90    6.30
   5  -5  -1  142.99   11.80
   5  -5  -1  147.09   11.00
   5  -5  -1  155.78   10.10
   6  -6  -1   12.50    4.30
   6  -6  -1   17.10    5.40
   6  -6  -1   11.90    3.40
   7  -7  -1   58.39    9.70
   7  -7  -1   44.90    8.00
   7  -7  -1   50.19    7.10
   8  -8  -1   35.00    6.80
   8  -8  -1   45.90    9.80
   9  -9  -1  -10.10    5.80
   9  -9  -1    2.90    9.10
   9  -9  -1    0.70    7.20
   9 -10   1   -0.60    7.70
   9 -10   1   -8.40    7.20
   9 -10   1    0.40    9.60
   8  -9   1   -2.60    6.60
   8  -9   1   -0.50    5.80
   8  -9   1    3.80    5.90
   7  -8   1   56.39    9.40
   7  -8   1   55.99    8.10
   7  -8   1   42.80    8.10
   6  -7   1   26.80    5.40
   6  -7   1   21.10    5.60
   6  -7   1   16.80    5.00
   5  -6   1   27.30    4.90
   5  -6   1   35.30    6.30
   5  -6   1   21.30    4.40
   4  -5   1   88.19    7.40
   4  -5   1   70.59    7.00
  -3   4  -1   12.00    2.60
   3  -4   1    8.40    2.20
   3  -4   1   11.20    1.40
   3  -4   1   14.90    1.70
   3  -4   1   14.70    2.90
  -2   3  -1    0.90    0.80
  -2   3  -1    1.60    0.70
  -2   3  -1    1.70    0.60
  -2   3  -1    1.00    0.90
   2  -3   1    1.40    0.90
   2  -3   1    3.80    0.80
   2  -3   1    0.00    0.80
   2  -3   1    0.70    0.50
  -1   2  -1 3675.23  159.78
   1  -2   1 3637.84  159.58
   1  -2   1 3747.32  159.88
   0   1  -1  215.38   10.40
   0  -1   1  231.28   11.00
   1   0  -1 2205.48   95.89
   1   0  -1 2216.98   95.69
   1   0  -1 2187.78   95.19
  -1   0   1 2221.08   95.69
  -1   0   1 2129.99   95.19
  -1   0   1 2231.98   95.89
   2  -1  -1 5916.61  252.97
   2  -1  -1 6026.00  251.67
  -2   1   1 5487.85  251.47
   3  -2  -1   21.60    2.50
   3  -2  -1   19.00    2.00
   3  -2  -1   15.70    2.80
  -3   2   1   20.40    1.90
  -3   2   1   18.20    2.00
   4  -3  -1  594.84   26.00
   4  -3  -1  558.04   25.50
   4  -3  -1  592.14   29.20
  -4   3   1  519.55   24.80
  -4   3   1  520.05   25.00
   5  -4  -1   61.19    4.80
   5  -4  -1   75.59    8.20
   5  -4  -1   72.19    4.60
   6  -5  -1   30.10    6.30
   6  -5  -1   25.10    5.40
   7  -6  -1   32.70    7.90
   7  -6  -1   42.00    6.20
   7  -6  -1   40.70    8.00
   8  -7  -1   74.89   12.40
   8  -7  -1   52.09    9.40
   8  -7  -1   50.09    7.80
   9  -8  -1   -3.50    8.40
   9  -8  -1   10.00    5.70
   9  -8  -1   -1.60    6.70
   8 -10   1   27.50    8.00
   8 -10   1   37.00    8.30
   8 -10   1   25.40    8.30
   7  -9   1   -4.60    4.80
   7  -9   1    2.20    4.40
   7  -9   1   -1.50    3.80
   6  -8   1    7.80    3.70
   6  -8   1    0.60    3.50
   6  -8   1   -0.70    4.00
   5  -7   1   16.10    4.60
   5  -7   1   20.10    4.40
   5  -7   1   19.10    4.60
   4  -6   1   62.49    6.20
   4  -6   1   42.00    5.70
   4  -6   1   53.49    5.80
   3  -5   1    1.60    0.80
   3  -5   1    0.80    0.70
   3  -5   1   -1.50    1.90
   3  -5   1    0.20    1.30
   3  -5   1   -0.50    1.20
  -2   4  -1 1035.60   49.80
  -2   4  -1 1111.99   51.39
  -2   4  -1 1191.38   50.19
   2  -4   1 1129.69   51.39
   2  -4   1 1120.49   51.79
   2  -4   1 1175.78   50.79
   2  -4   1 1181.78   50.19
   2  -4   1 1125.49   50.19
  -1   3  -1 1198.48   51.39
  -1   3  -1 1151.08   52.09
  -1   3  -1 1083.79   51.69
  -1   3  -1 1100.89   51.59
   1  -3   1 1159.28   52.29
   1  -3   1 1222.38   51.69
   1  -3   1 1141.39   51.39
   1  -3   1 1202.48   50.79
   1  -3   1 1199.78   51.89
   0   2  -1 1135.39   49.30
   0   2  -1 1011.00   49.70
   0   2  -1 1134.79   48.20
   0   2  -1 1141.69   49.50
   0   2  -1 1132.09   49.00
   0  -2   1 1129.69   49.10
   0  -2   1 1080.49   49.10
   0  -2   1 1066.49   49.10
   0  -2   1 1124.59   49.50
   1   1  -1   23.70    2.40
   1   1  -1   19.40    2.20
   1   1  -1   22.70    2.30
   1   1  -1   21.60    1.90
  -1  -1   1   26.60    2.60
  -1  -1   1   23.50    1.90
  -1  -1   1   32.60    3.30
   2   0  -1 1010.70   43.70
   2   0  -1  984.30   43.20
   2   0  -1  941.71   44.60
   2   0  -1  966.30   44.00
  -2   0   1 1009.30   44.00
  -2   0   1  888.61   43.40
   3  -1  -1  226.38   12.00
   3  -1  -1  247.18   12.60
   3  -1  -1  232.18   13.80
  -3   1   1  211.58   11.70
  -3   1   1  235.98   12.30
   4  -2  -1   13.60    2.60
   4  -2  -1   11.10    2.40
   4  -2  -1    7.50    2.90
  -4   2   1   10.50    2.30
   5  -3  -1   38.00    3.80
   5  -3  -1   23.80    5.10
   5  -3  -1   34.40    4.50
  -5   3   1   29.20    2.90
  -5   3   1   29.60    3.60
   6  -4  -1  323.47   16.50
   6  -4  -1  312.77   17.00
   6  -4  -1  340.37   21.90
   7  -5  -1   -4.20    3.40
   7  -5  -1    0.20    2.10
   7  -5  -1   -2.50    4.70
   7  -5  -1   -0.30    1.70
   8  -6  -1   52.09   10.80
   8  -6  -1   49.30    7.10
   8  -6  -1   55.09    9.70
   9  -7  -1   -8.40    4.80
   9  -7  -1   -2.70    6.80
   9  -7  -1  -11.10    8.10
   8 -11   1   -2.00    6.70
   8 -11   1    4.50    6.90
   8 -11   1    9.20    8.20
   7 -10   1   14.50    7.00
   7 -10   1   38.10    7.30
   7 -10   1   19.50    7.00
   6  -9   1  185.88   14.90
   6  -9   1  202.38   14.60
   6  -9   1  183.48   14.90
   5  -8   1   32.90    5.80
   5  -8   1   25.30    5.20
   5  -8   1   27.30    5.30
   4  -7   1   31.10    4.70
   4  -7   1   38.10    5.20
   4  -7   1   39.60    5.80
  -3   6  -1  218.38   13.20
   3  -6   1  239.58   14.00
   3  -6   1  230.98   13.20
   3  -6   1  225.08   12.50
   3  -6   1  229.68   11.50
   3  -6   1  222.88   11.40
  -2   5  -1   12.10    2.20
  -2   5  -1   11.90    1.80
   2  -5   1   14.30    2.30
   2  -5   1   16.30    2.20
   2  -5   1   16.20    2.60
   2  -5   1   14.70    2.80
   2  -5   1   18.30    2.40
  -1   4  -1   15.90    2.20
  -1   4  -1   13.40    2.40
  -1   4  -1   13.20    1.90
  -1   4  -1   16.50    2.50
   1  -4   1   15.20    2.70
   1  -4   1   13.90    2.10
   1  -4   1   18.60    2.80
   1  -4   1   13.10    2.20
   0   3  -1  701.03   32.70
   0   3  -1  692.93   31.80
   0   3  -1  729.63   32.30
   0   3  -1  711.23   32.20
   0   3  -1  701.73   30.90
   0  -3   1  683.63   32.30
   0  -3   1  682.23   32.30
   0  -3   1  664.43   32.60
   0  -3   1  710.93   31.90
   1   2  -1 1673.43   72.99
   1   2  -1 1646.74   74.09
   1   2  -1 1701.83   73.29
  -1  -2   1 1670.73   73.59
  -1  -2   1 1566.64   73.09
  -1  -2   1 1619.44   73.99
  -1  -2   1 1677.13   72.99
   2   1  -1  365.26   19.20
   2   1  -1  360.66   19.30
   2   1  -1  371.46   18.80
   2   1  -1  378.86   18.10
  -2  -1   1  373.86   19.20
  -2  -1   1  396.66   19.40
  -2  -1   1  379.26   18.70
  -2  -1   1  376.36   18.30
   3   0  -1 2351.26  106.29
   3   0  -1 2306.17  106.29
   3   0  -1 2470.95  104.29
   3   0  -1 2284.87  105.19
  -3   0   1 2374.26  104.59
  -3   0   1 2391.86  106.19
  -3   0   1 2346.57  105.09
   4  -1  -1   96.99    7.20
   4  -1  -1   82.09    6.40
   4  -1  -1   74.59    7.80
   4  -1  -1   90.79    6.60
  -4   1   1   80.29    6.10
  -4   1   1   98.49    7.00
   5  -2  -1  471.15   27.30
   5  -2  -1  482.75   24.50
   5  -2  -1  479.35   23.90
  -5   2   1  472.95   23.10
  -5   2   1  453.65   23.80
   6  -3  -1  354.86   23.00
   6  -3  -1  317.67   18.10
   6  -3  -1  341.47   19.00
  -6   3   1  346.07   18.00
  -6   3   1  348.97   17.40
   7  -4  -1   -0.70    2.10
   7  -4  -1   -1.40    2.50
   7  -4  -1   -0.80    4.70
  -7   4   1   -1.50    1.80
  -7   4   1   -0.40    2.10
   8  -5  -1   14.30    3.40
   8  -5  -1   10.40    6.00
   8  -5  -1    3.70    5.90
   8  -5  -1   14.10    3.90
   9  -6  -1   -3.80    6.70
   9  -6  -1    6.20    4.90
   9  -6  -1    2.20    7.10
   9  -6  -1  -10.40    8.00
   8 -12   1    1.30    8.00
   8 -12   1   -7.40    6.10
   8 -12   1    5.40    7.80
   7 -11   1   10.50    5.30
   7 -11   1    2.30    5.90
   7 -11   1    3.20    5.70
   6 -10   1   81.59    9.70
   6 -10   1   73.59    9.00
   6 -10   1   75.89    9.80
   5  -9   1   28.70    5.80
   5  -9   1   29.30    7.60
   5  -9   1   27.00    5.30
   4  -8   1   17.30    3.40
   4  -8   1   19.50    4.70
   4  -8   1   13.20    3.50
   4  -8   1   16.80    2.50
  -3   7  -1  695.73   29.90
  -3   7  -1  641.04   29.20
  -3   7  -1  594.24   31.30
   3  -7   1  618.54   30.00
   3  -7   1  666.93   30.30
   3  -7   1  672.83   32.80
   3  -7   1  608.34   29.90
  -2   6  -1   66.19    5.30
  -2   6  -1   63.29    5.70
  -2   6  -1   56.89    5.40
  -2   6  -1   63.09    4.50
   2  -6   1   56.89    3.70
   2  -6   1   61.39    5.90
   2  -6   1   60.89    5.10
   2  -6   1   61.39    4.90
   2  -6   1   71.19    5.40
  -1   5  -1   37.90    4.10
  -1   5  -1   42.00    4.20
  -1   5  -1   35.80    3.50
  -1   5  -1   39.70    3.70
   1  -5   1   44.30    4.30
   1  -5   1   38.80    3.80
   1  -5   1   42.90    4.60
   1  -5   1   44.00    3.80
   0   4  -1  993.80   46.20
   0   4  -1 1017.20   47.60
   0   4  -1  993.80   45.20
   0   4  -1 1032.00   47.00
   0   4  -1 1040.50   47.00
   0  -4   1 1049.89   46.60
   0  -4   1 1019.60   45.20
   0  -4   1 1028.40   47.10
   0  -4   1 1033.80   47.10
   0  -4   1 1033.80   47.60
   1   3  -1  689.93   33.30
   1   3  -1  714.63   33.90
   1   3  -1  736.73   33.50
   1   3  -1  737.63   33.30
  -1  -3   1  688.73   33.10
  -1  -3   1  727.43   33.50
   2   2  -1 2363.46  104.59
   2   2  -1 2332.97  105.69
  -2  -2   1 2302.47  105.19
  -2  -2   1 2445.96  105.69
  -2  -2   1 2333.67  105.89
  -2  -2   1 2426.66  104.79
   3   1  -1 2161.98   94.99
   3   1  -1 1994.60   98.59
   3   1  -1 2218.28   95.99
   3   1  -1 1953.00   98.79
  -3  -1   1 2159.88   96.89
  -3  -1   1 2193.78   96.49
  -3  -1   1 2208.88   95.49
  -3  -1   1 2188.48   95.79
   4   0  -1   86.69    7.70
   4   0  -1   92.89    7.00
   4   0  -1   92.89    8.90
   4   0  -1   87.19    7.20
  -4   0   1  109.19    9.10
  -4   0   1   78.79    7.20
  -4   0   1  101.79    7.20
   5  -1  -1    0.10    1.80
   5  -1  -1    3.20    2.10
   5  -1  -1    4.90    3.20
   5  -1  -1    1.10    2.10
  -5   1   1   -0.50    2.00
  -5   1   1    1.00    1.70
   6  -2  -1  125.19   10.00
   6  -2  -1  124.49   10.30
   6  -2  -1  131.09   12.90
   6  -2  -1  122.19    9.60
  -6   2   1  133.39    9.80
  -6   2   1  140.39    9.10
   7  -3  -1    3.20    3.10
   7  -3  -1    3.80    5.10
   7  -3  -1    4.60    2.90
   7  -3  -1    7.10    4.10
  -7   3   1    3.80    3.00
   8  -4  -1    3.80    3.40
   8  -4  -1    0.30    3.70
   8  -4  -1    2.60    6.20
   8  -4  -1    4.20    4.90
  -8   4   1    3.30    2.90
  -8   4   1    6.10    2.20
   9  -5  -1    7.30    7.30
   9  -5  -1    6.20    4.30
   9  -5  -1   -2.60    7.40
   9  -5  -1    7.60    3.90
   9  -5  -1   10.60    6.80
   7 -12   1   10.40    6.10
   7 -12   1   14.00    6.50
   7 -12   1    8.60    6.40
   6 -11   1    3.10    4.20
   6 -11   1    6.40    5.90
   6 -11   1    2.20    4.10
   5 -10   1   71.79    7.50
   5 -10   1   55.49    8.50
   5 -10   1   86.09    8.80
   4  -9   1   51.09    6.40
   4  -9   1   53.49    5.30
   4  -9   1   43.20    6.80
   4  -9   1   49.00    4.40
   4  -9   1   47.30    4.60
  -3   8  -1  155.88    9.50
  -3   8  -1  158.28    8.80
  -3   8  -1  137.09   10.20
   3  -8   1  153.28    9.80
   3  -8   1  175.18   12.00
   3  -8   1  155.58    9.50
   3  -8   1  163.38    8.50
   3  -8   1  157.78   10.40
  -2   7  -1   13.80    2.60
  -2   7  -1   20.50    4.10
  -2   7  -1   19.20    3.60
  -2   7  -1   14.30    2.80
   2  -7   1   23.30    3.80
   2  -7   1   11.10    2.70
   2  -7   1   12.20    3.30
   2  -7   1   15.70    2.90
  -1   6  -1    4.20    1.90
  -1   6  -1    1.90    1.50
  -1   6  -1    7.80    1.90
  -1   6  -1    5.30    1.80
   1  -6   1    4.30    1.90
   1  -6   1    7.40    2.10
   1  -6   1    4.70    1.70
   1  -6   1    6.70    2.70
   0   5  -1 2633.64  108.79
   0   5  -1 2492.25  110.79
   0   5  -1 2352.86  109.69
   0   5  -1 2418.76  111.49
   0   5  -1 2657.73  110.89
   0  -5   1 2422.76  108.49
   0  -5   1 2611.64  110.19
   0  -5   1 2607.14  111.79
   0  -5   1 2391.46  112.69
   0  -5   1 2269.57  112.39
   1   4  -1  482.15   23.50
   1   4  -1  500.95   23.90
   1   4  -1  471.15   25.20
   1   4  -1  483.85   24.10
   1   4  -1  494.05   24.60
  -1  -4   1  499.25   24.20
  -1  -4   1  463.15   24.50
  -1  -4   1  506.65   23.50
  -1  -4   1  444.46   24.90
   2   3  -1   -0.10    1.60
   2   3  -1    2.90    1.40
   2   3  -1    0.20    1.30
   2   3  -1    1.10    1.20
  -2  -3   1    2.10    1.80
  -2  -3   1   -0.20    1.00
  -2  -3   1    2.10    2.00
  -2  -3   1    2.10    1.60
   3   2  -1   50.09    4.70
   3   2  -1   45.90    5.10
   3   2  -1   44.60    6.30
   3   2  -1   40.60    5.70
  -3  -2   1   52.79    5.30
  -3  -2   1   34.60    4.70
  -3  -2   1   39.20    5.50
   4   1  -1  115.69    9.60
   4   1  -1  127.59    8.40
   4   1  -1  114.29   10.10
   4   1  -1  108.29    8.70
  -4  -1   1   96.59    8.20
  -4  -1   1  114.49    9.20
  -4  -1   1  108.89    9.70
   5   0  -1   98.19    8.10
   5   0  -1  108.09    9.40
   5   0  -1  106.19   10.70
   5   0  -1   92.09    8.40
  -5   0   1  110.79    9.10
  -5   0   1   89.39    7.60
   6  -1  -1  209.98   13.90
   6  -1  -1  256.47   18.10
   6  -1  -1  179.48   13.40
   6  -1  -1  191.48   14.50
  -6   1   1  206.18   13.00
  -6   1   1  203.88   14.10
   7  -2  -1    4.90    3.80
   7  -2  -1   -0.30    3.10
   7  -2  -1   12.70    4.80
   7  -2  -1   -1.60    4.80
  -7   2   1    1.00    2.60
  -7   2   1    5.10    3.50
   8  -3  -1   12.80    4.20
   8  -3  -1   15.60    5.40
   8  -3  -1   14.80    6.00
   8  -3  -1   10.60    8.00
  -8   3   1    7.90    4.10
   9  -4  -1   25.10    7.80
   9  -4  -1   11.90    4.70
   9  -4  -1   27.70    6.40
   9  -4  -1   15.40    8.70
  -9   4   1   30.80    4.40
  -9   4   1   21.00    4.80
  10  -5  -1    2.50   12.70
  10  -5  -1  -10.20   11.90
   7 -13   1   -2.00    7.40
   6 -12   1   -2.10    4.30
   6 -12   1    1.60    5.60
   6 -12   1   -4.80    4.00
   5 -11   1   19.90    3.80
   5 -11   1   22.40    6.50
   5 -11   1    8.30    4.10
  -4  10  -1   22.70    4.70
   4 -10   1   15.20    3.30
   4 -10   1   17.80    5.40
   4 -10   1   19.60    4.60
   4 -10   1   17.80    3.60
  -3   9  -1  162.18   10.00
  -3   9  -1  179.08   11.50
   3  -9   1  183.38   13.30
   3  -9   1  151.68   10.90
   3  -9   1  170.88   11.30
   3  -9   1  185.88   11.10
  -2   8  -1  184.88   12.00
  -2   8  -1  188.68   12.90
  -2   8  -1  181.68   11.50
  -2   8  -1  185.48   11.30
   2  -8   1  207.98   12.00
   2  -8   1  189.18   13.20
   2  -8   1  199.58   12.50
   2  -8   1  166.38   12.20
  -1   7  -1    3.30    2.40
  -1   7  -1    9.20    2.40
  -1   7  -1    2.50    1.60
  -1   7  -1   10.30    3.20
   1  -7   1    8.30    3.00
   1  -7   1    6.30    2.20
   1  -7   1    9.10    2.60
   1  -7   1    5.80    2.50
   0   6  -1 1366.16   65.69
   0   6  -1 1471.05   64.79
   0   6  -1 1476.75   67.09
   0   6  -1 1480.55   66.99
   0   6  -1 1478.15   68.09
   0  -6   1 1499.05   68.19
   0  -6   1 1454.85   66.09
   0  -6   1 1447.16   64.39
   0  -6   1 1439.46   67.19
   0  -6   1 1448.56   67.29
   1   5  -1   14.90    2.90
   1   5  -1    6.30    2.50
   1   5  -1   12.60    2.60
   1   5  -1   12.60    2.60
   1   5  -1    9.10    3.20
  -1  -5   1    7.10    2.90
  -1  -5   1   23.30    5.60
  -1  -5   1   12.90    2.60
  -1  -5   1   11.90    2.90
   2   4  -1  115.89    8.50
   2   4  -1  126.29    9.20
   2   4  -1  134.49   11.10
   2   4  -1  128.59    9.40
  -2  -4   1  124.89    8.80
  -2  -4   1  110.49    9.40
  -2  -4   1  110.89    8.70
  -2  -4   1  127.19    9.30
   3   3  -1  747.83   38.10
   3   3  -1  703.63   36.30
   3   3  -1  841.32   40.90
   3   3  -1  776.92   38.00
  -3  -3   1  751.92   37.90
  -3  -3   1  756.32   38.50
  -3  -3   1  774.32   37.20
  -3  -3   1  739.23   37.60
   4   2  -1    8.20    2.70
   4   2  -1    0.60    2.50
   4   2  -1    4.70    2.70
   4   2  -1    2.70    2.10
  -4  -2   1    0.90    2.10
  -4  -2   1    3.10    2.40
  -4  -2   1    3.40    2.70
  -4  -2   1    2.00    2.20
   5   1  -1   93.89    9.10
   5   1  -1  116.99   11.40
   5   1  -1  100.69    8.60
   5   1  -1  102.59    9.90
  -5  -1   1  118.59    9.20
  -5  -1   1  113.59   14.20
   6   0  -1  131.19   13.40
   6   0  -1  147.59   11.50
   6   0  -1  117.19   11.40
   6   0  -1  131.79   10.50
  -6   0   1  116.79   10.90
  -6   0   1  143.49   10.60
   7  -1  -1   12.50    5.40
   7  -1  -1    4.70    3.90
   7  -1  -1    5.90    7.40
   7  -1  -1   11.60    5.50
  -7   1   1   10.90    3.70
  -7   1   1    2.70    3.90
   8  -2  -1    4.20    6.40
   8  -2  -1   -0.70    4.00
   8  -2  -1    0.30    4.90
   8  -2  -1    1.40    5.10
  -8   2   1   11.50    3.80
  -8   2   1    5.10    4.70
   9  -3  -1   68.49   10.00
   9  -3  -1   88.89   15.90
   9  -3  -1   72.39   10.40
   9  -3  -1   68.39    9.20
  -9   3   1   85.49    8.60
   6 -13   1   22.20    6.60
   6 -13   1   32.50    8.80
   5 -12   1    2.30    5.50
   5 -12   1   13.50    4.80
  -4  11  -1    0.20    2.40
  -4  11  -1   -0.50    1.90
  -4  11  -1   -2.60    3.00
   4 -11   1    0.20    2.70
   4 -11   1    0.80    2.40
   4 -11   1   -0.30    2.80
   4 -11   1   -5.10    3.70
  -3  10  -1  221.48   14.50
  -3  10  -1  230.58   13.90
   3 -10   1  218.18   13.70
   3 -10   1  217.38   13.50
   3 -10   1  206.68   13.80
   3 -10   1  192.88   15.30
  -2   9  -1    3.40    3.00
  -2   9  -1   -1.70    2.30
  -2   9  -1    1.70    2.30
  -2   9  -1    1.10    2.40
   2  -9   1   -0.60    1.80
   2  -9   1   -0.50    2.10
   2  -9   1   -2.20    2.70
   2  -9   1    3.10    2.50
  -1   8  -1   52.69    5.70
  -1   8  -1   53.39    6.80
  -1   8  -1   48.80    5.30
  -1   8  -1   55.69    7.40
   1  -8   1   59.79    8.10
   1  -8   1   51.19    6.30
   1  -8   1   53.99    7.40
   0   7  -1  734.53   35.60
   0   7  -1  698.83   34.00
   0   7  -1  741.03   36.70
   0   7  -1  693.83   35.20
   0   7  -1  679.43   32.80
   0  -7   1  708.03   35.50
   0  -7   1  689.33   36.30
   0  -7   1  711.03   35.80
   1   6  -1  106.69    8.20
   1   6  -1  110.79    9.20
   1   6  -1  123.39    8.30
   1   6  -1  116.39    8.90
  -1  -6   1  114.59    9.90
  -1  -6   1  108.19    8.90
  -1  -6   1  119.89    9.40
  -1  -6   1  122.09    8.00
   2   5  -1  236.88   15.80
   2   5  -1  210.58   13.70
   2   5  -1  213.18   14.40
   2   5  -1  235.28   14.00
   2   5  -1  206.18   13.50
  -2  -5   1  232.08   13.90
  -2  -5   1  224.98   14.10
   3   4  -1  187.88   12.80
   3   4  -1  202.38   15.00
   3   4  -1  215.18   14.50
   3   4  -1  194.48   13.90
  -3  -4   1  202.38   13.90
  -3  -4   1  219.58   15.10
  -3  -4   1  222.18   14.30
  -3  -4   1  216.18   13.70
   4   3  -1  300.47   18.10
   4   3  -1  309.47   20.30
   4   3  -1  339.47   19.90
  -4  -3   1  325.67   20.20
  -4  -3   1  320.47   18.90
  -4  -3   1  327.47   20.40
  -4  -3   1  310.97   19.20
   5   2  -1   12.50    3.80
   5   2  -1   15.30    4.40
   5   2  -1    6.00    3.70
   5   2  -1   15.30    4.00
  -5  -2   1   14.90    5.10
  -5  -2   1   26.00    5.40
  -5  -2   1   14.90    4.60
   6   1  -1    3.20    3.70
   6   1  -1    5.90    3.60
   6   1  -1   -2.50    3.20
   6   1  -1    7.00    4.80
  -6  -1   1    4.80    4.90
  -6  -1   1    1.70    2.50
   7   0  -1    8.60    5.10
   7   0  -1   23.90    5.70
   7   0  -1   14.00    5.70
   7   0  -1    6.50    5.40
  -7   0   1   16.10    4.70
  -7   0   1   20.10    6.00
   8  -1  -1    3.00    5.60
   8  -1  -1  -15.20    5.70
   8  -1  -1   -0.20    4.30
   8  -1  -1    0.40    5.00
  -8   1   1   -6.10    4.70
  -8   1   1   -1.30    3.90
   9  -2  -1   23.90    7.20
   9  -2  -1   17.30    7.30
   9  -2  -1   15.60    8.00
   9  -2  -1   12.90   10.60
  -9   2   1   31.10    5.90
  -9   2   1   11.70    6.60
   6 -14   1    6.00    5.90
   6 -14   1   -9.40    7.70
   5 -13   1   33.30    6.80
   5 -13   1   37.70    5.20
   5 -13   1   29.30    9.30
   5 -13   1   40.30    4.90
  -4  12  -1   51.99    7.30
  -4  12  -1   58.09    5.70
   4 -12   1   44.40    6.90
   4 -12   1   56.49    9.50
   4 -12   1   51.69    7.10
   4 -12   1   49.99    6.20
  -3  11  -1   58.39    7.50
  -3  11  -1   72.29    7.60
   3 -11   1   67.59    7.40
   3 -11   1   64.49    9.40
   3 -11   1   86.19    8.00
   3 -11   1   59.99    7.90
  -2  10  -1  270.27   15.10
  -2  10  -1  275.07   16.70
  -2  10  -1  250.97   15.10
  -2  10  -1  249.28   17.00
   2 -10   1  217.08   16.10
   2 -10   1  234.48   15.60
   2 -10   1  248.78   17.30
   2 -10   1  219.78   14.60
  -1   9  -1  131.69   11.00
  -1   9  -1  127.69   10.00
  -1   9  -1  133.89    9.40
  -1   9  -1  141.39   11.30
   1  -9   1  127.79    9.50
   1  -9   1  133.09   10.70
   1  -9   1  123.89   11.20
   1  -9   1  120.09   11.20
   0   8  -1   49.50    7.10
   0   8  -1   61.69    6.10
   0   8  -1   77.29    8.70
   0   8  -1   98.29   14.10
   0   8  -1   68.29    5.60
   0  -8   1   91.09   11.00
   0  -8   1   79.39    8.00
   0  -8   1   76.09    7.90
   1   7  -1  306.77   18.60
   1   7  -1  385.46   19.00
   1   7  -1  391.46   20.90
   1   7  -1  321.97   19.70
   1   7  -1  326.37   21.20
  -1  -7   1  341.77   20.10
  -1  -7   1  328.17   21.00
  -1  -7   1  323.77   20.20
  -1  -7   1  317.27   17.80
   2   6  -1   45.30    7.90
   2   6  -1   51.09    8.10
   2   6  -1   38.60    5.60
   2   6  -1   32.80    5.40
   2   6  -1   49.10    6.40
  -2  -6   1   47.70    7.00
  -2  -6   1   52.49    7.60
  -2  -6   1   34.60    5.20
  -2  -6   1   68.59    9.50
   3   5  -1  397.16   25.70
   3   5  -1  453.85   24.00
   3   5  -1  429.56   24.90
   3   5  -1  454.35   25.00
  -3  -5   1  399.96   25.40
  -3  -5   1  446.26   25.00
  -3  -5   1  432.96   24.10
  -3  -5   1  417.76   24.20
   4   4  -1  632.54   33.40
   4   4  -1  699.63   36.10
   4   4  -1  595.24   34.50
   4   4  -1  647.24   36.30
  -4  -4   1  655.83   34.80
  -4  -4   1  677.93   35.50
  -4  -4   1  667.93   36.20
   5   3  -1    2.80    3.60
   5   3  -1    7.90    4.70
   5   3  -1    8.20    3.60
   5   3  -1    2.80    3.10
  -5  -3   1    6.30    4.00
  -5  -3   1    6.90    4.40
  -5  -3   1    6.60    3.00
   6   2  -1    9.70    4.10
   6   2  -1    4.40    4.50
   6   2  -1   -1.80    4.00
   6   2  -1    1.20    4.90
  -6  -2   1    5.00    4.20
  -6  -2   1    2.00    3.90
   7   1  -1    6.40    4.20
   7   1  -1   -3.70    4.40
   7   1  -1   -6.90    3.80
   7   1  -1    0.80    5.00
  -7  -1   1    1.30    3.80
   8   0  -1    8.00    5.50
   8   0  -1   11.50    5.20
   8   0  -1   11.20    7.00
   8   0  -1   -2.30    5.50
  -8   0   1   -0.60    4.00
  -8   0   1   -1.40    5.50
   9  -1  -1   14.00    6.70
   9  -1  -1    2.90    8.70
   9  -1  -1   11.40    7.40
   9  -1  -1   -3.30    7.00
  -9   1   1    0.20    7.40
  -9   1   1    8.00    5.50
   5 -14   1    2.00    4.20
   5 -14   1    9.20    5.50
   5 -14   1   -5.70    6.70
  -4  13  -1   -4.30    3.10
   4 -13   1   -3.70    3.60
   4 -13   1    4.10    4.30
   4 -13   1    2.40    5.90
   4 -13   1   -3.70    3.70
  -3  12  -1    5.40    3.70
  -3  12  -1   -5.10    8.50
  -3  12  -1   -4.80    3.00
   3 -12   1   -2.40    3.10
   3 -12   1    0.70    4.70
   3 -12   1    1.50    3.90
   3 -12   1    1.10    3.30
  -2  11  -1  246.28   16.50
  -2  11  -1  215.08   14.70
  -2  11  -1  243.88   17.10
  -2  11  -1  219.78   14.20
   2 -11   1  195.18   14.20
   2 -11   1  283.07   18.40
   2 -11   1  194.68   15.00
   2 -11   1  231.18   16.50
  -1  10  -1    8.40    3.30
  -1  10  -1   11.10    3.30
  -1  10  -1    9.40    4.60
  -1  10  -1   14.40    5.10
   1 -10   1   15.90    4.90
   1 -10   1   13.90    4.50
   1 -10   1   13.30    3.70
   1 -10   1   25.50    5.90
   0   9  -1    4.90    3.30
   0   9  -1   11.70    4.00
   0   9  -1    4.00    2.90
   0   9  -1    7.70    3.40
   0   9  -1   15.20    2.90
   0  -9   1    5.30    4.50
   0  -9   1   10.60    4.20
   0  -9   1   10.70    3.90
   1   8  -1    2.50    2.80
   1   8  -1    3.00    3.40
   1   8  -1   -0.60    2.00
   1   8  -1    5.70    2.70
   1   8  -1    1.30    3.00
  -1  -8   1    6.70    3.60
  -1  -8   1    2.90    2.50
  -1  -8   1    1.20    3.20
  -1  -8   1    0.80    2.10
   2   7  -1    4.90    2.80
   2   7  -1   13.80    4.00
   2   7  -1   12.70    4.60
   2   7  -1   15.20    4.20
   2   7  -1    7.80    3.10
  -2  -7   1    5.90    3.20
  -2  -7   1   10.50    3.70
  -2  -7   1   14.40    3.80
  -2  -7   1    6.30    3.40
   3   6  -1  333.67   20.90
   3   6  -1  352.46   20.60
   3   6  -1  353.66   23.90
   3   6  -1  301.47   22.00
   3   6  -1  363.46   21.90
  -3  -6   1  379.96   22.10
  -3  -6   1  345.27   20.90
  -3  -6   1  298.37   20.20
  -3  -6   1  314.67   22.20
   4   5  -1  293.57   19.10
   4   5  -1  324.27   21.20
   4   5  -1  322.07   22.10
  -4  -5   1  342.37   20.60
  -4  -5   1  329.47   20.70
  -4  -5   1  285.87   20.20
  -4  -5   1  318.37   22.00
   5   4  -1   -2.70    3.20
   5   4  -1   -3.90    3.50
   5   4  -1   -8.40    3.40
   5   4  -1   -0.20    3.80
  -5  -4   1   -2.10    3.20
  -5  -4   1    6.00    4.80
  -5  -4   1   -0.30    3.60
  -5  -4   1   -1.50    3.90
   6   3  -1    4.90    5.00
   6   3  -1    2.70    4.80
   6   3  -1    7.00    4.30
   6   3  -1    0.60    4.20
  -6  -3   1    2.30    3.50
   7   2  -1   20.80    6.30
   7   2  -1   24.30    5.90
   7   2  -1   39.90   10.40
   7   2  -1   23.30    6.80
  -7  -2   1   20.70    6.30
  -7  -2   1   21.10    5.80
   8   1  -1    9.00    6.40
   8   1  -1    5.00    6.60
   8   1  -1    8.00    7.30
   8   1  -1    3.10    7.30
  -8  -1   1   -4.60    4.50
  -8  -1   1    8.60    6.70
   9   0  -1    2.70    7.90
   9   0  -1    2.30    7.60
   9   0  -1    0.50    7.50
   9   0  -1   -0.40    9.30
  -9   0   1    6.10    5.80
   5 -15   1   30.40    7.50
   5 -15   1    0.40    8.90
   5 -15   1   15.40    5.90
   5 -15   1   24.40    5.10
   4 -14   1    7.80    5.30
   4 -14   1    0.90    4.10
   4 -14   1   -0.30    5.30
   4 -14   1   -0.10    7.20
  -3  13  -1   12.30    7.10
  -3  13  -1    6.30    5.10
  -3  13  -1    6.40    4.40
   3 -13   1   10.90    6.30
   3 -13   1    9.80    5.70
   3 -13   1   12.70    5.00
   3 -13   1   14.50    5.10
  -2  12  -1   60.59    7.30
  -2  12  -1   63.59    9.00
  -2  12  -1   39.50    8.10
  -2  12  -1   53.39    8.50
   2 -12   1   41.70    8.50
   2 -12   1   35.80    7.50
   2 -12   1   47.10    8.80
   2 -12   1   56.69    7.40
  -1  11  -1    7.50    5.10
  -1  11  -1    5.60    4.80
  -1  11  -1   -0.10    3.10
  -1  11  -1    8.10    3.20
   1 -11   1    7.20    4.60
   1 -11   1    3.50    4.10
   1 -11   1    4.00    4.40
   0  10  -1    6.00    3.30
   0  10  -1    2.80    3.80
   0  10  -1   -6.40    3.30
   0 -10   1    3.80    3.50
   0 -10   1    6.30    4.90
   0 -10   1    2.10    2.90
   1   9  -1   14.60    4.70
   1   9  -1   14.30    5.50
   1   9  -1   17.30    4.30
   1   9  -1   26.60    4.70
   1   9  -1   10.50    4.50
  -1  -9   1    8.30    4.70
  -1  -9   1   15.40    4.80
  -1  -9   1   17.70    5.50
   2   8  -1   32.80    6.30
   2   8  -1   32.00    5.50
   2   8  -1   38.40    6.40
   2   8  -1   42.80    7.30
   2   8  -1   41.10    7.60
  -2  -8   1   44.30    6.60
  -2  -8   1   32.00    7.40
  -2  -8   1   45.90    7.30
   3   7  -1    9.60    3.90
   3   7  -1   -4.60    3.20
   3   7  -1   -1.80    3.60
   3   7  -1    4.80    4.30
   3   7  -1    0.10    3.20
  -3  -7   1    8.00    3.70
  -3  -7   1    1.30    2.60
  -3  -7   1    2.50    3.30
  -3  -7   1    5.80    4.80
   4   6  -1   73.19    9.60
   4   6  -1  102.89   13.90
   4   6  -1   99.59   11.60
  -4  -6   1   70.09    9.70
  -4  -6   1   66.89    9.80
  -4  -6   1   54.19    7.30
   5   5  -1    5.10    3.80
   5   5  -1    3.90    4.20
   5   5  -1    0.90    5.00
   5   5  -1    5.70    4.20
  -5  -5   1    2.10    4.00
  -5  -5   1    2.90    3.60
  -5  -5   1    5.30    5.40
   6   4  -1   16.70    5.30
   6   4  -1   13.10    6.20
   6   4  -1   28.00    7.10
   6   4  -1   30.30   10.40
  -6  -4   1   31.40    7.10
   7   3  -1   79.39   10.70
   7   3  -1   72.89   13.00
   7   3  -1   39.40    9.20
   7   3  -1   45.50    9.00
  -7  -3   1   58.79   10.20
  -7  -3   1   80.39   13.20
   8   2  -1   21.80    7.50
   8   2  -1   19.60    8.60
   8   2  -1   28.90    9.40
   8   2  -1   19.90    7.10
  -8  -2   1   14.90    6.40
   9   1  -1    5.00    9.40
   9   1  -1  -20.50    9.60
   9   1  -1    6.40    8.30
   9   1  -1    2.80    8.70
  -9  -1   1    5.90    7.70
   4 -15   1   -4.70    6.50
   4 -15   1   -3.90    5.10
   4 -15   1    5.70    6.00
   4 -15   1  -10.40    8.10
  -3  14  -1   14.30    6.10
  -3  14  -1    4.60    5.00
   3 -14   1    6.90    5.00
   3 -14   1    5.10    6.20
   3 -14   1   11.40    5.30
   3 -14   1   -0.40    6.50
  -2  13  -1   41.80    9.50
  -2  13  -1   59.99    8.60
  -2  13  -1   58.59    8.70
  -2  13  -1   52.89    9.70
   2 -13   1   62.49    9.30
   2 -13   1   58.09   10.40
   2 -13   1   58.39   10.40
  -1  12  -1   18.70    7.30
  -1  12  -1   29.00    5.60
  -1  12  -1   15.60    5.00
  -1  12  -1   34.40    8.30
   1 -12   1   26.50    8.00
   1 -12   1   44.20    8.70
   1 -12   1   36.10    7.80
   0  11  -1   16.60    4.80
   0  11  -1   29.40    8.30
   0 -11   1   27.10    7.00
   0 -11   1   17.00    6.80
   0 -11   1   11.50    5.20
   1  10  -1   58.29   10.30
   1  10  -1   49.70    7.00
   1  10  -1   48.00    7.40
  -1 -10   1   48.50    8.30
  -1 -10   1   61.59    8.90
  -1 -10   1   55.89   12.00
   2   9  -1   28.30    8.40
   2   9  -1   16.20    5.60
   2   9  -1   10.90    5.10
   2   9  -1   12.40    4.60
   2   9  -1    8.90    4.00
  -2  -9   1   18.60    8.70
  -2  -9   1   14.70    5.20
  -2  -9   1   26.50    6.70
   3   8  -1   32.10    6.80
   3   8  -1   11.10    4.80
   3   8  -1   16.90    6.10
   3   8  -1   18.70    5.70
   3   8  -1   20.70    6.30
  -3  -8   1   43.90    9.20
  -3  -8   1   10.70    4.70
  -3  -8   1   26.00    7.90
   4   7  -1    1.30    4.70
   4   7  -1    5.50    3.90
   4   7  -1    6.60    5.30
   4   7  -1    2.70    4.60
   4   7  -1    2.00    4.20
  -4  -7   1   10.30    4.90
  -4  -7   1    4.10    4.50
  -4  -7   1    0.40    6.30
   5   6  -1   11.10    5.90
   5   6  -1    5.00    5.30
   5   6  -1   -0.90    6.00
   5   6  -1   15.00    6.90
  -5  -6   1    9.10    4.90
  -5  -6   1   -2.30    6.40
  -5  -6   1    7.70    4.70
   6   5  -1    6.80    4.90
   6   5  -1   -1.00    6.00
   6   5  -1   -5.80    5.00
   6   5  -1    3.50    5.50
  -6  -5   1    0.00    4.80
  -6  -5   1   -9.00    6.70
   7   4  -1   47.10   11.60
   7   4  -1   30.50    8.30
   7   4  -1   36.50    9.70
   7   4  -1   45.40   11.40
  -7  -4   1   22.80    7.40
  -7  -4   1   24.10    6.70
   8   3  -1    1.20    8.50
   8   3  -1   -2.10    7.30
   8   3  -1    2.90    8.00
   8   3  -1   -2.30    8.90
  -8  -3   1  -10.60    6.00
   9   2  -1    2.60   11.10
   9   2  -1    5.00   10.30
   9   2  -1    0.30   12.00
   9   2  -1    7.60   11.30
  -9  -2   1    7.10    8.50
  -3  15  -1    1.70    7.20
  -3  15  -1   -7.60    7.00
  -3  15  -1    3.70    5.70
   3 -15   1   -3.90    8.10
   3 -15   1   -2.60    5.50
   3 -15   1    1.00    7.90
  -2  14  -1   14.30    7.40
  -2  14  -1   23.10    5.80
  -2  14  -1   26.60    7.60
   2 -14   1   20.30    8.20
   2 -14   1   22.50    9.00
   2 -14   1   22.30    7.00
  -1  13  -1   -3.90    4.60
  -1  13  -1    3.30    4.10
  -1  13  -1   -6.60    5.30
  -1  13  -1   -8.50    6.20
   1 -13   1    1.10    6.30
   1 -13   1    0.50    4.80
   1 -13   1    2.90    6.10
   0  12  -1    6.20    5.50
   0  12  -1   19.30    6.70
   0  12  -1    5.40    4.00
   0  12  -1   19.40    5.10
   0 -12   1    7.10    4.50
   0 -12   1    7.30    5.90
   0 -12   1   18.50    7.30
   1  11  -1   92.09   14.70
   1  11  -1   89.09    9.50
   1  11  -1   83.99    9.80
  -1 -11   1   67.89   10.60
  -1 -11   1  103.99   15.20
  -1 -11   1   81.29   11.90
   2  10  -1   95.09   12.40
   2  10  -1  120.89   11.80
   2  10  -1  100.49   14.30
   2  10  -1   89.29   11.40
   2  10  -1  101.19   10.90
  -2 -10   1  131.89   13.30
  -2 -10   1   91.19   11.90
  -2 -10   1   72.09   11.90
   3   9  -1    0.40    5.20
   3   9  -1    6.00    4.00
   3   9  -1    7.10    4.80
   3   9  -1   -5.70    5.90
   3   9  -1    6.60    4.40
  -3  -9   1    1.60    5.10
  -3  -9   1   -2.70    5.60
  -3  -9   1    0.40    4.00
   4   8  -1    2.60    4.90
   4   8  -1   10.40    5.70
   4   8  -1   -4.80    4.40
   4   8  -1    2.60    6.10
   4   8  -1    1.00    5.20
  -4  -8   1   12.00    7.80
  -4  -8   1   -1.90    4.70
   5   7  -1   -0.60    5.80
   5   7  -1    8.80    5.80
   5   7  -1   12.00    7.40
   5   7  -1   -5.10    4.90
   5   7  -1    5.50    6.60
  -5  -7   1   17.60   12.30
  -5  -7   1    7.20    6.00
  -5  -7   1   10.40    5.80
   6   6  -1    3.80    6.40
   6   6  -1   -0.40    6.80
   6   6  -1    0.10    6.20
   6   6  -1    2.50    6.70
  -6  -6   1    3.70    9.40
  -6  -6   1    0.60    5.80
   7   5  -1   20.10   10.60
   7   5  -1   34.00   10.70
   7   5  -1   19.40    8.40
  -7  -5   1   26.60    8.40
   8   4  -1   -3.50   11.90
   8   4  -1    0.40    8.40
   8   4  -1   -0.10   10.20
  -8  -4   1    4.90    8.20
  -2  15  -1    8.90    9.50
  -2  15  -1    5.20    6.20
   2 -15   1   11.50   13.30
   2 -15   1    2.30    9.30
   2 -15   1    3.80    6.50
  -1  14  -1   -2.90    6.80
  -1  14  -1    8.10    5.50
   1 -14   1    3.00    7.10
   1 -14   1    5.50    5.90
   0  13  -1    0.90    4.70
   0  13  -1   -4.40    7.70
   0 -13   1    5.10    6.40
   0 -13   1   -6.80    7.00
   0 -13   1    9.80    5.80
   1  12  -1   20.40    7.80
   1  12  -1   28.10    9.20
   1  12  -1   43.70    6.80
   1  12  -1   13.20    5.60
   1  12  -1   27.80    9.00
  -1 -12   1   25.90    7.70
  -1 -12   1   28.20    7.90
  -1 -12   1   43.90   12.00
   2  11  -1    1.10    5.60
   2  11  -1    0.80    6.00
   2  11  -1   -1.80    4.60
   2  11  -1    2.40    6.40
   2  11  -1    8.10    5.90
  -2 -11   1    1.90    4.30
  -2 -11   1   -8.20    5.10
  -2 -11   1    1.20    5.90
   3  10  -1   -0.40    5.30
   3  10  -1    8.00    5.40
   3  10  -1   -6.20    6.10
   3  10  -1    9.10    8.00
  -3 -10   1   -3.90    8.10
  -3 -10   1    5.30    5.90
  -3 -10   1    0.60    4.50
   4   9  -1    4.30    7.00
   4   9  -1   43.10   10.00
   4   9  -1   36.20    9.30
   4   9  -1   23.00    7.50
   4   9  -1   23.70    8.50
  -4  -9   1   34.00   14.90
  -4  -9   1   31.90    7.90
  -4  -9   1   22.90    7.50
   5   8  -1   33.30    8.80
   5   8  -1   42.50   10.00
   5   8  -1   55.79   12.80
   5   8  -1   58.39   10.60
   5   8  -1   28.60    8.90
  -5  -8   1   23.40    7.10
  -5  -8   1   45.90   11.00
  -5  -8   1   33.10    9.00
   6   7  -1    4.70    9.50
   6   7  -1    6.10    8.70
   6   7  -1    1.70    7.60
   6   7  -1   18.10   12.40
   6   7  -1    3.80    7.90
  -6  -7   1    7.00    6.90
  -6  -7   1    9.00    7.00
   7   6  -1    6.40    8.40
   7   6  -1    1.00    9.00
   7   6  -1   16.70   10.60
   7   6  -1   -3.30    9.80
  -7  -6   1    9.80    7.90
   8   5  -1   16.40   12.50
   8   5  -1   -7.30   10.50
   8   5  -1    6.70   11.20
  -8  -5   1    3.10    9.60
  -1  15  -1   -7.70    6.10
  -1  15  -1    4.30    9.10
   1 -15   1  -15.30    9.50
   1 -15   1   13.10    9.20
   1 -15   1   -1.80   10.80
   0  14  -1    1.60    5.80
   0  14  -1   -1.20    7.50
   0 -14   1  -13.50    7.60
   0 -14   1    5.40   10.60
   0 -14   1   -9.50    6.70
   1  13  -1   -0.10    5.50
   1  13  -1    7.00    7.20
  -1 -13   1   12.00   12.20
  -1 -13   1   12.20    8.60
  -1 -13   1   15.60    8.50
   2  12  -1   10.30   14.20
   2  12  -1   10.70    7.10
  -2 -12   1    5.90    7.50
  -2 -12   1   11.30    7.50
  -2 -12   1  -10.20    8.50
   3  11  -1   -0.40    6.60
   3  11  -1    4.60    7.70
   3  11  -1    3.20    6.20
  -3 -11   1   10.30    6.10
  -3 -11   1    1.80    7.40
  -3 -11   1    5.90    7.00
   4  10  -1   -9.20    6.90
   4  10  -1    3.40    7.70
   4  10  -1    1.40    7.50
  -4 -10   1   -8.60    7.00
  -4 -10   1    2.60    9.00
  -4 -10   1    4.20    5.80
   5   9  -1   -3.30    7.60
   5   9  -1   12.00    8.70
   5   9  -1    3.80    8.30
  -5  -9   1   11.10    7.50
  -5  -9   1    8.60    8.20
   6   8  -1    3.20   10.20
   6   8  -1    7.70    8.70
  -6  -8   1    4.80    8.50
  -6  -8   1   -3.60    8.30
   7   7  -1   -9.00    9.80
   7   7  -1   -1.60   10.10
  -7  -7   1    1.90    8.90
   1  14  -1   -0.20   12.50
  -1 -14   1   -4.00    8.00
  -1 -14   1   -5.20   12.10
  -1 -14   1   -5.60    8.50
   2  13  -1   -1.40    7.50
   2  13  -1  -18.70    8.30
   2  13  -1   -6.90    6.90
  -2 -13   1   -0.40    8.30
  -2 -13   1    4.00    9.90
  -2 -13   1   -3.30    7.40
   3  12  -1   -2.70    9.30
   3  12  -1   -7.60    6.90
   3  12  -1    1.70    8.60
  -3 -12   1  -15.00   10.60
  -3 -12   1   -1.70    7.20
  -3 -12   1   18.70    9.70
   4  11  -1    3.80    9.40
   4  11  -1   22.30    9.00
  -4 -11   1    3.00    8.90
  -4 -11   1   -5.20    6.60
   5  10  -1   18.20   10.00
   5  10  -1   18.60   13.00
  -5 -10   1    4.70    8.70
  -5 -10   1  -11.90    9.00
   6   9  -1    6.50   12.50
   6   9  -1    8.60   11.60
  -6  -9   1   -2.50    6.90
  -6  -9   1    1.00   10.30
  -5 -10  -2  -20.20   10.00
  -5 -10  -2    1.90   16.30
   5  10   2  -36.70   20.20
   5  10   2   -5.50   12.00
  -4 -11  -2   12.60   11.10
  -4 -11  -2   -5.70   10.50
   4  11   2   12.40   10.70
   4  11   2   -1.60    8.50
   4  11   2   -2.50   11.00
  -3 -12  -2   18.50   10.40
  -3 -12  -2   14.60   10.80
  -3 -12  -2    1.80    9.10
   3  12   2   18.60   11.80
   3  12   2   13.40    8.50
  -2 -13  -2   -6.50   10.60
  -2 -13  -2   -4.80    8.40
  -2 -13  -2   14.90   10.10
  -2 -13  -2   -7.90   10.60
   2  13   2   -0.20    7.10
   2  13   2   -7.00    9.70
   2  13   2   18.00   11.20
  -1 -14  -2    6.30   13.90
  -1 -14  -2    9.00    9.20
  -1 -14  -2   -0.70    9.70
   1  14   2    3.00    6.70
   1  14   2   -7.60    9.50
  -6  -8  -2    0.90    8.60
   6   8   2   33.20   23.20
   6   8   2  -13.50   10.00
  -5  -9  -2   -6.30    7.10
  -5  -9  -2   -0.80    8.80
  -5  -9  -2   -0.20   10.40
   5   9   2   -2.00    7.60
   5   9   2    3.00   10.10
   5   9   2   20.30   11.60
  -4 -10  -2    4.30    8.60
  -4 -10  -2   19.70    8.70
  -4 -10  -2   -2.90    8.80
   4  10   2   -1.50    9.20
   4  10   2   -1.60    7.80
  -3 -11  -2   41.90   10.70
  -3 -11  -2   67.49   16.40
  -3 -11  -2   46.40   11.70
  -3 -11  -2   41.90   10.90
   3  11   2   30.60   10.10
   3  11   2   51.19   12.70
  -2 -12  -2   -1.00    6.50
  -2 -12  -2   12.90    7.80
  -2 -12  -2   -2.80    7.80
   2  12   2    5.50   10.00
   2  12   2   -6.70    5.20
   2  12   2  -13.80    7.90
  -1 -13  -2   -3.40   11.40
  -1 -13  -2    0.70    8.20
  -1 -13  -2    2.70    6.80
  -1 -13  -2   -1.40    6.40
   1  13   2   -9.80    5.30
   1  13   2   -0.20    7.70
   0 -14  -2   13.30   12.50
   0  14   2   -5.50    9.80
   0  14   2    8.50    5.70
   1 -15  -2  -16.00   13.20
   1 -15  -2    2.30    8.40
   1 -15  -2    3.40   10.10
  -1  15   2    1.00    4.80
  -1  15   2   14.20   11.70
  -7  -6  -2   -7.10    7.50
   7   6   2   11.60   13.20
   7   6   2   25.10   12.00
   7   6   2   -4.40   10.80
  -6  -7  -2    1.70    6.90
   6   7   2    0.80    9.70
   6   7   2  -13.50    9.00
   6   7   2    2.80    9.00
  -5  -8  -2    3.50    7.40
  -5  -8  -2    3.60    9.40
  -5  -8  -2    0.90    6.40
   5   8   2   -6.40   11.20
   5   8   2    0.10    7.50
   5   8   2    7.20   10.50
  -4  -9  -2  -11.30    7.30
  -4  -9  -2   -1.60    6.90
  -4  -9  -2  -13.60    8.90
  -4  -9  -2    8.60    4.90
   4   9   2    6.70    9.00
   4   9   2    4.60    7.40
   4   9   2   -4.90    8.30
   4   9   2    3.90    7.70
  -3 -10  -2    9.60    8.00
  -3 -10  -2   15.10    5.90
  -3 -10  -2    9.40    6.90
  -3 -10  -2   22.10   11.00
   3  10   2   15.80    5.90
   3  10   2   10.20    7.50
   3  10   2   -2.80    6.30
   3  10   2   23.30    9.20
   3  10   2   23.10    8.40
  -2 -11  -2    5.00    6.40
  -2 -11  -2    3.80    6.20
  -2 -11  -2    2.40    7.00
  -2 -11  -2   -3.50    8.10
   2  11   2    2.60    7.40
   2  11   2    0.40    7.30
   2  11   2   14.10    7.20
   2  11   2    5.20    7.20
   2  11   2    4.20    5.00
  -1 -12  -2   -2.00    7.90
  -1 -12  -2    2.40    5.80
  -1 -12  -2    3.70    7.10
  -1 -12  -2    2.60    6.40
   1  12   2    3.50    8.00
   1  12   2    2.80    4.50
   0 -13  -2   17.20    7.40
   0 -13  -2    4.10    6.90
   0 -13  -2   39.70   11.80
   0 -13  -2    1.00    4.90
   0  13   2   15.30    8.90
   0  13   2   17.20    5.10
   1 -14  -2   -0.10    7.60
   1 -14  -2    9.30    7.40
   1 -14  -2   -8.40   10.00
  -1  14   2    6.20    4.20
  -1  14   2    9.50    8.30
   2 -15  -2   -0.10   10.20
   2 -15  -2   -4.80    7.00
  -2  15   2    4.30    4.00
  -2  15   2   -2.50    8.30
  -8  -4  -2    8.80    8.30
   8   4   2    8.90   12.20
   8   4   2    3.70   13.10
   8   4   2   11.60   10.50
  -7  -5  -2   -6.80    6.60
   7   5   2   -3.60    7.70
   7   5   2    2.80    9.60
   7   5   2  -14.70    7.80
  -6  -6  -2   -2.50    7.80
  -6  -6  -2    7.20    5.90
   6   6   2   14.30    9.00
   6   6   2   -6.40    7.90
   6   6   2    3.00    8.00
   6   6   2    5.20    9.30
  -5  -7  -2    5.00   10.10
  -5  -7  -2   19.80    9.50
  -5  -7  -2   12.90    7.80
  -5  -7  -2   24.20    8.50
   5   7   2   31.00    9.90
   5   7   2   29.20    9.90
   5   7   2   26.90    8.50
   5   7   2   17.40    8.90
  -4  -8  -2    2.90    8.90
  -4  -8  -2   14.00    7.30
  -4  -8  -2   11.90    6.60
  -4  -8  -2   -0.20    6.00
   4   8   2   12.40    7.10
   4   8   2   23.40    9.00
   4   8   2   20.90    7.80
   4   8   2   23.40    7.80
   4   8   2   17.80    5.90
  -3  -9  -2   40.50    8.90
  -3  -9  -2   26.40    9.30
  -3  -9  -2   54.39    9.50
  -3  -9  -2   33.80    8.10
   3   9   2   18.70    7.10
   3   9   2   26.30    6.50
   3   9   2   17.90    8.20
   3   9   2   28.00    7.00
  -2 -10  -2    2.60    5.30
  -2 -10  -2   -0.90    5.30
  -2 -10  -2   -6.90    7.20
  -2 -10  -2    1.20    4.80
   2  10   2   14.10    8.30
   2  10   2    5.80    6.00
   2  10   2    3.10    5.60
   2  10   2   11.10    8.40
   2  10   2    5.20    4.30
  -1 -11  -2    0.30    5.10
  -1 -11  -2    1.80    5.70
  -1 -11  -2   -3.60    4.70
  -1 -11  -2    3.10    5.90
   1  11   2    3.20    5.40
   1  11   2    0.80    6.00
   1  11   2    1.50    6.00
   1  11   2    3.00    3.50
   1  11   2   -4.90    5.00
   0 -12  -2   44.70    9.00
   0 -12  -2   47.60    7.20
   0 -12  -2   35.80   10.50
   0 -12  -2   29.60    6.70
   0  12   2   41.50    9.00
   0  12   2   44.30    9.40
   0  12   2   50.39   10.10
   0  12   2   52.49    6.50
   1 -13  -2   19.00    7.30
   1 -13  -2   36.70   11.00
   1 -13  -2   30.10    7.20
  -1  13   2   22.70    8.30
  -1  13   2   24.70    8.80
  -1  13   2   19.50    6.80
   2 -14  -2    2.40    5.60
   2 -14  -2    7.30    7.90
   2 -14  -2    5.10    7.20
  -2  14   2    5.50    8.30
  -2  14   2   -6.80   11.00
  -2  14   2    7.20    3.50
   3 -15  -2    7.60    9.80
   3 -15  -2    4.30    8.80
   3 -15  -2   -1.50    6.20
  -3  15   2   -6.00    6.80
  -8  -3  -2   21.20    8.60
   8   3   2   12.40   11.30
   8   3   2   27.90   15.80
   8   3   2   24.30    9.10
  -7  -4  -2   -3.90    5.50
   7   4   2   -1.60    8.70
   7   4   2   -2.20    7.60
   7   4   2   -4.40    7.60
   7   4   2    2.10    7.70
  -6  -5  -2   27.10   10.00
  -6  -5  -2   34.80   10.20
  -6  -5  -2   38.00    8.40
   6   5   2   30.40    8.70
   6   5   2   31.80    9.90
   6   5   2   35.80   11.00
  -5  -6  -2   16.00   10.00
  -5  -6  -2    4.10    4.00
  -5  -6  -2   11.80    6.90
   5   6   2    2.70    6.70
   5   6   2    7.70    7.20
   5   6   2   11.80    7.20
   5   6   2    5.80    6.20
  -4  -7  -2    6.90    5.70
  -4  -7  -2    6.50    6.20
  -4  -7  -2   13.40   13.70
  -4  -7  -2    6.90    4.50
   4   7   2   13.80    6.10
   4   7   2    1.50    6.10
   4   7   2    5.80    7.10
   4   7   2    3.60    5.80
  -3  -8  -2   18.80    6.30
  -3  -8  -2   15.70    4.80
  -3  -8  -2   27.20    8.60
  -3  -8  -2   16.80    7.40
   3   8   2   14.70    5.60
   3   8   2   14.00    5.60
   3   8   2   23.60    6.70
   3   8   2   31.40    7.90
   3   8   2   29.60    8.70
  -2  -9  -2    6.40    5.40
  -2  -9  -2    6.30    6.40
  -2  -9  -2    9.80    5.20
  -2  -9  -2   -3.30    6.00
   2   9   2    1.40    4.30
   2   9   2    0.10    4.70
   2   9   2    6.60    6.10
  -1 -10  -2    0.40    4.10
  -1 -10  -2    5.20    4.80
  -1 -10  -2    2.10    5.80
  -1 -10  -2    0.10    4.40
   1  10   2    4.40    4.50
   1  10   2   -0.70    2.80
   1  10   2   -3.50    4.40
   0 -11  -2   28.80    8.80
   0 -11  -2   27.30    6.00
   0 -11  -2   25.60    6.60
   0 -11  -2   35.00    6.00
   0  11   2   29.10    8.10
   0  11   2   21.20    6.80
   0  11   2   28.00    4.70
   0  11   2   26.80    6.10
   1 -12  -2   20.00    6.80
   1 -12  -2    8.50    6.00
   1 -12  -2   13.70    6.20
   1 -12  -2   22.60    4.20
  -1  12   2   23.70    4.00
  -1  12   2   15.90    5.80
  -1  12   2   17.80    6.10
   2 -13  -2    4.10    4.40
   2 -13  -2    4.90    5.80
   2 -13  -2    7.90    6.60
  -2  13   2    6.50    5.00
  -2  13   2   -4.50    6.80
  -2  13   2    4.80    3.10
  -2  13   2   20.20    6.70
   3 -14  -2   15.50    8.40
   3 -14  -2   19.90    6.10
   3 -14  -2    4.30    7.20
  -3  14   2   10.60    5.70
  -3  14   2   13.90    6.40
   4 -15  -2   22.70    6.40
   4 -15  -2   13.40    8.40
   4 -15  -2   13.60    9.20
  -8  -2  -2    3.90    6.70
   8   2   2   -5.90    9.10
   8   2   2    1.80    9.10
   8   2   2    0.50    7.50
   8   2   2   15.30    8.50
  -7  -3  -2    2.10    7.10
  -7  -3  -2  -15.30    6.80
  -7  -3  -2    4.80    4.80
   7   3   2   -8.90    7.50
   7   3   2  -11.30    7.60
   7   3   2    7.50    7.10
   7   3   2    0.70    5.80
  -6  -4  -2   35.70    7.80
  -6  -4  -2   42.70    9.50
   6   4   2   19.00    8.60
   6   4   2   39.80    8.40
   6   4   2   25.50    8.10
   6   4   2   55.89   10.40
  -5  -5  -2   -8.10    5.70
  -5  -5  -2   -2.80    5.80
  -5  -5  -2   -2.90    3.80
   5   5   2   -2.40    4.60
   5   5   2   -4.40    5.20
   5   5   2   10.20    5.90
   5   5   2   -7.80    4.60
  -4  -6  -2   -6.70    7.30
  -4  -6  -2    3.50    5.50
  -4  -6  -2    9.20    5.20
  -4  -6  -2    4.10    5.20
   4   6   2    4.80    5.00
   4   6   2    2.10    4.20
   4   6   2    7.90    5.10
   4   6   2   10.10    5.10
  -3  -7  -2   23.20   11.70
  -3  -7  -2   14.70    6.50
  -3  -7  -2   10.10    4.50
  -3  -7  -2   15.10    5.70
   3   7   2   14.00    5.80
   3   7   2   24.20    5.90
   3   7   2   15.80    7.50
   3   7   2    4.80    4.60
  -2  -8  -2  108.59   10.90
  -2  -8  -2  104.49   11.50
  -2  -8  -2  118.99   15.20
  -2  -8  -2   90.29   10.50
   2   8   2  106.29    9.70
   2   8   2  106.89   11.60
   2   8   2  113.39   11.90
   2   8   2   80.49   11.20
   2   8   2  120.59   11.80
  -1  -9  -2    1.00    3.80
  -1  -9  -2   -2.30    4.60
  -1  -9  -2   -3.20    3.20
  -1  -9  -2   -1.00    2.70
   1   9   2    6.40    3.20
   1   9   2    2.30    3.70
   1   9   2    1.60    4.30
   0 -10  -2    9.70    4.00
   0 -10  -2   10.60    5.60
   0 -10  -2   12.70    3.80
   0 -10  -2   13.50    6.10
   0  10   2   30.10    6.30
   0  10   2   20.70    4.10
   0  10   2   24.40    6.20
   0  10   2   19.20    6.10
   1 -11  -2    8.40    3.50
   1 -11  -2    1.90    4.30
  -1  11   2    5.20    2.60
  -1  11   2   10.80    4.70
  -1  11   2    6.60    4.90
   2 -12  -2   23.70    6.60
   2 -12  -2   16.10    6.00
   2 -12  -2   17.00    4.80
  -2  12   2   21.20    6.30
  -2  12   2   19.50    7.00
  -2  12   2   10.60    3.00
   3 -13  -2   38.50    8.80
   3 -13  -2   58.19    8.10
   3 -13  -2   64.39    9.80
  -3  13   2   55.39    8.30
  -3  13   2   55.69   10.60
   4 -14  -2   48.50    9.10
   4 -14  -2   38.80    6.50
   4 -14  -2   43.20   10.10
  -4  14   2   22.20    8.90
  -4  14   2   39.50    6.90
   5 -15  -2   -3.30    8.30
   5 -15  -2   -0.80    5.90
   5 -15  -2    5.60    4.40
  -9   0  -2    2.40    6.70
   9   0   2   12.80    9.80
   9   0   2    8.60   10.30
   9   0   2  -13.30    9.70
   9   0   2    5.60    9.60
  -8  -1  -2    4.60    6.20
   8   1   2    7.40    9.20
   8   1   2    0.70    8.50
   8   1   2    3.40    8.10
   8   1   2    5.10    7.00
  -7  -2  -2    6.10    4.70
  -7  -2  -2   12.90    7.50
  -7  -2  -2   12.80    8.60
   7   2   2   -2.10    5.80
   7   2   2   15.10    8.30
   7   2   2    8.70    6.30
   7   2   2   21.60    8.30
  -6  -3  -2   64.99   11.60
  -6  -3  -2   71.89    9.50
   6   3   2   90.39   12.90
   6   3   2   58.99    9.80
   6   3   2   50.99    9.30
   6   3   2   81.59   13.60
  -5  -4  -2   64.89    8.80
  -5  -4  -2   88.39   11.90
   5   4   2   54.39    9.70
   5   4   2   86.89   11.50
   5   4   2  102.39   10.60
   5   4   2   84.69   11.90
  -4  -5  -2   89.09   10.80
  -4  -5  -2   53.69    8.70
  -4  -5  -2   85.39   11.60
   4   5   2   98.99   10.30
   4   5   2   91.39   13.10
   4   5   2   64.99   10.30
   4   5   2   81.69   11.40
  -3  -6  -2   55.99    9.50
  -3  -6  -2   55.59    8.50
  -3  -6  -2   28.80    4.90
   3   6   2   56.39    8.60
   3   6   2   30.90    6.90
   3   6   2   39.00    7.00
   3   6   2   51.89    7.60
  -2  -7  -2   96.29   10.40
  -2  -7  -2  158.38   20.00
  -2  -7  -2  122.99   11.60
  -2  -7  -2  128.39   11.30
   2   7   2  123.49    9.90
   2   7   2  116.89   11.60
   2   7   2  112.59   11.10
   2   7   2  123.39   12.20
   2   7   2  127.49   11.30
  -1  -8  -2   10.00    3.90
  -1  -8  -2   13.60    4.40
  -1  -8  -2    7.80    4.40
  -1  -8  -2   12.20    4.10
   1   8   2    7.80    3.50
   1   8   2   17.80    5.30
   1   8   2   13.90    4.70
   1   8   2   10.30    3.20
   1   8   2   19.70    5.70
   0  -9  -2   16.60    6.00
   0  -9  -2    9.50    3.40
   0  -9  -2    6.20    3.40
   0  -9  -2   10.70    4.20
   0   9   2   10.90    4.30
   0   9   2    9.50    4.00
   0   9   2    4.00    2.50
   0   9   2   13.90    4.20
   0   9   2   10.90    4.60
   1 -10  -2  102.79    8.60
   1 -10  -2  102.29   10.10
   1 -10  -2  118.59   11.60
   1 -10  -2   90.39   11.80
  -1  10   2  111.59   10.30
  -1  10   2  125.29   11.50
  -1  10   2  110.79   11.20
  -1  10   2  110.39    7.50
   2 -11  -2    3.30    3.70
   2 -11  -2   -0.70    4.00
   2 -11  -2   -5.30    4.60
   2 -11  -2    4.80    2.50
  -2  11   2    0.40    2.00
  -2  11   2   -3.50    3.40
  -2  11   2    9.50    5.10
  -2  11   2   -2.20    3.50
   3 -12  -2    1.50    4.60
   3 -12  -2   -1.80    3.40
   3 -12  -2    1.00    4.60
  -3  12   2    0.40    4.00
  -3  12   2    5.40    3.60
   4 -13  -2    3.90    4.90
   4 -13  -2    6.20    4.20
   4 -13  -2   13.50    6.90
  -4  13   2   10.20    4.80
   5 -14  -2   -5.50    6.80
   5 -14  -2    0.40    4.70
  -9   1  -2    4.30    6.20
   9  -1   2    5.10   13.30
   9  -1   2   -3.30    7.60
   9  -1   2   -5.50    7.90
   9  -1   2   10.10   10.00
  -8   0  -2   -1.50    7.20
  -8   0  -2    6.90    5.10
   8   0   2    6.40    7.40
   8   0   2   -1.90    5.10
   8   0   2    2.10    6.00
   8   0   2   -5.00    7.10
  -7  -1  -2   -0.60    5.50
  -7  -1  -2    1.00    4.00
  -7  -1  -2   13.90    9.00
   7   1   2    3.10    6.20
   7   1   2    1.40    5.30
   7   1   2   10.10    6.00
   7   1   2    3.40    5.70
  -6  -2  -2   -0.40    3.50
  -6  -2  -2    6.30    6.10
   6   2   2   -1.60    7.30
   6   2   2    4.00    4.40
   6   2   2    0.10    4.30
  -5  -3  -2  171.08   15.50
  -5  -3  -2  141.69   14.70
  -5  -3  -2  163.18   13.30
   5   3   2  135.09   14.70
   5   3   2  192.48   15.80
   5   3   2  156.68   14.00
   5   3   2  179.68   13.80
  -4  -4  -2    5.70    3.80
  -4  -4  -2   -2.90    3.00
  -4  -4  -2    6.40    3.50
  -4  -4  -2    6.50    4.60
   4   4   2    0.30    3.60
   4   4   2    5.80    5.40
   4   4   2    6.40    4.00
   4   4   2    5.90    3.50
  -3  -5  -2   13.10    4.20
  -3  -5  -2    3.60    3.10
  -3  -5  -2    1.70    2.00
  -3  -5  -2    5.30    3.70
   3   5   2    1.60    3.20
   3   5   2    9.90    3.70
   3   5   2    4.20    4.00
   3   5   2    1.10    3.20
  -2  -6  -2  321.97   19.60
  -2  -6  -2  327.67   20.20
  -2  -6  -2  307.07   19.60
  -2  -6  -2  325.47   21.40
   2   6   2  312.27   19.50
   2   6   2  324.87   20.60
   2   6   2  331.97   22.80
   2   6   2  312.27   21.20
  -1  -7  -2    3.00    2.70
  -1  -7  -2    5.00    5.30
  -1  -7  -2    5.50    3.00
  -1  -7  -2    4.60    3.30
   1   7   2    1.50    2.80
   1   7   2    3.60    2.70
   1   7   2    5.00    3.40
   1   7   2    0.10    2.90
   1   7   2    6.90    2.60
   0  -8  -2    0.60    2.00
   0  -8  -2   -0.10    3.10
   0  -8  -2   -2.90    2.40
   0  -8  -2    2.40    2.40
   0   8   2   -0.80    3.60
   0   8   2    6.00    2.90
   0   8   2    0.00    1.50
   0   8   2   -0.40    2.60
   0   8   2   -2.90    2.40
   1  -9  -2    4.80    2.30
   1  -9  -2    6.20    3.40
   1  -9  -2    8.30    2.90
   1  -9  -2   10.90    4.00
  -1   9   2   11.30    3.90
  -1   9   2   12.30    3.70
  -1   9   2   16.10    4.40
  -1   9   2   15.40    2.80
   2 -10  -2  190.28   14.20
   2 -10  -2  174.78   13.70
   2 -10  -2  146.49   12.00
   2 -10  -2  165.58   10.80
  -2  10   2  175.68   13.20
  -2  10   2  177.98   12.50
  -2  10   2  189.78   14.00
  -2  10   2  186.88   10.10
   3 -11  -2    2.80    3.80
   3 -11  -2    3.40    2.60
   3 -11  -2    1.30    2.60
  -3  11   2   -0.80    3.90
  -3  11   2    2.70    3.30
  -3  11   2   -1.10    2.50
   4 -12  -2   14.90    3.70
   4 -12  -2   17.40    3.30
   4 -12  -2   12.00    3.60
   4 -12  -2   19.00    3.80
   4 -12  -2   15.90    4.70
  -4  12   2   10.60    3.30
   5 -13  -2   -4.10    5.40
   5 -13  -2   -2.40    3.60
   5 -13  -2    2.20    2.60
   6 -14  -2   -2.50    4.30
   6 -14  -2   -9.30    7.30
  -9   2  -2   -3.20    4.80
  -9   2  -2   -5.30    9.50
   9  -2   2   -4.60    6.70
   9  -2   2   -4.10    6.50
   9  -2   2   -1.30    8.80
   9  -2   2    6.10   11.00
   9  -2   2   15.20    9.80
  -8   1  -2   29.00    8.40
  -8   1  -2   24.40    9.60
  -8   1  -2   36.90    6.80
   8  -1   2   21.20    6.70
   8  -1   2   32.80    9.00
   8  -1   2   41.00   11.20
   8  -1   2   40.40    9.20
   7   0   2   13.60    5.30
   7   0   2   10.40    5.40
   7   0   2   22.70    8.60
   7   0   2   14.30    6.70
  -6  -1  -2    4.70    3.50
  -6  -1  -2   10.00    5.30
   6   1   2   -1.30    4.90
   6   1   2    5.20    4.60
   6   1   2    9.00    4.60
   6   1   2    4.20    3.40
  -5  -2  -2   43.90    7.80
  -5  -2  -2   65.59    8.60
  -5  -2  -2   49.00    7.80
   5   2   2   55.69    9.20
   5   2   2   57.79    9.30
   5   2   2   68.09    8.60
   5   2   2   41.90    7.10
  -4  -3  -2  230.28   16.80
  -4  -3  -2  206.88   16.30
  -4  -3  -2  217.08   15.20
   4   3   2  248.38   17.30
   4   3   2  251.07   17.50
   4   3   2  207.58   16.80
   4   3   2  226.18   15.70
  -3  -4  -2   14.70    5.00
  -3  -4  -2   13.70    4.50
  -3  -4  -2    7.20    3.10
  -3  -4  -2    6.10    3.20
   3   4   2   21.80    5.80
   3   4   2    7.70    3.60
   3   4   2    8.30    3.10
   3   4   2   17.00    3.90
  -2  -5  -2  334.37   21.10
  -2  -5  -2  351.56   21.00
  -2  -5  -2  362.66   21.20
   2   5   2  373.06   20.90
   2   5   2  367.86   22.60
   2   5   2  390.66   21.70
   2   5   2  384.56   22.10
  -1  -6  -2   86.39    7.90
  -1  -6  -2   91.99    9.30
  -1  -6  -2   90.19    8.50
   1   6   2   88.49    9.70
   1   6   2   89.99    7.00
   1   6   2   97.79   10.70
   1   6   2   88.09    8.30
   1   6   2   98.39    8.50
   0  -7  -2   11.90    3.80
   0  -7  -2   12.10    3.20
   0  -7  -2   14.30    4.10
   0  -7  -2    8.90    2.70
   0   7   2    7.20    3.30
   0   7   2    7.60    2.40
   0   7   2   16.80    4.70
   0   7   2   12.20    2.60
   0   7   2   17.30    4.10
   1  -8  -2   91.09    7.70
   1  -8  -2   91.49    8.30
   1  -8  -2  106.19    9.60
   1  -8  -2  104.39    9.40
  -1   8   2  112.79    9.00
  -1   8   2  126.79   10.00
  -1   8   2   96.39    6.50
  -1   8   2  110.39    9.30
   2  -9  -2  749.62   37.40
   2  -9  -2  753.02   38.70
   2  -9  -2  748.53   39.00
   2  -9  -2  744.73   36.20
  -2   9   2  765.82   34.80
  -2   9   2  798.92   38.30
  -2   9   2  738.73   38.50
   3 -10  -2   66.49    8.50
   3 -10  -2   53.49    5.90
   3 -10  -2   51.19    4.90
   3 -10  -2   57.59    8.00
   3 -10  -2   61.39    6.60
  -3  10   2   55.19    6.30
  -3  10   2   42.10    7.20
  -3  10   2   61.49    7.20
   4 -11  -2   46.70    6.30
   4 -11  -2   39.90    5.20
   4 -11  -2   47.20    6.60
   4 -11  -2   45.00    5.40
   4 -11  -2   33.40    4.60
   4 -11  -2   43.30    7.90
  -4  11   2   38.90    7.60
  -4  11   2   44.10    4.80
   5 -12  -2   -2.90    2.90
   5 -12  -2   -0.20    3.50
   5 -12  -2    2.00    4.90
   6 -13  -2    1.10    4.00
   6 -13  -2  -15.20    6.40
   6 -13  -2   -5.50    6.50
  -9   3  -2   -0.60    4.60
  -9   3  -2    5.30    7.50
   9  -3   2    9.70   10.10
   9  -3   2    5.40    6.30
   9  -3   2    3.70    6.40
   9  -3   2    6.30    8.30
   9  -3   2  -19.70   15.30
  -8   2  -2   38.60    6.60
  -8   2  -2   39.40    8.10
   8  -2   2   39.20    7.70
   8  -2   2   32.50   10.30
   8  -2   2   24.10    7.70
   8  -2   2   37.30    7.80
   8  -2   2   43.50   10.20
  -7   1  -2   75.49    9.00
  -7   1  -2   77.69   10.10
   7  -1   2   79.19   12.70
   7  -1   2   88.19   11.20
   7  -1   2   76.79    9.30
   7  -1   2   57.79   10.50
  -6   0  -2    5.00    4.80
  -6   0  -2    7.50    3.40
  -6   0  -2    9.30    5.80
   6   0   2    5.20    4.30
   6   0   2   14.20    4.70
   6   0   2   -2.70    3.90
   6   0   2    4.20    4.00
  -5  -1  -2    9.90    4.70
  -5  -1  -2    7.20    3.20
  -5  -1  -2   11.90    4.30
   5   1   2    3.70    3.90
   5   1   2   13.90    4.60
   5   1   2    5.60    3.60
   5   1   2   13.40    4.50
  -4  -2  -2    9.10    3.30
  -4  -2  -2    2.80    2.30
  -4  -2  -2    6.60    3.30
   4   2   2    3.10    2.80
   4   2   2    3.60    2.70
   4   2   2    7.30    3.50
   4   2   2    4.30    2.90
  -3  -3  -2    4.10    2.00
  -3  -3  -2    2.20    2.40
  -3  -3  -2    2.70    2.40
  -3  -3  -2   -0.70    2.30
   3   3   2    2.20    2.20
   3   3   2    5.50    2.70
   3   3   2    7.30    2.90
   3   3   2    2.20    2.10
  -2  -4  -2  179.38   12.40
  -2  -4  -2  190.68   12.30
  -2  -4  -2  179.48   12.40
   2   4   2  166.98   11.80
   2   4   2  173.78   12.20
   2   4   2  184.68   13.40
   2   4   2  190.88   13.30
  -1  -5  -2  466.25   25.00
  -1  -5  -2  463.35   24.80
  -1  -5  -2  492.85   24.80
   1   5   2  448.66   24.70
   1   5   2  473.75   25.30
   1   5   2  466.35   24.60
   0  -6  -2   58.49    6.00
   0  -6  -2   62.79    8.30
   0  -6  -2   59.99    5.80
   0  -6  -2   54.49    6.00
   0   6   2   64.79    7.60
   0   6   2   51.69    4.40
   0   6   2   61.59    6.30
   0   6   2   70.59    7.10
   0   6   2   49.10    6.40
   1  -7  -2  205.98   13.00
   1  -7  -2  194.28   12.20
   1  -7  -2  169.78   11.40
   1  -7  -2  199.18   13.30
  -1   7   2  194.28   12.60
  -1   7   2  192.98   10.00
  -1   7   2  178.68   12.60
  -1   7   2  193.48   12.20
   2  -8  -2   95.49    9.70
   2  -8  -2   94.09    7.50
   2  -8  -2   85.39    5.80
   2  -8  -2  102.49    7.60
   2  -8  -2   83.09    8.30
  -2   8   2   92.89    5.80
  -2   8   2   98.09    8.40
  -2   8   2   90.29    7.80
  -2   8   2   87.09    7.20
   3  -9  -2    2.40    1.50
   3  -9  -2    2.60    2.40
   3  -9  -2    3.00    2.00
   3  -9  -2    0.60    2.60
   3  -9  -2    4.30    2.80
  -3   9   2    0.70    1.90
   4 -10  -2   56.39    6.10
   4 -10  -2   72.79    8.40
   4 -10  -2   60.19    5.50
   4 -10  -2   52.99    7.90
   4 -10  -2   69.09    6.80
   4 -10  -2   53.49    5.10
   5 -11  -2    9.40    4.70
   5 -11  -2   10.10    3.30
   6 -12  -2   20.80    5.40
   6 -12  -2    2.50    3.80
   7 -13  -2   20.80    5.70
   7 -13  -2    8.00    6.90
   7 -13  -2   15.50    8.00
  -9   4  -2    1.30    5.80
  -9   4  -2    4.30    4.20
   9  -4   2    4.40    5.30
   9  -4   2   -1.10   10.00
   9  -4   2   -0.10    5.60
   9  -4   2   -7.30    8.70
   9  -4   2   -1.80    8.60
  -8   3  -2   -3.50    2.90
   8  -3   2   -2.50    5.90
   8  -3   2   -2.20    4.00
   8  -3   2   -1.30    6.30
   8  -3   2    1.80    4.50
   8  -3   2    2.20    5.60
  -7   2  -2   26.50    6.10
  -7   2  -2   13.00    4.00
   7  -2   2   11.60    4.60
   7  -2   2   12.00    4.40
   7  -2   2    5.10    5.80
   7  -2   2   15.70    5.30
  -6   1  -2   -3.20    3.40
  -6   1  -2    1.40    2.50
  -6   1  -2    0.70    3.30
   6  -1   2   -4.50    3.20
   6  -1   2    0.40    3.00
   6  -1   2    3.50    3.50
   6  -1   2   -5.30    3.40
  -5   0  -2  102.39   10.80
  -5   0  -2   90.09    9.00
  -5   0  -2   93.59    8.00
   5   0   2   85.99    8.30
   5   0   2   87.99    9.00
   5   0   2   80.59    8.90
   5   0   2   99.39   11.10
  -4  -1  -2  404.46   23.40
  -4  -1  -2  398.06   21.30
  -4  -1  -2  410.46   22.80
   4   1   2  377.46   22.70
   4   1   2  349.57   21.40
   4   1   2  407.16   23.90
   4   1   2  368.76   21.60
  -3  -2  -2   60.39    8.10
  -3  -2  -2   61.59    7.60
  -3  -2  -2   36.30    5.60
   3   2   2   30.70    4.90
   3   2   2   41.80    6.60
   3   2   2   44.30    5.60
  -2  -3  -2    0.20    1.70
  -2  -3  -2    4.00    2.10
  -2  -3  -2    0.20    1.50
  -2  -3  -2    2.30    1.70
   2   3   2    2.70    1.80
   2   3   2   -1.80    2.80
   2   3   2    1.80    2.70
  -1  -4  -2  550.04   28.50
  -1  -4  -2  536.05   29.50
  -1  -4  -2  571.84   28.50
   1   4   2  597.44   29.30
   1   4   2  560.74   29.50
   1   4   2  588.94   28.50
   0  -5  -2   44.10    4.80
   0  -5  -2   62.99    7.70
   0  -5  -2   35.20    4.80
   0   5   2   43.00    5.90
   0   5   2   45.80    3.70
   0   5   2   53.39    5.20
   0   5   2   55.59    5.60
   0   5   2   41.40    5.30
   1  -6  -2  173.28   11.70
   1  -6  -2  172.88   10.90
   1  -6  -2  192.78   11.70
   1  -6  -2  181.38   11.10
  -1   6   2  191.68   11.80
  -1   6   2  164.38   11.20
  -1   6   2  182.28   11.10
   2  -7  -2  279.77   15.80
   2  -7  -2  275.97   14.90
   2  -7  -2  259.67   13.20
   2  -7  -2  293.07   16.30
   2  -7  -2  263.17   15.50
  -2   7   2  253.37   15.60
  -2   7   2  261.87   14.60
  -2   7   2  275.97   15.30
  -2   7   2  277.97   13.30
   3  -8  -2    9.60    3.10
   3  -8  -2   13.00    2.40
   3  -8  -2   13.40    2.80
   3  -8  -2   11.40    3.40
  -3   8   2   14.10    2.70
  -3   8   2   12.30    3.40
  -3   8   2   18.00    3.20
   4  -9  -2   -0.30    1.70
   4  -9  -2   -1.10    1.40
   4  -9  -2    0.20    1.80
   4  -9  -2    1.60    2.60
   4  -9  -2    1.50    2.70
   5 -10  -2   34.60    5.90
   5 -10  -2   45.10    5.60
   5 -10  -2   44.40    7.60
   6 -11  -2    8.60    3.80
   6 -11  -2   16.20    5.90
   6 -11  -2   18.90    5.60
   7 -12  -2   -4.50    4.30
   7 -12  -2   -7.40    6.00
   7 -12  -2    6.10    5.90
   9  -5   2   31.10   12.00
   9  -5   2    6.30    5.00
   9  -5   2    9.70    8.90
   9  -5   2   10.20    5.10
   9  -5   2   11.80    9.50
  -8   4  -2   24.70    4.30
  -8   4  -2   34.10    6.60
   8  -4   2   20.90    7.80
   8  -4   2   17.20    5.10
   8  -4   2   30.10    7.00
   8  -4   2   21.30    8.00
   8  -4   2   30.60    9.20
  -7   3  -2   25.90    5.30
  -7   3  -2   25.60    8.10
  -7   3  -2   15.60    3.70
   7  -3   2   29.60    6.10
   7  -3   2   19.90    7.20
   7  -3   2   33.50    7.10
   7  -3   2   20.00    7.30
   7  -3   2   33.10    7.70
  -6   2  -2    6.30    4.30
  -6   2  -2    8.40    2.90
  -6   2  -2   10.50    4.00
   6  -2   2    5.60    3.10
   6  -2   2   12.80    4.90
   6  -2   2    4.70    3.40
   6  -2   2    7.40    4.10
  -5   1  -2   -5.40    2.20
  -5   1  -2    3.10    2.00
  -5   1  -2   -4.40    3.00
   5  -1   2   -0.90    2.60
   5  -1   2    1.60    2.30
   5  -1   2    1.20    2.40
   5  -1   2    1.00    2.90
  -4   0  -2  602.34   31.40
  -4   0  -2  594.34   30.10
  -4   0  -2  653.43   32.90
   4   0   2  590.54   32.90
   4   0   2  594.14   31.20
   4   0   2  585.74   31.60
   4   0   2  635.24   30.90
  -3  -1  -2  334.87   20.00
  -3  -1  -2  352.76   19.90
  -3  -1  -2  354.56   18.80
   3   1   2  363.76   19.40
   3   1   2  344.97   19.00
   3   1   2  348.77   20.00
   3   1   2  338.37   20.30
  -2  -2  -2   15.80    3.40
  -2  -2  -2    7.40    2.20
  -2  -2  -2   13.50    2.90
  -2  -2  -2   10.60    2.60
   2   2   2    9.40    2.60
   2   2   2   18.00    4.30
   2   2   2    8.00    2.30
   2   2   2   11.60    2.60
  -1  -3  -2  197.48   11.80
  -1  -3  -2  210.78   12.20
  -1  -3  -2  215.28   12.90
  -1  -3  -2  202.68   12.10
   1   3   2  194.58   12.40
   1   3   2  199.48   11.80
   0  -4  -2  979.70   44.90
   0  -4  -2  875.91   44.50
   0  -4  -2  923.91   44.80
   0  -4  -2 1007.60   45.80
   0   4   2  998.70   45.50
   0   4   2  963.40   45.60
   0   4   2  951.40   44.80
   0   4   2 1016.00   44.90
   1  -5  -2  247.28   12.80
   1  -5  -2  234.48   13.20
   1  -5  -2  228.38   13.10
  -1   5   2  219.78   12.90
  -1   5   2  225.98   13.20
  -1   5   2  244.98   12.80
  -1   5   2  215.28   10.80
   2  -6  -2 1123.49   51.19
   2  -6  -2 1223.08   54.29
   2  -6  -2 1155.28   53.59
   2  -6  -2 1199.68   53.49
  -2   6   2 1162.28   52.79
  -2   6   2 1121.99   52.29
  -2   6   2 1110.79   53.39
  -2   6   2 1167.78   51.39
   3  -7  -2    0.90    1.70
   3  -7  -2    7.10    1.70
   3  -7  -2    6.80    1.70
   3  -7  -2    1.90    2.20
  -3   7   2    4.80    1.60
  -3   7   2    2.60    1.50
  -3   7   2    2.70    2.20
   4  -8  -2    3.90    2.40
   4  -8  -2    5.90    1.80
   4  -8  -2    4.00    2.00
   4  -8  -2    5.40    1.40
   4  -8  -2    3.50    2.50
   5  -9  -2   42.60    6.50
   5  -9  -2   42.40    6.40
   5  -9  -2   53.59    5.80
   6 -10  -2   36.60    5.90
   6 -10  -2   38.60    7.30
   6 -10  -2   26.90    6.00
   7 -11  -2   10.50    5.80
   7 -11  -2    5.20    4.70
   7 -11  -2   -3.00    5.70
   8 -12  -2   15.90    6.60
   8 -12  -2   18.60    8.90
   8 -12  -2   12.20    7.70
   9  -6   2    5.70    4.10
   9  -6   2    5.30    8.30
   9  -6   2   -2.10    9.40
   9  -6   2   -1.10    4.20
   8  -5   2    3.80    3.40
   8  -5   2  -10.90    5.50
   8  -5   2    3.20    3.60
   8  -5   2   -0.30    6.50
  -7   4  -2   25.80    4.00
  -7   4  -2   19.00    4.50
   7  -4   2   28.30    8.90
   7  -4   2   24.80    5.10
   7  -4   2   24.60    5.00
   7  -4   2   12.30    6.10
  -6   3  -2   36.20    4.60
  -6   3  -2   21.10    6.30
   6  -3   2   31.80    7.30
   6  -3   2   26.00    4.80
   6  -3   2   37.50    7.50
   6  -3   2   31.10    5.20
  -5   2  -2   26.90    4.90
  -5   2  -2   47.10    7.80
  -5   2  -2   30.60    4.20
   5  -2   2   32.70    5.40
   5  -2   2   22.80    4.50
   5  -2   2   20.20    4.70
  -4   1  -2 1147.09   54.59
  -4   1  -2 1054.29   51.29
  -4   1  -2 1082.49   52.69
   4  -1   2 1111.89   52.19
   4  -1   2 1202.18   55.29
   4  -1   2 1131.39   53.09
  -3   0  -2  304.37   17.50
  -3   0  -2  300.07   16.70
  -3   0  -2  298.27   15.70
   3   0   2  309.57   17.80
   3   0   2  291.07   16.90
   3   0   2  276.47   15.80
   3   0   2  280.97   16.50
  -2  -1  -2   20.00    2.90
  -2  -1  -2   25.70    4.20
  -2  -1  -2   19.60    3.30
   2   1   2   33.40    4.90
   2   1   2   15.20    3.10
   2   1   2   16.00    3.00
   2   1   2   28.00    4.00
  -1  -2  -2  336.07   17.30
  -1  -2  -2  300.47   16.30
  -1  -2  -2  317.07   16.70
  -1  -2  -2  315.37   16.30
   1   2   2  320.47   16.30
   1   2   2  307.87   16.20
   1   2   2  307.77   16.90
   0  -3  -2   90.09    6.30
   0  -3  -2   78.59    5.70
   0  -3  -2   75.89    6.10
   0  -3  -2   77.29    5.60
   0   3   2   84.89    5.80
   0   3   2   76.69    5.60
   0   3   2   96.79    6.60
   0   3   2   79.59    6.10
   1  -4  -2  157.18    9.20
   1  -4  -2  160.28    9.50
   1  -4  -2  141.59    8.40
   1  -4  -2  137.49    8.60
  -1   4   2  137.99    8.30
  -1   4   2  148.49    8.80
  -1   4   2  138.29    8.60
  -1   4   2  148.59    6.90
   2  -5  -2   -0.60    0.60
   2  -5  -2    0.50    1.20
   2  -5  -2    1.90    1.20
   2  -5  -2    0.90    0.90
  -2   5   2    1.00    1.10
  -2   5   2    1.10    1.00
   3  -6  -2  573.34   27.50
   3  -6  -2  599.94   27.00
   3  -6  -2  581.74   27.60
   3  -6  -2  646.64   29.70
  -3   6   2  577.14   26.60
  -3   6   2  579.24   28.90
   4  -7  -2   29.70    4.60
   4  -7  -2   36.00    5.50
   4  -7  -2   37.80    4.60
   5  -8  -2  590.64   29.90
   5  -8  -2  545.45   30.20
   5  -8  -2  572.04   28.80
   6  -9  -2    2.40    3.20
   6  -9  -2    2.10    4.40
   6  -9  -2    1.10    3.60
   7 -10  -2   -1.80    5.50
   7 -10  -2   -1.50    4.20
   7 -10  -2   -1.20    4.20
   8 -11  -2   10.80    8.30
   8 -11  -2    9.50    6.40
   8 -11  -2    4.60    6.30
   9  -7   2   15.10    7.90
   9  -7   2   17.00   10.30
   8  -6   2    7.10    3.50
   8  -6   2   -0.50    5.30
   8  -6   2    5.90    2.80
   8  -6   2    5.60    6.50
  -7   5  -2    5.40    2.00
   7  -5   2    3.90    2.80
   7  -5   2    3.80    5.00
   7  -5   2    5.40    2.80
   7  -5   2    0.10    4.90
  -6   4  -2  180.88   11.10
  -6   4  -2  173.98   14.60
  -6   4  -2  188.58   10.20
   6  -4   2  154.08   10.60
   6  -4   2  170.58   14.20
   6  -4   2  156.38   14.60
   6  -4   2  165.78   11.10
  -5   3  -2   -0.30    2.40
  -5   3  -2    1.00    1.30
  -5   3  -2    0.10    1.80
   5  -3   2    1.90    2.60
   5  -3   2   -1.00    1.70
   5  -3   2    2.60    3.20
   5  -3   2    1.00    2.00
  -4   2  -2  890.01   40.00
  -4   2  -2  849.32   42.90
  -4   2  -2  811.82   40.90
   4  -2   2  903.11   41.40
   4  -2   2  861.21   40.50
   4  -2   2  877.41   43.50
  -3   1  -2    0.10    1.30
  -3   1  -2    1.10    1.70
  -3   1  -2   -0.50    0.90
   3  -1   2    0.50    1.20
   3  -1   2   -0.50    1.10
   3  -1   2   -0.60    1.40
  -2   0  -2    7.00    1.60
  -2   0  -2    6.50    1.90
  -2   0  -2   11.90    2.60
   2   0   2    7.50    2.00
   2   0   2    4.50    1.70
   2   0   2   10.60    2.20
  -1  -1  -2    0.30    0.80
  -1  -1  -2   -0.80    0.70
  -1  -1  -2    1.90    1.90
   1   1   2    0.10    0.80
   1   1   2    0.50    1.30
   1   1   2    0.00    0.50
   1   1   2    0.30    1.10
   0  -2  -2 1990.30   89.29
   0  -2  -2 1778.82   89.89
   0  -2  -2 2017.60   88.59
   0   2   2 2085.09   88.59
   0   2   2 2051.29   89.09
   0   2   2 2033.00   89.49
   0   2   2 2098.49   88.59
   1  -3  -2  215.78   11.20
   1  -3  -2  225.18   11.60
   1  -3  -2  221.48   11.00
  -1   3   2  215.98   11.30
  -1   3   2  214.78   10.90
  -1   3   2  213.08   11.20
   2  -4  -2    6.30    1.50
   2  -4  -2    4.70    1.10
   2  -4  -2    6.90    1.60
   2  -4  -2    6.00    1.20
  -2   4   2    7.90    1.40
  -2   4   2    5.60    1.60
  -2   4   2    5.70    1.50
   3  -5  -2  292.47   15.30
   3  -5  -2  279.47   14.50
   4  -6  -2    2.90    2.00
   4  -6  -2    2.90    1.80
   5  -7  -2   24.80    4.40
   5  -7  -2   23.70    4.20
   5  -7  -2   24.10    5.20
   6  -8  -2   14.10    4.60
   6  -8  -2   27.70    6.20
   6  -8  -2   19.50    4.90
   7  -9  -2    0.60    5.20
   7  -9  -2    6.40    4.10
   7  -9  -2    1.60    3.80
   8 -10  -2   13.30    6.50
   8 -10  -2   13.40    8.00
   8 -10  -2   14.50    6.20
   9  -8   2    7.80    9.70
   9  -8   2    2.50    7.80
   9  -8   2    0.70    6.30
   8  -7   2    8.40    6.80
   8  -7   2   10.30    6.10
   7  -6   2   86.59    6.70
   7  -6   2   88.29    6.50
   7  -6   2  110.09   13.00
   7  -6   2   87.89   12.10
   6  -5   2  176.28   10.50
   6  -5   2  166.78   14.80
   6  -5   2  195.38   14.70
   6  -5   2  168.98   10.30
  -5   4  -2  174.08    9.60
  -5   4  -2  174.08   10.30
  -5   4  -2  190.08   13.60
   5  -4   2  150.98   13.20
   5  -4   2  186.18   13.40
   5  -4   2  173.18   10.40
   5  -4   2  178.18   10.30
  -4   3  -2    5.00    1.90
  -4   3  -2    7.30    2.70
   4  -3   2   10.80    2.40
   4  -3   2    5.20    1.80
   4  -3   2    7.90    2.90
   4  -3   2    4.80    2.70
  -3   2  -2   63.79    4.50
  -3   2  -2   77.79    6.60
  -3   2  -2   62.69    5.20
   3  -2   2   64.79    4.80
   3  -2   2   73.09    6.50
   3  -2   2   70.69    5.30
   3  -2   2   66.49    7.00
  -2   1  -2   74.19    5.80
  -2   1  -2   61.59    5.00
  -2   1  -2   65.69    4.60
   2  -1   2   79.59    5.40
   2  -1   2   76.39    6.00
   2  -1   2   76.69    4.90
   2  -1   2   76.09    5.60
  -1   0  -2  729.13   33.70
  -1   0  -2  767.02   34.70
  -1   0  -2  746.23   34.30
   1   0   2  719.03   34.20
   1   0   2  755.52   34.80
   1   0   2  751.12   34.00
   0  -1  -2 5566.74  245.58
   0  -1  -2 5669.13  269.77
   0   1   2 5490.75  269.07
   0   1   2 5423.56  245.18
   0   1   2 5511.95  245.98
   1  -2  -2    3.30    0.80
   1  -2  -2    3.30    1.00
   1  -2  -2    1.90    0.60
  -1   2   2    2.70    0.80
  -1   2   2    1.40    0.60
  -1   2   2    2.50    0.70
   2  -3  -2  352.06   16.60
   2  -3  -2  369.36   16.00
   2  -3  -2  339.47   16.20
  -2   3   2  341.67   15.80
  -2   3   2  337.17   15.80
  -2   3   2  341.77   16.40
   3  -4  -2  563.94   26.60
   4  -5  -2  193.28   11.60
   4  -5  -2  194.58   13.00
   4  -5  -2  195.48   11.30
   5  -6  -2   14.10    3.30
   5  -6  -2   11.90    4.20
   5  -6  -2   11.70    3.30
   6  -7  -2   27.10    5.50
   6  -7  -2   28.50    6.30
   6  -7  -2   30.70    5.40
   7  -8  -2    3.00    3.50
   7  -8  -2    3.70    3.80
   7  -8  -2    2.40    4.90
   8  -9  -2   17.80    5.70
   8  -9  -2    5.40    5.10
   8  -9  -2   14.00    8.60
   9 -10  -2    0.80    6.40
   9 -10  -2    0.80   10.00
   9 -10  -2   -0.20    7.10
   9  -9   2    0.40    9.50
   9  -9   2   17.90    8.30
   9  -9   2    5.00    6.90
   8  -8   2   -7.60    6.00
   8  -8   2    7.50    7.80
   8  -8   2   11.00    5.50
   7  -7   2   -0.20    4.30
   7  -7   2    0.10    5.00
   6  -6   2  351.16   17.10
   6  -6   2  363.56   23.20
   6  -6   2  353.26   22.10
   6  -6   2  344.87   17.20
  -5   5  -2   13.00    4.20
   5  -5   2   11.10    4.10
   5  -5   2   13.50    3.90
   5  -5   2   14.80    2.60
   5  -5   2   12.40    2.30
  -4   4  -2    3.40    2.40
  -4   4  -2    7.20    2.10
  -4   4  -2    9.50    1.80
   4  -4   2    7.70    3.00
   4  -4   2    6.80    1.70
   4  -4   2    5.90    2.50
  -3   3  -2   59.49    5.60
  -3   3  -2   60.69    4.50
   3  -3   2   58.69    5.80
   3  -3   2   52.49    4.00
   3  -3   2   71.09    7.10
   3  -3   2   73.19    4.80
  -2   2  -2    2.00    1.20
  -2   2  -2    2.40    0.80
  -2   2  -2    2.70    1.20
   2  -2   2   -0.20    0.80
   2  -2   2    2.50    1.50
   2  -2   2    3.30    1.40
  -1   1  -2    4.80    1.50
  -1   1  -2    1.50    0.60
  -1   1  -2    2.80    0.80
  -1   1  -2    3.50    1.20
   1  -1   2    3.70    0.90
   1  -1   2    2.10    1.10
   1  -1   2    3.00    1.10
   1  -1   2    2.10    0.90
   0   0  -2 1049.40   45.80
   0   0  -2 1034.80   45.40
   0   0  -2 1025.80   45.60
   0   0  -2  995.10   46.40
   0   0   2 1004.20   45.70
   0   0   2 1043.80   46.50
   0   0   2 1059.49   45.30
   1  -1  -2  827.02   36.40
   1  -1  -2  831.62   36.00
   1  -1  -2  819.42   36.70
   1  -1  -2  829.72   36.70
  -1   1   2  814.02   36.60
  -1   1   2  829.42   36.00
   2  -2  -2  223.78   10.20
   2  -2  -2  212.68   10.40
   2  -2  -2  213.98   10.20
  -2   2   2  208.18   10.10
   3  -3  -2 1224.48   51.49
   3  -3  -2 1179.88   51.99
   3  -3  -2 1094.59   51.09
   4  -4  -2  242.68   15.00
   4  -4  -2  232.98   12.70
   5  -5  -2   99.59    7.70
   5  -5  -2  135.39   10.80
   6  -6  -2   44.30    8.20
   6  -6  -2   38.10    6.30
   6  -6  -2   45.80    5.80
   7  -7  -2    0.60    3.00
   7  -7  -2    1.10    3.60
   7  -7  -2    7.30    5.30
   8  -8  -2    0.40    4.20
   8  -8  -2   14.80    9.90
   8  -8  -2    5.30    5.20
   9  -9  -2   -2.90    5.90
   9  -9  -2    0.20    9.10
   9  -9  -2    7.20    6.90
   8  -9   2   -6.30    6.00
   8  -9   2    4.00    5.40
   8  -9   2    1.10    7.30
   7  -8   2   -1.00    4.30
   7  -8   2    1.00    4.40
   7  -8   2    0.50    4.80
   6  -7   2  125.89   11.90
   6  -7   2  121.09   11.00
   6  -7   2  126.39   12.40
   5  -6   2   36.40    3.10
   5  -6   2   34.20    6.10
   5  -6   2   31.30    5.70
  -4   5  -2   94.19    7.90
   4  -5   2   90.99    5.60
   4  -5   2   97.79    8.40
   4  -5   2   97.39    5.70
  -3   4  -2  161.08    9.20
  -3   4  -2  186.98   11.00
  -3   4  -2  172.88    9.10
   3  -4   2  178.08   11.10
   3  -4   2  174.88    9.10
   3  -4   2  191.88    9.30
  -2   3  -2 1130.79   50.89
  -2   3  -2 1158.08   52.29
  -2   3  -2 1121.19   51.69
   2  -3   2 1159.58   50.79
   2  -3   2 1145.19   50.79
   2  -3   2 1186.58   51.99
   2  -3   2 1101.09   52.09
  -1   2  -2  287.17   15.20
  -1   2  -2  294.37   14.90
  -1   2  -2  308.07   14.80
  -1   2  -2  317.57   15.10
   1  -2   2  320.57   14.80
   1  -2   2  325.27   14.90
   1  -2   2  319.57   15.40
   1  -2   2  316.37   15.30
   0   1  -2 2490.45  105.49
   0   1  -2 2338.07  105.19
   0   1  -2 2511.55  105.29
   0  -1   2 2315.87  105.19
   1   0  -2  898.41   42.10
   1   0  -2  951.60   41.90
   1   0  -2  920.21   41.80
  -1   0   2  942.71   40.90
  -1   0   2  995.20   42.00
   2  -1  -2   10.00    1.80
   2  -1  -2    7.30    1.30
  -2   1   2    3.60    1.00
  -2   1   2    6.30    1.20
   3  -2  -2   31.20    2.60
   3  -2  -2   31.00    2.90
  -3   2   2   31.50    2.60
   4  -3  -2    6.80    1.50
   4  -3  -2   10.40    2.10
   4  -3  -2   11.20    3.30
  -4   3   2    8.10    1.40
  -4   3   2    7.50    1.40
   5  -4  -2   25.90    3.30
   5  -4  -2   23.30    5.00
   6  -5  -2  562.14   32.80
   6  -5  -2  591.44   28.90
   7  -6  -2    6.30    5.10
   7  -6  -2    9.00    3.40
   7  -6  -2    3.80    3.70
   8  -7  -2    9.90    5.50
   8  -7  -2    2.80    6.80
   8  -7  -2    7.00    4.10
   9  -8  -2    0.20    5.10
   9  -8  -2  -11.50    7.80
   9  -8  -2    4.70    6.80
   8 -10   2   11.60    6.40
   8 -10   2   11.00    6.90
   8 -10   2   -1.40    7.10
   7  -9   2   21.40    7.00
   7  -9   2   21.10    8.30
   7  -9   2    7.30    4.90
   6  -8   2    4.30    3.60
   6  -8   2    2.50    3.50
   6  -8   2   12.10    4.90
   5  -7   2   52.79    7.50
   5  -7   2   60.69    8.00
   5  -7   2   53.79    7.30
   4  -6   2   78.09    7.50
   4  -6   2   76.09    5.50
   4  -6   2   83.69    7.50
   4  -6   2   78.79    4.90
   4  -6   2   84.39    7.60
  -3   5  -2 1070.59   52.09
  -3   5  -2 1051.89   51.19
  -3   5  -2 1057.39   49.70
  -3   5  -2 1077.29   49.90
   3  -5   2 1203.48   52.79
   3  -5   2 1135.09   51.69
   3  -5   2 1193.18   49.99
   3  -5   2 1106.19   49.90
   3  -5   2 1190.78   52.49
  -2   4  -2  570.04   27.30
  -2   4  -2  547.65   26.20
  -2   4  -2  559.44   25.80
   2  -4   2  537.85   27.10
   2  -4   2  568.64   27.40
   2  -4   2  595.64   26.60
   2  -4   2  552.34   25.90
  -1   3  -2   12.70    2.10
  -1   3  -2   10.60    1.40
  -1   3  -2   11.30    1.80
  -1   3  -2   12.10    2.10
   1  -3   2   15.90    2.30
   1  -3   2   16.90    2.60
   1  -3   2   13.40    2.10
   1  -3   2   12.90    1.70
   1  -3   2   11.50    2.00
   0   2  -2  706.13   31.50
   0   2  -2  640.34   31.70
   0   2  -2  709.43   31.40
   0  -2   2  668.03   31.40
   0  -2   2  714.23   31.90
   0  -2   2  730.73   31.60
   0  -2   2  665.23   31.50
   1   1  -2  525.15   23.50
   1   1  -2  510.25   22.70
   1   1  -2  490.45   24.40
  -1  -1   2  521.25   22.80
  -1  -1   2  489.65   23.70
  -1  -1   2  473.95   23.40
   2   0  -2    3.60    1.40
   2   0  -2    3.40    1.10
   2   0  -2    2.00    0.60
  -2   0   2    1.80    0.70
  -2   0   2    2.00    0.90
  -2   0   2    2.60    1.00
   3  -1  -2  682.23   32.10
   3  -1  -2  697.43   33.80
   3  -1  -2  667.23   31.90
   3  -1  -2  690.73   31.70
  -3   1   2  667.23   31.50
  -3   1   2  690.93   31.80
   4  -2  -2  201.88   10.70
   4  -2  -2  170.28   12.30
   4  -2  -2  176.58    9.90
  -4   2   2  156.68    9.60
   5  -3  -2    2.30    1.50
   5  -3  -2    1.20    2.30
   5  -3  -2    2.90    1.90
  -5   3   2    3.00    1.40
  -5   3   2    0.40    1.20
   6  -4  -2  516.75   28.80
   6  -4  -2  430.56   22.30
   6  -4  -2  473.05   23.20
   7  -5  -2   12.50    2.90
   7  -5  -2   13.70    6.30
   8  -6  -2    3.60    3.80
   8  -6  -2   -0.50    6.40
   9  -7  -2   -4.60    6.20
   9  -7  -2   -2.60    8.60
   9  -7  -2   -1.30    4.40
   8 -11   2   36.70    9.00
   8 -11   2   21.50    7.90
   8 -11   2    9.30    8.60
   7 -10   2    8.60    6.60
   7 -10   2    0.20    5.10
   7 -10   2    5.70    6.00
   6  -9   2   26.40    6.10
   6  -9   2   23.70    6.00
   6  -9   2   18.30    5.30
   5  -8   2   -1.30    2.90
   5  -8   2    6.30    3.30
   5  -8   2    5.40    3.30
   4  -7   2    0.80    1.20
   4  -7   2    1.60    2.10
   4  -7   2    4.30    1.60
   4  -7   2    0.30    2.20
   4  -7   2    1.80    2.20
  -3   6  -2   37.80    3.40
  -3   6  -2   34.30    3.10
  -3   6  -2   30.30    4.70
   3  -6   2   29.30    4.40
   3  -6   2   36.40    3.40
   3  -6   2   36.60    4.10
   3  -6   2   44.20    3.50
   3  -6   2   30.70    4.70
  -2   5  -2    0.50    1.10
  -2   5  -2    2.00    1.00
  -2   5  -2   -1.10    1.10
   2  -5   2    1.00    1.30
   2  -5   2    2.40    1.10
   2  -5   2    1.20    1.00
   2  -5   2    0.50    1.00
   2  -5   2    1.20    1.70
  -1   4  -2  169.78    9.70
  -1   4  -2  162.18    7.70
  -1   4  -2  163.38    9.40
  -1   4  -2  159.78    9.50
   1  -4   2  156.98    9.10
   1  -4   2  174.98    9.60
   1  -4   2  167.38    9.90
   1  -4   2  163.48    9.40
   0   3  -2  248.38   12.50
   0   3  -2  233.28   12.90
   0   3  -2  234.98   12.30
   0   3  -2  249.58   12.50
   0  -3   2  241.08   13.10
   0  -3   2  236.18   12.50
   0  -3   2  234.38   12.40
   0  -3   2  226.38   12.40
   1   2  -2  832.82   36.50
   1   2  -2  806.52   36.60
   1   2  -2  787.62   37.00
   1   2  -2  765.52   35.70
  -1  -2   2  752.92   36.30
  -1  -2   2  778.12   35.80
  -1  -2   2  801.02   36.60
  -1  -2   2  793.72   37.00
   2   1  -2   12.60    2.40
   2   1  -2   11.60    1.60
   2   1  -2    7.70    1.80
   2   1  -2   17.00    3.00
  -2  -1   2    8.30    1.70
  -2  -1   2   10.50    1.60
  -2  -1   2   13.40    2.70
   3   0  -2  508.85   26.50
   3   0  -2  511.65   25.60
   3   0  -2  527.65   24.00
  -3   0   2  514.35   25.40
  -3   0   2  501.45   24.90
   4  -1  -2  134.39    8.00
   4  -1  -2  132.39    8.50
   4  -1  -2  141.79    9.30
   4  -1  -2  137.89   10.60
  -4   1   2  120.49    8.10
  -4   1   2  126.09    8.60
   5  -2  -2   72.29    6.10
   5  -2  -2   77.49    6.00
   5  -2  -2   49.10    7.30
   5  -2  -2   66.89    6.40
  -5   2   2   69.79    6.00
  -5   2   2   73.69    5.60
   6  -3  -2   87.59    7.80
   6  -3  -2   83.39    6.90
   6  -3  -2   71.19    9.60
  -6   3   2   95.89    6.50
  -6   3   2  101.19    7.00
   7  -4  -2    3.10    3.00
   7  -4  -2   -2.00    2.20
   7  -4  -2   -2.80    3.90
  -7   4   2    7.40    1.90
  -7   4   2    2.90    2.10
   8  -5  -2   -6.00    5.50
   8  -5  -2    1.50    4.50
   8  -5  -2    0.60    2.90
   9  -6  -2   -0.10    7.10
   9  -6  -2   14.10    6.60
   9  -6  -2   -5.50    4.30
   9  -6  -2    2.40    8.60
   8 -12   2    1.30    8.30
   8 -12   2   10.40    8.60
   8 -12   2    2.90    6.90
   7 -11   2   14.30    6.30
   7 -11   2   18.70    7.40
   7 -11   2   19.90    6.50
   6 -10   2    4.70    4.00
   6 -10   2   -1.80    3.90
   6 -10   2   -2.30    4.50
   5  -9   2   80.89    8.80
   5  -9   2   76.39    9.30
   5  -9   2   82.89   10.00
   4  -8   2  157.78    9.10
   4  -8   2  153.48   10.40
   4  -8   2  152.08    8.80
   4  -8   2  160.78   11.50
   4  -8   2  167.58   12.40
  -3   7  -2   38.50    3.70
  -3   7  -2   25.20    3.10
   3  -7   2   36.70    4.20
   3  -7   2   41.40    4.70
   3  -7   2   33.10    3.80
   3  -7   2   28.20    4.80
   3  -7   2   24.00    4.20
  -2   6  -2   96.69    7.10
  -2   6  -2  102.19    7.50
  -2   6  -2   97.59    6.50
   2  -6   2  106.29    8.10
   2  -6   2  116.49    7.40
   2  -6   2  101.79    8.20
   2  -6   2  113.49    7.70
   2  -6   2  104.79    5.70
  -1   5  -2   24.10    3.60
  -1   5  -2   37.90    4.70
  -1   5  -2   23.70    3.20
  -1   5  -2   31.50    3.90
   1  -5   2   30.90    4.40
   1  -5   2   23.80    3.40
   1  -5   2   34.20    4.10
   1  -5   2   31.90    4.10
   0   4  -2  270.87   14.50
   0   4  -2  277.87   15.10
   0   4  -2  276.97   14.20
   0   4  -2  267.27   12.80
   0   4  -2  269.07   14.50
   0  -4   2  268.57   14.70
   0  -4   2  273.07   14.40
   0  -4   2  271.27   15.10
   0  -4   2  278.37   14.70
   1   3  -2  141.79    8.70
   1   3  -2  124.39    7.90
   1   3  -2  142.69    8.30
   1   3  -2  148.09    8.60
  -1  -3   2  137.69    8.30
  -1  -3   2  136.09    8.80
   2   2  -2 1098.39   51.59
   2   2  -2 1103.59   50.39
   2   2  -2 1147.19   51.59
  -2  -2   2 1143.99   50.59
  -2  -2   2 1100.69   52.09
  -2  -2   2 1103.29   51.49
   3   1  -2   13.20    2.20
   3   1  -2   14.30    3.20
  -3  -1   2   15.40    3.30
  -3  -1   2   11.40    2.30
  -3  -1   2   15.20    2.70
   4   0  -2  981.40   44.40
   4   0  -2  938.61   45.50
   4   0  -2  997.60   47.90
   4   0  -2  963.60   46.40
  -4   0   2  960.60   46.00
  -4   0   2  951.60   45.20
   5  -1  -2  337.17   18.60
   5  -1  -2  305.67   16.80
   5  -1  -2  320.77   20.50
   5  -1  -2  306.97   17.50
  -5   1   2  311.37   17.00
  -5   1   2  302.37   17.70
   6  -2  -2   22.20    4.70
   6  -2  -2   19.40    4.00
   6  -2  -2   19.60    4.10
   6  -2  -2   19.20    6.30
  -6   2   2   23.90    3.80
  -6   2   2   19.00    4.40
   7  -3  -2  110.49   14.10
   7  -3  -2  102.59    9.50
   7  -3  -2  104.39    8.60
   7  -3  -2   94.79    9.20
  -7   3   2  113.69    9.30
  -7   3   2  111.59    8.60
   8  -4  -2   11.00    3.50
   8  -4  -2   14.20    7.40
   8  -4  -2    5.20    4.70
   8  -4  -2    1.30    3.70
  -8   4   2   11.50    3.00
  -8   4   2    6.90    2.40
   9  -5  -2   13.50    8.10
   9  -5  -2    3.80    6.10
   9  -5  -2    6.00    4.20
   9  -5  -2    8.70    7.90
  10  -6  -2   18.10   10.30
  10  -6  -2    4.10    9.00
  10  -6  -2   14.00    6.40
   7 -12   2    9.50    6.40
   7 -12   2    2.80    7.00
   7 -12   2    5.80    5.80
   6 -11   2   13.30    5.20
   6 -11   2    3.10    4.50
   6 -11   2   12.10    6.10
   5 -10   2  101.39    9.00
   5 -10   2   97.49   11.80
   5 -10   2  106.89   10.20
  -4   9  -2   82.69    8.50
   4  -9   2   83.99    6.30
   4  -9   2   79.29    6.70
   4  -9   2   87.29    8.50
   4  -9   2   88.49    6.40
   4  -9   2   84.49    9.30
  -3   8  -2  100.99    8.40
  -3   8  -2   99.79    8.30
  -3   8  -2   99.79    6.60
   3  -8   2  100.79    5.90
   3  -8   2   96.99    7.20
   3  -8   2   93.49    8.90
   3  -8   2  110.09    7.50
   3  -8   2   86.29    7.90
  -2   7  -2  103.29    7.50
  -2   7  -2  122.39    8.60
  -2   7  -2  127.39    8.60
   2  -7   2  121.19    8.50
   2  -7   2  121.99    9.50
   2  -7   2  130.69    8.50
   2  -7   2  118.99    8.70
  -1   6  -2  214.58   12.80
  -1   6  -2  204.88   11.90
  -1   6  -2  174.58   11.50
  -1   6  -2  222.38   12.90
   1  -6   2  199.38   12.20
   1  -6   2  219.68   13.10
   1  -6   2  218.18   12.20
   1  -6   2  206.98   12.60
   0   5  -2   11.90    1.60
   0   5  -2   11.10    2.60
   0   5  -2    9.30    2.80
   0   5  -2    9.50    2.10
   0   5  -2    8.40    2.20
   0  -5   2   13.50    2.60
   0  -5   2   15.30    3.60
   1   4  -2    8.00    2.00
   1   4  -2    4.80    2.20
   1   4  -2    7.80    2.40
   1   4  -2    5.80    2.00
   1   4  -2    4.80    1.50
  -1  -4   2    5.30    2.50
  -1  -4   2    5.80    1.90
  -1  -4   2    5.30    2.10
   2   3  -2   35.80    5.10
   2   3  -2   47.00    5.00
   2   3  -2   74.89    7.80
   2   3  -2   48.60    5.00
   2   3  -2   49.50    4.50
  -2  -3   2   40.40    5.50
  -2  -3   2   49.00    4.50
  -2  -3   2   55.99    6.90
   3   2  -2   31.30    5.00
   3   2  -2   30.60    5.20
   3   2  -2   22.40    3.20
   3   2  -2   39.10    5.50
  -3  -2   2   25.90    4.60
  -3  -2   2   19.70    3.20
  -3  -2   2   18.40    3.40
   4   1  -2  314.77   19.70
   4   1  -2  338.07   19.10
   4   1  -2  325.37   20.40
   4   1  -2  357.56   18.00
  -4  -1   2  350.86   19.00
  -4  -1   2  358.06   19.90
   5   0  -2  174.68   14.00
   5   0  -2  161.58   10.50
   5   0  -2  160.08   12.10
   5   0  -2  157.28   11.30
  -5   0   2  169.98   11.90
  -5   0   2  161.68   11.00
   6  -1  -2   10.00    3.70
   6  -1  -2    0.00    2.80
   6  -1  -2   -1.10    3.60
   6  -1  -2    4.30    2.70
  -6   1   2    2.20    2.30
  -6   1   2    3.30    2.60
   7  -2  -2    8.40    4.40
   7  -2  -2    0.70    2.70
   7  -2  -2    4.90    3.40
   7  -2  -2    3.70    4.60
  -7   2   2    2.10    3.30
  -7   2   2    1.40    2.40
   8  -3  -2   26.70    5.90
   8  -3  -2   16.70    8.50
   8  -3  -2   26.70    5.30
   8  -3  -2   32.10    6.60
  -8   3   2   21.30    4.80
  -8   3   2   16.10    5.00
   9  -4  -2    4.70    4.80
   9  -4  -2    1.10    3.80
   9  -4  -2   -1.10    8.80
   9  -4  -2   -1.70    5.70
  10  -5  -2   -8.70    5.10
  10  -5  -2  -14.10    9.70
  10  -5  -2    7.00   11.20
  10  -5  -2  -13.40    7.50
  10  -5  -2    1.70    4.70
   7 -13   2    6.10    6.40
   7 -13   2    0.10    6.50
   7 -13   2   -5.10    8.10
   6 -12   2   -4.80    5.60
   6 -12   2   -0.90    4.30
   6 -12   2   -0.70    4.10
   5 -11   2    0.90    3.80
   5 -11   2   -0.80    2.80
  -4  10  -2    2.60    2.10
  -4  10  -2    0.20    3.10
   4 -10   2    2.20    3.70
   4 -10   2    3.80    2.90
   4 -10   2    1.90    2.20
   4 -10   2    1.90    2.30
  -3   9  -2   -1.10    2.30
  -3   9  -2   -0.70    1.90
   3  -9   2    3.60    2.40
   3  -9   2   -3.20    2.70
   3  -9   2    1.40    2.10
   3  -9   2    1.70    2.00
  -2   8  -2  316.97   17.90
  -2   8  -2  293.97   17.30
  -2   8  -2  326.87   18.70
   2  -8   2  286.17   17.30
   2  -8   2  334.37   17.90
   2  -8   2  329.27   19.30
  -1   7  -2  764.52   38.70
  -1   7  -2  842.32   40.20
  -1   7  -2  857.61   40.40
  -1   7  -2  788.22   38.90
   1  -7   2  820.12   40.20
   1  -7   2  801.62   40.20
   1  -7   2  852.01   39.80
   0   6  -2   -1.60    1.70
   0   6  -2   -0.90    1.20
   0   6  -2   -1.10    1.40
   0   6  -2   -1.10    1.20
   0   6  -2   -0.40    0.80
   0  -6   2    1.50    1.50
   0  -6   2    0.20    1.50
   0  -6   2    1.20    1.70
   0  -6   2    2.40    2.00
   1   5  -2   78.29    6.70
   1   5  -2   93.39    6.40
   1   5  -2   94.49    8.20
   1   5  -2   85.29    7.10
   1   5  -2   89.99    7.50
  -1  -5   2   87.09    7.90
  -1  -5   2   89.09    7.20
  -1  -5   2   90.89    7.60
   2   4  -2    0.40    1.80
   2   4  -2   -0.30    1.40
   2   4  -2    0.80    1.50
   2   4  -2    0.00    1.30
   2   4  -2    0.70    1.40
  -2  -4   2    1.70    1.70
  -2  -4   2   -0.40    2.00
   3   3  -2   -0.20    1.90
   3   3  -2    0.10    1.80
   3   3  -2   -0.70    1.40
   3   3  -2    0.30    2.00
  -3  -3   2    2.70    1.80
  -3  -3   2   -1.20    1.20
  -3  -3   2   -1.60    1.40
   4   2  -2   11.20    3.80
   4   2  -2   14.30    4.10
   4   2  -2    5.40    3.10
   4   2  -2    5.70    2.70
  -4  -2   2    7.60    3.40
  -4  -2   2    9.60    2.90
   5   1  -2  253.27   16.10
   5   1  -2  242.88   14.60
   5   1  -2  245.28   17.80
   5   1  -2  256.07   17.10
  -5  -1   2  248.88   15.60
   6   0  -2   13.30    4.00
   6   0  -2   10.00    4.30
   6   0  -2   16.50    3.90
   6   0  -2   10.60    5.40
  -6   0   2   16.90    5.10
  -6   0   2    8.50    3.10
   7  -1  -2   98.99    9.80
   7  -1  -2   78.19   10.30
   7  -1  -2   94.79    9.30
   7  -1  -2  116.79   16.20
  -7   1   2  105.69    9.10
  -7   1   2  109.99   10.10
   8  -2  -2   39.90    9.50
   8  -2  -2   47.10    7.20
   8  -2  -2   48.30    7.30
   8  -2  -2   55.49   10.70
  -8   2   2   70.89    7.90
  -8   2   2   66.59    8.30
   9  -3  -2    0.80    5.50
   9  -3  -2    6.10    4.90
   9  -3  -2   14.60    9.40
   9  -3  -2   -4.60    5.50
  -9   3   2    3.00    3.60
  10  -4  -2   11.30   11.20
  10  -4  -2    4.30    6.70
  10  -4  -2   -3.30    5.40
  10  -4  -2    0.60    8.20
   6 -13   2   -0.50    7.00
   6 -13   2    5.00    5.30
   5 -12   2   20.10    3.50
   5 -12   2   17.40    5.60
   5 -12   2   19.10    6.90
   4 -11   2   13.50    3.80
   4 -11   2   12.60    3.70
   4 -11   2    9.10    5.20
   4 -11   2   15.20    4.60
  -3  10  -2   92.49    7.80
  -3  10  -2   75.99    8.20
  -3  10  -2   68.99    7.40
   3 -10   2  102.09    8.60
   3 -10   2  103.79    8.70
   3 -10   2   90.29    7.90
   3 -10   2  102.39   10.30
  -2   9  -2  152.38   10.90
  -2   9  -2  166.18   10.80
  -2   9  -2  152.48   12.20
  -2   9  -2  161.38   11.70
   2  -9   2  157.98   11.30
   2  -9   2  158.88   11.60
   2  -9   2  157.28   12.60
   2  -9   2  149.59   10.90
  -1   8  -2  154.18   10.40
  -1   8  -2  160.18   11.70
  -1   8  -2  170.98   12.00
  -1   8  -2  143.29   10.40
   1  -8   2  166.78   11.50
   1  -8   2  143.89   11.50
   1  -8   2  144.59   10.40
   0   7  -2   11.00    3.00
   0   7  -2   15.40    2.30
   0   7  -2   17.50    3.50
   0   7  -2   12.90    4.00
   0   7  -2   20.80    4.20
   0  -7   2   12.20    3.50
   0  -7   2    7.50    2.90
   0  -7   2   17.90    4.30
   0  -7   2   14.90    3.20
   1   6  -2  110.49    7.60
   1   6  -2  113.29    8.60
   1   6  -2  108.99    9.00
   1   6  -2  103.69    8.20
  -1  -6   2  105.89    8.50
  -1  -6   2  108.79    9.40
  -1  -6   2  113.49    9.30
   2   5  -2   95.39   10.00
   2   5  -2   75.59    7.10
   2   5  -2   82.09    7.20
   2   5  -2   70.29    6.90
   2   5  -2   73.09    7.40
  -2  -5   2   93.29    7.50
  -2  -5   2   77.49    7.70
   3   4  -2   25.80    4.40
   3   4  -2   38.80    6.60
   3   4  -2   33.30    5.40
   3   4  -2   46.10    5.90
  -3  -4   2   38.60    5.20
  -3  -4   2   62.29   12.20
  -3  -4   2   39.40    6.10
   4   3  -2  100.09    8.10
   4   3  -2  104.79    9.90
   4   3  -2   88.59    8.90
   4   3  -2   89.19    9.70
  -4  -3   2  101.79    8.40
  -4  -3   2   93.69    8.80
  -4  -3   2   97.49    9.80
   5   2  -2   12.00    3.70
   5   2  -2    6.10    3.70
   5   2  -2   16.30    3.80
   5   2  -2   24.20    6.40
  -5  -2   2   15.90    3.70
  -5  -2   2   17.10    5.10
   6   1  -2   14.00    4.80
   6   1  -2    8.60    4.80
   6   1  -2    5.10    3.10
   6   1  -2   11.50    4.10
  -6  -1   2    3.70    3.30
  -6  -1   2    6.30    4.00
   7   0  -2   -6.30    5.00
   7   0  -2   -5.10    3.60
   7   0  -2   -2.30    3.20
   7   0  -2    4.30    4.60
  -7   0   2   -0.30    4.10
  -7   0   2    0.40    3.20
   8  -1  -2   42.00   10.10
   8  -1  -2   47.80    8.00
   8  -1  -2   40.10    7.50
   8  -1  -2   39.40    8.00
  -8   1   2   54.49    7.40
   9  -2  -2    6.10    9.10
   9  -2  -2    2.80    6.30
   9  -2  -2   19.00    7.40
   9  -2  -2   14.10    6.10
  -9   2   2    6.20    6.20
  -9   2   2    3.00    4.60
   6 -14   2   10.10    8.80
   5 -13   2    0.90    3.10
   5 -13   2   -6.00    4.20
   5 -13   2   -2.30    3.30
   5 -13   2    0.20    5.70
  -4  12  -2   16.00    5.10
  -4  12  -2   23.20    4.20
  -4  12  -2   15.90    5.00
   4 -12   2   12.50    5.40
   4 -12   2   16.90    4.50
   4 -12   2   12.50    4.00
   4 -12   2   18.60    5.00
  -3  11  -2    2.20    3.30
  -3  11  -2    5.20    3.10
  -3  11  -2    4.90    3.40
   3 -11   2    4.30    3.50
   3 -11   2    4.40    3.10
   3 -11   2   -0.60    3.00
   3 -11   2    5.10    4.30
  -2  10  -2   -0.40    2.70
  -2  10  -2   -2.80    2.60
  -2  10  -2    5.60    3.00
  -2  10  -2    1.20    3.90
   2 -10   2   11.40    4.00
   2 -10   2   -2.30    2.30
   2 -10   2    0.50    3.20
   2 -10   2    3.20    2.70
  -1   9  -2   37.70    6.20
  -1   9  -2   50.79    7.90
  -1   9  -2   19.70    4.10
  -1   9  -2   30.10    5.90
   1  -9   2   23.50    5.70
   1  -9   2   38.50    6.70
   1  -9   2   38.20    6.20
   1  -9   2   24.50    4.60
   0   8  -2   49.70    4.10
   0   8  -2   57.69    8.70
   0   8  -2   57.09    6.20
   0   8  -2   53.79    7.00
   0   8  -2   55.29    7.60
   0  -8   2   44.50    6.00
   0  -8   2   47.60    7.80
   0  -8   2   51.19    7.50
   0  -8   2   50.09    7.00
   1   7  -2    5.40    2.50
   1   7  -2   11.70    4.60
   1   7  -2    6.40    2.30
   1   7  -2    2.60    2.90
   1   7  -2    6.50    2.70
  -1  -7   2    8.60    3.20
  -1  -7   2    9.00    2.80
  -1  -7   2   12.10    4.40
   2   6  -2  231.28   14.70
   2   6  -2  236.28   14.90
   2   6  -2  251.77   15.90
   2   6  -2  216.98   14.50
  -2  -6   2  216.88   15.30
  -2  -6   2  240.38   15.00
   3   5  -2  483.95   26.50
   3   5  -2  453.35   26.60
   3   5  -2  432.96   27.50
   3   5  -2  482.25   25.60
   3   5  -2  503.05   26.30
  -3  -5   2  479.35   27.80
  -3  -5   2  499.25   26.00
  -3  -5   2  447.76   26.40
   4   4  -2    3.10    2.60
   4   4  -2   -1.10    2.50
   4   4  -2    2.30    2.80
   4   4  -2   -1.50    2.40
  -4  -4   2    3.50    3.10
  -4  -4   2    4.10    3.70
  -4  -4   2   -2.20    2.60
   5   3  -2    2.50    2.90
   5   3  -2    0.90    2.90
   5   3  -2    0.70    2.30
   5   3  -2    1.90    2.90
  -5  -3   2   -0.90    2.70
  -5  -3   2   -0.60    2.90
  -5  -3   2    1.70    2.80
   6   2  -2   34.80    7.30
   6   2  -2   43.60    8.00
   6   2  -2   42.10    6.40
   6   2  -2   37.50    7.70
  -6  -2   2   37.80    6.00
  -6  -2   2   39.70    8.20
   7   1  -2    2.90    4.40
   7   1  -2    1.20    5.20
   7   1  -2   -5.50    4.60
   7   1  -2   -0.10    4.30
  -7  -1   2    0.10    3.20
   8   0  -2   69.29   13.40
   8   0  -2  101.19   12.60
   8   0  -2   75.59   11.60
   8   0  -2   86.49   10.20
  -8   0   2   90.89   10.90
   9  -1  -2   11.00   10.00
   9  -1  -2   -3.20    6.50
   9  -1  -2    3.80    6.50
   9  -1  -2    6.10    8.00
  -9   1   2   -4.40    6.50
  -9   1   2    5.30    5.00
   5 -14   2   -0.30    3.60
   5 -14   2   -3.30    5.40
   5 -14   2    5.10    7.40
   5 -14   2    2.60    4.40
  -4  13  -2   14.20    3.80
  -4  13  -2   17.60    4.80
  -4  13  -2    8.80    5.10
   4 -13   2   10.00    4.70
   4 -13   2   15.70    6.80
   4 -13   2    7.00    4.80
  -3  12  -2   92.39   10.20
  -3  12  -2  102.89   11.90
   3 -12   2  119.69   12.90
   3 -12   2  108.79   10.90
   3 -12   2  117.89   10.60
   3 -12   2  100.29   10.30
  -2  11  -2    8.70    3.20
  -2  11  -2    5.70    3.60
  -2  11  -2    7.10    4.10
  -2  11  -2    3.50    4.60
   2 -11   2    5.20    3.80
   2 -11   2    2.60    3.70
   2 -11   2   15.70    5.80
   2 -11   2    6.10    3.50
  -1  10  -2   29.60    4.90
  -1  10  -2   41.20    7.10
  -1  10  -2   17.20    5.30
  -1  10  -2   37.20    6.00
   1 -10   2   30.20    6.70
   1 -10   2   30.40    5.50
   1 -10   2   34.00    6.60
   1 -10   2   50.79    7.60
   0   9  -2   26.30    6.50
   0   9  -2   18.80    4.20
   0   9  -2   13.00    3.50
   0   9  -2   27.30    5.70
   0  -9   2   10.80    4.40
   0  -9   2   35.60    6.60
   0  -9   2   31.30    6.20
   1   8  -2   12.20    3.50
   1   8  -2   12.10    3.90
   1   8  -2   11.30    3.00
   1   8  -2    8.80    3.20
   1   8  -2    6.70    3.90
  -1  -8   2   13.00    4.50
  -1  -8   2    9.30    4.80
  -1  -8   2    5.90    3.40
   2   7  -2  129.19   11.10
   2   7  -2  136.19   10.60
   2   7  -2  121.49   10.60
   2   7  -2  119.89    9.90
  -2  -7   2  111.79   10.70
  -2  -7   2  136.89   11.00
   3   6  -2  583.04   34.40
   3   6  -2  593.94   35.00
   3   6  -2  598.24   33.90
   3   6  -2  613.54   33.00
  -3  -6   2  609.74   34.90
  -3  -6   2  684.23   33.30
   4   5  -2    7.60    5.10
   4   5  -2    6.30    3.70
   4   5  -2    5.40    4.00
   4   5  -2    6.20    4.00
  -4  -5   2    7.00    3.90
  -4  -5   2    9.30    4.30
  -4  -5   2    6.30    3.60
   5   4  -2   37.30    7.90
   5   4  -2   30.70    5.80
   5   4  -2   33.30    6.90
   5   4  -2   31.80    6.70
  -5  -4   2   45.70    8.90
  -5  -4   2   29.80    6.20
  -5  -4   2   25.10    5.40
   6   3  -2   47.90    9.30
   6   3  -2   52.89    7.60
   6   3  -2   61.09    9.90
   6   3  -2   45.40    8.50
  -6  -3   2   36.90    6.10
   7   2  -2    9.30    6.50
   7   2  -2   22.30    6.10
   7   2  -2    9.20    4.90
   7   2  -2   14.00    6.70
  -7  -2   2   15.80    6.00
  -7  -2   2   15.40    6.10
   8   1  -2   36.40   10.00
   8   1  -2   42.20    9.00
   8   1  -2   39.90   11.40
   8   1  -2   41.40    7.70
  -8  -1   2   34.30    7.50
  -8  -1   2   31.00    8.40
   9   0  -2    4.90    7.60
   9   0  -2   -2.30    7.70
   9   0  -2   -8.70    9.30
   9   0  -2   -4.10    6.90
   5 -15   2    3.10   15.00
   5 -15   2    4.90    5.30
   5 -15   2    3.70    6.70
   5 -15   2    3.00    4.50
  -4  14  -2   -1.60    5.60
  -4  14  -2   -4.10    5.20
   4 -14   2   -0.70    4.10
   4 -14   2    2.30    4.90
   4 -14   2   -7.00    6.90
   4 -14   2   -1.00    5.50
  -3  13  -2   34.60    7.10
  -3  13  -2   21.60    5.70
   3 -13   2   21.80    6.50
   3 -13   2   25.30    6.20
   3 -13   2   27.80    6.50
   3 -13   2   10.20    6.00
  -2  12  -2    3.20    5.00
  -2  12  -2    7.40    4.80
  -2  12  -2    1.50    5.50
  -2  12  -2    0.10    3.80
   2 -12   2   -6.10    3.30
   2 -12   2    1.00    3.50
   2 -12   2    3.70    4.90
   2 -12   2    2.20    4.60
  -1  11  -2    0.70    3.20
  -1  11  -2    0.20    3.10
  -1  11  -2   -2.80    4.00
   1 -11   2   -3.80    3.70
   1 -11   2   -1.60    3.60
   1 -11   2   -1.90    3.20
   1 -11   2   -0.70    3.50
   0  10  -2   19.00    4.00
   0  10  -2   19.40    4.50
   0  10  -2   13.70    5.50
   0 -10   2   14.70    5.30
   0 -10   2   23.00    6.40
   0 -10   2   14.30    5.00
   1   9  -2    4.30    2.80
   1   9  -2   -3.20    3.50
   1   9  -2    1.00    2.60
   1   9  -2   -0.10    3.80
   1   9  -2   -1.70    3.40
  -1  -9   2    2.10    5.20
  -1  -9   2    1.10    3.30
  -1  -9   2    5.50    3.80
   2   8  -2   30.00    5.40
   2   8  -2   38.50    7.00
   2   8  -2   37.60    8.00
   2   8  -2   35.80    6.40
   2   8  -2   35.40    6.30
  -2  -8   2   33.70    6.20
  -2  -8   2   37.30    6.80
  -2  -8   2   18.30    5.00
   3   7  -2  122.19   11.40
   3   7  -2  120.79   13.20
   3   7  -2  130.99   11.50
   3   7  -2  115.09   12.20
   3   7  -2  133.39   11.70
  -3  -7   2  148.09   12.10
  -3  -7   2  115.79   11.70
  -3  -7   2  221.78   26.50
   4   6  -2    2.00    3.10
   4   6  -2   -0.70    3.40
   4   6  -2   -1.90    3.30
   4   6  -2    5.20    4.40
   4   6  -2    4.20    4.00
  -4  -6   2   -1.50    3.10
  -4  -6   2   -2.70    5.00
  -4  -6   2   -0.30    3.80
   5   5  -2    4.90    4.30
   5   5  -2    6.60    4.30
   5   5  -2    1.80    4.60
   5   5  -2    6.10    5.70
  -5  -5   2    5.20    4.20
  -5  -5   2   -1.40    4.60
  -5  -5   2    4.10    4.00
   6   4  -2  157.58   14.50
   6   4  -2  143.79   13.30
   6   4  -2  116.99   15.00
  -6  -4   2  143.19   13.50
   7   3  -2    7.50    6.40
   7   3  -2   17.40    7.20
   7   3  -2   32.00    8.10
   7   3  -2   16.90    6.10
  -7  -3   2   11.00    5.60
  -7  -3   2   18.90    6.20
   8   2  -2   10.10    6.60
   8   2  -2   -7.00    6.30
   8   2  -2   -3.50    7.00
   8   2  -2    1.70    7.10
  -8  -2   2   -5.20    5.40
   9   1  -2   -2.00   10.40
   9   1  -2    0.10   14.20
   9   1  -2   20.00    9.10
   9   1  -2   -1.90    8.70
  -9  -1   2   10.50    7.20
  -4  15  -2    4.70    7.10
  -4  15  -2    8.10    6.40
   4 -15   2    8.50    9.10
   4 -15   2   12.10    7.00
   4 -15   2    1.10    5.10
   4 -15   2   12.10    6.60
  -3  14  -2   12.30    5.60
  -3  14  -2   21.60    6.90
  -3  14  -2   24.60    6.60
   3 -14   2   13.10    7.80
   3 -14   2   22.10    6.10
   3 -14   2   29.80    6.70
   3 -14   2   22.80    7.40
  -2  13  -2   16.10    5.80
  -2  13  -2    4.10    7.30
  -2  13  -2   17.80    7.30
  -2  13  -2    5.40    4.40
   2 -13   2    9.20    5.50
   2 -13   2   17.60    6.50
   2 -13   2   12.30    5.10
   2 -13   2   14.10    5.40
  -1  12  -2   13.40    4.50
  -1  12  -2    5.70    4.30
  -1  12  -2    9.00    6.30
  -1  12  -2   19.40    8.30
   1 -12   2   15.90    5.80
   1 -12   2   17.20    6.30
   1 -12   2    9.30    6.30
   0  11  -2   -2.00    3.30
   0  11  -2   -3.70    4.10
   0 -11   2    1.50    3.90
   0 -11   2   -0.50    4.30
   0 -11   2   -6.30    3.90
   1  10  -2    0.00    3.40
   1  10  -2    0.30    4.20
   1  10  -2    2.50    3.20
   1  10  -2    3.90    3.70
  -1 -10   2    2.00    3.90
  -1 -10   2    5.40    4.30
  -1 -10   2    3.40    4.00
   2   9  -2   24.50    5.40
   2   9  -2   32.60    7.10
   2   9  -2   42.10    6.90
   2   9  -2   31.40    7.70
   2   9  -2   24.10    6.50
  -2  -9   2   25.50    5.60
  -2  -9   2   49.50   10.80
  -2  -9   2   36.40    7.00
   3   8  -2   15.50    5.90
   3   8  -2   35.00    6.30
   3   8  -2   25.60    7.00
   3   8  -2   28.20    6.30
   3   8  -2   15.70    4.80
  -3  -8   2   39.90    9.00
  -3  -8   2   15.80    6.10
  -3  -8   2   23.10    6.10
   4   7  -2   -3.80    3.90
   4   7  -2    3.40    3.00
   4   7  -2   11.00   10.70
   4   7  -2    2.20    3.60
   4   7  -2   -0.60    4.40
  -4  -7   2    6.50    4.50
  -4  -7   2    1.60    3.90
  -4  -7   2    4.70    4.60
   5   6  -2    2.10    4.70
   5   6  -2   -4.70   10.30
   5   6  -2  -12.90    5.10
   5   6  -2   -2.20    4.70
  -5  -6   2    0.10    4.20
  -5  -6   2   -3.10    4.20
  -5  -6   2    8.20    6.50
   6   5  -2   41.10    7.70
   6   5  -2   68.79    9.90
   6   5  -2   62.59   12.20
   6   5  -2   44.40    9.30
  -6  -5   2   47.30   13.90
  -6  -5   2   39.20    6.60
   7   4  -2    9.80    7.50
   7   4  -2   11.70    9.20
   7   4  -2    5.20    6.50
   7   4  -2    3.90    6.80
  -7  -4   2    0.40    4.50
  -7  -4   2   13.60    8.60
   8   3  -2    5.90    8.10
   8   3  -2   -4.80    7.20
   8   3  -2  -19.90    7.30
   8   3  -2   -8.20    6.90
  -8  -3   2    5.50    7.70
   9   2  -2    8.60   10.80
   9   2  -2   14.00   11.20
   9   2  -2   13.30   10.60
   9   2  -2   20.60   10.40
  -9  -2   2   23.60    8.90
  -3  15  -2   33.70    8.90
  -3  15  -2   31.80    7.80
   3 -15   2   23.90    7.30
   3 -15   2   30.20   10.20
   3 -15   2   24.50    9.20
  -2  14  -2   29.20    8.10
  -2  14  -2   14.10    6.30
  -2  14  -2   19.60    6.40
   2 -14   2   11.20    5.80
   2 -14   2   10.10    7.10
   2 -14   2   13.90    8.80
  -1  13  -2    3.90    6.80
  -1  13  -2    2.30    4.40
  -1  13  -2    2.10    5.60
  -1  13  -2   -4.20    4.50
   1 -13   2    1.90    4.80
   1 -13   2    7.10    6.50
   1 -13   2   -7.40    5.70
   0  12  -2   37.60    8.00
   0  12  -2   17.80    5.70
   0  12  -2   30.10    6.30
   0  12  -2   18.30    7.50
   0 -12   2   25.80    9.60
   0 -12   2   18.90    6.40
   0 -12   2   28.60    7.70
   1  11  -2   99.69   10.00
   1  11  -2   80.19    8.50
   1  11  -2   80.79   10.90
   1  11  -2   82.89   12.30
  -1 -11   2   55.79    8.30
  -1 -11   2   71.99   10.50
  -1 -11   2   59.09    9.10
   2  10  -2    4.90    5.10
   2  10  -2    3.10    5.00
   2  10  -2    4.80    4.40
   2  10  -2    0.20    4.20
   2  10  -2    2.00    4.00
  -2 -10   2   -4.10    4.20
  -2 -10   2    1.50    6.70
  -2 -10   2    3.10    3.50
   3   9  -2    3.80    4.40
   3   9  -2   -1.00    4.10
   3   9  -2   -1.40    7.50
   3   9  -2    3.30    5.60
   3   9  -2   15.50    6.50
  -3  -9   2   -2.40    6.10
  -3  -9   2    7.30    5.80
  -3  -9   2   -0.80    3.90
   4   8  -2    2.60    5.80
   4   8  -2    5.90    4.90
   4   8  -2    2.60    6.10
   4   8  -2    4.30    4.90
   4   8  -2    8.70    7.20
  -4  -8   2    0.60    4.70
  -4  -8   2   -3.80    7.00
   5   7  -2    8.20    6.90
   5   7  -2   -3.40    5.60
   5   7  -2   -1.50    5.20
   5   7  -2    8.10    6.00
   5   7  -2    5.20    6.10
  -5  -7   2    2.80    5.40
   6   6  -2   60.89   10.80
   6   6  -2   35.30    9.80
   6   6  -2   44.70    8.40
   6   6  -2   23.20    7.60
   6   6  -2   40.40    9.40
  -6  -6   2   49.60    9.10
  -6  -6   2   30.30   10.00
  -6  -6   2   49.30    8.80
   7   5  -2    2.30    8.60
   7   5  -2   15.60    7.90
   7   5  -2    9.70    9.40
   7   5  -2   12.10    9.70
  -7  -5   2    0.10    5.90
   8   4  -2    5.90    9.10
   8   4  -2   -0.50    8.60
   8   4  -2   -2.20    9.50
  -8  -4   2    6.30    7.80
  -2  15  -2   15.50    9.50
  -2  15  -2   -1.90    6.00
   2 -15   2    4.70   10.10
   2 -15   2    1.40    7.20
  -1  14  -2   -9.30    8.20
  -1  14  -2   -0.90    5.40
   1 -14   2  -14.40    6.70
   1 -14   2   -2.20    6.60
   0  13  -2   39.70    7.80
   0  13  -2   56.19   16.70
   0  13  -2   22.50    9.00
   0 -13   2   51.59   10.30
   0 -13   2   24.10    8.30
   0 -13   2   30.70    7.20
   1  12  -2   20.90    7.30
   1  12  -2   43.70    7.50
   1  12  -2   42.70    5.90
   1  12  -2   44.40    9.10
   1  12  -2   32.90    9.80
  -1 -12   2   25.00    7.60
  -1 -12   2   28.00    9.00
  -1 -12   2   28.70    9.20
   2  11  -2    6.00    6.10
   2  11  -2    2.30    6.60
   2  11  -2    6.90    5.20
   2  11  -2    9.30    6.80
   2  11  -2    3.50    4.80
  -2 -11   2    4.20    4.60
  -2 -11   2   14.40    9.70
  -2 -11   2   -2.40    5.50
   3  10  -2    2.70    6.80
   3  10  -2    7.30    5.70
   3  10  -2   11.30    7.10
  -3 -10   2    4.40    5.80
  -3 -10   2    3.60    4.90
  -3 -10   2   -3.20    8.30
   4   9  -2   55.79   10.20
   4   9  -2   39.60    8.90
   4   9  -2   56.69   10.70
   4   9  -2   76.19   16.00
  -4  -9   2   43.50    9.60
  -4  -9   2   43.10    8.60
   5   8  -2   -2.90   10.60
   5   8  -2   -9.40    6.50
   5   8  -2   16.00   15.10
   5   8  -2   -7.80    6.20
  -5  -8   2   -3.00    6.00
  -5  -8   2    6.70    6.20
  -5  -8   2    3.20    7.60
   6   7  -2   25.60   10.50
   6   7  -2   11.70    8.30
   6   7  -2   33.20   10.20
   6   7  -2   42.10   10.10
  -6  -7   2   17.20    5.90
  -6  -7   2   31.40    8.50
   7   6  -2   -9.10    9.40
   7   6  -2  -11.90    7.60
   7   6  -2    2.80    8.90
  -7  -6   2   -2.50    6.50
   8   5  -2   -5.00   11.10
   8   5  -2    9.30   10.80
   8   5  -2    4.40   11.10
  -8  -5   2   22.70   10.10
  -1  15  -2   14.20    9.40
  -1  15  -2    9.80    6.50
   1 -15   2    1.60    8.70
   1 -15   2  -12.10   13.20
   1 -15   2  -15.00    9.90
   0  14  -2   10.70    6.60
   0  14  -2   15.50   10.90
   0 -14   2   18.40   11.00
   0 -14   2    5.90    6.70
   0 -14   2   -2.10    7.60
   1  13  -2    8.80    9.50
  -1 -13   2    4.70    9.00
  -1 -13   2    6.20    6.90
  -1 -13   2    3.90    5.80
   2  12  -2  -17.30    5.70
  -2 -12   2   -2.30    6.10
  -2 -12   2    0.90    6.30
  -2 -12   2  -14.60    7.40
   3  11  -2    8.30    9.30
   3  11  -2    4.40    6.80
   3  11  -2    7.80   10.20
   3  11  -2   18.20    6.60
  -3 -11   2   13.80   10.00
  -3 -11   2    0.40    6.10
  -3 -11   2   15.80    7.90
   4  10  -2   16.00   14.30
   4  10  -2   17.40    7.40
   4  10  -2   38.30    9.60
   4  10  -2   27.10    9.00
   4  10  -2   18.50    7.10
  -4 -10   2   29.90    9.10
  -4 -10   2   21.40    6.20
  -4 -10   2   49.99   17.50
   5   9  -2   27.80   18.60
   5   9  -2   -6.30    8.50
   5   9  -2   -4.80    8.50
   5   9  -2   -6.30    7.10
   5   9  -2   -1.60    6.80
  -5  -9   2   -5.00    6.80
  -5  -9   2   12.70    7.70
   6   8  -2   -7.10    9.60
   6   8  -2   -3.40    8.40
   6   8  -2    1.20    8.90
   6   8  -2    5.30   10.70
  -6  -8   2    8.90    8.20
  -6  -8   2   -0.60    8.00
   7   7  -2   12.20   11.70
   7   7  -2   -0.40   10.20
   7   7  -2   13.80   16.10
  -7  -7   2   15.50    8.30
   0  15  -2   -3.60    7.70
   1  14  -2    5.90    7.50
  -1 -14   2    9.10   14.20
  -1 -14   2    9.90    9.60
  -1 -14   2   25.50   11.00
   2  13  -2   -6.60    7.80
   2  13  -2   -0.80    8.30
   2  13  -2   -2.40    7.20
  -2 -13   2    5.60    7.90
  -2 -13   2   22.90   14.30
  -2 -13   2    2.10    7.90
   3  12  -2   18.70   12.20
   3  12  -2   15.50    8.30
   3  12  -2    0.10    7.90
  -3 -12   2   -0.20   12.60
  -3 -12   2   17.10    9.30
  -3 -12   2    7.90    9.40
   4  11  -2    3.20    8.40
   4  11  -2   14.80   11.30
   4  11  -2    7.50    9.00
  -4 -11   2   -8.70    6.20
  -4 -11   2   29.50   10.20
   5  10  -2    2.90    8.70
   5  10  -2   -7.90    8.90
  -5 -10   2   -4.50    8.20
  -5 -10   2   -4.70    6.50
   6   9  -2   11.10   10.30
   6   9  -2    1.70   12.20
  -6  -9   2   -1.00    9.00
  -6  -9   2   -8.10    9.20
  -4 -11  -3   -9.30   11.80
  -4 -11  -3   15.80   11.20
  -4 -11  -3   12.10   11.00
   4  11   3   -8.80    8.60
   4  11   3  -30.00   10.10
   4  11   3    5.70   12.70
  -3 -12  -3  -14.90   10.70
  -3 -12  -3  -10.40    8.70
  -3 -12  -3   -6.00   10.40
   3  12   3   17.30    8.60
   3  12   3   -3.90   11.70
   3  12   3   15.00   12.20
  -2 -13  -3   -7.60   10.40
  -2 -13  -3    2.40    9.80
  -2 -13  -3   -0.90    8.60
   2  13   3   -1.30   11.30
   2  13   3   -3.30    7.20
   2  13   3    6.30   11.90
  -6  -8  -3   27.20   11.20
   6   8   3   10.50   13.10
   6   8   3   14.00   12.50
  -5  -9  -3    6.20    8.50
   5   9   3    0.50   10.80
   5   9   3    2.50   10.70
   5   9   3   19.00    9.30
  -4 -10  -3   -5.00    8.10
  -4 -10  -3   14.90    9.40
  -4 -10  -3   20.60   10.90
   4  10   3   17.70   10.50
   4  10   3    2.70    9.70
  -3 -11  -3   10.00    9.30
  -3 -11  -3   -4.80    8.00
  -3 -11  -3    0.30    9.40
  -3 -11  -3   -2.20    6.10
   3  11   3    3.40    9.50
   3  11   3   -0.70   11.90
  -2 -12  -3   14.30    7.50
  -2 -12  -3    8.10    9.40
  -2 -12  -3   21.50   10.90
  -2 -12  -3   20.30    9.20
   2  12   3  -10.50    9.40
   2  12   3    7.70    8.50
   2  12   3    7.40    6.00
  -1 -13  -3   -4.80    7.40
  -1 -13  -3    0.20   12.90
  -1 -13  -3   -3.40    8.60
  -1 -13  -3   -6.10    7.40
   1  13   3   -4.20    5.20
   0 -14  -3    0.20    6.40
   0 -14  -3   13.40   10.40
   0 -14  -3    6.40   11.10
   0 -14  -3    4.10    7.80
   0  14   3    4.90    9.90
   0  14   3    2.50    4.70
  -7  -6  -3    7.40    7.90
   7   6   3   17.30   18.00
   7   6   3    8.90   12.00
  -6  -7  -3    1.60    7.50
   6   7   3  -15.10    9.70
   6   7   3    7.70   11.70
   6   7   3   10.30    9.80
  -5  -8  -3   -3.60    9.60
  -5  -8  -3   -6.30    6.00
   5   8   3    3.30    6.80
   5   8   3    8.50    8.70
   5   8   3    7.40    8.60
  -4  -9  -3   68.29   14.80
  -4  -9  -3   33.30    8.90
  -4  -9  -3   20.90   10.00
  -4  -9  -3   27.80   10.00
   4   9   3   25.00    9.70
   4   9   3    4.30    7.40
   4   9   3    4.00    7.80
  -3 -10  -3   12.20    6.20
  -3 -10  -3  -12.60    7.50
  -3 -10  -3    0.30   14.80
  -3 -10  -3   -0.30    7.00
   3  10   3    2.60    7.10
   3  10   3    2.30    5.40
   3  10   3   -3.00   10.20
   3  10   3    1.30    7.30
  -2 -11  -3   -2.60    7.20
  -2 -11  -3    2.70    5.90
  -2 -11  -3   -1.10    6.80
  -2 -11  -3   -8.10    8.60
   2  11   3    6.70    4.90
   2  11   3   12.50    8.00
  -1 -12  -3   24.60    8.50
  -1 -12  -3   27.60    8.60
  -1 -12  -3   14.90   11.40
  -1 -12  -3   26.10    9.20
   1  12   3   21.70    6.80
   1  12   3   22.60   10.10
   0 -13  -3   -9.50    8.70
   0 -13  -3   -8.70    7.20
   0 -13  -3   -2.80    5.80
   0 -13  -3   -4.90    5.90
   0  13   3    9.50    8.70
   0  13   3   -3.80    3.90
   1 -14  -3   19.10    5.10
   1 -14  -3   14.70    7.60
   1 -14  -3   13.00   10.80
   1 -14  -3   22.00    9.90
  -1  14   3   19.70    4.10
  -1  14   3    5.80    9.10
   2 -15  -3   11.50   12.60
   2 -15  -3   11.30   10.30
  -2  15   3    3.40    9.70
  -7  -5  -3   -4.20    7.80
   7   5   3   -2.60   10.00
   7   5   3   10.60   11.50
   7   5   3   -8.50   11.20
  -6  -6  -3   -7.90    5.80
  -6  -6  -3    5.00   12.90
   6   6   3    0.30    8.40
   6   6   3   -5.70    8.00
   6   6   3   -3.20    8.20
  -5  -7  -3    7.10    9.90
  -5  -7  -3   -7.00    8.80
  -5  -7  -3    0.30    7.00
   5   7   3    6.70    7.20
   5   7   3   -3.30    7.00
   5   7   3    4.50    6.90
  -4  -8  -3    5.90   10.50
  -4  -8  -3   22.50    8.30
  -4  -8  -3   14.10    8.80
  -4  -8  -3    2.40    6.30
   4   8   3    7.00    6.80
   4   8   3   33.30   13.20
   4   8   3   16.20    9.80
  -3  -9  -3   10.90    7.20
  -3  -9  -3   -5.70    7.50
  -3  -9  -3   -6.80    5.30
  -3  -9  -3   -0.40    4.20
   3   9   3   -4.80    6.40
   3   9   3    0.70    7.70
   3   9   3    0.50    5.50
   3   9   3   -2.30    6.90
   3   9   3    1.50    4.40
  -2 -10  -3    0.90    5.50
  -2 -10  -3    8.10    5.30
  -2 -10  -3    1.60    7.70
  -2 -10  -3   -3.40    5.50
   2  10   3   -4.80    6.10
   2  10   3   11.30    6.90
   2  10   3    2.60    3.90
   2  10   3    3.50    6.20
   2  10   3    6.30    6.30
  -1 -11  -3   34.90    7.30
  -1 -11  -3   60.59   11.00
  -1 -11  -3   53.29   11.40
  -1 -11  -3   63.59    9.40
   1  11   3   60.69   10.80
   1  11   3   55.79   11.10
   1  11   3   58.79    7.50
   1  11   3   70.99   13.50
   1  11   3   64.79   10.80
   0 -12  -3    8.40    6.00
   0 -12  -3    4.00    5.90
   0 -12  -3    4.50    4.90
   0 -12  -3    6.00    7.50
   0  12   3    5.00    7.30
   0  12   3    2.60    6.50
   0  12   3    0.60    3.40
   0  12   3    5.30    5.70
   1 -13  -3    9.60    4.70
   1 -13  -3   14.90    8.90
   1 -13  -3    4.10    6.60
   1 -13  -3   14.90    6.80
  -1  13   3   19.00    7.80
  -1  13   3   10.90    3.30
  -1  13   3   12.00   10.70
  -1  13   3    8.10    6.40
   2 -14  -3   -5.90    5.90
   2 -14  -3   -3.60    7.30
   2 -14  -3    3.40    8.30
  -2  14   3    1.50    7.30
   3 -15  -3   -2.30    6.10
   3 -15  -3    4.30    9.40
   3 -15  -3   14.30    9.50
  -3  15   3    0.50    7.60
  -8  -3  -3    2.00    7.70
   8   3   3   -3.50    9.90
   8   3   3   11.50   11.70
   8   3   3  -10.00    7.90
  -7  -4  -3   17.70    7.20
   7   4   3    7.30    7.40
   7   4   3   10.50    9.30
   7   4   3    6.10    9.30
   7   4   3   -1.80    8.60
  -6  -5  -3   17.20   10.40
  -6  -5  -3    4.10    5.80
  -6  -5  -3    1.10    9.00
   6   5   3   10.50    7.50
   6   5   3   10.00    8.50
   6   5   3   10.60    7.90
   6   5   3   12.80    9.30
  -5  -6  -3    1.70    5.50
  -5  -6  -3    5.40    7.60
  -5  -6  -3    1.20    7.50
   5   6   3    9.50    6.70
   5   6   3    1.10    6.00
   5   6   3    0.30    5.30
  -4  -7  -3   53.29   10.00
  -4  -7  -3   50.59    8.80
  -4  -7  -3   69.59   11.20
  -4  -7  -3   87.59   15.60
   4   7   3   60.29   10.60
   4   7   3   63.99   12.00
   4   7   3   99.59   12.20
   4   7   3   58.99   10.10
  -3  -8  -3   -0.80    4.90
  -3  -8  -3   -6.70    4.50
  -3  -8  -3   17.40    7.70
   3   8   3   -1.60    5.10
   3   8   3   -0.90    5.60
   3   8   3    2.50    5.60
   3   8   3   -2.10    4.10
  -2  -9  -3    9.50    6.20
  -2  -9  -3    7.10    5.10
  -2  -9  -3    1.50    6.40
  -2  -9  -3    0.20    5.00
   2   9   3    3.70    5.90
   2   9   3    7.80    5.90
   2   9   3    0.40    5.10
   2   9   3    1.30    3.50
  -1 -10  -3   30.30    7.30
  -1 -10  -3   18.90    5.50
  -1 -10  -3   31.90    8.50
  -1 -10  -3   35.40    9.10
   1  10   3   38.70    8.50
   1  10   3   31.90    8.00
   1  10   3   29.10    5.10
   0 -11  -3   -1.30    4.30
   0 -11  -3    1.50    5.10
   0 -11  -3    0.00    4.10
   0  11   3  -12.00    4.30
   0  11   3   -2.10    4.20
   0  11   3    1.10    2.60
   0  11   3    1.90    5.80
   1 -12  -3   -2.20    4.10
   1 -12  -3   -3.30    5.70
   1 -12  -3   -0.30    4.00
   1 -12  -3    1.90    5.20
  -1  12   3    2.30    5.40
  -1  12   3   -7.20    5.60
  -1  12   3   -0.90    2.40
  -1  12   3   -1.90    6.00
   2 -13  -3   69.39    6.70
   2 -13  -3   56.29   10.30
   2 -13  -3   56.49    9.20
   2 -13  -3   63.89   10.70
  -2  13   3   66.39   11.70
  -2  13   3   67.09    9.70
  -2  13   3  113.59   14.00
   3 -14  -3    9.50    5.60
   3 -14  -3   21.20    8.30
   3 -14  -3   19.90    8.00
  -3  14   3   26.60    6.80
  -3  14   3   26.70    7.80
   4 -15  -3   -6.60    5.20
   4 -15  -3   -4.70    8.00
   4 -15  -3    7.20    8.80
  -4  15   3    5.70    5.60
  -4  15   3    2.50    5.90
  -8  -2  -3   10.70    7.30
   8   2   3    4.80   10.50
   8   2   3   11.90    8.30
   8   2   3   -0.90   10.30
  -7  -3  -3   18.30    6.50
   7   3   3   10.00    7.80
   7   3   3    5.70    8.00
   7   3   3   35.40    8.80
   7   3   3   14.70    7.60
  -6  -4  -3   26.00    9.30
  -6  -4  -3   21.60    7.80
  -6  -4  -3   16.60    5.60
   6   4   3   16.60    7.30
   6   4   3    0.90    5.40
   6   4   3    9.50    7.20
   6   4   3   12.30    7.30
  -5  -5  -3   13.40    9.10
  -5  -5  -3    5.00    6.70
  -5  -5  -3    5.60    6.90
   5   5   3   10.20    6.10
   5   5   3    2.70    6.00
   5   5   3   -0.40    7.00
   5   5   3    3.60    5.50
  -4  -6  -3   10.10    5.30
  -4  -6  -3   14.80    5.10
  -4  -6  -3    8.50    5.10
  -4  -6  -3   28.60    8.90
   4   6   3   14.20    6.30
   4   6   3    7.20    6.00
   4   6   3   26.10    9.60
   4   6   3   14.80    5.30
  -3  -7  -3   21.80    5.50
  -3  -7  -3   12.40    5.40
  -3  -7  -3   19.10    7.20
  -3  -7  -3   18.50    6.10
   3   7   3   18.80    6.20
   3   7   3   25.60    7.40
   3   7   3   18.90    5.90
   3   7   3   25.50    7.40
  -2  -8  -3   54.69    8.70
  -2  -8  -3   63.69    9.90
  -2  -8  -3   66.19    9.50
   2   8   3   63.89    8.00
   2   8   3   64.39    9.90
   2   8   3   42.50    8.00
   2   8   3   78.19   11.60
  -1  -9  -3   74.89   12.50
  -1  -9  -3  126.19   11.40
  -1  -9  -3  100.99   11.00
  -1  -9  -3   89.29   12.00
   1   9   3  119.89   13.30
   1   9   3   82.19   11.80
   1   9   3  106.19    8.60
   1   9   3  117.59   16.60
   0 -10  -3   26.70    7.90
   0 -10  -3   27.40    6.70
   0 -10  -3   21.40    5.30
   0 -10  -3   17.80    5.60
   0  10   3   14.50    5.60
   0  10   3   14.80    5.20
   0  10   3   23.40    3.90
   0  10   3   18.00    6.00
   1 -11  -3    7.70    5.40
   1 -11  -3   16.20    4.60
   1 -11  -3    7.40    6.10
   1 -11  -3   19.10    4.70
  -1  11   3    8.20    2.60
  -1  11   3    9.10    5.60
   2 -12  -3    7.90    3.80
   2 -12  -3    7.80    5.70
   2 -12  -3   11.70    5.00
   2 -12  -3   11.50    5.00
  -2  12   3   -4.10    5.00
  -2  12   3    5.60    5.20
  -2  12   3    8.10    2.20
   3 -13  -3   -7.70    6.00
   3 -13  -3    4.60    4.10
   3 -13  -3  -13.80    5.10
  -3  13   3   -3.60    4.80
  -3  13   3   -4.40    6.40
  -3  13   3    3.60    4.50
   4 -14  -3    8.90    7.20
   4 -14  -3   -8.80    6.30
   4 -14  -3    9.20    4.40
  -4  14   3    6.70    5.30
  -4  14   3    3.20    9.10
  -4  14   3   13.70    5.30
   5 -15  -3    2.50    8.70
  -9   0  -3   -1.00    7.40
   9   0   3   -7.40    9.40
   9   0   3  -26.00   11.50
   9   0   3    5.10    9.10
   9   0   3  -17.60    9.80
  -8  -1  -3   -0.50    5.90
   8   1   3   -3.30    6.70
   8   1   3    8.00    8.30
   8   1   3   10.20    8.60
   8   1   3    1.90    7.00
  -7  -2  -3    3.60    7.50
  -7  -2  -3    4.90    5.10
  -7  -2  -3    4.30    8.10
   7   2   3   14.60    7.40
   7   2   3  -14.70    6.30
   7   2   3    6.80    6.90
   7   2   3    8.00    7.20
  -6  -3  -3    3.50    6.30
  -6  -3  -3   -4.70    3.70
   6   3   3   10.90    6.00
   6   3   3   16.40    6.50
   6   3   3    5.50    5.50
   6   3   3   -3.50    5.70
  -5  -4  -3    5.10    6.20
  -5  -4  -3   11.80    5.20
   5   4   3    8.00    6.20
   5   4   3   11.50    6.00
   5   4   3    2.60    5.00
  -4  -5  -3   -2.30    4.50
  -4  -5  -3   -2.30    4.60
  -4  -5  -3   -0.90    3.20
   4   5   3   -2.70    4.00
   4   5   3    6.20    5.30
   4   5   3    2.50    3.80
   4   5   3    2.60    4.20
  -3  -6  -3  283.57   18.80
  -3  -6  -3  259.07   18.90
  -3  -6  -3  251.47   20.20
  -3  -6  -3  261.77   18.70
   3   6   3  301.97   21.00
   3   6   3  232.08   19.30
   3   6   3  247.88   18.50
   3   6   3  274.87   18.50
  -2  -7  -3   23.20    5.50
  -2  -7  -3   29.40    6.40
  -2  -7  -3   12.70    4.80
  -2  -7  -3   16.10    6.00
   2   7   3   30.30    7.00
   2   7   3   26.00    5.90
   2   7   3   15.50    5.20
   2   7   3   20.30    6.40
  -1  -8  -3   -1.50    3.30
  -1  -8  -3    2.90    3.50
  -1  -8  -3    0.90    3.80
  -1  -8  -3    6.70    3.60
   1   8   3    6.70    4.60
   1   8   3    4.60    3.50
   1   8   3   -2.60    3.50
   1   8   3    1.10    3.60
   1   8   3    3.60    2.60
   0  -9  -3    2.40    4.50
   0  -9  -3    9.20    3.80
   0  -9  -3    9.70    4.00
   0  -9  -3    3.30    2.70
   0   9   3    6.80    4.00
   0   9   3   11.90    5.10
   0   9   3    4.90    2.20
   0   9   3    1.10    4.20
   1 -10  -3    5.90    4.60
   1 -10  -3   -0.20    3.10
   1 -10  -3   -0.80    4.10
   1 -10  -3    0.50    3.20
  -1  10   3    7.40    4.50
  -1  10   3    2.90    1.80
  -1  10   3    2.80    4.20
  -1  10   3    6.80    4.40
   2 -11  -3  108.29   10.20
   2 -11  -3  118.19   12.40
   2 -11  -3  100.29    9.00
   2 -11  -3  109.99   11.90
  -2  11   3  100.49   12.30
  -2  11   3  100.69   10.90
  -2  11   3  109.39    6.50
  -2  11   3  102.29   10.20
   3 -12  -3   32.60    5.00
   3 -12  -3   14.90    5.90
   3 -12  -3   11.30    6.10
  -3  12   3   22.10    5.20
  -3  12   3   35.10    6.50
   4 -13  -3    8.50    3.90
   4 -13  -3    3.70    3.90
   4 -13  -3    9.70    6.00
   4 -13  -3   10.00    6.00
   4 -13  -3   12.20    3.50
  -4  13   3    4.90    3.80
  -4  13   3    4.80    3.70
   5 -14  -3    8.60    7.50
   5 -14  -3   11.10    4.00
   5 -14  -3   14.50    5.50
   9  -1   3    7.80    8.20
   9  -1   3   -3.70   12.00
   9  -1   3   -8.40    8.80
   9  -1   3   -3.70    8.20
  -8   0  -3   10.60    5.90
  -8   0  -3   12.20    9.80
   8   0   3    1.00    8.00
   8   0   3    8.00    9.10
   8   0   3   -1.90    8.20
   8   0   3   -3.70    7.10
  -7  -1  -3    6.20    7.10
  -7  -1  -3    6.50    8.50
  -7  -1  -3   11.90    5.30
   7   1   3   14.20    7.40
   7   1   3    5.60    6.00
   7   1   3    8.00    5.00
   7   1   3   18.50    7.10
  -6  -2  -3   81.59   10.50
  -6  -2  -3   58.29   12.30
   6   2   3   74.09   11.90
   6   2   3   61.29    9.20
   6   2   3   52.89    8.70
   6   2   3   47.50    9.40
  -5  -3  -3   24.10    5.10
  -5  -3  -3   15.80    6.80
   5   3   3   15.50    5.40
   5   3   3   10.40    4.60
   5   3   3   19.00    5.30
   5   3   3   28.50    6.90
  -4  -4  -3   37.80    6.50
  -4  -4  -3   45.00    8.00
   4   4   3   61.79   13.90
   4   4   3   44.70    8.40
   4   4   3   34.50    7.30
   4   4   3   37.80    6.60
  -3  -5  -3  142.59   13.50
  -3  -5  -3  150.68   12.90
  -3  -5  -3  153.88   12.50
   3   5   3  140.09   13.60
   3   5   3  151.28   14.00
   3   5   3  166.88   12.70
  -2  -6  -3    4.50    4.20
  -2  -6  -3    4.40    3.20
  -2  -6  -3    1.60    5.60
  -2  -6  -3    4.60    3.30
   2   6   3    3.00    3.10
   2   6   3   -1.80    6.50
   2   6   3    3.20    4.60
   2   6   3    3.00    3.40
  -1  -7  -3   13.20    3.00
  -1  -7  -3   19.10    5.20
  -1  -7  -3   43.50    8.30
  -1  -7  -3   20.00    5.20
   1   7   3   18.00    4.60
   1   7   3   25.60    4.10
   1   7   3   18.10    5.40
   1   7   3    7.00    4.00
   1   7   3   30.60    6.10
   0  -8  -3    9.60    3.50
   0  -8  -3    5.30    3.60
   0  -8  -3   12.20    4.10
   0  -8  -3    8.50    4.00
   0   8   3   16.50    4.70
   0   8   3    5.70    3.40
   0   8   3    4.80    2.80
   0   8   3    6.00    2.20
   0   8   3   10.70    4.70
   1  -9  -3    4.10    3.60
   1  -9  -3   12.20    3.60
   1  -9  -3    6.30    3.30
   1  -9  -3    7.50    3.60
  -1   9   3    8.00    3.90
  -1   9   3    6.60    3.80
  -1   9   3   10.30    2.10
  -1   9   3    4.80    3.40
   2 -10  -3  183.18   13.10
   2 -10  -3  162.18   12.40
   2 -10  -3  187.68   14.50
   2 -10  -3  186.48   14.80
  -2  10   3  199.68   10.50
  -2  10   3  188.08   14.40
  -2  10   3  169.98   12.80
  -2  10   3  204.48   14.20
   3 -11  -3   46.50    7.80
   3 -11  -3   55.89    7.10
   3 -11  -3   67.39    7.40
   3 -11  -3   57.89    8.30
  -3  11   3   60.99    7.20
  -3  11   3   44.00    7.90
  -3  11   3   45.00    6.70
   4 -12  -3   16.20    4.00
   4 -12  -3   24.10   10.90
   4 -12  -3   22.00    5.50
   4 -12  -3    8.00    4.70
   4 -12  -3   26.60    4.80
  -4  12   3   22.00    4.10
  -4  12   3   29.60    4.60
   5 -13  -3    3.70    4.30
   5 -13  -3    4.80    6.20
   5 -13  -3    3.20    5.50
   5 -13  -3    2.60    3.90
   5 -13  -3    3.90    3.00
   6 -14  -3   10.20    5.40
   6 -14  -3   -5.20    7.60
   6 -14  -3    2.20    7.30
  -9   2  -3    2.50    6.00
   9  -2   3    7.60    8.30
   9  -2   3   -0.40   10.20
   9  -2   3   15.50   11.30
   9  -2   3   13.60    7.70
  -8   1  -3    4.20    7.20
  -8   1  -3   -2.00    4.30
   8  -1   3    2.90    7.30
   8  -1   3   -1.50    5.50
   8  -1   3   -2.40    7.30
   8  -1   3    2.60    6.20
   8  -1   3    2.90    6.30
  -7   0  -3   26.80    8.90
  -7   0  -3   34.90    6.60
  -7   0  -3   29.10    7.40
   7   0   3   30.20    7.00
   7   0   3   40.60    8.50
   7   0   3   21.60    6.90
   7   0   3   18.00    7.50
  -6  -1  -3   19.60    6.50
  -6  -1  -3    8.50    3.80
   6   1   3   13.30    5.10
   6   1   3   11.90    4.80
   6   1   3   12.50    5.70
   6   1   3   23.40    8.10
  -5  -2  -3   12.40    5.80
  -5  -2  -3   13.10    3.60
  -5  -2  -3    5.80    4.40
   5   2   3    5.80    4.10
   5   2   3    8.20    4.80
   5   2   3    5.30    4.00
   5   2   3    0.70    4.00
  -4  -3  -3   66.09   10.30
  -4  -3  -3   52.69    7.20
  -4  -3  -3   68.29    9.40
   4   3   3   51.89    7.30
   4   3   3   49.20    7.40
   4   3   3   89.99   11.80
   4   3   3   62.69   10.00
  -3  -4  -3  301.87   18.70
  -3  -4  -3  306.57   19.50
  -3  -4  -3  303.07   20.30
  -3  -4  -3  291.17   19.30
   3   4   3  312.47   21.00
   3   4   3  286.97   20.10
   3   4   3  291.57   20.00
  -2  -5  -3    4.70    2.80
  -2  -5  -3    6.20    3.30
  -2  -5  -3    1.00    3.00
  -2  -5  -3    1.40    2.00
   2   5   3    3.30    2.70
   2   5   3    3.20    2.70
   2   5   3    3.60    3.00
   2   5   3    4.10    3.20
  -1  -6  -3  320.77   19.10
  -1  -6  -3  366.66   21.50
  -1  -6  -3  322.37   19.60
  -1  -6  -3  322.17   19.40
   1   6   3  300.87   19.80
   1   6   3  319.67   19.00
   0  -7  -3   39.10    7.40
   0  -7  -3   19.70    4.30
   0  -7  -3   34.60    5.90
   0  -7  -3   34.00    5.60
   0   7   3   30.50    5.70
   0   7   3   41.60    7.10
   0   7   3   36.80    6.00
   0   7   3   30.70    3.60
   0   7   3   28.30    5.20
   1  -8  -3   90.29    8.30
   1  -8  -3   79.79    7.90
   1  -8  -3  100.99    9.10
  -1   8   3   97.19    9.70
  -1   8   3   84.59    5.50
  -1   8   3   98.29   10.10
  -1   8   3   90.89    8.90
   2  -9  -3   23.60    4.40
   2  -9  -3   41.00    7.00
   2  -9  -3   32.50    5.40
   2  -9  -3   30.10    5.70
  -2   9   3   31.70    5.70
  -2   9   3   31.90    5.50
  -2   9   3   29.10    2.90
  -2   9   3   39.20    6.70
   3 -10  -3  137.19   11.80
   3 -10  -3  153.78   13.10
   3 -10  -3  153.18   10.70
   3 -10  -3  175.78   12.40
  -3  10   3  158.78   11.20
  -3  10   3  171.78   11.10
  -3  10   3  173.58   13.30
   4 -11  -3   46.70    7.50
   4 -11  -3   41.50    6.60
   4 -11  -3   48.70    4.50
   4 -11  -3   51.29    8.20
   4 -11  -3   54.79    6.30
  -4  11   3   62.49    8.60
  -4  11   3   40.10    4.80
  -4  11   3   43.20    6.40
   5 -12  -3   -2.00    5.00
   5 -12  -3    4.10    3.10
   5 -12  -3   -1.70    3.80
   5 -12  -3   14.20    6.30
   5 -12  -3   -0.20    2.50
   6 -13  -3   29.60    5.00
   6 -13  -3   30.20    8.60
   6 -13  -3   27.60    6.40
   6 -13  -3   29.60    9.00
  -9   3  -3   21.30    6.00
  -9   3  -3   17.90    8.60
   9  -3   3   38.60    8.70
   9  -3   3   28.30   12.90
   9  -3   3   25.00   11.10
   9  -3   3    5.30   10.50
   9  -3   3   20.30    8.00
  -8   2  -3   13.30    8.50
  -8   2  -3   10.10    4.80
   8  -2   3   14.30    9.50
   8  -2   3   21.10    8.50
   8  -2   3   18.80    6.40
   8  -2   3   15.70    6.40
   8  -2   3   14.20    7.80
  -7   1  -3    8.90    4.20
  -7   1  -3    8.90    5.50
   7  -1   3   -2.50    4.80
   7  -1   3    5.90    6.50
   7  -1   3    6.30    5.90
   7  -1   3    0.30    4.20
  -6   0  -3    1.20    3.20
  -6   0  -3   -4.90    3.90
   6   0   3    1.10    4.70
   6   0   3   -1.60    3.30
   6   0   3   -0.50    3.50
   6   0   3    1.40    4.00
  -5  -1  -3  107.89   13.30
  -5  -1  -3  117.99   11.00
  -5  -1  -3   97.69    8.90
   5   1   3   92.39    9.60
   5   1   3   98.19   10.50
   5   1   3  112.99   13.80
   5   1   3  104.39   10.90
  -4  -2  -3   61.39    9.10
  -4  -2  -3   42.20    6.40
   4   2   3   49.50    7.50
   4   2   3   56.39    7.70
   4   2   3   60.29    9.00
   4   2   3   36.80    6.80
  -3  -3  -3  352.96   20.50
  -3  -3  -3  344.67   21.50
  -3  -3  -3  361.46   22.20
   3   3   3  367.76   22.70
   3   3   3  359.36   20.70
   3   3   3  358.26   21.00
  -2  -4  -3   13.00    4.00
  -2  -4  -3   19.30    7.70
  -2  -4  -3    8.90    2.70
  -2  -4  -3    8.30    3.10
   2   4   3    7.30    2.70
   2   4   3   20.80    6.70
   2   4   3   14.90    3.40
   2   4   3   14.40    4.10
  -1  -5  -3   95.49    8.50
  -1  -5  -3  111.39    9.20
  -1  -5  -3  113.19    9.30
  -1  -5  -3  123.69   10.40
   1   5   3  102.99    9.80
   1   5   3  107.19    8.80
   1   5   3  111.29    9.10
   1   5   3  115.89   10.00
   0  -6  -3 1229.08   57.49
   0  -6  -3 1231.78   57.59
   0  -6  -3 1190.68   57.69
   0  -6  -3 1256.97   59.29
   0   6   3 1192.88   57.39
   0   6   3 1211.18   57.39
   0   6   3 1263.47   58.79
   0   6   3 1226.88   54.69
   0   6   3 1174.58   58.09
   1  -7  -3  513.35   27.90
   1  -7  -3  511.15   26.60
   1  -7  -3  540.25   27.50
   1  -7  -3  487.05   26.60
  -1   7   3  532.85   27.10
  -1   7   3  534.85   24.10
  -1   7   3  496.85   26.30
  -1   7   3  477.05   27.10
   2  -8  -3    0.50    2.60
   2  -8  -3    2.30    2.20
   2  -8  -3    2.20    2.70
   2  -8  -3    0.10    1.90
  -2   8   3    2.40    2.20
  -2   8   3    1.60    2.60
  -2   8   3   -1.10    1.90
   3  -9  -3   10.70    1.90
   3  -9  -3   15.70    4.30
   3  -9  -3    6.10    2.50
   3  -9  -3   13.00    4.20
  -3   9   3    2.50    2.50
  -3   9   3   11.60    3.00
   4 -10  -3    4.50    3.00
   4 -10  -3    6.80    2.60
   4 -10  -3    7.20    5.10
   4 -10  -3    4.20    3.50
   4 -10  -3    6.00    2.10
  -4  10   3    7.60    4.00
  -4  10   3    1.70    2.30
  -4  10   3    8.30    2.40
   5 -11  -3   36.00    6.20
   5 -11  -3   42.80    4.70
   5 -11  -3   18.50    6.00
   6 -12  -3   39.20    7.70
   6 -12  -3   42.40    7.60
   6 -12  -3   44.60    5.80
   7 -13  -3    8.50    6.90
   7 -13  -3    7.60    5.10
   7 -13  -3   13.50    7.40
  -9   4  -3   21.80    8.30
  -9   4  -3   10.00    4.80
   9  -4   3   10.90    6.50
   9  -4   3   19.70    7.60
   9  -4   3   15.70   10.20
   9  -4   3    7.80   11.30
   9  -4   3   -2.10    8.40
  -8   3  -3   38.80   10.90
  -8   3  -3   29.20    5.50
   8  -3   3   30.90    6.60
   8  -3   3   28.20    9.20
   8  -3   3   42.60    9.00
   8  -3   3   37.10    7.70
   8  -3   3   40.50    9.30
  -7   2  -3    1.70    4.60
  -7   2  -3   -2.80    2.80
   7  -2   3   -5.20    3.60
   7  -2   3    1.90    4.40
   7  -2   3    1.40    3.80
   7  -2   3    2.90    5.60
   7  -2   3    2.10    4.90
  -6   1  -3   18.30    4.20
  -6   1  -3   23.50    5.90
  -6   1  -3   16.20    6.10
   6  -1   3   30.90    6.80
   6  -1   3    9.50    5.30
   6  -1   3   19.10    6.20
   6  -1   3   15.60    4.10
  -5   0  -3    4.60    3.90
  -5   0  -3    0.90    2.20
  -5   0  -3    4.20    2.70
   5   0   3    4.00    2.90
   5   0   3    0.50    3.40
   5   0   3    9.40    4.70
   5   0   3    3.50    2.70
  -4  -1  -3   97.99   10.30
  -4  -1  -3  110.29   10.00
  -4  -1  -3   94.49    8.10
   4   1   3   98.19    9.30
   4   1   3   93.09    8.80
   4   1   3  118.19   11.40
   4   1   3   97.39    9.50
  -3  -2  -3   -0.80    2.00
  -3  -2  -3    1.60    2.50
  -3  -2  -3    4.20    2.30
   3   2   3   -2.30    1.80
   3   2   3    3.10    2.20
   3   2   3    1.00    2.30
   3   2   3    1.20    2.10
  -2  -3  -3    2.80    1.70
  -2  -3  -3    4.00    2.70
  -2  -3  -3    2.60    1.80
  -2  -3  -3    5.20    2.50
   2   3   3    4.10    2.20
   2   3   3    3.60    2.30
   2   3   3    4.60    2.40
   2   3   3    5.30    2.40
  -1  -4  -3   14.00    3.30
  -1  -4  -3    6.40    2.60
  -1  -4  -3    7.10    2.20
  -1  -4  -3    9.10    3.00
   1   4   3    9.30    2.50
   1   4   3   10.10    3.40
   1   4   3    8.60    2.90
   1   4   3   13.40    3.10
   0  -5  -3 1221.28   58.29
   0  -5  -3 1294.67   58.69
   0  -5  -3 1181.18   57.99
   0  -5  -3 1223.28   59.39
   0   5   3 1279.17   59.29
   0   5   3 1273.07   58.19
   0   5   3 1290.77   58.39
   1  -6  -3  245.38   14.40
   1  -6  -3  252.97   14.80
   1  -6  -3  229.78   14.70
   1  -6  -3  257.07   14.00
  -1   6   3  230.08   11.10
  -1   6   3  218.48   13.90
  -1   6   3  231.38   13.80
  -1   6   3  235.48   14.50
   2  -7  -3   89.99    7.70
   2  -7  -3   92.69    7.70
   2  -7  -3   88.09    8.40
   2  -7  -3   87.89    6.70
  -2   7   3   78.19    7.00
  -2   7   3   79.59    6.50
  -2   7   3   89.69    7.50
   3  -8  -3   18.40    4.20
   3  -8  -3   25.70    5.30
   3  -8  -3   13.50    2.00
   3  -8  -3   14.00    3.90
   3  -8  -3   11.20    2.60
  -3   8   3   19.40    4.20
  -3   8   3   17.70    3.20
   4  -9  -3    8.20    2.10
   4  -9  -3    3.10    2.20
   4  -9  -3   -0.80    2.80
   4  -9  -3    6.00    2.00
  -4   9   3    8.30    3.20
   5 -10  -3   -1.20    2.20
   5 -10  -3    0.30    3.70
   5 -10  -3   -0.80    3.30
   6 -11  -3   -0.40    3.00
   6 -11  -3   -1.90    4.40
   6 -11  -3    7.20    4.90
   7 -12  -3    0.60    4.30
   7 -12  -3    4.50    6.40
   7 -12  -3   -0.90    6.80
  -9   5  -3    8.60    4.50
   9  -5   3    7.30   10.90
   9  -5   3   23.40   10.80
   9  -5   3    6.60    5.20
   9  -5   3   -6.50    8.90
   9  -5   3    5.80    5.20
  -8   4  -3    7.70    5.40
   8  -4   3   18.20    8.70
   8  -4   3   10.70    5.20
   8  -4   3   17.10    7.40
   8  -4   3   20.80    8.60
   8  -4   3   21.40    5.60
  -7   3  -3   42.90    5.90
  -7   3  -3   48.30    7.50
   7  -3   3   59.99    7.80
   7  -3   3   45.60   14.30
   7  -3   3   38.70    8.80
   7  -3   3   49.20    7.40
  -6   2  -3   16.40    6.00
  -6   2  -3   27.50    6.20
  -6   2  -3   25.80    4.50
   6  -2   3   31.40    6.30
   6  -2   3   25.70    6.70
   6  -2   3   39.60    7.20
   6  -2   3   32.90    5.50
  -5   1  -3  280.47   19.00
  -5   1  -3  261.97   15.30
  -5   1  -3  277.97   19.00
   5  -1   3  266.87   17.60
   5  -1   3  272.37   19.20
   5  -1   3  244.78   16.80
   5  -1   3  220.28   15.50
  -4   0  -3  309.77   19.00
  -4   0  -3  310.57   17.60
  -4   0  -3  327.37   20.20
   4   0   3  319.77   19.10
   4   0   3  313.07   18.30
   4   0   3  323.07   20.70
   4   0   3  313.27   19.20
  -3  -1  -3    1.90    1.40
  -3  -1  -3    8.00    3.30
  -3  -1  -3    2.40    2.30
   3   1   3    6.50    2.70
   3   1   3    1.90    1.70
   3   1   3    2.60    2.20
   3   1   3    3.10    2.30
  -2  -2  -3   13.40    3.50
  -2  -2  -3   16.00    4.00
  -2  -2  -3   14.00    3.10
   2   2   3   16.80    4.30
   2   2   3   14.40    4.30
   2   2   3    8.10    2.10
   2   2   3   17.60    3.30
  -1  -3  -3  274.87   16.10
  -1  -3  -3  252.97   15.10
  -1  -3  -3  272.37   15.60
   1   3   3  238.08   15.70
   1   3   3  272.57   15.10
   1   3   3  276.77   15.00
   0  -4  -3   17.00    3.40
   0  -4  -3   21.90    3.60
   0  -4  -3   14.20    2.80
   0  -4  -3   14.00    2.90
   0   4   3   25.40    4.40
   0   4   3   13.40    2.70
   0   4   3   12.90    2.20
   0   4   3   21.40    4.20
   1  -5  -3  107.39    8.20
   1  -5  -3  110.49    8.50
   1  -5  -3  100.49    7.30
   1  -5  -3  107.69    7.70
  -1   5   3  107.09    7.50
  -1   5   3  108.39    7.70
  -1   5   3  111.19    8.00
   2  -6  -3  142.29    8.60
   2  -6  -3  141.19    9.50
   2  -6  -3  150.18    9.80
   2  -6  -3  156.28   10.70
  -2   6   3  141.89    9.30
  -2   6   3  135.19    8.90
  -2   6   3  115.39    8.30
   3  -7  -3   93.29    7.90
   3  -7  -3   89.29    6.30
   3  -7  -3   98.59    7.30
   3  -7  -3  100.29    5.60
  -3   7   3   96.69    6.40
  -3   7   3   94.09    6.30
  -3   7   3   96.89    7.70
   4  -8  -3  422.86   19.90
   4  -8  -3  437.76   23.20
   4  -8  -3  392.86   20.30
   4  -8  -3  420.66   20.70
   5  -9  -3  276.07   17.70
   5  -9  -3  279.27   18.00
   5  -9  -3  277.17   15.30
   6 -10  -3   10.80    4.80
   6 -10  -3    4.40    4.70
   6 -10  -3    8.80    3.50
   7 -11  -3   14.40    6.10
   7 -11  -3   -5.80    3.70
   7 -11  -3    1.80    5.00
   8 -12  -3    1.00    8.50
   8 -12  -3    1.70    5.60
   8 -12  -3    5.50    7.40
   9  -6   3   -2.60    4.50
   9  -6   3    0.60    4.00
   9  -6   3   -6.20    7.80
   9  -6   3   -1.50    8.90
  -8   5  -3   -0.50    3.80
  -8   5  -3   -0.90    2.70
   8  -5   3   -1.60    6.60
   8  -5   3    0.40    3.70
   8  -5   3   -3.40    3.60
   8  -5   3    5.90    7.20
  -7   4  -3    7.90    5.90
  -7   4  -3    6.80    4.40
   7  -4   3    8.00    5.50
   7  -4   3    2.50    5.00
   7  -4   3    4.50    3.60
   7  -4   3    2.40    3.00
  -6   3  -3  268.87   14.50
  -6   3  -3  247.68   15.80
  -6   3  -3  236.08   18.50
   6  -3   3  270.67   20.00
   6  -3   3  263.97   18.50
   6  -3   3  226.78   15.50
   6  -3   3  229.38   15.40
  -5   2  -3  221.68   15.00
  -5   2  -3  247.58   13.90
  -5   2  -3  279.07   18.90
   5  -2   3  249.68   14.80
   5  -2   3  228.88   15.20
   5  -2   3  217.78   17.20
   5  -2   3  248.18   16.80
  -4   1  -3   42.90    4.60
  -4   1  -3   44.30    6.20
  -4   1  -3   61.39    7.90
   4  -1   3   43.90    5.90
   4  -1   3   39.10    5.40
   4  -1   3   28.00    5.20
  -3   0  -3  241.58   14.00
  -3   0  -3  278.07   15.70
  -3   0  -3  243.88   15.80
   3   0   3  229.78   15.00
   3   0   3  266.77   14.60
   3   0   3  255.87   16.40
  -2  -1  -3   33.10    4.80
  -2  -1  -3   45.00    5.60
  -2  -1  -3   34.20    3.70
   2   1   3   21.30    3.10
   2   1   3   38.20    5.40
   2   1   3   24.50    4.30
   2   1   3   37.10    4.60
  -1  -2  -3   27.40    3.70
  -1  -2  -3   29.30    4.00
  -1  -2  -3   33.00    4.50
  -1  -2  -3   44.20    6.20
   1   2   3   25.30    4.20
   1   2   3   28.50    3.80
   1   2   3   32.90    3.50
   1   2   3   38.00    5.70
   0  -3  -3  392.46   20.00
   0  -3  -3  370.76   20.00
   0  -3  -3  415.76   21.30
   0  -3  -3  433.96   21.20
   0   3   3  388.66   20.70
   0   3   3  387.36   21.10
   0   3   3  410.56   20.00
   0   3   3  400.06   20.00
   1  -4  -3 2050.29   90.59
   1  -4  -3 2081.39   92.09
   1  -4  -3 1952.70   92.79
   1  -4  -3 1967.90   90.19
  -1   4   3 2115.29   90.59
  -1   4   3 1982.20   90.19
  -1   4   3 2098.69   90.99
   2  -5  -3    0.20    1.20
   2  -5  -3   -1.70    0.80
   2  -5  -3   -1.80    1.00
  -2   5   3    0.10    1.10
  -2   5   3   -1.00    1.00
  -2   5   3   -0.30    1.10
   3  -6  -3  170.48   10.50
   3  -6  -3  180.08    9.80
   3  -6  -3  158.68    8.60
  -3   6   3  159.78   10.10
  -3   6   3  156.08    8.70
   4  -7  -3  143.89    8.90
   4  -7  -3  152.38   10.30
   5  -8  -3   17.40    4.00
   5  -8  -3   22.30    5.40
   5  -8  -3   16.30    4.60
   6  -9  -3   -1.60    3.90
   6  -9  -3   -0.50    3.10
   6  -9  -3    8.30    3.50
   7 -10  -3    9.20    4.60
   7 -10  -3    6.80    4.80
   7 -10  -3    9.10    5.70
   8 -11  -3   27.40    9.80
   8 -11  -3   21.50    7.40
   8 -11  -3   26.40    7.10
   9  -7   3    0.00    7.50
   9  -7   3    3.50    9.70
   8  -6   3   12.40    7.50
   8  -6   3   20.70    4.30
   8  -6   3   18.60    7.30
   8  -6   3   22.30    4.70
  -7   5  -3   28.10    7.50
  -7   5  -3   47.80    6.00
  -7   5  -3   47.40    5.20
   7  -5   3   50.39    6.40
   7  -5   3   44.40    6.10
   7  -5   3   36.40    9.10
   7  -5   3   40.00    8.60
  -6   4  -3   49.60    8.30
  -6   4  -3   61.89    8.00
   6  -4   3   57.69    6.10
   6  -4   3   47.30    8.10
   6  -4   3   61.99    6.60
   6  -4   3   55.89    9.40
  -5   3  -3   98.69    7.10
  -5   3  -3   95.29    8.10
  -5   3  -3  118.19   10.60
   5  -3   3  101.09    7.90
   5  -3   3  105.09    8.40
   5  -3   3   96.59   10.40
   5  -3   3   91.99    9.70
  -4   2  -3  100.09    7.00
  -4   2  -3   97.09    7.90
  -4   2  -3   96.59    9.10
   4  -2   3   96.29    7.50
   4  -2   3  100.29    7.90
   4  -2   3  113.19    9.20
   4  -2   3   98.49    9.50
  -3   1  -3  162.58    9.80
  -3   1  -3  170.68   11.70
  -3   1  -3  169.38   10.90
   3  -1   3  159.48   10.10
   3  -1   3  176.98   11.00
   3  -1   3  162.88   11.90
   3  -1   3  170.98   11.30
  -2   0  -3 1978.20   93.29
  -2   0  -3 2085.49   92.29
  -2   0  -3 2171.18   93.99
   2   0   3 2142.99   92.99
   2   0   3 1996.70   94.19
   2   0   3 1988.00   93.19
   2   0   3 2181.58   92.59
  -1  -1  -3  132.19    8.00
  -1  -1  -3  139.69    9.20
  -1  -1  -3  142.99    8.90
   1   1   3  133.89    9.30
   1   1   3  123.69    8.30
   1   1   3  130.49    7.80
   0  -2  -3   45.60    3.80
   0  -2  -3   40.90    4.50
   0  -2  -3   40.90    3.50
   0  -2  -3   39.50    3.90
   0   2   3   37.30    3.40
   0   2   3   35.30    2.60
   0   2   3   37.40    4.70
   0   2   3   41.60    3.60
   1  -3  -3  132.39    7.80
   1  -3  -3  122.49    7.10
   1  -3  -3  116.99    6.90
  -1   3   3  118.99    6.90
  -1   3   3  110.19    7.20
  -1   3   3  102.59    6.70
   2  -4  -3 1492.15   67.89
   2  -4  -3 1590.44   67.19
   2  -4  -3 1591.44   67.79
   2  -4  -3 1494.75   66.09
  -2   4   3 1477.15   67.09
  -2   4   3 1459.35   67.49
   3  -5  -3   25.40    3.20
   3  -5  -3   32.60    2.80
   3  -5  -3   31.40    3.00
   3  -5  -3   30.50    3.80
  -3   5   3   33.80    3.60
  -3   5   3   35.00    2.50
  -3   5   3   28.00    2.50
   4  -6  -3  161.18    9.80
   4  -6  -3  166.38   10.40
   5  -7  -3   53.19    5.90
   5  -7  -3   54.49    6.00
   5  -7  -3   60.19    8.20
   6  -8  -3   12.60    3.80
   6  -8  -3    8.50    4.80
   6  -8  -3   10.80    3.90
   7  -9  -3   37.50    6.30
   7  -9  -3   42.50    9.10
   7  -9  -3   56.69    7.70
   8 -10  -3   50.09   12.40
   8 -10  -3   52.69    8.70
   8 -10  -3   41.20    7.70
   9  -8   3    3.70    6.90
   9  -8   3   13.70   10.70
   9  -8   3    6.00    8.60
   8  -7   3    4.70    7.30
   8  -7   3   10.50    5.70
   7  -6   3   26.40    7.00
   7  -6   3   27.80    4.50
   7  -6   3   30.80    8.20
   7  -6   3   30.50    4.50
  -6   5  -3   26.00    4.10
  -6   5  -3   23.20    6.40
  -6   5  -3   25.70    3.60
   6  -5   3   22.30    6.30
   6  -5   3   24.30    4.10
   6  -5   3   21.20    5.40
   6  -5   3   23.60    4.20
  -5   4  -3  117.09   10.70
  -5   4  -3  112.59    8.20
   5  -4   3  106.39    8.10
   5  -4   3  114.09    7.90
   5  -4   3  112.49   11.00
   5  -4   3  119.19   10.70
  -4   3  -3   43.20    4.60
  -4   3  -3   32.70    5.70
  -4   3  -3   32.40    3.50
   4  -3   3   20.50    4.60
   4  -3   3   29.10    4.10
   4  -3   3   35.40    4.30
   4  -3   3   44.70    6.20
  -3   2  -3  538.95   27.00
  -3   2  -3  530.95   25.80
  -3   2  -3  496.05   24.70
   3  -2   3  517.95   26.60
   3  -2   3  517.25   26.90
   3  -2   3  522.45   25.00
   3  -2   3  498.35   27.40
  -2   1  -3  568.54   26.40
  -2   1  -3  581.74   27.30
  -2   1  -3  547.15   27.70
   2  -1   3  545.65   28.20
   2  -1   3  573.74   27.40
   2  -1   3  531.95   27.00
  -1   0  -3  373.96   18.60
  -1   0  -3  367.46   18.00
  -1   0  -3  363.56   17.80
  -1   0  -3  385.46   19.20
   1   0   3  357.66   18.40
   1   0   3  359.56   17.90
   1   0   3  361.86   19.30
   0  -1  -3 1346.97   60.39
   0  -1  -3 1397.26   62.09
   0  -1  -3 1334.77   59.69
   0  -1  -3 1396.96   60.99
   0   1   3 1390.46   60.89
   0   1   3 1364.06   61.99
   0   1   3 1340.67   60.39
   0   1   3 1295.27   60.39
   0   1   3 1359.06   59.69
   1  -2  -3  478.85   21.70
   1  -2  -3  417.86   21.00
   1  -2  -3  462.65   20.90
   1  -2  -3  464.15   20.00
  -1   2   3  468.45   21.10
  -1   2   3  426.26   20.90
  -1   2   3  450.55   20.00
  -1   2   3  431.36   21.30
   2  -3  -3  802.92   35.50
   2  -3  -3  817.62   35.10
   2  -3  -3  783.12   35.10
  -2   3   3  713.63   34.90
  -2   3   3  767.02   34.80
   3  -4  -3   42.10    3.40
   3  -4  -3   43.30    3.20
   3  -4  -3   51.29    3.80
  -3   4   3   42.10    2.90
   4  -5  -3  320.07   16.60
   5  -6  -3   48.60    5.60
   5  -6  -3   43.20    5.80
   5  -6  -3   62.79    8.30
   6  -7  -3   74.89    8.00
   6  -7  -3   68.09    7.10
   6  -7  -3   72.09   10.20
   7  -8  -3   51.79    7.70
   7  -8  -3   52.09    9.30
   7  -8  -3   44.90    6.60
   8  -9  -3    3.10    9.80
   8  -9  -3    6.30    5.00
   8  -9  -3   -0.60    4.40
   9 -10  -3    0.60    6.20
   9 -10  -3   -2.60    7.20
   9 -10  -3   -9.70    9.20
   9  -9   3    3.30    7.40
   9  -9   3    9.20    8.80
   9  -9   3    4.60   10.20
   8  -8   3   31.30    9.30
   8  -8   3   17.80    6.80
   8  -8   3   31.90    8.40
   7  -7   3   43.10    9.20
   7  -7   3   42.30    8.40
  -6   6  -3    6.50    4.30
   6  -6   3    7.80    4.60
   6  -6   3    2.70    3.40
   6  -6   3    8.90    2.50
  -5   5  -3   -1.00    2.70
  -5   5  -3   -1.10    1.40
  -5   5  -3    4.40    1.80
   5  -5   3    0.80    3.20
   5  -5   3   -0.10    1.40
   5  -5   3    1.70    2.30
   5  -5   3   -0.20    1.50
  -4   4  -3  131.09    8.20
  -4   4  -3  106.59    9.50
   4  -4   3  129.09    8.10
   4  -4   3  114.59   10.10
   4  -4   3  120.99    7.70
   4  -4   3  144.59   10.50
  -3   3  -3   70.19    6.40
  -3   3  -3   53.69    4.60
  -3   3  -3   62.79    5.30
   3  -3   3   72.49    5.00
   3  -3   3   66.99    6.30
   3  -3   3   72.99    6.70
   3  -3   3   74.59    5.30
  -2   2  -3  192.18   10.20
  -2   2  -3  180.38   11.20
  -2   2  -3  181.98   11.10
  -2   2  -3  215.58   11.00
   2  -2   3  185.18   10.50
   2  -2   3  195.58   11.80
   2  -2   3  180.08   11.00
   2  -2   3  189.48   10.20
  -1   1  -3 7916.31  400.26
   1  -1   3 8033.20  396.96
   1  -1   3 8574.44  362.86
   0   0  -3 1248.48   56.19
   0   0   3 1219.08   55.09
   0   0   3 1212.38   54.89
   0   0   3 1252.37   54.59
   1  -1  -3  142.99    8.00
   1  -1  -3  159.08    7.60
   1  -1  -3  159.08    8.30
  -1   1   3  143.59    7.90
  -1   1   3  152.18    7.30
  -1   1   3  143.29    7.50
  -1   1   3  144.99    7.90
   2  -2  -3  326.67   15.70
   2  -2  -3  338.87   15.70
   2  -2  -3  351.66   14.80
  -2   2   3  303.37   15.30
  -2   2   3  314.97   15.40
  -2   2   3  309.87   14.70
   3  -3  -3   40.50    3.00
   3  -3  -3   45.30    3.30
   3  -3  -3   37.10    3.00
  -3   3   3   40.40    2.90
  -3   3   3   35.50    2.70
   4  -4  -3   14.80    2.00
   4  -4  -3   15.70    2.30
   4  -4  -3   14.20    2.30
   5  -5  -3   17.40    4.30
   5  -5  -3   10.30    2.50
   6  -6  -3  418.86   23.50
   6  -6  -3  422.86   22.00
   6  -6  -3  395.36   25.30
   7  -7  -3   -3.10    2.70
   7  -7  -3    7.00    4.90
   7  -7  -3    5.70    4.30
   8  -8  -3   16.40    5.10
   8  -8  -3    9.30    6.90
   8  -8  -3   14.60    6.30
   9  -9  -3   -0.50    9.20
   9  -9  -3    7.60    6.70
   9  -9  -3    7.50    5.50
   8  -9   3   -3.10    5.70
   8  -9   3   12.10    6.90
   7  -8   3   81.39   10.80
   7  -8   3   78.59   11.90
   7  -8   3   85.59   11.90
   6  -7   3    2.00    4.20
   6  -7   3    1.60    1.70
   6  -7   3    1.40    3.60
  -5   6  -3   -0.70    2.60
   5  -6   3    3.50    1.70
   5  -6   3    1.50    1.40
   5  -6   3   -2.40    3.00
   5  -6   3   -0.50    2.80
  -4   5  -3  193.28   12.80
  -4   5  -3  187.98   10.80
  -4   5  -3  202.48   10.60
   4  -5   3  191.78   13.30
   4  -5   3  216.58   13.60
   4  -5   3  184.68   10.40
   4  -5   3  190.08   10.70
  -3   4  -3  153.68   10.40
  -3   4  -3  144.69    9.30
  -3   4  -3  162.48   10.90
   3  -4   3  183.48   11.30
   3  -4   3  158.08    9.00
   3  -4   3  174.68    9.40
   3  -4   3  189.78   11.50
  -2   3  -3   52.29    4.90
  -2   3  -3   52.09    4.60
  -2   3  -3   46.10    4.00
  -2   3  -3   54.99    4.20
   2  -3   3   53.79    4.00
   2  -3   3   52.99    4.10
   2  -3   3   50.29    4.80
   2  -3   3   50.49    4.80
  -1   2  -3 5529.15  249.68
   1  -2   3 5912.91  250.17
   1  -2   3 5784.92  249.68
   0   1  -3  686.93   30.30
   0   1  -3  681.63   30.60
   0   1  -3  676.63   31.40
   0   1  -3  655.03   30.30
   0  -1   3  662.43   30.20
   0  -1   3  636.74   30.30
   0  -1   3  629.74   30.50
   1   0  -3    1.70    0.80
   1   0  -3    4.70    1.10
   1   0  -3    2.90    1.10
  -1   0   3    3.00    0.90
  -1   0   3    2.50    0.90
  -1   0   3    4.10    1.40
   2  -1  -3 3005.40  125.39
   2  -1  -3 2910.11  125.79
  -2   1   3 2684.23  125.29
  -2   1   3 2880.21  125.49
   3  -2  -3 1259.77   56.59
   3  -2  -3 1260.97   55.59
   3  -2  -3 1344.17   57.29
  -3   2   3 1227.08   56.49
   4  -3  -3   13.20    2.00
   4  -3  -3   11.00    2.30
   4  -3  -3   14.50    2.00
  -4   3   3   18.00    2.30
  -4   3   3   15.50    2.00
   5  -4  -3   76.39    5.40
   5  -4  -3   68.79    5.40
   5  -4  -3   50.59    7.40
   5  -4  -3   75.09    4.80
   6  -5  -3   56.29    5.60
   6  -5  -3   70.69    9.80
   7  -6  -3   21.70    4.20
   7  -6  -3   24.60    5.90
   7  -6  -3   23.30    7.00
   8  -7  -3   -1.70    3.60
   8  -7  -3   -3.20    6.40
   8  -7  -3    0.00    4.90
   9  -8  -3    1.80    5.00
   9  -8  -3    2.80    7.00
   9  -8  -3    7.80    8.70
   8 -10   3    1.40    6.70
   8 -10   3   -8.50    7.80
   8 -10   3    2.80    6.90
   7  -9   3   21.60    6.50
   7  -9   3   29.40    7.50
   7  -9   3   26.90    8.10
   6  -8   3   69.89    9.90
   6  -8   3   61.69    9.30
   6  -8   3   69.09    9.50
   5  -7   3  100.39   10.30
   5  -7   3  117.49   10.40
   5  -7   3  120.79   10.60
   5  -7   3  113.59    7.00
   5  -7   3  112.99    6.90
  -4   6  -3   67.29    4.70
  -4   6  -3   58.29    4.70
  -4   6  -3   63.29    6.30
   4  -6   3   47.00    6.30
   4  -6   3   48.00    6.60
   4  -6   3   61.99    4.60
  -3   5  -3    1.20    1.60
  -3   5  -3    0.30    1.10
  -3   5  -3   -1.00    1.30
   3  -5   3    0.50    1.50
   3  -5   3    0.30    1.30
   3  -5   3    1.20    1.20
  -2   4  -3   80.69    5.50
  -2   4  -3   74.49    6.30
  -2   4  -3   89.29    5.90
  -2   4  -3   75.69    5.60
   2  -4   3   83.39    6.40
   2  -4   3   88.09    5.70
   2  -4   3   94.89    6.40
   2  -4   3   80.59    5.50
  -1   3  -3  207.48   10.40
  -1   3  -3  170.58   11.00
  -1   3  -3  186.98   10.60
   1  -3   3  199.68   10.60
   1  -3   3  178.28   10.20
   1  -3   3  212.78   11.10
   1  -3   3  197.08   10.60
   0   2  -3 1693.53   72.69
   0   2  -3 1582.94   72.49
   0   2  -3 1603.04   72.99
   0  -2   3 1666.03   72.49
   0  -2   3 1651.03   72.69
   0  -2   3 1627.14   72.99
   1   1  -3  183.18   10.20
   1   1  -3  169.88    8.80
   1   1  -3  184.68    9.80
   1   1  -3  187.78    9.80
  -1  -1   3  169.98    9.70
  -1  -1   3  195.88   10.20
  -1  -1   3  179.18    8.90
   2   0  -3  269.07   13.60
   2   0  -3  280.57   12.00
   2   0  -3  248.48   13.90
  -2   0   3  256.47   13.50
  -2   0   3  262.57   13.70
  -2   0   3  260.07   12.00
   3  -1  -3  100.19    7.00
   3  -1  -3   98.99    5.20
   3  -1  -3  103.09    6.50
  -3   1   3  108.09    6.70
  -3   1   3   94.39    6.40
   4  -2  -3   33.20    3.30
   4  -2  -3   31.10    5.10
  -4   2   3   29.50    3.20
  -4   2   3   32.80    3.30
   5  -3  -3  629.44   31.20
   5  -3  -3  698.33   35.30
  -5   3   3  662.93   30.10
  -5   3   3  617.84   30.20
   6  -4  -3    5.90    2.40
   6  -4  -3    6.70    2.10
   6  -4  -3    3.20    3.80
   7  -5  -3    3.00    2.60
   7  -5  -3    3.90    4.70
   7  -5  -3   -1.50    2.10
   8  -6  -3    9.00    3.70
   8  -6  -3   -0.30    6.20
   8  -6  -3    5.30    5.40
   9  -7  -3    4.20    9.20
   9  -7  -3    5.70    7.20
   9  -7  -3    8.80    5.10
   8 -11   3   -5.30    7.30
   8 -11   3    1.30    6.90
   8 -11   3   -2.20    8.50
   7 -10   3   15.20    7.10
   7 -10   3   13.10    5.90
   7 -10   3   19.50    6.60
   6  -9   3   -6.60    3.60
   6  -9   3    1.00    3.90
   6  -9   3   -1.40    4.10
   5  -8   3    3.00    3.00
   5  -8   3    4.20    3.80
   5  -8   3    7.80    3.60
   5  -8   3    5.90    2.10
  -4   7  -3  103.79    6.70
  -4   7  -3  108.79    6.70
   4  -7   3   96.99    8.50
   4  -7   3  114.29    7.10
   4  -7   3   97.59    6.70
   4  -7   3  113.79    9.40
   4  -7   3  118.19    9.90
  -3   6  -3  812.02   41.40
  -3   6  -3  849.12   39.80
  -3   6  -3  829.22   39.30
   3  -6   3  865.71   42.10
   3  -6   3  840.72   40.50
   3  -6   3  852.31   39.60
   3  -6   3  881.71   41.60
   3  -6   3  927.01   39.70
  -2   5  -3   98.29    6.40
  -2   5  -3   94.29    6.20
  -2   5  -3   98.19    7.50
  -2   5  -3   96.69    6.80
   2  -5   3  106.49    8.60
   2  -5   3   96.89    6.60
   2  -5   3  107.39    6.80
   2  -5   3  103.99    7.90
   2  -5   3  103.09    6.80
  -1   4  -3  500.35   24.00
  -1   4  -3  494.65   24.00
  -1   4  -3  475.35   23.30
  -1   4  -3  485.45   22.50
   1  -4   3  475.15   23.60
   1  -4   3  492.05   24.20
   1  -4   3  508.95   24.00
   1  -4   3  470.45   23.90
   0   3  -3    6.60    1.80
   0   3  -3    7.60    1.70
   0   3  -3    9.10    1.90
   0  -3   3    5.00    1.70
   0  -3   3    5.00    1.40
   0  -3   3    5.20    1.40
   0  -3   3    5.50    1.40
   1   2  -3   30.50    2.80
   1   2  -3   41.30    5.40
   1   2  -3   28.40    3.20
   1   2  -3   32.00    3.30
  -1  -2   3   38.80    4.10
  -1  -2   3   37.60    5.10
  -1  -2   3   31.50    2.90
  -1  -2   3   30.20    3.30
   2   1  -3  288.07   14.40
   2   1  -3  269.57   14.30
   2   1  -3  263.17   13.40
   2   1  -3  251.97   14.60
  -2  -1   3  259.07   14.10
  -2  -1   3  261.17   12.80
   3   0  -3  400.96   20.70
   3   0  -3  385.66   18.40
   3   0  -3  391.36   20.00
  -3   0   3  417.26   20.40
  -3   0   3  381.16   19.90
   4  -1  -3  107.69    9.30
   4  -1  -3   93.89    7.60
   4  -1  -3  104.89    6.20
   4  -1  -3  110.09    7.40
  -4   1   3   98.79    7.30
  -4   1   3  100.29    7.00
   5  -2  -3  495.75   25.50
   5  -2  -3  498.25   28.30
   5  -2  -3  524.15   24.90
   5  -2  -3  494.95   23.90
  -5   2   3  435.86   24.20
  -5   2   3  515.95   24.40
   6  -3  -3    7.50    3.10
   6  -3  -3    8.40    2.50
   6  -3  -3   16.20    3.50
   6  -3  -3   10.30    4.50
  -6   3   3   10.50    2.40
  -6   3   3   11.30    2.70
   7  -4  -3   96.29    8.50
   7  -4  -3   83.19   11.90
   7  -4  -3   89.99    8.20
  -7   4   3   85.89    6.30
  -7   4   3  100.29    6.00
   8  -5  -3   51.69   10.10
   8  -5  -3   61.89    7.80
   8  -5  -3   45.90    5.10
   8  -5  -3   33.90    5.40
   8  -5  -3   48.80    5.70
   9  -6  -3    9.80    7.40
   9  -6  -3    0.30    8.10
   9  -6  -3   12.20    4.60
   9  -6  -3   -2.20    5.20
   8 -12   3   -3.60    8.10
   7 -11   3   -6.20    6.20
   7 -11   3   -0.80    6.10
   7 -11   3    4.70    5.80
   6 -10   3   35.00    7.50
   6 -10   3   15.90    5.70
   6 -10   3   24.70    6.10
   5  -9   3    1.60    3.40
   5  -9   3   11.20    3.70
   5  -9   3    5.60    2.20
  -4   8  -3    7.10    3.30
  -4   8  -3   14.00    2.60
  -4   8  -3    8.60    2.20
   4  -8   3    4.80    2.90
   4  -8   3   10.00    2.50
   4  -8   3    9.00    3.10
   4  -8   3    9.10    2.70
   4  -8   3    5.70    3.40
  -3   7  -3  134.39    8.40
  -3   7  -3  131.79   10.20
   3  -7   3  151.18    9.10
   3  -7   3  140.49    8.90
   3  -7   3  143.09   10.30
   3  -7   3  152.68   11.10
   3  -7   3  144.59    9.00
  -2   6  -3  102.29    7.30
  -2   6  -3   91.09    7.40
  -2   6  -3   96.09    6.50
   2  -6   3   89.79    6.00
   2  -6   3  101.19    8.20
   2  -6   3  106.89    7.40
   2  -6   3  107.09    7.10
   2  -6   3  107.49    7.80
  -1   5  -3   19.20    2.90
  -1   5  -3   15.70    3.10
  -1   5  -3   20.10    3.30
  -1   5  -3   14.90    1.40
   1  -5   3    8.40    2.30
   1  -5   3   19.30    3.30
   1  -5   3   10.80    2.50
   1  -5   3   13.80    2.80
   0   4  -3  511.15   24.80
   0   4  -3  503.55   25.60
   0   4  -3  537.05   24.90
   0   4  -3  519.75   24.90
   0  -4   3  499.45   24.90
   0  -4   3  515.65   25.50
   0  -4   3  490.95   24.90
   0  -4   3  475.05   24.80
   1   3  -3   15.50    3.70
   1   3  -3    5.00    1.40
   1   3  -3    4.80    1.40
   1   3  -3    6.50    1.80
  -1  -3   3    3.90    1.50
  -1  -3   3    7.70    1.80
  -1  -3   3    4.30    1.70
  -1  -3   3    5.50    2.00
   2   2  -3  578.64   26.10
   2   2  -3  564.24   27.40
   2   2  -3  525.05   27.90
   2   2  -3  567.84   27.50
  -2  -2   3  560.14   27.50
  -2  -2   3  535.45   27.80
  -2  -2   3  554.04   26.10
   3   1  -3   39.40    5.60
   3   1  -3   45.20    5.50
   3   1  -3   37.30    3.30
  -3  -1   3   31.40    4.20
  -3  -1   3   25.30    3.70
  -3  -1   3   45.60    3.80
   4   0  -3   25.90    4.30
   4   0  -3   15.20    4.00
   4   0  -3   24.30    3.00
   4   0  -3   28.80    4.90
  -4   0   3   27.80    4.20
  -4   0   3   21.90    3.70
   5  -1  -3  128.89   10.20
   5  -1  -3  141.89    8.60
   5  -1  -3  133.59   11.80
   5  -1  -3  148.19    9.80
  -5   1   3  134.59    9.60
  -5   1   3  126.59    9.20
   6  -2  -3  102.99   11.50
   6  -2  -3   87.69    7.30
   6  -2  -3   91.89    8.60
   6  -2  -3   98.39    8.00
  -6   2   3   85.29    7.60
  -6   2   3   96.49    7.40
   7  -3  -3    4.70    2.90
   7  -3  -3    0.00    2.70
   7  -3  -3    9.60    3.70
   7  -3  -3    6.90    5.30
  -7   3   3    5.50    2.80
  -7   3   3    4.50    2.90
   8  -4  -3    1.50    3.90
   8  -4  -3    4.90    4.10
   8  -4  -3    7.30    6.20
  -8   4   3    7.90    3.00
  -8   4   3    9.30    2.50
   9  -5  -3   61.89    8.40
   9  -5  -3   53.39    6.90
   9  -5  -3   52.39    6.00
   9  -5  -3   52.09    7.00
   9  -5  -3   71.69   13.90
  10  -6  -3    4.50    9.50
  10  -6  -3   -1.10    7.10
  10  -6  -3    0.80    5.50
   7 -12   3    3.90    7.20
   7 -12   3    3.90    6.70
   7 -12   3    7.00    6.00
   6 -11   3   32.10    7.40
   6 -11   3   26.40    7.60
   6 -11   3   28.40    6.40
   5 -10   3    0.90    2.10
   5 -10   3   -1.60    3.70
   5 -10   3    0.30    3.40
   5 -10   3    2.00    3.30
   5 -10   3   -0.20    1.70
  -4   9  -3   31.90    3.90
  -4   9  -3   29.80    4.00
   4  -9   3   29.60    6.10
   4  -9   3   27.30    4.20
   4  -9   3   36.30    4.80
   4  -9   3   30.90    4.30
   4  -9   3   29.20    5.60
  -3   8  -3   -1.20    2.10
  -3   8  -3    1.30    1.60
   3  -8   3    1.20    1.70
   3  -8   3   -0.20    2.10
   3  -8   3   -0.40    1.40
   3  -8   3   -2.70    1.80
   3  -8   3    1.80    2.70
  -2   7  -3  295.67   17.20
  -2   7  -3  283.47   15.90
  -2   7  -3  323.47   17.20
   2  -7   3  321.17   17.00
   2  -7   3  297.47   17.20
   2  -7   3  301.57   16.90
   2  -7   3  316.67   18.30
  -1   6  -3   45.30    5.70
  -1   6  -3   45.90    5.30
  -1   6  -3   36.20    4.80
   1  -6   3   28.10    4.60
   1  -6   3   41.20    5.20
   1  -6   3   25.80    4.60
   1  -6   3   29.90    4.10
   0   5  -3 1465.55   63.79
   0   5  -3 1484.35   67.29
   0   5  -3 1471.65   65.89
   0   5  -3 1453.15   66.19
   0   5  -3 1442.16   66.19
   0  -5   3 1384.36   66.39
   0  -5   3 1477.15   66.19
   0  -5   3 1372.96   66.19
   0  -5   3 1489.55   67.09
   1   4  -3    8.00    4.00
   1   4  -3    3.30    1.60
   1   4  -3    5.20    1.60
   1   4  -3    3.90    2.10
   1   4  -3    3.20    1.50
  -1  -4   3    1.10    2.10
  -1  -4   3    5.10    1.90
  -1  -4   3    4.10    1.70
  -1  -4   3    2.90    1.70
   2   3  -3   78.49    7.10
   2   3  -3   72.99    5.60
   2   3  -3   98.89    7.90
   2   3  -3   76.49    6.40
   2   3  -3   79.09    6.50
  -2  -3   3   66.29    6.30
  -2  -3   3   70.19    5.60
   3   2  -3 1928.01   91.09
   3   2  -3 1954.10   90.79
   3   2  -3 2030.80   88.49
   3   2  -3 2017.30   90.29
  -3  -2   3 2037.40   88.69
  -3  -2   3 1989.30   90.99
  -3  -2   3 1962.00   90.19
   4   1  -3  403.56   19.90
   4   1  -3  398.06   22.60
   4   1  -3  380.86   23.00
   4   1  -3  391.46   21.60
  -4  -1   3  411.96   21.70
  -4  -1   3  401.86   22.20
   5   0  -3   54.19    7.20
   5   0  -3   58.49    7.40
   5   0  -3   48.10    5.10
   5   0  -3   54.49    8.10
  -5   0   3   74.19    8.60
  -5   0   3   55.69    6.00
   6  -1  -3   41.50    8.00
   6  -1  -3   36.00    6.00
   6  -1  -3   32.80    4.60
   6  -1  -3   20.30    5.10
  -6   1   3   30.70    5.40
  -6   1   3   42.60    6.00
   7  -2  -3   20.20    4.40
   7  -2  -3   17.60    4.20
   7  -2  -3   10.60    6.30
   7  -2  -3   15.30    4.60
  -7   2   3   24.30    5.10
  -7   2   3   23.00    4.30
   8  -3  -3   35.20   10.30
   8  -3  -3   22.50    6.00
   8  -3  -3   18.10    5.00
   8  -3  -3   16.60    4.50
  -8   3   3   23.50    4.20
  -8   3   3   14.30    4.40
   9  -4  -3   66.59   13.10
   9  -4  -3   73.59    9.10
   9  -4  -3   81.19    9.70
  -9   4   3   89.89    7.70
  10  -5  -3   -6.80    7.00
  10  -5  -3   -5.50    4.30
  10  -5  -3  -12.30   11.30
  10  -5  -3   -1.30    5.30
  10  -5  -3    1.90    5.10
  10  -5  -3   -1.70    9.00
   7 -13   3   -8.00    6.60
   7 -13   3    7.40    8.60
   7 -13   3    4.60    6.50
   6 -12   3   17.90    7.40
   6 -12   3   35.40    6.10
   5 -11   3   15.10    3.50
   5 -11   3   22.20    3.50
   5 -11   3   12.90    3.50
   5 -11   3   13.00    5.50
   5 -11   3    7.50    4.60
  -4  10  -3    4.80    2.30
  -4  10  -3    2.00    3.10
  -4  10  -3    3.10    2.50
   4 -10   3    1.80    3.70
   4 -10   3    3.70    3.10
   4 -10   3    3.00    2.50
   4 -10   3    4.30    2.80
  -3   9  -3  103.39    9.30
  -3   9  -3  121.59    8.90
  -3   9  -3  129.79    8.20
   3  -9   3  106.69    8.60
   3  -9   3  110.69   10.30
   3  -9   3  103.59    9.30
   3  -9   3   98.69    8.60
  -2   8  -3   -0.60    1.90
  -2   8  -3    0.30    1.80
  -2   8  -3    0.70    2.40
   2  -8   3    2.60    3.00
   2  -8   3   -1.70    1.80
   2  -8   3    2.40    2.30
   2  -8   3    4.50    2.20
  -1   7  -3  132.69   10.40
  -1   7  -3  148.89   10.70
  -1   7  -3  136.09    9.60
  -1   7  -3  138.09    9.60
   1  -7   3  146.49   10.10
   1  -7   3  145.09   10.90
   1  -7   3  140.39   10.40
   1  -7   3  145.19   10.20
   0   6  -3  252.67   15.00
   0   6  -3  249.38   12.40
   0   6  -3  245.38   14.60
   0   6  -3  271.57   16.30
   0   6  -3  269.57   15.40
   0  -6   3  276.67   15.80
   0  -6   3  262.57   16.00
   0  -6   3  245.68   15.30
   0  -6   3  265.97   15.10
   1   5  -3   52.89    5.40
   1   5  -3   49.30    6.60
   1   5  -3   53.89    5.60
   1   5  -3   55.99    4.70
   1   5  -3   57.59    5.40
  -1  -5   3   52.59    5.60
  -1  -5   3   51.69    5.40
   2   4  -3   63.99    7.10
   2   4  -3   65.19    5.70
   2   4  -3   64.29    6.00
   2   4  -3   61.49    6.10
   2   4  -3   63.39    6.30
  -2  -4   3   61.49    6.20
  -2  -4   3   57.29    6.30
  -2  -4   3   83.79    8.50
   3   3  -3  207.28   13.30
   3   3  -3  208.88   12.00
   3   3  -3  213.78   13.60
   3   3  -3  191.88   13.80
   3   3  -3  201.48   13.20
  -3  -3   3  182.98   14.10
  -3  -3   3  199.58   12.00
  -3  -3   3  191.08   13.70
   4   2  -3   -0.40    1.70
   4   2  -3   -0.90    1.90
   4   2  -3    4.00    2.90
   4   2  -3    0.50    2.40
  -4  -2   3    2.80    2.10
  -4  -2   3   -0.60    1.70
  -4  -2   3    1.40    2.50
   5   1  -3    1.40    2.70
   5   1  -3    2.10    1.90
   5   1  -3   -0.90    2.20
   5   1  -3    2.10    2.50
  -5  -1   3    9.60    3.40
  -5  -1   3    1.60    2.90
   6   0  -3   62.39    6.70
   6   0  -3   48.50    7.40
   6   0  -3   68.29    8.70
   6   0  -3   50.39    9.00
  -6   0   3   69.09    8.60
  -6   0   3   60.69    7.70
   7  -1  -3   -2.40    3.40
   7  -1  -3    0.60    2.70
   7  -1  -3   -2.60    3.00
   7  -1  -3    0.50    4.30
  -7   1   3   -0.40    2.60
  -7   1   3    0.00    3.40
   8  -2  -3   18.70    8.40
   8  -2  -3    7.90    8.90
   8  -2  -3   21.70    5.80
   8  -2  -3   22.00    5.20
  -8   2   3   21.10    5.80
  -8   2   3   15.40    4.40
   9  -3  -3    2.50    6.20
   9  -3  -3   -3.30    7.80
   9  -3  -3    5.70    5.40
   9  -3  -3    4.10    4.60
  -9   3   3    6.10    3.90
  10  -4  -3   -9.20   12.20
  10  -4  -3    5.30    7.00
  10  -4  -3    0.50    5.60
  10  -4  -3    4.40    6.30
   6 -13   3    7.60    5.90
   6 -13   3   -3.00    6.70
   5 -12   3    5.30    3.10
   5 -12   3    2.70    5.60
   5 -12   3    5.80    3.10
   5 -12   3    0.50    4.10
  -4  11  -3   13.60    3.90
  -4  11  -3   27.90    4.10
  -4  11  -3   15.40    5.00
   4 -11   3   14.10    8.60
   4 -11   3   17.00    4.00
   4 -11   3   19.30    5.20
   4 -11   3   13.40    3.90
  -3  10  -3    4.50    3.30
  -3  10  -3    2.20    2.50
  -3  10  -3    3.90    2.80
   3 -10   3    2.00    3.30
   3 -10   3    3.30    3.00
   3 -10   3    3.20    3.10
   3 -10   3   -0.80    2.60
  -2   9  -3  374.56   21.60
  -2   9  -3  364.66   22.10
  -2   9  -3  416.26   22.50
   2  -9   3  412.16   23.50
   2  -9   3  411.96   22.00
   2  -9   3  358.86   21.90
   2  -9   3  380.56   21.70
  -1   8  -3    2.60    2.30
  -1   8  -3   -2.90    1.80
  -1   8  -3    1.20    2.10
   1  -8   3    1.70    2.30
   1  -8   3   -0.80    2.30
   1  -8   3   -1.30    1.90
   1  -8   3   -0.50    2.10
   0   7  -3   83.89    4.90
   0   7  -3   74.89    6.90
   0   7  -3   84.09    7.40
   0   7  -3   84.39    7.80
   0   7  -3  100.29    8.80
   0  -7   3   87.49    8.00
   0  -7   3   72.49    7.20
   0  -7   3   80.69    7.80
   0  -7   3   90.79    8.60
   1   6  -3   44.00    5.80
   1   6  -3   53.49    7.80
   1   6  -3   47.00    6.50
   1   6  -3   60.09    6.10
   1   6  -3   48.50    4.70
  -1  -6   3   60.79    7.60
  -1  -6   3   41.80    5.70
  -1  -6   3   70.29    9.70
   2   5  -3   38.00    6.40
   2   5  -3   44.70    6.10
   2   5  -3   36.40    5.30
   2   5  -3   41.20    6.00
   2   5  -3   31.20    4.70
  -2  -5   3   80.19   13.90
  -2  -5   3   43.30    5.60
  -2  -5   3   68.89    9.00
   3   4  -3  106.19   10.20
   3   4  -3  119.89    9.60
   3   4  -3  111.99    9.60
   3   4  -3  109.99    8.50
  -3  -4   3  113.69    9.70
  -3  -4   3  123.49   10.60
  -3  -4   3  127.69    9.00
   4   3  -3   41.20    8.50
   4   3  -3   15.00    5.00
   4   3  -3   20.50    5.00
   4   3  -3   13.80    3.20
  -4  -3   3   14.00    3.40
  -4  -3   3   13.20    3.90
  -4  -3   3   15.80    4.40
   5   2  -3   -0.90    2.80
   5   2  -3    4.10    3.50
   5   2  -3   -0.10    2.90
   5   2  -3    0.60    2.20
  -5  -2   3    2.00    2.60
  -5  -2   3   -1.90    2.90
   6   1  -3  106.19   11.40
   6   1  -3  112.69   10.50
   6   1  -3  115.49    9.20
   6   1  -3  108.79   13.80
  -6  -1   3  107.69   10.80
  -6  -1   3  108.69   10.10
   7   0  -3   78.19   12.00
   7   0  -3   77.09    9.80
   7   0  -3  104.69    9.30
   7   0  -3  106.49   11.30
  -7   0   3   85.99   10.50
  -7   0   3   97.79    9.60
   8  -1  -3   15.50    5.50
   8  -1  -3   34.90   10.20
   8  -1  -3   29.80    7.50
   8  -1  -3   28.60    5.80
  -8   1   3   18.10    5.20
   9  -2  -3   -2.20    5.30
   9  -2  -3   14.10    9.00
   9  -2  -3   -2.50    5.60
   9  -2  -3    5.00    7.00
  -9   2   3    3.60    4.50
  -9   2   3  -10.30    6.30
  10  -3  -3   -8.60    7.20
  10  -3  -3   -0.30    7.20
  10  -3  -3  -27.50   11.10
  10  -3  -3    4.00    6.80
 -10   3   3    1.30    6.60
   6 -14   3   -9.40    8.50
   6 -14   3    0.20    6.70
   5 -13   3    1.90    3.40
   5 -13   3    4.10    3.30
   5 -13   3    1.80    4.60
   5 -13   3   -5.10    6.40
  -4  12  -3    0.10    3.20
  -4  12  -3    3.30    3.00
  -4  12  -3    1.80    4.30
   4 -12   3   -0.20    3.20
   4 -12   3   -4.10    3.60
   4 -12   3    0.80    3.70
   4 -12   3   -3.80    4.60
  -3  11  -3   37.40    6.20
  -3  11  -3   37.50    6.50
  -3  11  -3   48.90    6.40
   3 -11   3   40.60    8.30
   3 -11   3   33.70    5.90
   3 -11   3   36.00    6.90
   3 -11   3   27.90    5.70
  -2  10  -3  236.28   15.30
  -2  10  -3  233.18   16.50
  -2  10  -3  250.57   16.20
   2 -10   3  248.78   15.90
   2 -10   3  211.08   15.20
   2 -10   3  205.38   15.60
   2 -10   3  250.77   17.60
  -1   9  -3   40.80    5.90
  -1   9  -3   31.70    6.00
  -1   9  -3   48.70    7.20
  -1   9  -3   64.59    7.60
   1  -9   3   31.60    6.00
   1  -9   3   52.49    7.50
   1  -9   3   42.40    6.80
   1  -9   3   36.90    5.70
   0   8  -3   -0.30    2.50
   0   8  -3    0.70    2.50
   0   8  -3    0.30    2.10
   0   8  -3   -4.60    2.40
   0  -8   3   -1.20    2.20
   0  -8   3    2.00    2.60
   0  -8   3   -0.10    2.60
   0  -8   3   -4.60    1.80
   1   7  -3   11.70    4.00
   1   7  -3    8.80    2.70
   1   7  -3   18.70    3.30
   1   7  -3   16.00    3.80
   1   7  -3   21.40    4.20
  -1  -7   3   12.30    3.60
  -1  -7   3   20.40    5.90
  -1  -7   3   13.50    3.70
   2   6  -3   27.60    4.70
   2   6  -3   37.60    5.50
   2   6  -3   28.20    4.70
   2   6  -3   23.10    4.60
  -2  -6   3   45.10   11.90
  -2  -6   3   36.30    6.60
  -2  -6   3   27.80    5.10
   3   5  -3  686.53   36.40
   3   5  -3  698.63   35.40
   3   5  -3  691.63   36.90
   3   5  -3  766.82   36.90
   3   5  -3  659.93   38.00
  -3  -5   3  738.63   35.90
  -3  -5   3  710.63   37.20
  -3  -5   3  721.43   38.40
   4   4  -3   66.09   10.80
   4   4  -3   76.39    9.50
   4   4  -3   51.09    6.50
   4   4  -3   55.39    8.60
   4   4  -3   76.09   10.60
  -4  -4   3   57.79    7.60
  -4  -4   3   67.49    7.30
   5   3  -3    2.10    3.20
   5   3  -3    5.00    3.30
   5   3  -3    0.50    2.60
   5   3  -3    2.00    3.00
  -5  -3   3   -3.60    2.30
  -5  -3   3    1.60    3.00
  -5  -3   3   -5.70    2.60
   6   2  -3    9.00    4.00
   6   2  -3   10.70    5.20
   6   2  -3   11.90    5.20
   6   2  -3   25.40    4.90
  -6  -2   3   11.50    5.10
  -6  -2   3   17.80    5.40
   7   1  -3    3.70    5.50
   7   1  -3   -2.00    4.10
   7   1  -3    3.80    3.90
   7   1  -3   -0.60    3.50
  -7  -1   3   -3.50    3.20
   8   0  -3    5.00    5.90
   8   0  -3   -3.10    6.80
   8   0  -3    5.80    5.60
  -8   0   3    1.70    4.90
   9  -1  -3  -14.30    6.50
   9  -1  -3    8.50    9.90
   9  -1  -3    1.50    6.00
   9  -1  -3   -4.40    5.80
  -9   1   3   -8.00    6.50
  -9   1   3    1.60    4.80
   5 -14   3    0.10    3.80
   5 -14   3    7.70    4.70
   5 -14   3   14.20    9.10
   5 -14   3    4.40    6.90
  -4  13  -3    0.00    4.00
  -4  13  -3    3.90    3.50
  -4  13  -3   -3.60    4.80
   4 -13   3    1.80    4.00
   4 -13   3    3.50    6.00
   4 -13   3   -9.30    4.30
   4 -13   3   -1.30    4.50
  -3  12  -3   41.10    6.20
  -3  12  -3   26.00    6.10
  -3  12  -3   27.00    6.30
   3 -12   3   29.10    6.40
   3 -12   3   47.80    9.10
   3 -12   3   34.70    6.60
   3 -12   3   32.20    6.30
  -2  11  -3    5.80    5.10
  -2  11  -3   -0.70    3.90
  -2  11  -3    0.30    3.30
   2 -11   3    1.70    3.10
   2 -11   3    1.30    4.00
   2 -11   3   -2.60    3.00
   2 -11   3    3.00    4.10
  -1  10  -3   34.40    5.60
  -1  10  -3   43.30    8.00
  -1  10  -3   41.90    7.40
  -1  10  -3   30.20    5.50
   1 -10   3   32.50    6.60
   1 -10   3   38.90    7.30
   1 -10   3   37.60    7.60
   1 -10   3   29.50    5.50
   0   9  -3   21.20    5.00
   0   9  -3   31.00    6.10
   0   9  -3   24.50    4.50
   0   9  -3   23.20    5.60
   0  -9   3   12.30    3.90
   0  -9   3   25.30    5.30
   0  -9   3   17.00    4.70
   0  -9   3   15.20    4.20
   1   8  -3   99.29    9.40
   1   8  -3   77.39    8.20
   1   8  -3   97.89    7.40
   1   8  -3   88.09    9.20
   1   8  -3  108.19   10.90
  -1  -8   3  100.79    9.60
  -1  -8   3   75.19   10.30
   2   7  -3  149.88   13.70
   2   7  -3  134.19   11.50
   2   7  -3  186.28   13.20
   2   7  -3  167.88   12.20
  -2  -7   3  159.78   12.90
  -2  -7   3  147.29   13.40
  -2  -7   3  152.38   12.10
   3   6  -3   34.40    8.80
   3   6  -3   16.30    4.70
   3   6  -3   35.20    6.10
   3   6  -3   24.50    4.70
   3   6  -3   31.40    5.90
  -3  -6   3   11.60    4.30
  -3  -6   3   28.10    6.70
  -3  -6   3   17.40    4.30
   4   5  -3  578.64   33.40
   4   5  -3  540.55   29.60
   4   5  -3  613.64   32.20
   4   5  -3  584.14   31.30
   4   5  -3  490.05   33.30
  -4  -5   3  549.15   32.70
  -4  -5   3  569.14   30.30
   5   4  -3   23.00    4.90
   5   4  -3   36.90    7.70
   5   4  -3   29.30    5.40
   5   4  -3   30.90    7.60
  -5  -4   3   37.10    7.00
  -5  -4   3   55.19    9.70
  -5  -4   3   30.70    5.60
   6   3  -3    6.70    4.30
   6   3  -3   17.50    6.80
   6   3  -3    4.00    5.50
   6   3  -3    4.60    4.90
  -6  -3   3   17.80    5.50
  -6  -3   3   -2.40    5.20
   7   2  -3   68.79    9.80
   7   2  -3   53.39   10.20
   7   2  -3   77.79   11.50
   7   2  -3   67.39    8.60
  -7  -2   3   78.29   12.20
  -7  -2   3   62.49    8.70
   8   1  -3    0.50    6.10
   8   1  -3    2.90    5.20
   8   1  -3    0.70    7.70
   8   1  -3   -2.10    5.60
  -8  -1   3   -2.70    5.00
  -8  -1   3   -3.70    6.10
   9   0  -3    5.20    9.30
   9   0  -3    5.60    7.00
   9   0  -3   -0.80    6.80
   9   0  -3    6.10    7.80
  -9   0   3    1.50   10.30
   5 -15   3    1.30    6.90
   5 -15   3    0.40    9.40
   5 -15   3    0.80    4.60
   5 -15   3   -1.10    5.50
  -4  14  -3   24.30    6.00
  -4  14  -3    6.90    6.40
   4 -14   3   16.70    6.60
   4 -14   3   13.10    7.90
   4 -14   3   10.70    6.00
   4 -14   3   17.90    5.80
  -3  13  -3   22.90    6.30
  -3  13  -3   15.30    5.50
   3 -13   3   20.00    5.80
   3 -13   3   15.30    5.70
   3 -13   3   14.10    6.70
   3 -13   3   26.90    6.90
  -2  12  -3    2.50    3.90
  -2  12  -3   -5.90    5.20
  -2  12  -3   -2.10    4.00
   2 -12   3    1.80    4.40
   2 -12   3    0.00    3.60
   2 -12   3   -0.40    4.60
   2 -12   3   -0.80    3.80
  -1  11  -3   -6.50    3.20
  -1  11  -3    1.90    3.30
   1 -11   3    6.80    4.20
   1 -11   3    0.60    3.50
   1 -11   3    9.00    3.90
   0  10  -3   31.30    7.30
   0  10  -3   28.80    6.10
   0  10  -3   24.10    6.10
   0  10  -3   23.80    5.10
   0 -10   3   21.20    5.10
   0 -10   3   28.10    5.70
   0 -10   3   13.80    4.20
   1   9  -3  134.59   12.30
   1   9  -3  178.68   12.40
   1   9  -3  147.49   13.90
   1   9  -3  133.29   12.40
   1   9  -3  148.89   10.10
  -1  -9   3  151.48   12.90
  -1  -9   3  165.68   13.40
  -1  -9   3  122.69   13.50
   2   8  -3  148.29   11.00
   2   8  -3  164.18   14.50
   2   8  -3  140.89   12.40
   2   8  -3  149.09   12.30
   2   8  -3  132.49   11.40
  -2  -8   3  114.99   13.20
  -2  -8   3  135.99   12.00
  -2  -8   3  148.29   12.70
   3   7  -3   14.40    5.70
   3   7  -3   22.00    5.20
   3   7  -3   24.70    5.60
   3   7  -3   26.00    6.50
   3   7  -3   23.50    5.80
  -3  -7   3   29.60    6.10
  -3  -7   3   15.60    5.50
  -3  -7   3   25.40    6.40
   4   6  -3  108.59   11.90
   4   6  -3   98.69   10.30
   4   6  -3  134.79   13.70
   4   6  -3  143.89   13.00
   4   6  -3  120.69   12.30
  -4  -6   3  150.18   13.00
  -4  -6   3  134.29   11.60
  -4  -6   3  127.29   13.40
   5   5  -3   32.20    9.30
   5   5  -3   43.60    8.30
   5   5  -3   46.30    7.40
   5   5  -3   49.90    9.20
   5   5  -3   34.10    7.10
  -5  -5   3   35.00    6.70
  -5  -5   3   47.70    9.30
  -5  -5   3   40.50    7.20
   6   4  -3   -1.80    3.80
   6   4  -3   13.20    4.70
   6   4  -3    9.50    5.70
   6   4  -3    6.70    5.30
  -6  -4   3    3.70    4.00
   7   3  -3   57.29    9.00
   7   3  -3   62.89   12.50
   7   3  -3   72.29   12.80
   7   3  -3   60.59    9.20
  -7  -3   3   59.79   11.30
  -7  -3   3   50.69    8.20
   8   2  -3  -10.30    6.70
   8   2  -3    1.40    7.60
   8   2  -3   -1.70    6.30
   8   2  -3    8.00    6.40
  -8  -2   3    5.10    5.00
   9   1  -3    2.70    8.90
   9   1  -3    1.70    8.00
  -9  -1   3   10.30    7.00
  -4  15  -3   15.40    6.30
  -4  15  -3   22.40    7.20
   4 -15   3   12.80    7.70
   4 -15   3   16.30    6.00
  -3  14  -3    4.00    5.10
  -3  14  -3    4.80    5.80
  -3  14  -3    3.70    6.40
   3 -14   3    2.70    5.60
   3 -14   3   -3.70    4.70
   3 -14   3    0.30    6.40
   3 -14   3   -4.20    6.50
  -2  13  -3    3.70    4.70
  -2  13  -3    2.80    6.00
  -2  13  -3    9.80    6.60
   2 -13   3   -0.60    4.30
   2 -13   3   10.60    6.10
   2 -13   3    2.30    4.60
   2 -13   3    1.90    5.60
  -1  12  -3   -2.80    5.10
  -1  12  -3    3.90    3.80
  -1  12  -3   -1.50    3.80
   1 -12   3    2.30    3.90
   1 -12   3   15.20    5.30
   1 -12   3   -0.50    4.30
   1 -12   3   -0.60    5.50
   0  11  -3    2.20    3.70
   0  11  -3    1.10    4.70
   0 -11   3    4.50    5.60
   0 -11   3   -1.90    3.90
   0 -11   3   -0.70    3.80
   1  10  -3   45.60    7.10
   1  10  -3   54.89   10.00
   1  10  -3   55.79    6.30
   1  10  -3   37.90    7.50
  -1 -10   3   49.10   11.00
  -1 -10   3   35.00    7.00
  -1 -10   3   37.80    7.40
   2   9  -3   -0.70    3.40
   2   9  -3    0.90    3.30
   2   9  -3   -1.70    4.00
   2   9  -3    0.70    2.70
   2   9  -3    2.90    4.40
  -2  -9   3    1.10    3.50
  -2  -9   3    0.90    3.60
  -2  -9   3    2.60    4.80
   3   8  -3    0.30    4.00
   3   8  -3    2.70    4.30
   3   8  -3    1.60    3.90
   3   8  -3   -2.80    4.00
   3   8  -3    5.90    4.00
  -3  -8   3   -0.10    4.00
  -3  -8   3    9.20    5.00
  -3  -8   3    1.50    3.80
   4   7  -3   -0.20    4.20
   4   7  -3   12.90    5.20
   4   7  -3    6.80    4.60
   4   7  -3    3.40    5.20
   4   7  -3    3.20    5.40
  -4  -7   3    8.20    4.80
  -4  -7   3    5.60    4.10
  -4  -7   3   -6.20    5.80
   5   6  -3    1.50    4.70
   5   6  -3   15.70    6.10
   5   6  -3   17.40    7.80
   5   6  -3    7.80    4.70
  -5  -6   3   11.80    5.20
  -5  -6   3    6.70    4.80
  -5  -6   3    6.30    6.20
   6   5  -3    3.80    5.30
   6   5  -3   -2.90    4.90
   6   5  -3   -7.50    5.40
   6   5  -3    2.80    5.40
  -6  -5   3    1.10    4.40
  -6  -5   3    7.80    4.80
   7   4  -3    2.20    5.00
   7   4  -3   11.30    6.00
   7   4  -3   -6.30    6.90
   7   4  -3    1.30    7.00
  -7  -4   3   12.60    8.70
  -7  -4   3   -9.00    4.20
   8   3  -3   28.60   10.10
   8   3  -3   26.50   10.20
   8   3  -3    6.80    7.80
   8   3  -3   33.60    8.80
  -8  -3   3   30.50    9.10
   9   2  -3   -1.40   10.50
   9   2  -3    4.60    9.10
   9   2  -3   -0.10    9.50
   9   2  -3    9.60    9.50
  -9  -2   3   12.70    7.90
  -3  15  -3    1.70    6.90
  -3  15  -3   -3.40    7.40
   3 -15   3   -6.70    5.90
   3 -15   3   -1.70    6.60
   3 -15   3   -0.70    8.30
  -2  14  -3    3.00    5.10
  -2  14  -3   12.60    6.50
  -2  14  -3   12.70    7.00
   2 -14   3   11.30    7.00
   2 -14   3    2.40    5.90
   2 -14   3    4.30    7.60
  -1  13  -3   15.60    5.70
  -1  13  -3   17.10    5.90
  -1  13  -3   31.80    8.10
  -1  13  -3   50.09   10.40
   1 -13   3   27.80    8.10
   1 -13   3   25.80    7.10
   1 -13   3   15.50    7.40
   0  12  -3   22.10    7.80
   0  12  -3   28.80    6.80
   0  12  -3   14.00    6.80
   0  12  -3   15.20    5.30
   0 -12   3   28.10    8.00
   0 -12   3   36.20    9.80
   0 -12   3   19.20    6.10
   1  11  -3   10.00    5.90
   1  11  -3   11.90    5.50
   1  11  -3   -4.90    5.10
   1  11  -3   11.60    3.60
  -1 -11   3    7.60    5.40
  -1 -11   3    5.50    5.30
  -1 -11   3   19.00    7.50
   2  10  -3    1.10    5.60
   2  10  -3   -6.40    5.30
   2  10  -3    6.80    4.10
   2  10  -3    1.00    4.00
   2  10  -3    0.80    4.80
  -2 -10   3    4.80    4.80
  -2 -10   3   -6.40    4.80
  -2 -10   3    3.80    4.40
   3   9  -3   -2.90    5.60
   3   9  -3    0.00    5.80
   3   9  -3    5.20    4.60
   3   9  -3    0.70    4.40
   3   9  -3   -6.70    4.60
  -3  -9   3    7.00    4.60
  -3  -9   3   24.70   16.80
   4   8  -3    5.20    6.00
   4   8  -3   13.80    5.30
   4   8  -3   12.10    6.80
   4   8  -3   26.20    7.10
  -4  -8   3    8.70    5.30
  -4  -8   3    8.30    7.90
  -4  -8   3   68.99   21.10
   5   7  -3  129.69   15.50
   5   7  -3  150.48   15.50
   5   7  -3  134.99   14.60
   5   7  -3  151.18   19.30
   5   7  -3  166.78   16.20
  -5  -7   3  140.39   15.00
  -5  -7   3  150.08   14.60
   6   6  -3    6.10    7.90
   6   6  -3   -6.70    5.50
   6   6  -3    4.60    7.00
   6   6  -3    3.00    6.10
   6   6  -3    0.20    5.90
  -6  -6   3   -1.10    5.00
  -6  -6   3    6.50    6.50
  -6  -6   3   10.90    5.60
   7   5  -3    7.60    7.30
   7   5  -3   -1.00    7.20
   7   5  -3   -3.20    8.00
   7   5  -3    8.70    7.50
  -7  -5   3   -2.90    5.70
   8   4  -3   30.70   10.30
   8   4  -3   23.50   10.00
   8   4  -3   26.90   12.10
   8   4  -3   28.10   12.50
  -8  -4   3    9.40    7.70
  -2  15  -3    4.20    8.30
   2 -15   3    1.30    9.30
   2 -15   3   -4.80    6.40
   2 -15   3    0.50    9.10
  -1  14  -3   12.50    7.90
  -1  14  -3   19.30    7.40
   1 -14   3   16.30    7.30
   1 -14   3   10.10    9.90
   1 -14   3    5.60    7.50
   0  13  -3    4.30    7.10
   0  13  -3    2.20    5.20
   0 -13   3   16.00    7.10
   0 -13   3    6.90    5.50
   0 -13   3   15.80   10.00
   1  12  -3   -1.00    6.30
   1  12  -3   16.80    6.90
   1  12  -3    9.60    5.40
   1  12  -3    7.90    6.70
  -1 -12   3   23.90    7.50
  -1 -12   3   11.50    8.10
  -1 -12   3    8.80    6.40
   2  11  -3    9.90    7.10
   2  11  -3    1.60    5.40
   2  11  -3   15.60    6.40
   2  11  -3    2.20    6.20
   2  11  -3    9.70    5.20
  -2 -11   3   11.40    6.50
  -2 -11   3   10.20    8.40
  -2 -11   3    2.80    5.70
   3  10  -3   20.20    5.90
   3  10  -3   38.70    9.90
  -3 -10   3   13.90    8.10
  -3 -10   3   11.00    7.10
  -3 -10   3   19.00    6.70
   4   9  -3   -3.90    6.60
   4   9  -3    7.60    6.10
   4   9  -3    8.90    5.70
   4   9  -3   -8.30    5.70
   4   9  -3    6.50    6.60
  -4  -9   3    2.80    6.60
  -4  -9   3   -6.10    4.90
   5   8  -3   14.40    7.30
   5   8  -3   11.20    7.30
   5   8  -3   11.00    7.00
   5   8  -3    3.90    6.70
  -5  -8   3    7.10    6.40
  -5  -8   3   -0.20    4.10
  -5  -8   3    5.80    8.00
   6   7  -3   -6.70   12.90
   6   7  -3    9.10    7.10
   6   7  -3   -3.70    6.70
   6   7  -3   -3.60    6.30
  -6  -7   3    9.00    6.10
  -6  -7   3    4.20    5.80
   7   6  -3   -6.80    8.50
   7   6  -3    2.00    8.50
   7   6  -3  -17.80   17.10
  -7  -6   3    0.60    4.90
   8   5  -3    6.40   12.40
   8   5  -3   10.20   10.70
   8   5  -3   -6.10   11.30
  -8  -5   3    8.00    8.20
  -1  15  -3   -0.30    9.00
   1 -15   3   -5.80    8.50
   1 -15   3    4.80   10.70
   1 -15   3    0.20    8.00
   0  14  -3   -0.40    8.00
   0 -14   3   -4.30   10.00
   0 -14   3   -0.70    7.00
   0 -14   3  -11.70    6.70
   1  13  -3   -0.20    7.30
  -1 -13   3   -0.90    7.00
  -1 -13   3    0.50    9.50
  -1 -13   3    6.00    7.40
   2  12  -3    6.80    6.50
   2  12  -3   14.90    6.10
  -2 -12   3   20.10    8.20
  -2 -12   3   -0.70    8.50
  -2 -12   3    7.10    6.30
   3  11  -3   31.50    8.40
   3  11  -3   33.20   10.70
   3  11  -3   43.60   10.10
  -3 -11   3   32.80    8.90
  -3 -11   3   21.30   10.40
  -3 -11   3   47.30   10.70
   4  10  -3   -6.70    6.10
   4  10  -3    8.80    8.20
   4  10  -3    4.60    7.10
   4  10  -3    4.00    6.70
  -4 -10   3   -6.30    6.40
  -4 -10   3   -9.10    9.50
  -4 -10   3    0.00    4.60
   5   9  -3  -17.60    9.50
   5   9  -3    7.00    7.80
   5   9  -3   -8.00    7.40
   5   9  -3   -4.60    8.10
   5   9  -3    0.70    7.30
  -5  -9   3   -3.60    7.20
  -5  -9   3   -7.50    6.60
   6   8  -3   -0.70    8.40
   6   8  -3   -5.30    9.50
   6   8  -3   13.60    8.20
   6   8  -3   -0.50   10.50
  -6  -8   3   -5.10    7.30
  -6  -8   3    3.20    7.10
   7   7  -3    0.50    9.90
   7   7  -3   -3.00    9.30
   7   7  -3   -2.20   10.90
   7   7  -3  -18.50    8.30
  -7  -7   3    1.10    7.50
   1  14  -3   -2.70    7.60
  -1 -14   3  -17.70   12.90
  -1 -14   3  -14.40    8.00
  -1 -14   3   -5.50    7.90
   2  13  -3    3.70    8.70
   2  13  -3   -2.90    7.40
  -2 -13   3    3.10   11.50
  -2 -13   3    6.00    8.00
  -2 -13   3    5.00    8.70
   3  12  -3   16.10    8.00
   3  12  -3   17.10    7.80
   3  12  -3   16.10    9.90
  -3 -12   3    5.00   10.80
  -3 -12   3    4.40    7.60
  -3 -12   3   27.60   10.40
   4  11  -3   10.50    9.00
   4  11  -3    6.00    8.30
  -4 -11   3    8.20    8.60
  -4 -11   3   -9.30    7.90
   5  10  -3   10.20   11.50
   5  10  -3   -4.20    8.30
  -5 -10   3    0.10    9.70
  -5 -10   3    6.30    8.50
   6   9  -3   -0.70   14.50
   6   9  -3    6.60   10.00
  -6  -9   3    7.70    9.30
  -6  -9   3    0.90    6.10
  -5  -9  -4    1.70    8.90
   5   9   4    5.00   10.60
   5   9   4  -10.80   15.40
   5   9   4    3.60   12.10
  -4 -10  -4    2.60    8.70
  -4 -10  -4   28.50   12.90
   4  10   4   26.00   12.30
   4  10   4   20.20   12.30
  -3 -11  -4   11.70    9.60
  -3 -11  -4    9.50    8.80
  -3 -11  -4   12.90   10.60
   3  11   4    1.30   11.00
   3  11   4    8.90    9.90
   3  11   4   11.60    7.70
  -2 -12  -4   -2.40   10.40
  -2 -12  -4    8.40    8.70
  -2 -12  -4   20.20   13.30
  -2 -12  -4   14.40   10.10
   2  12   4    6.40    6.30
   2  12   4    8.80   10.70
   2  12   4   -2.20    9.50
  -1 -13  -4   16.40   10.10
  -1 -13  -4    3.10   11.50
  -1 -13  -4   12.80    9.60
   1  13   4   13.80    9.60
   1  13   4   15.30    7.00
   0 -14  -4    5.00    8.60
   0 -14  -4   11.20   13.20
   0 -14  -4    3.20   10.40
   0 -14  -4   -8.60    7.90
   0  14   4    3.40   11.50
   0  14   4    1.10    4.20
  -6  -7  -4    8.60    7.60
   6   7   4    1.80   12.20
   6   7   4   13.90   12.90
  -5  -8  -4   -1.90    7.30
  -5  -8  -4   11.30   12.10
   5   8   4    2.20    9.80
   5   8   4   -1.30   10.30
  -4  -9  -4    9.50   10.10
  -4  -9  -4    4.00   14.40
  -4  -9  -4   -3.50    7.50
  -4  -9  -4    3.60    6.90
   4   9   4   16.90   10.30
   4   9   4   13.10    9.70
  -3 -10  -4   -7.80    8.00
  -3 -10  -4    5.60    7.30
  -3 -10  -4   -1.80    7.30
  -3 -10  -4   12.60   11.60
   3  10   4    2.60    9.40
   3  10   4    5.90    8.50
   3  10   4    8.90    6.00
  -2 -11  -4    3.40    6.40
  -2 -11  -4   -4.80    7.30
  -2 -11  -4  -27.00   10.20
  -2 -11  -4   -1.90    7.50
   2  11   4    2.20    8.00
   2  11   4   -4.70    4.80
   2  11   4    0.10    6.80
  -1 -12  -4   19.00    8.20
  -1 -12  -4   12.60   11.90
  -1 -12  -4   26.10    8.80
  -1 -12  -4   18.50    9.00
   1  12   4   15.20    9.60
   1  12   4   31.40    6.10
   0 -13  -4    2.80    8.00
   0 -13  -4   11.40   11.90
   0 -13  -4   17.50    8.10
   0 -13  -4   21.20    8.00
   0  13   4   19.40    4.30
   0  13   4   18.70   10.10
   1 -14  -4   17.10    6.50
   1 -14  -4   11.00    8.50
   1 -14  -4   15.40    7.30
   1 -14  -4   21.10   12.60
  -1  14   4    8.10    9.40
  -7  -5  -4    2.80    7.60
   7   5   4  -18.30   12.60
   7   5   4   -2.30   11.40
   7   5   4   -8.40    7.20
  -6  -6  -4    9.10    7.00
   6   6   4    7.40   10.20
   6   6   4    8.30    8.30
   6   6   4    3.70    6.80
  -5  -7  -4   16.10   10.90
  -5  -7  -4    4.40    6.50
   5   7   4    6.90    9.00
   5   7   4    7.30    8.10
   5   7   4   12.90    9.60
  -4  -8  -4    5.50    7.60
  -4  -8  -4    7.00    6.60
  -4  -8  -4   -6.00    6.30
  -4  -8  -4   -4.50    8.40
   4   8   4   10.10    7.10
   4   8   4   11.10    7.50
   4   8   4  -11.10    7.00
   4   8   4   -5.40    7.10
  -3  -9  -4   -8.00    5.90
  -3  -9  -4    6.20    5.90
  -3  -9  -4    7.90    8.80
  -3  -9  -4   -6.50    5.00
   3   9   4    3.00    6.70
   3   9   4   -8.50    6.50
   3   9   4    3.00    4.80
   3   9   4   -1.80    6.00
   3   9   4    8.50    6.40
  -2 -10  -4   36.50    9.10
  -2 -10  -4   23.70    8.00
  -2 -10  -4    8.60    9.10
  -2 -10  -4   46.30    9.90
   2  10   4   22.10    8.60
   2  10   4   26.00    7.60
   2  10   4   22.80    8.70
   2  10   4   57.69   10.60
   2  10   4   27.70    6.20
  -1 -11  -4    0.50    5.80
  -1 -11  -4   -5.00    7.30
  -1 -11  -4   -0.20    5.20
  -1 -11  -4    3.20    6.30
   1  11   4   13.40    6.60
   1  11   4   -1.40    3.50
   1  11   4   -6.10    5.70
   1  11   4    9.40    7.10
   1  11   4   -4.30    6.90
   0 -12  -4    2.00    5.40
   0 -12  -4   16.10   10.60
   0 -12  -4   -1.40    6.00
   0 -12  -4   -1.60    6.30
   0  12   4    0.70    7.50
   0  12   4    1.30    6.00
   0  12   4    3.40    3.00
   0  12   4   -4.30    5.40
   1 -13  -4   -4.00    5.50
   1 -13  -4   -2.60    7.00
   1 -13  -4   -3.40    5.60
   1 -13  -4    1.60    9.30
  -1  13   4   -1.90    6.70
   2 -14  -4    3.90    7.70
   2 -14  -4   -2.60    5.60
   2 -14  -4    9.40    5.20
   2 -14  -4   -2.70    8.40
  -2  14   4    7.90    7.40
   3 -15  -4    3.00    8.80
   3 -15  -4    8.80   10.20
   3 -15  -4   -9.60    6.00
  -3  15   4   10.30    8.20
  -8  -3  -4   -1.50    7.80
   8   3   4   -7.30   10.40
   8   3   4    0.70   10.90
   8   3   4   -5.70   13.30
  -7  -4  -4    2.00    7.40
   7   4   4   -5.30    9.40
   7   4   4   -7.60    7.80
   7   4   4   11.50   11.10
  -6  -5  -4   30.30   12.30
   6   5   4   26.40    9.60
   6   5   4   17.10    7.20
   6   5   4   44.70   10.70
   6   5   4   18.50   10.50
  -5  -6  -4    9.00    6.50
  -5  -6  -4    9.70    9.10
   5   6   4   -5.10    6.60
   5   6   4   -0.30    7.40
   5   6   4   -8.80    5.80
   5   6   4   -1.60    7.10
  -4  -7  -4    8.50    5.60
  -4  -7  -4   -3.90    5.30
  -4  -7  -4    1.50    7.60
  -4  -7  -4   -4.90    5.80
   4   7   4    3.50    4.30
   4   7   4   -4.20    7.60
  -3  -8  -4    9.20    6.30
  -3  -8  -4   15.70    6.90
  -3  -8  -4   -6.70    5.20
  -3  -8  -4   13.70    7.40
   3   8   4    4.20    6.60
   3   8   4    2.60    6.20
   3   8   4    2.40    5.40
  -2  -9  -4   43.20    9.30
  -2  -9  -4   54.89   11.00
  -2  -9  -4   40.70    8.20
  -2  -9  -4   53.09   10.00
   2   9   4   50.89    9.20
   2   9   4   52.79   11.10
   2   9   4   55.69    7.40
   2   9   4   48.10   10.10
  -1 -10  -4   -2.50    5.30
  -1 -10  -4   -1.70    5.10
  -1 -10  -4    4.10    5.40
  -1 -10  -4   -4.50    3.60
   1  10   4    2.60    5.40
   1  10   4   -0.40    3.10
   1  10   4   -9.10    5.50
   1  10   4    5.60    5.50
   0 -11  -4    4.20    5.10
   0 -11  -4    7.40    5.30
   0 -11  -4   10.10    7.70
   0 -11  -4    5.70    6.30
   0  11   4    1.70    9.70
   0  11   4    8.50    5.40
   0  11   4    1.20    6.10
   0  11   4    5.70    2.80
   1 -12  -4    3.00    5.30
   1 -12  -4    3.70    5.50
   1 -12  -4   -6.50    5.30
   1 -12  -4   -0.20    6.60
  -1  12   4    2.00    2.00
  -1  12   4   -1.20    5.90
  -1  12   4    1.70    6.60
  -1  12   4    5.90    5.40
   2 -13  -4    3.00    6.40
   2 -13  -4    2.70    7.20
   2 -13  -4    4.40    5.30
   2 -13  -4    0.60    4.40
  -2  13   4   -2.60    6.60
  -2  13   4    1.20    5.40
  -2  13   4  -11.20    6.70
   3 -14  -4   12.40    4.70
   3 -14  -4    3.20    7.70
   3 -14  -4   13.20    6.00
   3 -14  -4   11.20    8.00
  -3  14   4    7.30    7.20
  -3  14   4   20.20    6.80
   4 -15  -4   24.80   11.50
   4 -15  -4   36.70   12.00
   4 -15  -4   20.20    6.20
  -4  15   4   12.40    6.60
  -4  15   4   24.20    7.60
  -8  -2  -4   22.40    8.70
   8   2   4   14.70   14.90
   8   2   4    5.00    9.50
  -7  -3  -4   -4.50    5.90
   7   3   4    4.40    6.90
   7   3   4   10.40    8.20
   7   3   4    1.30   10.00
   7   3   4   -5.80    7.60
  -6  -4  -4    0.40    5.00
  -6  -4  -4    2.60    7.90
  -6  -4  -4    3.90    8.40
   6   4   4    4.70    6.10
   6   4   4    5.20    5.90
   6   4   4   12.50    7.60
   6   4   4    5.40    8.10
  -5  -5  -4    5.00    7.00
  -5  -5  -4   16.50    6.70
  -5  -5  -4   11.60    6.40
   5   5   4    5.90    6.30
   5   5   4   15.40    6.50
   5   5   4    9.80    7.20
   5   5   4   -1.30    5.90
  -4  -6  -4   35.20    7.50
  -4  -6  -4   42.20    9.40
  -4  -6  -4   26.90    8.20
   4   6   4   24.80    9.10
   4   6   4   13.40    5.80
   4   6   4   26.60    7.60
   4   6   4   28.00    8.90
  -3  -7  -4   14.00    5.60
  -3  -7  -4   -2.10    6.20
  -3  -7  -4   25.00    7.30
  -3  -7  -4   22.10    7.20
   3   7   4   15.30    6.00
   3   7   4   20.50    6.00
   3   7   4   17.50    7.10
  -2  -8  -4   68.09   11.10
  -2  -8  -4   69.69    9.70
  -2  -8  -4   71.09   10.30
  -2  -8  -4   50.99    9.50
   2   8   4   81.69   12.30
   2   8   4   79.59    8.60
   2   8   4   80.19   11.60
   2   8   4   74.29   12.00
  -1  -9  -4   11.50    6.80
  -1  -9  -4    5.30    3.30
  -1  -9  -4   10.10    5.90
  -1  -9  -4    1.30    4.40
   1   9   4   10.50    5.50
   1   9   4   15.00    5.90
   1   9   4    9.00    3.40
   1   9   4   10.10    5.60
   0 -10  -4   23.80    7.70
   0 -10  -4   21.20    6.10
   0 -10  -4   42.90    7.90
   0  10   4   48.00    9.50
   0  10   4   40.00    4.70
   1 -11  -4    1.90    4.00
   1 -11  -4   -0.70    3.70
   1 -11  -4    3.90    4.60
   1 -11  -4    0.20    5.30
  -1  11   4    3.80    4.80
  -1  11   4   -1.00    1.60
   2 -12  -4    4.40    4.50
   2 -12  -4    1.70    5.60
   2 -12  -4    5.80    4.20
   2 -12  -4    5.40    5.40
  -2  12   4    0.40    4.70
  -2  12   4   14.20    5.70
  -2  12   4   -2.10    5.30
   3 -13  -4   -2.10    6.00
   3 -13  -4    7.00    4.70
   3 -13  -4   -1.20    6.20
   3 -13  -4   -9.60    4.30
  -3  13   4   -4.50    5.40
  -3  13   4    3.70    6.50
  -3  13   4   17.30    6.10
   4 -14  -4    4.00    4.40
   4 -14  -4    9.80    5.00
   4 -14  -4    9.40    6.90
   4 -14  -4    2.00    3.90
   4 -14  -4    7.40    7.30
  -4  14   4    3.80    5.20
  -4  14   4    8.70    4.80
  -4  14   4    8.20    9.30
  -8  -1  -4   24.80    7.60
   8   1   4    7.90    7.80
   8   1   4   16.50    9.10
   8   1   4   18.00   12.00
   8   1   4    9.10    8.10
  -7  -2  -4    0.00    7.90
  -7  -2  -4    8.90    5.60
   7   2   4    6.30    6.20
   7   2   4    9.50    8.90
   7   2   4    4.00    6.60
   7   2   4   -1.90    7.40
  -6  -3  -4    0.90    4.50
  -6  -3  -4    5.90    6.70
  -6  -3  -4    3.10    7.60
   6   3   4    5.40    6.10
   6   3   4    1.60    5.00
   6   3   4    1.30    5.50
   6   3   4    8.30    6.10
  -5  -4  -4   45.20    8.60
  -5  -4  -4   26.80    7.50
   5   4   4   33.00    8.90
   5   4   4   34.40    7.50
  -4  -5  -4   41.60    9.20
  -4  -5  -4   64.79   11.90
  -4  -5  -4   42.70    7.00
   4   5   4   59.59   10.30
   4   5   4   51.69    8.90
   4   5   4   48.60    9.30
   4   5   4   43.80    8.10
  -3  -6  -4   43.70    7.60
  -3  -6  -4   36.80    7.70
  -3  -6  -4   70.79   12.40
  -3  -6  -4   40.60    7.60
   3   6   4   31.10    7.40
   3   6   4   35.20    7.00
   3   6   4   59.59    8.40
   3   6   4   25.50    5.70
  -2  -7  -4   48.10    8.60
  -2  -7  -4   63.09    9.20
  -2  -7  -4   31.40    6.00
   2   7   4   36.50    6.00
   2   7   4   42.10    7.00
  -1  -8  -4    5.60    4.00
  -1  -8  -4    3.60    3.20
  -1  -8  -4    8.00    4.70
  -1  -8  -4    8.40    4.30
   1   8   4    2.30    4.20
   1   8   4   -0.50    3.70
   1   8   4    1.60    4.20
   1   8   4    3.00    2.60
   1   8   4   11.00    4.60
   0  -9  -4   61.19   10.00
   0  -9  -4   58.19    8.20
   0  -9  -4   77.99    9.90
   0  -9  -4   59.09    9.00
   0   9   4   55.59    8.20
   0   9   4   59.09    5.20
   0   9   4   58.89    8.80
   0   9   4   60.89    9.60
   1 -10  -4   10.90    5.40
   1 -10  -4   11.00    4.30
   1 -10  -4   19.60    4.90
   1 -10  -4   10.70    5.00
  -1  10   4    5.10    4.10
  -1  10   4    7.60    5.00
  -1  10   4    4.70    4.40
  -1  10   4   14.60    2.20
   2 -11  -4   72.89    9.70
   2 -11  -4   63.09    9.70
   2 -11  -4   74.99    9.00
   2 -11  -4   67.89   10.70
  -2  11   4   72.09    9.50
  -2  11   4   63.89    8.20
  -2  11   4   70.89   10.10
   3 -12  -4   18.90    6.40
   3 -12  -4   11.00    5.80
   3 -12  -4   19.30    5.60
   3 -12  -4   21.40    5.80
  -3  12   4   24.20    6.10
   4 -13  -4   -7.70    5.30
   4 -13  -4    2.20    3.70
   4 -13  -4    5.60    5.30
   4 -13  -4   -0.70    5.80
  -4  13   4    0.30    3.50
  -4  13   4   -1.00    4.30
   5 -14  -4    7.50    6.20
   5 -14  -4    2.20    7.20
   5 -14  -4    3.10    4.80
   5 -14  -4    1.90    5.60
   5 -14  -4    4.40    4.10
  -9   1  -4   -4.90    6.90
   9  -1   4    2.70    9.90
   9  -1   4   14.80   10.80
   9  -1   4  -10.00   12.90
   9  -1   4   -4.50   10.20
  -8   0  -4   16.90    6.30
   8   0   4    2.90    8.30
   8   0   4    6.40    9.40
   8   0   4    0.60    7.60
   8   0   4   -0.90    6.40
   8   0   4   20.30    9.60
  -7  -1  -4    7.20    8.20
  -7  -1  -4    6.10    4.90
  -7  -1  -4    4.30    7.60
   7   1   4    1.50    7.30
   7   1   4   -1.30    5.70
   7   1   4  -10.20    7.00
  -6  -2  -4    3.90    6.00
  -6  -2  -4    3.30    4.10
   6   2   4    1.90    4.70
   6   2   4   -0.30    4.90
   6   2   4   -3.40    5.60
   6   2   4    9.60    6.00
  -5  -3  -4   12.70    4.70
  -5  -3  -4   22.40    6.60
   5   3   4   36.20    8.70
   5   3   4   29.30    7.10
   5   3   4   14.40    6.10
   5   3   4   27.80    6.60
  -4  -4  -4  292.47   18.70
  -4  -4  -4  277.57   20.10
  -4  -4  -4  247.48   19.80
   4   4   4  254.37   19.80
   4   4   4  281.87   21.40
   4   4   4  237.58   18.50
   4   4   4  266.77   18.50
  -3  -5  -4   20.70    6.20
  -3  -5  -4   13.40    4.70
  -3  -5  -4    9.50    3.60
  -3  -5  -4   22.50    6.80
   3   5   4   12.60    4.70
   3   5   4   10.20    4.60
   3   5   4   15.10    4.60
   3   5   4    6.90    4.00
  -2  -6  -4   -2.40    2.20
  -2  -6  -4   -6.10    3.00
  -2  -6  -4   -2.10    2.70
   2   6   4   10.70    6.30
   2   6   4   -1.40    3.30
   2   6   4   -1.30    4.50
   2   6   4   -1.60    3.20
  -1  -7  -4    6.70    4.10
  -1  -7  -4    3.30    3.00
  -1  -7  -4    8.00    3.20
  -1  -7  -4    4.30    3.40
   1   7   4    6.70    3.80
   1   7   4   16.00    4.60
   1   7   4    1.50    2.80
   1   7   4    6.60    4.10
   0  -8  -4    4.00    3.20
   0  -8  -4    0.70    2.90
   0  -8  -4    5.20    3.50
   0  -8  -4   -2.20    2.10
   0   8   4    1.40    3.50
   0   8   4    0.00    3.20
   0   8   4   -1.30    2.50
   0   8   4    1.50    3.90
   0   8   4    5.00    1.80
   1  -9  -4   36.50    6.10
   1  -9  -4   67.99    8.60
   1  -9  -4   37.00    6.40
   1  -9  -4   37.80    6.60
  -1   9   4   38.50    6.30
  -1   9   4   48.90    8.60
  -1   9   4   41.10    7.00
   2 -10  -4  158.98   13.50
   2 -10  -4  156.78   13.60
   2 -10  -4  152.08   11.80
   2 -10  -4  159.58   12.60
  -2  10   4  143.99   12.20
  -2  10   4  159.78   13.50
  -2  10   4  172.78   13.10
   3 -11  -4    2.80    2.90
   3 -11  -4    0.90    4.00
   3 -11  -4   -2.30    4.00
   3 -11  -4   -1.10    4.10
  -3  11   4    0.30    3.50
  -3  11   4   -1.00    4.10
  -3  11   4   -2.20    3.30
   4 -12  -4   -0.20    2.80
   4 -12  -4    0.00    5.00
   4 -12  -4    6.50    6.10
   4 -12  -4    7.00    4.70
  -4  12   4   -1.00    3.00
  -4  12   4    0.90    3.10
   5 -13  -4   12.70    5.20
   5 -13  -4    4.40    7.00
   5 -13  -4    5.00    3.50
   5 -13  -4    6.60    6.80
   5 -13  -4    5.40    4.90
   6 -14  -4    6.80    6.30
   6 -14  -4   -5.50    7.60
   6 -14  -4    7.90    9.20
  -9   2  -4    3.20    6.40
   9  -2   4  -12.80    7.60
   9  -2   4   -1.40    8.70
   9  -2   4   -5.00    9.70
   9  -2   4   -5.40   11.20
  -8   1  -4   11.40    9.50
  -8   1  -4   16.90    5.90
   8  -1   4    9.70    7.30
   8  -1   4   23.40    8.30
   8  -1   4   -8.10    6.90
   8  -1   4   15.50    9.00
   8  -1   4   14.00    8.50
  -7   0  -4   65.39   18.20
  -7   0  -4   45.00    7.70
  -7   0  -4   50.19   11.50
   7   0   4   51.69    9.40
   7   0   4   57.29    9.70
   7   0   4   49.99    9.20
   7   0   4   32.40    9.40
   7   0   4   36.10    8.60
  -6  -1  -4   25.80    5.60
   6   1   4   34.60    7.60
   6   1   4   32.00    7.60
   6   1   4   48.10    9.30
  -5  -2  -4    2.10    2.80
  -5  -2  -4    3.30    4.20
  -5  -2  -4    4.00    3.90
   5   2   4    4.10    3.60
   5   2   4    1.20    4.30
   5   2   4    7.50    5.20
   5   2   4    4.60    3.90
  -4  -3  -4  221.98   16.70
  -4  -3  -4  207.68   14.50
  -4  -3  -4  158.78   15.40
   4   3   4  211.88   15.10
   4   3   4  237.98   18.30
   4   3   4  168.98   14.60
   4   3   4  197.48   16.00
  -3  -4  -4   54.39    7.90
  -3  -4  -4   26.10    5.20
   3   4   4   45.50    8.10
   3   4   4   27.60    6.20
   3   4   4   71.89   11.20
   3   4   4   43.90    6.70
  -2  -5  -4   13.60    6.20
  -2  -5  -4   10.90    4.30
  -2  -5  -4   12.00    4.90
  -2  -5  -4   13.50    3.40
   2   5   4   18.00    5.00
   2   5   4   11.70    4.00
   2   5   4   20.10    6.20
   2   5   4   13.20    4.00
  -1  -6  -4   22.30    4.90
  -1  -6  -4   19.50    4.80
  -1  -6  -4   16.60    3.80
  -1  -6  -4   20.40    4.90
   1   6   4   17.90    4.40
   1   6   4   22.30    6.10
   1   6   4   27.50    6.40
   1   6   4   33.40    6.50
   0  -7  -4   25.90    4.90
   0  -7  -4   25.20    5.30
   0  -7  -4   23.00    6.00
   0  -7  -4   22.00    4.90
   0   7   4   22.20    5.10
   0   7   4   26.50    5.90
   0   7   4   19.10    2.90
   0   7   4   24.50    5.00
   1  -8  -4   25.40    4.90
   1  -8  -4   24.40    5.10
   1  -8  -4   18.10    4.10
   1  -8  -4   16.60    4.50
  -1   8   4   20.20    4.00
  -1   8   4   31.80    5.80
  -1   8   4   21.70    2.20
  -1   8   4   29.70    6.10
   2  -9  -4    2.70    2.20
   2  -9  -4    1.10    2.90
   2  -9  -4   -1.60    3.00
   2  -9  -4    1.00    2.70
  -2   9   4   -3.30    3.10
  -2   9   4    3.40    3.00
  -2   9   4    3.10    3.00
   3 -10  -4    6.00    3.90
   3 -10  -4    1.80    3.90
   3 -10  -4    2.60    3.90
   3 -10  -4    0.40    2.50
  -3  10   4    1.40    2.60
  -3  10   4    2.90    3.40
  -3  10   4    4.70    2.90
   4 -11  -4   59.29    6.50
   4 -11  -4   70.79    9.60
   4 -11  -4   62.89    8.00
   4 -11  -4   71.59    9.80
  -4  11   4   57.09    8.80
  -4  11   4   72.49    6.60
  -4  11   4   81.09    6.70
   5 -12  -4   86.39    8.90
   5 -12  -4   92.29   10.50
   5 -12  -4   98.09   11.70
   5 -12  -4   87.19   12.20
   5 -12  -4  101.49    7.60
   6 -13  -4    2.90    5.80
   6 -13  -4    4.10    6.40
   6 -13  -4   11.20    8.80
  -9   3  -4    2.40    6.30
   9  -3   4    3.80    7.10
   9  -3   4    2.40    7.50
   9  -3   4    5.20    9.20
  -8   2  -4    7.70    6.90
  -8   2  -4    2.90    4.40
   8  -2   4    5.40    7.40
   8  -2   4    9.40    8.00
   8  -2   4   -3.30    5.80
   8  -2   4    6.10    7.90
   8  -2   4    1.40    6.10
  -7   1  -4   -0.40    9.90
  -7   1  -4    8.40    5.80
  -7   1  -4   -0.60    3.50
   7  -1   4   -3.10    4.10
   7  -1   4    7.90    6.00
   7  -1   4    9.40    6.10
   7  -1   4    2.60    5.40
   7  -1   4    3.20    4.30
  -6   0  -4    0.70    4.60
  -6   0  -4   -0.60    3.00
   6   0   4    1.20    3.70
   6   0   4    3.80    5.70
   6   0   4   -5.70    4.10
   6   0   4   -2.60    4.30
  -5  -1  -4   34.90    7.60
  -5  -1  -4   46.00    9.20
  -5  -1  -4   42.40    6.20
   5   1   4   40.00    7.60
   5   1   4   53.19    9.10
   5   1   4   39.00    6.70
   5   1   4   38.00    8.10
  -4  -2  -4   95.89    9.10
  -4  -2  -4   96.59   10.60
  -4  -2  -4  104.99   11.30
   4   2   4  117.79   12.50
   4   2   4  115.99   11.30
   4   2   4  109.49   10.20
   4   2   4  117.79   10.60
  -3  -3  -4   10.80    3.90
  -3  -3  -4   23.80    4.70
  -3  -3  -4   12.20    5.50
   3   3   4   20.20    4.60
   3   3   4    4.60    3.30
   3   3   4   11.30    3.80
   3   3   4   11.30    3.80
  -2  -4  -4    3.40    2.50
  -2  -4  -4    3.30    2.70
  -2  -4  -4    6.40    3.10
  -2  -4  -4    6.20    3.60
   2   4   4    7.50    3.20
   2   4   4    3.80    3.00
   2   4   4    4.20    2.70
   2   4   4    6.10    3.40
  -1  -5  -4    6.50    3.60
  -1  -5  -4   10.00    3.90
  -1  -5  -4    5.00    2.30
  -1  -5  -4   14.40    4.10
   1   5   4    5.20    2.70
   1   5   4    7.20    3.00
   1   5   4    5.10    3.00
   1   5   4    4.50    2.50
   0  -6  -4   45.00    7.10
   0  -6  -4   58.59    6.50
   0  -6  -4   65.29    8.30
   0  -6  -4   55.79    7.00
   0   6   4   70.59    9.10
   0   6   4   58.49    6.40
   0   6   4   55.49    4.40
   0   6   4   63.49    6.70
   0   6   4   51.09    7.40
   1  -7  -4  483.25   26.90
   1  -7  -4  534.55   27.00
   1  -7  -4  465.85   25.80
   1  -7  -4  508.25   27.70
  -1   7   4  488.55   26.90
  -1   7   4  493.25   26.40
  -1   7   4  497.05   26.20
   2  -8  -4   39.00    6.10
   2  -8  -4   34.00    5.90
   2  -8  -4   40.80    5.60
   2  -8  -4   46.50    7.30
  -2   8   4   39.20    5.70
  -2   8   4   37.20    5.70
  -2   8   4   33.50    5.00
   3  -9  -4   22.90    4.90
   3  -9  -4   23.00    4.00
   3  -9  -4   22.50    5.80
   3  -9  -4   25.90    5.30
  -3   9   4   29.70    4.90
   4 -10  -4    3.50    2.60
   4 -10  -4    5.60    3.80
   4 -10  -4   10.00    3.50
   4 -10  -4    9.30    5.30
  -4  10   4   10.40    2.90
  -4  10   4    3.50    2.20
  -4  10   4   -2.10    3.80
   5 -11  -4   -1.10    2.00
   5 -11  -4   -0.50    3.90
   5 -11  -4   -1.80    3.00
   5 -11  -4   -1.20    6.30
   5 -11  -4    2.10    4.00
   6 -12  -4    1.00    2.70
   6 -12  -4   -9.40    4.80
   6 -12  -4   -2.80    5.20
   7 -13  -4    5.70    4.60
   7 -13  -4    6.60    7.60
   7 -13  -4    3.00    7.50
  -9   4  -4    6.20    8.10
   9  -4   4   12.00   10.50
   9  -4   4    4.80    6.50
   9  -4   4   -2.40    6.20
   9  -4   4   17.00   10.40
  -8   3  -4    8.50    4.40
  -8   3  -4   17.40    8.40
  -8   3  -4   15.90    7.70
   8  -3   4   14.00    6.60
   8  -3   4   10.50    5.80
   8  -3   4   15.40    7.80
   8  -3   4   14.50    8.00
  -7   2  -4    6.80    5.60
  -7   2  -4    9.10    4.10
   7  -2   4    8.10    6.60
   7  -2   4   12.30    5.80
   7  -2   4    4.80    6.80
   7  -2   4    0.60    4.20
   7  -2   4    3.50    4.70
  -6   1  -4   35.10    8.10
  -6   1  -4   35.40    6.00
  -6   1  -4   21.30    5.80
   6  -1   4   37.90    7.20
   6  -1   4   45.20    8.10
   6  -1   4   42.70    9.50
   6  -1   4   47.30    7.30
   6  -1   4   47.80    8.00
  -5   0  -4   25.30    4.80
  -5   0  -4   17.60    5.90
  -5   0  -4   19.70    5.90
   5   0   4   13.40    4.50
   5   0   4   21.50    6.40
   5   0   4   16.30    4.50
   5   0   4   13.80    4.10
  -4  -1  -4  260.47   18.60
  -4  -1  -4  244.18   17.70
  -4  -1  -4  280.27   18.60
   4   1   4  277.67   17.70
   4   1   4  262.77   16.90
   4   1   4  300.57   20.10
   4   1   4  253.57   17.70
  -3  -2  -4   30.50    5.60
  -3  -2  -4   63.09    9.60
  -3  -2  -4   42.90    7.00
   3   2   4   32.80    5.50
   3   2   4   39.90    6.10
   3   2   4   25.00    5.00
   3   2   4   34.40    6.90
  -2  -3  -4  108.29   10.10
  -2  -3  -4  106.39    9.90
  -2  -3  -4  134.79    9.50
   2   3   4  135.39    9.80
   2   3   4  119.49    9.40
   2   3   4  115.39   10.10
   2   3   4  109.79   10.40
  -1  -4  -4 1247.78   59.69
  -1  -4  -4 1266.07   59.09
  -1  -4  -4 1242.78   57.99
  -1  -4  -4 1180.28   58.19
   1   4   4 1230.68   57.89
   1   4   4 1349.66   60.39
   1   4   4 1150.68   61.29
   1   4   4 1208.28   58.09
   0  -5  -4  280.67   17.70
   0  -5  -4  279.07   16.70
   0  -5  -4  294.07   16.60
   0  -5  -4  284.37   17.40
   0   5   4  305.07   16.60
   0   5   4  261.47   16.20
   0   5   4  286.37   18.10
   0   5   4  288.67   17.40
   1  -6  -4   16.40    4.10
   1  -6  -4    9.80    3.00
   1  -6  -4   15.10    4.10
   1  -6  -4   17.60    3.50
  -1   6   4   24.60    4.40
  -1   6   4   19.20    3.70
  -1   6   4   11.70    3.10
   2  -7  -4  286.97   18.70
   2  -7  -4  325.07   16.90
   2  -7  -4  289.77   17.50
   2  -7  -4  310.37   18.00
  -2   7   4  269.47   17.00
  -2   7   4  299.77   16.70
  -2   7   4  331.27   17.50
   3  -8  -4    1.60    1.60
   3  -8  -4   -1.70    3.40
   3  -8  -4   -3.80    2.00
   3  -8  -4    3.90    2.50
  -3   8   4   -2.00    1.70
  -3   8   4    1.60    2.10
  -3   8   4    2.00    1.80
   4  -9  -4   16.20    3.70
   4  -9  -4   18.00    2.10
   4  -9  -4    9.60    2.60
   4  -9  -4   16.40    4.40
  -4   9   4   24.50    3.30
  -4   9   4   15.40    4.20
  -4   9   4   15.40    2.70
   5 -10  -4   54.89    4.90
   5 -10  -4   56.59    7.70
   6 -11  -4   -0.70    4.40
   6 -11  -4    7.30    3.40
   6 -11  -4   10.70    5.40
   7 -12  -4    0.10    6.90
   7 -12  -4    2.40    4.10
   7 -12  -4    1.90    6.10
  -9   5  -4    9.10    6.90
  -9   5  -4   12.00    5.00
   9  -5   4   -4.00    5.60
   9  -5   4    4.40   10.30
   9  -5   4    1.50    5.40
  -8   4  -4    2.30    3.70
  -8   4  -4   -3.00    7.00
   8  -4   4    4.00    7.80
   8  -4   4    4.50    4.90
   8  -4   4    4.10    7.00
   8  -4   4    2.30    4.60
   8  -4   4  -10.70    9.80
  -7   3  -4   17.90    4.50
  -7   3  -4   14.90    5.40
   7  -3   4   15.40    5.40
   7  -3   4   17.80    7.60
   7  -3   4    9.90    5.70
   7  -3   4   18.60    4.90
  -6   2  -4   -6.10    4.20
  -6   2  -4    3.00    2.60
  -6   2  -4   -4.10    3.40
   6  -2   4    5.30    3.10
   6  -2   4    1.20    4.00
   6  -2   4   -2.60    3.30
   6  -2   4    1.10    4.20
  -5   1  -4   39.70    7.30
  -5   1  -4   60.99    8.70
  -5   1  -4   51.39    6.60
   5  -1   4   45.30    6.30
   5  -1   4   65.39    9.90
   5  -1   4   53.29    7.40
   5  -1   4   70.59    9.60
   5  -1   4   77.09    9.50
  -4   0  -4  171.08   14.00
  -4   0  -4  181.08   13.30
  -4   0  -4  184.88   12.10
   4   0   4  183.38   14.90
   4   0   4  187.58   13.50
   4   0   4  178.78   13.20
   4   0   4  173.78   12.30
   4   0   4  188.38   13.50
  -3  -1  -4  302.17   18.80
  -3  -1  -4  279.77   16.80
   3   1   4  291.57   19.40
   3   1   4  312.37   17.50
   3   1   4  304.07   18.00
   3   1   4  293.17   18.30
  -2  -2  -4  100.69    8.80
  -2  -2  -4   94.29    7.60
  -2  -2  -4   98.99    8.90
   2   2   4  105.59    9.70
   2   2   4   90.39    8.00
   2   2   4   95.89    8.60
  -1  -3  -4  103.39    8.30
  -1  -3  -4   93.09    8.60
  -1  -3  -4   87.89    8.40
  -1  -3  -4  106.49    8.90
   1   3   4  114.29   10.80
   1   3   4  113.09    9.00
   1   3   4  121.19    8.40
   0  -4  -4  239.88   14.10
   0  -4  -4  256.67   15.60
   0  -4  -4  258.07   15.50
   0   4   4  248.78   14.20
   0   4   4  245.38   15.10
   0   4   4  263.67   14.40
   0   4   4  222.38   15.50
   1  -5  -4   19.90    4.50
   1  -5  -4   14.90    3.50
   1  -5  -4   13.90    2.90
  -1   5   4   12.90    2.70
  -1   5   4   18.60    3.80
  -1   5   4   15.50    3.00
   2  -6  -4  228.68   15.10
   2  -6  -4  232.28   12.60
   2  -6  -4  220.28   13.20
   2  -6  -4  201.98   14.60
  -2   6   4  198.78   12.60
  -2   6   4  219.18   12.90
  -2   6   4  217.58   12.40
   3  -7  -4  217.68   12.40
   3  -7  -4  245.08   13.90
   3  -7  -4  217.18   13.70
  -3   7   4  226.18   12.50
  -3   7   4  237.68   13.70
   4  -8  -4   37.90    4.90
   4  -8  -4   41.10    3.50
   4  -8  -4   36.20    4.00
   4  -8  -4   37.40    5.60
  -4   8   4   39.90    3.70
  -4   8   4   56.09    6.80
   5  -9  -4  189.28   10.70
   5  -9  -4  165.78   12.90
   6 -10  -4   -0.40    2.60
   6 -10  -4   -2.70    4.20
   6 -10  -4   -2.60    3.70
   7 -11  -4    5.90    4.00
   7 -11  -4    4.30    6.70
   7 -11  -4   -1.90    4.90
   8 -12  -4    4.20    9.80
   8 -12  -4    8.20    7.00
   8 -12  -4    6.40    5.60
   9  -6   4   -2.30   10.10
   9  -6   4    1.70    4.70
   9  -6   4   -4.00    4.90
   9  -6   4   -8.50   10.90
  -8   5  -4    2.40    7.40
  -8   5  -4   -6.90    4.50
  -8   5  -4    4.10    3.50
   8  -5   4   -1.60    3.80
   8  -5   4    6.50    4.40
   8  -5   4   12.90    7.40
   8  -5   4    1.90    6.80
  -7   4  -4    0.60    2.70
  -7   4  -4    6.40    4.30
   7  -4   4  -10.50    7.50
   7  -4   4   -2.00    4.90
   7  -4   4   -0.80    3.50
   7  -4   4   -1.70    6.50
  -6   3  -4  130.39   14.40
  -6   3  -4  124.09   11.30
  -6   3  -4  150.58   10.40
   6  -3   4  142.09   11.50
   6  -3   4  139.99   15.00
   6  -3   4  147.19   11.10
   6  -3   4  174.98   14.60
  -5   2  -4   95.59    7.50
  -5   2  -4   96.99   10.50
  -5   2  -4   90.69    8.70
   5  -2   4   82.19    7.90
   5  -2   4  100.39   12.90
   5  -2   4   73.69    9.30
   5  -2   4   81.49    8.40
  -4   1  -4   -1.20    2.10
  -4   1  -4    0.80    1.50
  -4   1  -4    0.10    2.60
   4  -1   4    1.80    2.80
   4  -1   4    0.30    1.80
   4  -1   4    3.00    2.70
   4  -1   4   -2.40    2.10
  -3   0  -4  196.68   11.70
  -3   0  -4  176.48   13.10
  -3   0  -4  193.18   12.90
   3   0   4  173.58   13.60
   3   0   4  171.88   12.40
   3   0   4  186.88   11.70
   3   0   4  181.68   12.30
  -2  -1  -4  148.09    9.90
  -2  -1  -4  153.58   11.30
  -2  -1  -4  156.48   11.20
   2   1   4  154.08   10.30
   2   1   4  164.78   10.30
   2   1   4  171.08   11.10
   2   1   4  161.28   11.20
   2   1   4  169.28   12.30
  -1  -2  -4  392.96   21.10
  -1  -2  -4  387.76   19.60
   1   2   4  372.16   21.30
   1   2   4  344.07   19.30
   1   2   4  365.16   18.70
   1   2   4  394.16   19.90
   1   2   4  365.76   20.40
   0  -3  -4    8.80    2.80
   0  -3  -4    7.30    2.50
   0  -3  -4    5.70    1.90
   0  -3  -4    5.50    1.50
   0   3   4    5.60    2.20
   0   3   4    3.10    2.10
   0   3   4    3.90    1.10
   0   3   4    3.50    1.50
   0   3   4    6.00    1.80
   1  -4  -4  113.79    7.50
   1  -4  -4   97.29    7.20
   1  -4  -4  106.99    8.00
   1  -4  -4  101.09    8.70
  -1   4   4  100.59    7.10
  -1   4   4  102.19    7.60
  -1   4   4  116.99    7.40
   2  -5  -4  127.09    8.00
   2  -5  -4  144.39    8.70
   2  -5  -4  139.09    9.00
  -2   5   4  119.69    8.10
  -2   5   4  119.29    7.80
  -2   5   4  123.99    8.20
   3  -6  -4   57.09    5.60
   3  -6  -4   69.69    3.90
   3  -6  -4   71.59    5.90
   3  -6  -4   67.49    5.00
  -3   6   4   60.09    5.50
  -3   6   4   67.09    5.00
   4  -7  -4  147.59   10.10
   4  -7  -4  140.59    8.30
   4  -7  -4  144.39    8.30
   4  -7  -4  137.19    8.80
  -4   7   4  153.28    9.70
   5  -8  -4   86.59    8.50
   5  -8  -4  118.39    7.90
   6  -9  -4  253.87   18.20
   6  -9  -4  234.98   15.90
   6  -9  -4  239.58   14.70
   7 -10  -4    1.00    3.90
   7 -10  -4    7.10    4.60
   7 -10  -4    5.10    6.30
   8 -11  -4   20.70    7.10
   8 -11  -4   33.60   11.30
   8 -11  -4   30.50    7.00
   9  -7   4    0.80   10.60
   9  -7   4    0.30    3.80
   9  -7   4   -5.70   10.40
   8  -6   4    4.50    4.00
   8  -6   4    2.90    6.10
   8  -6   4    9.50    7.80
   8  -6   4    2.30    3.90
  -7   5  -4    7.60    3.90
  -7   5  -4    4.70    2.80
  -7   5  -4   15.40    5.80
   7  -5   4    6.90    5.80
   7  -5   4    5.20    3.20
   7  -5   4    2.20    4.60
   7  -5   4    1.30    3.40
  -6   4  -4  430.86   23.60
  -6   4  -4  440.66   22.30
  -6   4  -4  438.26   27.10
   6  -4   4  399.86   22.90
   6  -4   4  446.66   28.30
   6  -4   4  391.86   23.20
   6  -4   4  480.65   27.50
  -5   3  -4   42.80    5.30
  -5   3  -4   49.20    6.50
  -5   3  -4   46.70    8.40
   5  -3   4   35.40    6.90
   5  -3   4   42.70    7.20
   5  -3   4   33.00    4.90
   5  -3   4   51.29    6.30
  -4   2  -4  285.27   17.80
  -4   2  -4  284.27   16.60
  -4   2  -4  245.28   14.70
   4  -2   4  272.97   17.10
   4  -2   4  247.08   17.80
   4  -2   4  273.57   15.50
   4  -2   4  277.87   16.20
  -3   1  -4  301.67   17.40
  -3   1  -4  305.97   16.20
  -3   1  -4  301.77   18.20
   3  -1   4  292.57   16.40
   3  -1   4  287.57   17.30
   3  -1   4  313.37   17.40
   3  -1   4  294.27   18.70
  -2   0  -4   77.09    7.20
  -2   0  -4   83.49    7.00
  -2   0  -4   70.99    5.70
   2   0   4   76.69    6.60
   2   0   4   79.09    6.10
   2   0   4   71.89    6.20
   2   0   4   78.29    7.50
  -1  -1  -4 1216.68   55.89
  -1  -1  -4 1174.78   55.19
  -1  -1  -4 1228.68   54.29
   1   1   4 1226.48   54.89
   1   1   4 1152.98   56.09
   1   1   4 1164.38   53.79
   1   1   4 1149.89   54.99
   0  -2  -4  386.16   19.90
   0  -2  -4  384.56   20.10
   0  -2  -4  405.16   20.90
   0  -2  -4  422.76   21.90
   0   2   4  405.26   20.00
   0   2   4  400.46   19.90
   0   2   4  399.96   21.90
   0   2   4  397.36   18.70
   0   2   4  402.06   20.70
   1  -3  -4    2.60    1.10
   1  -3  -4    0.50    0.90
   1  -3  -4    1.10    1.80
   1  -3  -4    0.70    1.10
  -1   3   4    0.10    0.90
  -1   3   4   -0.60    0.80
  -1   3   4    0.10    0.90
  -1   3   4    0.90    0.40
   2  -4  -4  550.44   26.90
   2  -4  -4  572.34   26.20
   2  -4  -4  588.14   26.20
  -2   4   4  511.45   25.90
  -2   4   4  549.45   26.30
  -2   4   4  531.95   25.90
   3  -5  -4  135.99    7.40
   3  -5  -4  145.79    8.90
   3  -5  -4  147.89    8.60
   3  -5  -4  126.19    8.40
  -3   5   4  134.99    7.70
  -3   5   4  130.29    8.20
   4  -6  -4   -0.20    1.40
   4  -6  -4    0.40    1.40
   4  -6  -4    1.90    1.60
   4  -6  -4   -2.20    1.10
   5  -7  -4    3.10    2.30
   5  -7  -4    7.10    2.80
   6  -8  -4   82.29    8.10
   6  -8  -4   89.29    8.00
   6  -8  -4   64.49    9.60
   7  -9  -4    0.00    3.50
   7  -9  -4    3.30    5.60
   7  -9  -4    3.90    4.00
   8 -10  -4   -5.70    5.20
   8 -10  -4    9.50    5.20
   8 -10  -4   14.80    8.20
   9  -8   4    1.60   11.50
   9  -8   4    6.50    7.80
   8  -7   4   -2.40    3.50
   8  -7   4    3.40    3.30
   8  -7   4    1.40    6.50
   8  -7   4   -2.30    7.50
  -7   6  -4   -0.30    2.30
  -7   6  -4    3.50    3.10
  -7   6  -4    3.40    5.20
   7  -6   4   -2.70    2.70
   7  -6   4    1.20    2.80
   7  -6   4   -2.80    5.40
   7  -6   4    2.50    4.60
  -6   5  -4   13.50    4.40
  -6   5  -4   10.20    5.20
  -6   5  -4   21.40    3.70
   6  -5   4   14.80    4.80
   6  -5   4   24.10    4.50
   6  -5   4    7.20    3.20
   6  -5   4    9.40    5.40
  -5   4  -4   18.20    4.80
  -5   4  -4   29.30    4.20
  -5   4  -4   27.50    4.80
   5  -4   4   21.90    5.40
   5  -4   4   31.50    5.00
   5  -4   4   26.90    4.40
   5  -4   4   20.50    4.90
  -4   3  -4    9.70    2.50
  -4   3  -4   11.40    4.00
  -4   3  -4    4.10    2.60
   4  -3   4   13.10    3.90
   4  -3   4    7.80    3.50
   4  -3   4    8.70    2.80
  -3   2  -4   50.89    6.50
  -3   2  -4   51.39    4.70
  -3   2  -4   54.59    5.50
   3  -2   4   54.79    5.90
   3  -2   4   58.79    7.50
   3  -2   4   51.29    4.70
   3  -2   4   60.59    5.50
  -2   1  -4  530.75   25.30
  -2   1  -4  503.55   25.70
  -2   1  -4  497.45   24.10
   2  -1   4  471.45   24.70
   2  -1   4  494.35   24.10
   2  -1   4  459.55   24.60
   2  -1   4  495.25   26.20
  -1   0  -4   51.89    4.40
  -1   0  -4   51.39    4.90
  -1   0  -4   54.19    4.40
  -1   0  -4   44.50    5.00
   1   0   4   49.99    4.70
   1   0   4   51.69    4.30
   1   0   4   48.60    4.20
   1   0   4   49.20    5.50
   0  -1  -4 5125.89  222.28
   0  -1  -4 5069.09  223.08
   0  -1  -4 5078.29  225.08
   0   1   4 5167.38  223.68
   0   1   4 5214.98  222.28
   0   1   4 4778.12  222.98
   0   1   4 5431.16  225.48
   1  -2  -4 1040.50   44.70
   1  -2  -4  994.60   45.80
   1  -2  -4  983.90   45.00
   1  -2  -4 1046.60   43.60
  -1   2   4  956.60   43.60
  -1   2   4  957.40   45.10
  -1   2   4  979.60   44.80
  -1   2   4  946.61   44.30
   2  -3  -4  666.03   31.70
   2  -3  -4  732.43   31.30
   2  -3  -4  683.23   32.20
   2  -3  -4  694.63   30.70
  -2   3   4  678.43   31.70
  -2   3   4  703.33   31.60
  -2   3   4  640.84   31.00
   3  -4  -4   26.70    2.80
   3  -4  -4   29.40    3.60
   3  -4  -4   28.00    2.90
  -3   4   4   22.90    2.40
  -3   4   4   24.80    2.70
   4  -5  -4   39.90    3.70
   4  -5  -4   33.80    3.40
   4  -5  -4   42.70    3.90
   5  -6  -4    7.70    2.40
   6  -7  -4   21.70    4.80
   6  -7  -4   23.80    4.30
   6  -7  -4   31.30    6.80
   7  -8  -4   -3.70    4.70
   7  -8  -4    4.90    3.70
   7  -8  -4   10.10    3.90
   8  -9  -4    5.30    7.10
   8  -9  -4   10.70    4.70
   8  -9  -4    8.30    5.10
   9 -10  -4   10.60    6.40
   9 -10  -4    5.00    9.90
   9 -10  -4    3.60    7.70
   8  -8   4    7.50    7.20
   8  -8   4   -1.60    5.80
   8  -8   4    0.40    7.60
   7  -7   4    3.60    3.00
   7  -7   4    3.30    5.60
   7  -7   4    3.70    2.60
   7  -7   4    1.10    5.40
  -6   6  -4   27.30    4.20
  -6   6  -4   24.30    5.90
  -6   6  -4   28.10    3.90
   6  -6   4   23.40    4.00
   6  -6   4   15.30    5.00
   6  -6   4   27.30    7.00
   6  -6   4   24.30    4.00
  -5   5  -4    3.10    2.50
  -5   5  -4    3.40    3.80
   5  -5   4    3.20    2.00
   5  -5   4    1.00    2.70
   5  -5   4    0.60    3.40
   5  -5   4    3.50    2.20
  -4   4  -4   17.40    4.00
  -4   4  -4   17.70    3.60
  -4   4  -4   21.40    3.30
   4  -4   4   22.10    4.70
   4  -4   4   19.90    4.60
   4  -4   4   23.40    3.30
   4  -4   4   23.30    3.80
  -3   3  -4  927.61   44.30
  -3   3  -4  904.71   43.20
  -3   3  -4  868.91   42.30
   3  -3   4  919.01   44.20
   3  -3   4  934.01   47.10
   3  -3   4  940.11   42.50
   3  -3   4  927.41   42.90
  -2   2  -4   64.29    5.90
  -2   2  -4   50.99    4.50
  -2   2  -4   67.49    5.70
  -2   2  -4   66.79    5.50
   2  -2   4   50.69    4.80
   2  -2   4   61.79    4.70
   2  -2   4   58.69    6.10
   2  -2   4   58.19    5.40
  -1   1  -4   36.10    3.40
  -1   1  -4   32.00    4.40
  -1   1  -4   38.80    3.70
   1  -1   4   28.10    4.30
   1  -1   4   29.20    3.90
   1  -1   4   35.30    3.40
   1  -1   4   36.10    3.60
   0   0  -4 8888.11  398.46
   0   0  -4 9170.58  447.16
   0   0  -4 8713.43  397.06
   0   0   4 9245.08  445.06
   1  -1  -4   38.70    3.40
   1  -1  -4   36.90    3.40
   1  -1  -4   33.50    3.50
  -1   1   4   41.20    3.50
  -1   1   4   37.20    2.90
  -1   1   4   41.70    3.00
  -1   1   4   42.90    3.50
   2  -2  -4  258.17   12.60
   2  -2  -4  249.78   13.20
   2  -2  -4  253.07   13.10
   2  -2  -4  257.47   11.90
  -2   2   4  258.27   11.70
  -2   2   4  232.18   12.70
  -2   2   4  256.47   12.90
   3  -3  -4    0.30    0.90
   3  -3  -4    0.10    1.00
   3  -3  -4    2.00    0.80
  -3   3   4    0.70    0.90
   4  -4  -4    2.20    1.40
   4  -4  -4    1.60    1.10
   4  -4  -4    6.10    1.50
  -4   4   4    3.70    1.30
  -4   4   4    2.10    1.00
   5  -5  -4   71.79    5.20
   5  -5  -4   67.19    4.80
   5  -5  -4   75.99    5.60
   6  -6  -4  731.53   34.50
   6  -6  -4  703.43   39.30
   7  -7  -4   91.09    9.50
   7  -7  -4   68.99    7.30
   7  -7  -4   72.29   11.00
   8  -8  -4    4.10    5.00
   8  -8  -4    5.30    7.00
   8  -8  -4    6.10    3.90
   9  -9  -4    8.30    5.70
   9  -9  -4    9.80    7.00
   9  -9  -4    7.00    9.30
   8  -9   4   19.30    7.80
   8  -9   4   31.10    8.50
   8  -9   4   39.70   10.90
   7  -8   4    8.50    6.20
   7  -8   4    5.90    5.20
   7  -8   4    9.40    6.20
  -6   7  -4   13.90    5.60
   6  -7   4    8.00    4.50
   6  -7   4   17.80    3.30
   6  -7   4   13.90    5.70
   6  -7   4   10.50    2.80
  -5   6  -4   49.10    7.20
  -5   6  -4   39.30    4.20
  -5   6  -4   43.30    5.10
   5  -6   4   36.70    4.70
   5  -6   4   43.30    4.50
   5  -6   4   52.79    7.90
   5  -6   4   34.30    6.40
  -4   5  -4   11.80    2.90
  -4   5  -4   18.30    4.30
   4  -5   4   16.60    4.50
   4  -5   4   11.80    3.90
   4  -5   4   18.30    3.00
   4  -5   4    9.70    2.50
  -3   4  -4  473.85   23.40
  -3   4  -4  425.16   23.40
  -3   4  -4  483.95   25.30
  -3   4  -4  462.35   24.50
   3  -4   4  461.35   25.00
   3  -4   4  485.95   23.40
   3  -4   4  487.05   23.20
   3  -4   4  529.25   25.90
  -2   3  -4  682.93   32.60
  -2   3  -4  704.43   33.50
  -2   3  -4  665.53   32.30
  -2   3  -4  663.03   33.00
   2  -3   4  702.43   32.50
   2  -3   4  706.23   33.90
   2  -3   4  679.23   34.90
   2  -3   4  690.63   32.40
  -1   2  -4 1189.28   51.19
  -1   2  -4 1091.89   51.59
  -1   2  -4 1155.58   51.19
  -1   2  -4 1133.19   50.89
   1  -2   4 1059.59   50.89
   1  -2   4 1103.89   50.79
   1  -2   4 1096.39   50.69
   1  -2   4 1115.79   51.99
   0   1  -4 1140.39   52.69
   0   1  -4 1162.78   51.59
   0   1  -4 1202.98   51.29
   0  -1   4 1051.99   51.29
   0  -1   4 1103.19   51.39
   0  -1   4 1155.48   51.19
   1   0  -4  325.37   16.80
   1   0  -4  328.27   16.50
   1   0  -4  345.57   16.20
  -1   0   4  301.27   16.30
  -1   0   4  351.16   16.30
   2  -1  -4   68.99    5.20
   2  -1  -4   72.19    4.90
   2  -1  -4   68.79    4.90
  -2   1   4   58.59    4.70
  -2   1   4   68.59    4.80
   3  -2  -4  125.19    7.80
   3  -2  -4  128.69    7.50
  -3   2   4  122.79    7.30
  -3   2   4  116.49    7.30
   4  -3  -4  121.89    6.10
   4  -3  -4  111.39    7.00
  -4   3   4  101.79    6.60
   5  -4  -4   73.09    5.10
   5  -4  -4   75.29    8.60
   5  -4  -4   82.09    5.40
   5  -4  -4   71.09    5.80
  -5   4   4   77.59    4.90
  -5   4   4   72.59    4.80
   6  -5  -4   14.70    2.50
   6  -5  -4   16.00    5.20
   6  -5  -4   14.50    2.90
   6  -5  -4   23.80    3.50
   7  -6  -4    5.20    5.30
   7  -6  -4    4.20    2.60
   8  -7  -4   -5.40    5.70
   8  -7  -4    1.20    3.30
   8  -7  -4   -0.90    4.70
   9  -8  -4   -1.70    6.90
   9  -8  -4    5.80    9.40
   9  -8  -4    3.90    5.00
   8 -10   4    5.50    6.70
   8 -10   4    8.20    8.70
   8 -10   4   17.60    8.20
   7  -9   4   -1.50    5.00
   7  -9   4    4.90    6.70
   7  -9   4    1.80    5.00
   6  -8   4   52.69    9.30
   6  -8   4   41.20    4.60
   6  -8   4   36.60    7.00
   6  -8   4   38.00    4.60
   6  -8   4   36.80    7.60
  -5   7  -4  195.28   10.70
  -5   7  -4  184.78   13.30
   5  -7   4  186.28   14.40
   5  -7   4  180.08   10.70
   5  -7   4  184.18   14.50
  -4   6  -4   92.79    8.10
  -4   6  -4   79.49    6.60
   4  -6   4   85.89    6.20
   4  -6   4  100.49    9.10
   4  -6   4   94.19    8.80
   4  -6   4   90.49    6.60
  -3   5  -4   38.70    4.10
  -3   5  -4   46.10    5.50
  -3   5  -4   37.30    4.10
   3  -5   4   46.00    4.20
   3  -5   4   41.50    5.70
   3  -5   4   40.50    4.00
   3  -5   4   39.40    5.70
  -2   4  -4   67.29    5.70
  -2   4  -4   80.39    5.90
  -2   4  -4   66.99    6.20
  -2   4  -4   74.09    5.70
   2  -4   4   87.19    6.70
   2  -4   4   64.49    6.10
   2  -4   4   76.69    5.60
   2  -4   4   75.59    6.30
  -1   3  -4  171.88    9.90
  -1   3  -4  152.18    9.50
  -1   3  -4  168.88    9.40
  -1   3  -4  148.89    9.50
   1  -3   4  166.58    9.50
   1  -3   4  153.38    9.60
   1  -3   4  148.89    9.10
   1  -3   4  158.28    9.90
   0   2  -4 3096.89  126.49
   0   2  -4 2883.21  126.79
   0   2  -4 2911.21  126.29
   0   2  -4 2821.62  127.09
   0  -2   4 2828.52  126.29
   0  -2   4 2856.31  126.59
   0  -2   4 2699.73  126.19
   1   1  -4 2542.65  107.29
   1   1  -4 2456.45  107.39
  -1  -1   4 2324.07  106.19
  -1  -1   4 2411.26  107.29
   2   0  -4   58.49    5.10
   2   0  -4   63.59    4.90
   2   0  -4   63.79    4.80
  -2   0   4   59.49    3.20
  -2   0   4   56.49    4.70
  -2   0   4   65.79    5.00
   3  -1  -4   35.60    3.50
   3  -1  -4   36.10    4.00
  -3   1   4   33.70    3.50
  -3   1   4   32.20    3.50
   4  -2  -4  533.35   23.80
   4  -2  -4  540.55   25.70
   4  -2  -4  560.24   26.70
   4  -2  -4  517.75   23.70
  -4   2   4  547.25   25.70
  -4   2   4  499.65   25.60
   5  -3  -4  237.58   13.80
   5  -3  -4  258.27   13.10
   5  -3  -4  238.58   16.80
   5  -3  -4  238.18   11.90
  -5   3   4  224.48   12.60
   6  -4  -4   11.20    2.60
   6  -4  -4    9.00    2.80
   6  -4  -4    9.30    4.80
   6  -4  -4   11.00    2.40
  -6   4   4    9.50    2.10
  -6   4   4   12.00    2.20
   7  -5  -4    2.30    4.60
   7  -5  -4    0.70    1.90
   7  -5  -4    3.30    2.40
   7  -5  -4    0.10    2.10
   8  -6  -4   11.20    8.20
   8  -6  -4   18.20    4.10
   9  -7  -4   25.60    8.00
   9  -7  -4    9.90    9.10
   9  -7  -4   18.80    5.90
   9  -7  -4   25.60    5.60
   8 -11   4   15.40    8.30
   8 -11   4   -0.80    9.40
   8 -11   4    7.20    8.00
   7 -10   4   -0.50    5.60
   7 -10   4    5.90    5.80
   7 -10   4   -9.70    6.10
   6  -9   4   15.60    6.00
   6  -9   4    3.40    4.30
   5  -8   4   52.29    8.10
   5  -8   4   47.20    7.40
   5  -8   4   66.99    8.80
   5  -8   4   55.99    5.40
   5  -8   4   64.69    5.30
  -4   7  -4   24.20    3.90
  -4   7  -4   26.10    4.10
  -4   7  -4   19.90    4.10
   4  -7   4   22.10    3.50
   4  -7   4   18.10    4.40
   4  -7   4   22.80    3.60
   4  -7   4   19.50    4.40
   4  -7   4   20.50    5.00
  -3   6  -4   52.79    6.60
  -3   6  -4   66.49    5.60
  -3   6  -4   56.19    5.10
  -3   6  -4   60.19    5.60
   3  -6   4   66.19    6.80
   3  -6   4   67.19    6.40
   3  -6   4   59.79    6.30
   3  -6   4   66.29    5.30
   3  -6   4   59.19    5.30
  -2   5  -4   14.70    2.80
  -2   5  -4   15.50    2.60
  -2   5  -4   23.90    3.60
  -2   5  -4   11.30    2.90
   2  -5   4   14.60    3.10
   2  -5   4   17.90    2.90
   2  -5   4   20.00    3.40
   2  -5   4   20.10    3.80
  -1   4  -4   85.29    5.90
  -1   4  -4   83.39    6.50
  -1   4  -4   93.29    6.70
  -1   4  -4   84.49    6.00
   1  -4   4   76.89    6.40
   1  -4   4   77.29    6.40
   1  -4   4   91.79    6.60
   1  -4   4   82.19    6.20
   0   3  -4   36.60    3.80
   0   3  -4   32.20    3.40
   0   3  -4   27.50    4.20
   0  -3   4   36.10    3.80
   0  -3   4   32.50    4.20
   1   2  -4  564.64   26.80
   1   2  -4  588.24   26.90
   1   2  -4  554.64   27.40
  -1  -2   4  552.94   27.00
  -1  -2   4  524.35   26.60
  -1  -2   4  540.45   25.80
   2   1  -4    5.40    1.80
   2   1  -4    4.20    1.20
   2   1  -4    6.20    1.90
   2   1  -4    3.10    1.20
  -2  -1   4    5.10    1.10
  -2  -1   4   24.30    5.90
  -2  -1   4   13.60    3.90
   3   0  -4  219.38   13.20
   3   0  -4  231.08   11.30
  -3   0   4  244.28   13.50
  -3   0   4  254.57   13.80
  -3   0   4  253.97   11.60
   4  -1  -4 1163.58   50.59
   4  -1  -4 1177.48   53.89
  -4   1   4 1179.28   52.89
  -4   1   4 1066.89   52.79
   5  -2  -4   98.49    6.10
   5  -2  -4  108.99   10.40
   5  -2  -4   99.99    7.40
   5  -2  -4   96.69    8.20
  -5   2   4  111.99    7.50
  -5   2   4   93.79    7.30
   6  -3  -4    4.30    3.70
   6  -3  -4    3.90    1.70
   6  -3  -4    7.20    2.40
   6  -3  -4    4.70    2.80
  -6   3   4    6.70    2.60
   7  -4  -4  118.59    9.80
   7  -4  -4  128.49   14.80
   7  -4  -4  121.79    8.80
   7  -4  -4  153.48    9.50
   7  -4  -4  130.69    8.80
  -7   4   4  139.79    8.30
   8  -5  -4    3.60    3.30
   8  -5  -4    8.10    6.50
   8  -5  -4   -1.10    3.30
   8  -5  -4    1.10    2.50
   9  -6  -4    8.00    4.10
   9  -6  -4    5.70    8.80
   9  -6  -4   -5.30    4.60
   9  -6  -4   -1.00    6.20
   7 -11   4    6.20    6.50
   7 -11   4    3.80    5.50
   7 -11   4    0.80    7.10
   6 -10   4   20.50    6.00
   6 -10   4    7.90    5.30
   5  -9   4   48.50    5.50
   5  -9   4   43.00    7.50
   5  -9   4   46.80    4.70
   5  -9   4   57.29    7.70
   5  -9   4   42.10    6.80
  -4   8  -4  127.19    8.60
  -4   8  -4  129.29    8.40
  -4   8  -4  115.59   10.60
   4  -8   4  129.09   10.00
   4  -8   4  136.59    8.90
   4  -8   4  132.19   11.40
   4  -8   4  113.69    8.30
   4  -8   4  136.99   10.90
  -3   7  -4   21.40    3.80
  -3   7  -4   12.20    2.60
  -3   7  -4   10.70    2.60
  -3   7  -4   15.50    3.70
   3  -7   4   20.30    3.60
   3  -7   4   16.80    4.40
   3  -7   4   20.60    4.60
   3  -7   4   15.20    3.40
   3  -7   4   18.40    3.30
  -2   6  -4  327.27   16.00
  -2   6  -4  315.67   16.70
  -2   6  -4  301.97   17.40
  -2   6  -4  312.87   17.90
   2  -6   4  299.97   16.30
   2  -6   4  328.67   17.20
   2  -6   4  312.47   18.30
   2  -6   4  342.57   18.20
  -1   5  -4  221.08   12.90
  -1   5  -4  202.48   11.10
  -1   5  -4  212.28   12.20
  -1   5  -4  236.58   13.40
   1  -5   4  212.38   12.80
   1  -5   4  229.18   13.10
   1  -5   4  218.08   13.10
   1  -5   4  208.98   12.50
   0   4  -4  113.29    8.20
   0   4  -4  116.49    7.60
   0   4  -4  110.59    7.50
   0  -4   4   84.29    7.40
   0  -4   4  105.19    7.60
   0  -4   4  105.49    7.40
   1   3  -4  476.65   24.70
   1   3  -4  466.35   23.80
   1   3  -4  463.15   22.90
  -1  -3   4  446.16   23.70
  -1  -3   4  510.35   24.70
  -1  -3   4  471.75   24.00
  -1  -3   4  484.45   23.00
   2   2  -4  264.27   15.20
   2   2  -4  298.87   14.10
   2   2  -4  265.17   15.30
  -2  -2   4  280.27   14.00
  -2  -2   4  267.27   15.30
  -2  -2   4  271.57   15.80
   3   1  -4   15.70    2.10
   3   1  -4   18.60    3.30
   3   1  -4   11.00    2.70
   3   1  -4   22.00    3.90
  -3  -1   4   15.90    3.20
  -3  -1   4   12.90    2.10
   4   0  -4   10.70    2.60
   4   0  -4   17.60    2.30
   4   0  -4   10.90    3.50
   4   0  -4   14.30    3.40
  -4   0   4   14.30    3.10
  -4   0   4   13.30    3.20
   5  -1  -4  125.59    8.80
   5  -1  -4  108.39    6.80
   5  -1  -4  104.29   10.80
   5  -1  -4  122.69    9.50
  -5   1   4  108.79    8.50
  -5   1   4  106.29    8.30
   6  -2  -4   59.39    9.60
   6  -2  -4   47.40    4.80
   6  -2  -4   50.39    7.20
   6  -2  -4   48.70    6.10
  -6   2   4   55.59    5.60
  -6   2   4   50.39    6.40
   7  -3  -4  118.79   10.10
   7  -3  -4  118.39    8.40
   7  -3  -4  105.39   14.30
  -7   3   4  117.09    8.80
   8  -4  -4   99.79    8.50
   8  -4  -4  127.09   17.10
   8  -4  -4  115.69    9.20
   8  -4  -4   93.39   10.00
  -8   4   4  113.99    7.40
  -8   4   4  114.39    8.00
   9  -5  -4   -3.00    4.40
   9  -5  -4    2.80    4.10
   9  -5  -4   -3.70    3.10
   9  -5  -4    8.00    9.30
   9  -5  -4    1.50    3.70
  10  -6  -4   -2.60    6.10
  10  -6  -4   -4.10    8.70
  10  -6  -4    2.70    5.40
  10  -6  -4    9.30   17.40
   7 -12   4   11.10    7.10
   7 -12   4    2.00    7.50
   7 -12   4   -8.90    7.30
   6 -11   4    0.10    5.90
   6 -11   4    6.30    5.40
   6 -11   4    5.80    5.00
   5 -10   4   16.70    3.40
   5 -10   4   11.20    4.70
   5 -10   4   12.10    3.40
   5 -10   4   15.10    4.60
  -4   9  -4    1.90    2.50
  -4   9  -4    2.40    3.70
  -4   9  -4    1.50    2.30
   4  -9   4    3.50    2.70
   4  -9   4    1.40    3.50
   4  -9   4    3.80    2.40
   4  -9   4    0.80    2.70
   4  -9   4    1.90    2.60
  -3   8  -4   27.50    4.10
  -3   8  -4   17.80    4.30
  -3   8  -4   28.40    4.60
   3  -8   4   24.40    3.60
   3  -8   4   26.60    4.40
   3  -8   4   26.80    5.40
   3  -8   4   31.60    4.70
   3  -8   4   25.20    4.90
  -2   7  -4  512.45   25.80
  -2   7  -4  518.85   26.90
  -2   7  -4  505.25   27.10
   2  -7   4  542.75   26.60
   2  -7   4  525.95   27.20
   2  -7   4  542.45   28.10
   2  -7   4  499.25   26.60
  -1   6  -4  700.33   31.10
  -1   6  -4  696.33   33.60
  -1   6  -4  698.43   34.10
  -1   6  -4  709.63   34.80
   1  -6   4  685.53   34.40
   1  -6   4  679.13   34.00
   1  -6   4  733.63   34.60
   1  -6   4  665.23   34.60
   0   5  -4   -0.30    1.70
   0   5  -4    2.50    1.80
   0   5  -4    0.00    1.70
   0   5  -4   -0.90    1.20
   0  -5   4   -0.60    1.20
   0  -5   4   -0.10    1.20
   0  -5   4   -0.30    1.40
   0  -5   4   -1.30    1.50
   1   4  -4  157.28   10.60
   1   4  -4  159.78   10.00
   1   4  -4  171.48   11.60
   1   4  -4  174.98   10.60
  -1  -4   4  151.58   10.90
  -1  -4   4  144.79   11.60
  -1  -4   4  162.48   10.10
  -1  -4   4  204.58   14.90
   2   3  -4    8.90    2.10
   2   3  -4    5.30    1.80
   2   3  -4    8.60    2.40
  -2  -3   4   11.10    2.20
  -2  -3   4    8.40    3.00
  -2  -3   4    9.30    3.30
   3   2  -4   81.09    7.00
   3   2  -4   69.59    7.20
   3   2  -4   84.09    7.10
   3   2  -4   75.59    7.40
   3   2  -4   79.29    5.50
  -3  -2   4   74.99    5.50
  -3  -2   4   70.79    7.10
  -3  -2   4   67.39    6.50
   4   1  -4  157.98   11.10
   4   1  -4  150.28   11.70
   4   1  -4  169.28    9.40
   4   1  -4  145.79   12.20
  -4  -1   4  173.78    9.80
  -4  -1   4  173.28   11.40
  -4  -1   4  156.08   11.30
   5   0  -4   80.59    5.90
   5   0  -4   85.39    9.50
   5   0  -4   76.79    7.40
   5   0  -4   80.79    8.10
  -5   0   4   71.19    7.00
  -5   0   4   75.59    7.50
   6  -1  -4    3.40    2.90
   6  -1  -4   11.60    4.00
   6  -1  -4   14.40    2.90
   6  -1  -4   15.60    5.20
  -6   1   4    9.30    3.50
  -6   1   4   17.30    4.10
   7  -2  -4   39.10    8.50
   7  -2  -4   66.59    6.20
   7  -2  -4   44.60    6.40
   7  -2  -4   69.59    9.80
  -7   2   4   61.39    6.70
  -7   2   4   64.99    7.70
   8  -3  -4   46.60   10.00
   8  -3  -4   61.99    8.70
   8  -3  -4   61.89    6.60
  -8   3   4   44.60    6.20
  -8   3   4   47.50    7.10
   9  -4  -4   19.10    4.50
   9  -4  -4   20.90    9.60
   9  -4  -4    8.80    4.70
   9  -4  -4   18.40    6.00
   9  -4  -4    3.40    4.00
  -9   4   4   13.10    3.40
  10  -5  -4    6.00    5.50
  10  -5  -4   -1.30    4.90
  10  -5  -4    0.10    4.50
  10  -5  -4    3.10    5.80
  10  -5  -4   19.50   12.60
   7 -13   4   15.10    8.40
   7 -13   4   15.70    7.00
   7 -13   4    9.70    9.90
   6 -12   4    6.00    7.00
   6 -12   4    5.10    4.80
   6 -12   4   10.00    5.90
   5 -11   4   -2.00    4.40
   5 -11   4    5.00    4.30
   5 -11   4   -0.90    2.70
   5 -11   4    1.70    2.60
  -4  10  -4    1.70    2.50
  -4  10  -4    3.80    3.40
  -4  10  -4    1.10    2.30
   4 -10   4    3.50    2.80
   4 -10   4   -1.30    2.40
   4 -10   4    2.50    3.60
   4 -10   4    4.20    4.00
  -3   9  -4   -1.60    2.50
   3  -9   4   -1.60    2.40
   3  -9   4    0.40    2.90
   3  -9   4    2.60    2.50
   3  -9   4    0.60    2.60
  -2   8  -4   57.99    7.40
  -2   8  -4   48.20    5.90
  -2   8  -4   43.60    6.40
   2  -8   4   40.90    5.70
   2  -8   4   45.80    6.50
   2  -8   4   43.60    6.90
   2  -8   4   49.20    6.60
  -1   7  -4  415.46   23.90
  -1   7  -4  454.95   23.10
  -1   7  -4  402.66   23.00
   1  -7   4  456.65   23.80
   1  -7   4  451.85   24.10
   1  -7   4  453.15   24.30
   1  -7   4  437.36   23.60
   0   6  -4   36.90    5.10
   0   6  -4   49.10    6.20
   0   6  -4   44.70    3.40
   0   6  -4   48.10    5.10
   0   6  -4   40.20    6.30
   0  -6   4   29.30    4.50
   0  -6   4   32.50    5.10
   0  -6   4   33.30    4.80
   0  -6   4   27.60    4.20
   1   5  -4  188.98   11.50
   1   5  -4  177.18   12.70
   1   5  -4  183.08   10.60
   1   5  -4  186.48   11.60
   1   5  -4  188.08   12.10
  -1  -5   4  167.38   12.30
  -1  -5   4  171.48   12.10
  -1  -5   4  168.58   11.60
  -1  -5   4  173.78   11.40
   2   4  -4  848.92   39.50
   2   4  -4  831.52   38.80
   2   4  -4  829.52   41.30
   2   4  -4  808.62   40.10
   2   4  -4  857.51   39.90
  -2  -4   4  792.92   39.00
  -2  -4   4  760.72   40.60
  -2  -4   4  790.32   40.10
   3   3  -4    4.40    2.20
   3   3  -4    6.20    1.70
   3   3  -4    3.10    2.00
   3   3  -4    8.40    2.10
   3   3  -4    6.90    2.50
  -3  -3   4    7.90    2.30
  -3  -3   4    5.50    3.30
  -3  -3   4    8.40    3.60
   4   2  -4   11.30    3.60
   4   2  -4    7.80    2.40
   4   2  -4    8.00    3.40
   4   2  -4    4.60    3.00
  -4  -2   4    2.00    2.30
  -4  -2   4   10.20    3.50
  -4  -2   4   10.50    2.70
   5   1  -4   17.10    5.30
   5   1  -4   16.10    3.00
   5   1  -4   10.70    3.60
   5   1  -4    9.60    3.40
  -5  -1   4    6.60    3.10
  -5  -1   4   11.40    3.60
   6   0  -4   18.40    4.20
   6   0  -4   19.00    5.30
   6   0  -4   14.20    5.00
   6   0  -4   23.10    3.70
  -6   0   4   18.80    4.70
  -6   0   4   21.80    4.90
   7  -1  -4    7.00    3.50
   7  -1  -4    6.60    4.20
   7  -1  -4    7.30    2.90
   7  -1  -4   10.30    8.80
  -7   1   4   16.40    5.40
  -7   1   4    7.30    3.30
   8  -2  -4   40.40    5.70
   8  -2  -4   22.60    7.90
   8  -2  -4   38.40    6.90
   8  -2  -4   41.50    9.10
  -8   2   4   27.60    5.90
  -8   2   4   44.50    6.50
   9  -3  -4    1.40    5.80
   9  -3  -4   -1.10    4.40
   9  -3  -4  -11.10    8.10
  -9   3   4    3.80    3.60
  10  -4  -4    6.40    5.00
  10  -4  -4   12.20   11.50
  10  -4  -4   11.60    5.70
  10  -4  -4    9.90    6.00
  10  -4  -4   13.40    7.20
   6 -13   4    7.20    7.80
   6 -13   4   -3.20    5.90
   5 -12   4    3.10    3.20
   5 -12   4    2.20    5.80
   5 -12   4   -0.70    3.20
   5 -12   4    1.90    4.50
  -4  11  -4    8.70    5.30
  -4  11  -4   10.00    3.50
  -4  11  -4    9.50    3.40
   4 -11   4    7.40    5.30
   4 -11   4   10.20    3.70
   4 -11   4    7.90    3.60
   4 -11   4    7.10    4.00
  -3  10  -4    4.70    2.60
  -3  10  -4    0.30    3.00
  -3  10  -4    2.70    2.90
   3 -10   4   -1.40    3.30
   3 -10   4    2.20    3.10
   3 -10   4    0.90    2.70
   3 -10   4    6.70    4.20
  -2   9  -4   25.00    4.30
  -2   9  -4   31.20    5.70
  -2   9  -4   18.60    4.50
   2  -9   4   37.60    5.70
   2  -9   4   37.10    6.50
   2  -9   4   21.30    4.30
   2  -9   4   25.50    5.30
  -1   8  -4   68.39    7.40
  -1   8  -4   48.70    6.80
  -1   8  -4   67.89    7.10
   1  -8   4   53.49    6.70
   1  -8   4   76.59    8.10
   1  -8   4   67.69    7.20
   1  -8   4   47.40    6.20
   0   7  -4    1.40    2.20
   0   7  -4   -2.20    1.70
   0   7  -4   -0.60    1.00
   0   7  -4   -1.10    2.40
   0   7  -4   -1.00    1.90
   0  -7   4   -0.10    2.50
   0  -7   4    2.80    2.10
   0  -7   4    0.90    2.30
   0  -7   4    0.90    2.00
   1   6  -4  129.99    9.40
   1   6  -4  100.79    9.50
   1   6  -4   97.59    8.40
   1   6  -4   91.79    7.10
   1   6  -4  106.89    8.50
  -1  -6   4  104.79    8.60
  -1  -6   4  107.59    9.60
  -1  -6   4   98.39    8.60
  -1  -6   4  102.89    9.00
   2   5  -4  383.36   21.40
   2   5  -4  408.56   21.60
   2   5  -4  413.26   22.40
   2   5  -4  420.06   23.00
   2   5  -4  389.06   23.70
  -2  -5   4  398.46   23.60
  -2  -5   4  431.76   22.00
  -2  -5   4  389.36   22.80
   3   4  -4   34.30    5.60
   3   4  -4   38.90    5.60
   3   4  -4   68.49    9.90
   3   4  -4   54.09    5.50
   3   4  -4   46.70    6.10
  -3  -4   4   51.99    5.50
  -3  -4   4   33.20    5.50
  -3  -4   4   78.19   10.40
   4   3  -4   -0.20    2.90
   4   3  -4   -0.20    2.40
   4   3  -4   -3.40    2.50
   4   3  -4    1.20    1.50
   4   3  -4    2.60    1.80
  -4  -3   4    1.40    1.80
  -4  -3   4    2.10    3.30
  -4  -3   4    1.80    2.50
   5   2  -4  124.79    9.40
   5   2  -4  147.59   12.60
   5   2  -4  162.58   13.70
   5   2  -4  122.59   11.10
  -5  -2   4  154.18   12.40
  -5  -2   4  127.49   10.10
  -5  -2   4  164.48   11.80
   6   1  -4   67.59   10.70
   6   1  -4   69.89    9.80
   6   1  -4   55.99    6.60
   6   1  -4   39.10    6.10
  -6  -1   4   65.19    8.30
  -6  -1   4   53.79    7.40
   7   0  -4   33.40    6.90
   7   0  -4   37.10    6.90
   7   0  -4   29.90    7.90
   7   0  -4   39.40    5.60
  -7   0   4   37.50    6.80
  -7   0   4   37.90    7.50
   8  -1  -4   82.89   14.20
   8  -1  -4   67.39   10.10
   8  -1  -4   59.09    8.70
   8  -1  -4   84.19    8.80
  -8   1   4   66.59    8.50
   9  -2  -4    1.70    6.50
   9  -2  -4   -3.70    4.70
   9  -2  -4    2.20    8.00
   9  -2  -4    6.70    5.20
  -9   2   4   -1.80    5.60
  -9   2   4   -3.10    4.10
  10  -3  -4   -7.70    7.30
  10  -3  -4   -8.50   10.80
  10  -3  -4    5.90    6.20
 -10   3   4   -6.80    6.50
   6 -14   4    0.90   10.00
   6 -14   4   -4.50    6.90
   5 -13   4    0.50    5.30
   5 -13   4    0.60    6.80
   5 -13   4    8.30    4.00
  -4  12  -4    1.50    5.30
  -4  12  -4    2.20    3.10
  -4  12  -4    0.20    3.40
   4 -12   4   -1.20    3.30
   4 -12   4    4.70    3.70
   4 -12   4    8.10    4.30
   4 -12   4    4.00    5.70
  -3  11  -4  186.98   14.10
  -3  11  -4  185.98   13.60
  -3  11  -4  175.48   12.20
   3 -11   4  173.98   13.20
   3 -11   4  183.78   13.70
   3 -11   4  152.38   13.30
   3 -11   4  200.38   16.20
  -2  10  -4    0.80    3.30
  -2  10  -4    2.10    2.90
  -2  10  -4   12.80    4.20
   2 -10   4    6.50    3.20
   2 -10   4    9.00    4.10
   2 -10   4    3.10    3.30
   2 -10   4   10.50    4.30
  -1   9  -4   39.80    6.10
  -1   9  -4   44.30    7.30
  -1   9  -4   46.50    7.00
   1  -9   4   55.69    7.50
   1  -9   4   56.09    8.10
   1  -9   4   27.60    5.10
   1  -9   4   47.80    6.90
   0   8  -4    0.00    3.30
   0   8  -4    5.30    2.70
   0   8  -4    9.50    3.60
   0   8  -4    2.10    2.20
   0  -8   4   11.00    3.50
   0  -8   4    2.40    2.50
   0  -8   4    5.40    3.00
   0  -8   4    1.40    2.40
   1   7  -4   15.70    4.00
   1   7  -4   13.60    3.80
   1   7  -4   10.60    4.60
   1   7  -4   15.30    2.90
  -1  -7   4   30.20    6.50
  -1  -7   4   18.00    4.30
  -1  -7   4   15.00    4.10
  -1  -7   4   10.40    4.00
   2   6  -4  128.19   11.70
   2   6  -4  139.19   10.60
   2   6  -4  126.99    9.90
   2   6  -4  123.69    9.60
  -2  -6   4  106.79   10.10
  -2  -6   4  164.68   13.90
  -2  -6   4  118.39    9.80
   3   5  -4  221.48   15.50
   3   5  -4  211.88   13.60
   3   5  -4  205.48   14.90
   3   5  -4  203.38   15.80
   3   5  -4  224.88   14.80
  -3  -5   4  215.88   16.00
  -3  -5   4  189.98   14.60
  -3  -5   4  219.28   13.90
   4   4  -4    3.60    3.00
   4   4  -4    2.90    1.90
   4   4  -4    7.00    3.40
   4   4  -4    7.40    3.80
   4   4  -4    4.90    2.60
  -4  -4   4    3.60    2.60
  -4  -4   4    4.80    3.30
  -4  -4   4    7.90    4.60
   5   3  -4   14.30    5.40
   5   3  -4   28.10    6.00
   5   3  -4   12.40    5.00
   5   3  -4   21.70    4.20
  -5  -3   4   25.10    5.30
  -5  -3   4   19.40    4.90
  -5  -3   4   25.30    4.70
   6   2  -4   36.30    5.60
   6   2  -4   39.60    8.40
   6   2  -4   35.30    7.40
   6   2  -4   23.80    5.30
  -6  -2   4   22.80    5.90
  -6  -2   4   25.30    5.50
   7   1  -4   15.90    4.70
   7   1  -4   12.30    5.40
   7   1  -4    7.70    4.80
   7   1  -4    3.60    5.40
  -7  -1   4   16.30    5.00
   8   0  -4    6.50    7.00
   8   0  -4    0.10    4.30
   8   0  -4    5.90    5.10
   8   0  -4    0.10    5.30
  -8   0   4   -3.60    4.20
   9  -1  -4   15.30    8.50
   9  -1  -4   -5.70    6.90
   9  -1  -4   10.10    6.40
   9  -1  -4   10.90    6.10
  -9   1   4    7.30    7.00
  -9   1   4   19.90    6.00
   5 -14   4    7.40    6.20
   5 -14   4   21.20    9.40
   5 -14   4    7.20    4.80
   5 -14   4   -5.80    4.20
  -4  13  -4    5.70    5.80
  -4  13  -4    2.10    4.30
  -4  13  -4   12.70    4.60
   4 -13   4    1.10    4.30
   4 -13   4   10.90    5.60
   4 -13   4    1.80    6.60
   4 -13   4    4.40    5.00
  -3  12  -4   81.89    9.10
  -3  12  -4   85.89   10.20
  -3  12  -4   78.69   10.10
   3 -12   4   71.19   10.20
   3 -12   4   59.39    8.80
   3 -12   4   66.69   10.30
  -2  11  -4    0.80    4.10
  -2  11  -4    5.10    3.70
  -2  11  -4    0.30    3.20
   2 -11   4    4.40    3.30
   2 -11   4   -1.40    3.40
   2 -11   4    2.90    3.80
   2 -11   4    0.10    4.10
  -1  10  -4    7.50    3.80
  -1  10  -4    1.90    3.70
  -1  10  -4    7.50    3.60
   1 -10   4    7.00    4.00
   1 -10   4   13.30    4.50
   1 -10   4    4.80    3.90
   1 -10   4   13.90    5.00
   0   9  -4   11.50    3.70
   0   9  -4   10.60    4.30
   0   9  -4    9.80    4.10
   0  -9   4   14.90    5.00
   0  -9   4   19.10    5.50
   0  -9   4   11.70    4.20
   0  -9   4   16.70    5.00
   1   8  -4    4.80    3.90
   1   8  -4    1.90    2.10
   1   8  -4    1.60    1.90
   1   8  -4    0.90    2.80
  -1  -8   4    0.60    2.10
  -1  -8   4    1.10    2.60
  -1  -8   4   -5.00    3.40
   2   7  -4  183.58   15.50
   2   7  -4  204.58   14.80
   2   7  -4  202.78   15.00
   2   7  -4  187.98   14.10
  -2  -7   4  185.78   13.80
  -2  -7   4  219.88   15.50
  -2  -7   4  219.58   17.40
   3   6  -4   67.99    7.50
   3   6  -4   81.99    8.70
   3   6  -4   65.89    9.10
   3   6  -4   71.59   10.70
   3   6  -4   67.29    8.60
  -3  -6   4   69.99    7.90
  -3  -6   4   99.79   12.00
   4   5  -4    7.60    3.70
   4   5  -4   16.60    5.60
   4   5  -4   12.10    4.60
   4   5  -4   22.20    5.80
  -4  -5   4   10.30    4.10
  -4  -5   4   12.00    4.60
  -4  -5   4   10.50    3.70
   5   4  -4   52.59    7.90
   5   4  -4   66.19    8.80
   5   4  -4   97.09   10.40
   5   4  -4   68.79    9.50
   5   4  -4   85.09    8.50
  -5  -4   4   90.99   11.20
  -5  -4   4   70.69   10.10
  -5  -4   4   60.09    7.80
   6   3  -4   27.50    6.30
   6   3  -4   30.90    5.90
   6   3  -4   46.20    6.50
   6   3  -4   27.10    7.00
  -6  -3   4   44.80    7.70
   7   2  -4   -2.70    5.60
   7   2  -4   -1.90    4.60
   7   2  -4    0.20    4.10
   7   2  -4    0.00    3.90
  -7  -2   4    0.80    4.80
  -7  -2   4    0.10    4.00
   8   1  -4    0.20    5.60
   8   1  -4   11.00    5.70
   8   1  -4   14.80    8.60
  -8  -1   4   21.30    7.80
  -8  -1   4    6.30    5.80
   9   0  -4   21.20   10.20
   9   0  -4   25.30   12.30
   9   0  -4   18.30    7.60
   9   0  -4   23.80    7.40
  -9   0   4   27.70    9.20
  -4  14  -4   -6.60    4.50
  -4  14  -4    8.70    5.40
   4 -14   4    6.60    7.10
   4 -14   4    7.10    5.70
   4 -14   4    1.90    4.90
   4 -14   4    3.10    5.60
  -3  13  -4   -1.70    4.90
  -3  13  -4   -1.00    5.20
  -3  13  -4    1.20    4.20
   3 -13   4    5.50    4.60
   3 -13   4    1.60    4.80
   3 -13   4    2.40    5.00
   3 -13   4    4.30    6.30
  -2  12  -4    0.10    4.40
  -2  12  -4    2.60    4.40
   2 -12   4   -4.50    4.40
   2 -12   4    6.60    4.80
   2 -12   4    4.10    3.90
   2 -12   4   -1.70    3.90
  -1  11  -4   10.30    5.20
  -1  11  -4   -0.60    3.40
  -1  11  -4    2.50    3.40
   1 -11   4    4.20    3.60
   1 -11   4    4.30    4.20
   1 -11   4    1.60    3.40
   1 -11   4    0.80    4.10
   0  10  -4   45.70    7.70
   0  10  -4   28.80    6.40
   0  10  -4   24.20    5.70
   0  10  -4   24.00    5.50
   0 -10   4   23.10    7.10
   0 -10   4   30.10    6.80
   0 -10   4   17.40    5.50
   0 -10   4   18.70    5.50
   1   9  -4    0.80    3.20
   1   9  -4    5.80    2.70
   1   9  -4    9.70    4.40
   1   9  -4    3.60    3.70
   1   9  -4   11.50    4.00
  -1  -9   4    2.00    3.90
  -1  -9   4    4.10    3.20
  -1  -9   4   12.50    5.90
   2   8  -4   82.39    9.00
   2   8  -4   89.89   13.00
   2   8  -4   83.09    8.30
   2   8  -4   97.59   10.70
  -2  -8   4   79.29   12.00
  -2  -8   4   99.79    9.90
  -2  -8   4  101.59   10.60
   3   7  -4  166.18   13.40
   3   7  -4  192.88   15.10
   3   7  -4  175.58   13.60
   3   7  -4  167.98   13.80
  -3  -7   4  176.78   14.80
  -3  -7   4  167.38   13.40
  -3  -7   4  205.38   16.50
   4   6  -4   44.80    8.90
   4   6  -4   33.70    6.60
   4   6  -4   34.20    6.60
   4   6  -4   38.20    6.30
   4   6  -4   65.29   13.10
  -4  -6   4   62.19   11.80
  -4  -6   4   37.40    6.40
   5   5  -4   32.50    6.00
   5   5  -4   43.50    8.00
   5   5  -4   49.70   10.40
   5   5  -4   41.60    7.40
  -5  -5   4   37.20    7.30
  -5  -5   4   31.30    8.80
  -5  -5   4   30.10    6.20
   6   4  -4   46.00   10.10
   6   4  -4   18.80    7.90
   6   4  -4   44.70    8.50
   6   4  -4   38.60    6.70
  -6  -4   4   23.80    5.90
  -6  -4   4   36.00    6.60
   7   3  -4    6.00    6.60
   7   3  -4   -3.00    4.90
   7   3  -4    4.30    4.40
   7   3  -4    2.00    5.20
  -7  -3   4   14.00    6.60
  -7  -3   4    6.70    6.20
   8   2  -4    1.00    6.60
   8   2  -4    1.70    8.30
   8   2  -4    4.70    5.70
   8   2  -4    0.20    6.70
  -8  -2   4    3.30    5.30
   9   1  -4   24.50    8.70
   9   1  -4   18.60   10.20
  -9  -1   4   36.10    8.40
  -4  15  -4    1.80    7.90
  -4  15  -4    9.10    6.80
  -4  15  -4    9.10    6.00
   4 -15   4    1.20    9.30
   4 -15   4    6.50    5.90
   4 -15   4    1.80    7.00
  -3  14  -4    6.60    7.10
  -3  14  -4   18.90    6.20
  -3  14  -4   23.90    7.60
   3 -14   4   20.40    7.10
   3 -14   4   13.80    7.80
   3 -14   4   10.50    6.10
   3 -14   4   11.20    7.50
  -2  13  -4   16.80    6.50
  -2  13  -4    7.00    5.10
  -2  13  -4    1.60    4.80
   2 -13   4    6.50    5.20
   2 -13   4    0.00    6.30
   2 -13   4   14.40    6.10
   2 -13   4    4.70    5.70
  -1  12  -4    8.10    5.50
  -1  12  -4    9.40    5.10
  -1  12  -4    9.50    4.70
   1 -12   4    9.00    5.50
   1 -12   4   11.20    5.70
   1 -12   4    4.90    4.60
   1 -12   4   10.50    5.60
   0  11  -4   39.90    7.00
   0  11  -4   41.50    8.30
   0  11  -4   27.80    6.80
   0 -11   4   36.60    7.60
   0 -11   4   36.30    8.80
   0 -11   4   29.50    7.20
   1  10  -4   30.60    6.70
   1  10  -4   32.60    7.80
   1  10  -4   44.00    5.30
   1  10  -4   48.50    7.90
  -1 -10   4   48.10   13.40
  -1 -10   4   38.60    7.60
   2   9  -4    9.60    4.20
   2   9  -4    8.50    4.80
   2   9  -4    6.10    4.20
   2   9  -4    5.20    3.50
   2   9  -4   10.80    6.60
  -2  -9   4    4.00    3.80
  -2  -9   4   15.30    5.50
  -2  -9   4   12.70    5.40
   3   8  -4   95.49   11.10
   3   8  -4   98.89   13.90
   3   8  -4   79.49   11.10
   3   8  -4   81.39   10.10
   3   8  -4   79.39    9.70
  -3  -8   4   49.00    9.70
  -3  -8   4  110.09   11.30
  -3  -8   4   61.09    8.80
   4   7  -4    1.40    4.40
   4   7  -4    8.80   10.80
   4   7  -4   -1.60    4.00
   4   7  -4    0.60    3.90
   4   7  -4   -6.70    4.90
  -4  -7   4    3.20    4.20
  -4  -7   4   -2.80    3.60
  -4  -7   4   -2.20    4.80
   5   6  -4    9.40    5.30
   5   6  -4    8.00    6.10
   5   6  -4    3.80    6.50
   5   6  -4   17.10    6.00
  -5  -6   4    9.80    4.80
  -5  -6   4    6.10    4.70
  -5  -6   4    7.40    5.60
   6   5  -4    8.90    5.90
   6   5  -4   12.10    5.30
   6   5  -4   -4.60    9.20
   6   5  -4    8.20    7.30
   6   5  -4    3.20    4.40
  -6  -5   4   15.10    6.50
  -6  -5   4   -2.00    4.50
  -6  -5   4    7.10    4.60
   7   4  -4   10.30    6.20
   7   4  -4   14.90    8.60
   7   4  -4    4.90    6.60
   7   4  -4   -6.90    7.70
   7   4  -4    1.50    5.10
  -7  -4   4   13.80    9.00
  -7  -4   4   -6.80    4.40
   8   3  -4    9.80    7.40
   8   3  -4   20.60   10.10
   8   3  -4    7.90    8.40
   8   3  -4   -5.90    8.60
  -8  -3   4   19.60    7.40
   9   2  -4   44.60   13.70
   9   2  -4   25.20   11.20
   9   2  -4   28.50   11.80
   9   2  -4   35.30    9.70
  -9  -2   4   53.09   11.00
  -3  15  -4   -4.70    6.90
  -3  15  -4   -2.80    7.70
   3 -15   4    2.30    8.30
   3 -15   4    5.40    7.40
   3 -15   4   -4.70    6.00
   3 -15   4   -0.80    7.90
  -2  14  -4   -6.10    6.60
  -2  14  -4    7.00    8.40
   2 -14   4    2.20    7.10
   2 -14   4    4.30    9.00
   2 -14   4    8.70    6.30
   2 -14   4    2.20    7.00
  -1  13  -4  -12.90    4.50
  -1  13  -4   -3.30    7.90
  -1  13  -4    2.80    6.00
   1 -13   4    8.00    6.00
   1 -13   4    0.50    5.60
   1 -13   4    3.60    7.10
   0  12  -4   49.40   10.00
   0  12  -4   60.89   10.40
   0  12  -4   48.60    9.20
   0  12  -4   69.39    9.90
   0 -12   4   50.79   10.40
   0 -12   4   65.09   10.10
   0 -12   4   60.49   10.50
   1  11  -4    6.00    5.60
   1  11  -4    4.50    3.20
   1  11  -4    6.20    4.70
   1  11  -4    2.30    4.40
  -1 -11   4   -4.80    4.10
  -1 -11   4   13.40    7.80
  -1 -11   4    6.40    5.30
   2  10  -4   -0.10    4.50
   2  10  -4    3.00    4.10
   2  10  -4   -3.40    5.00
   2  10  -4   -0.30    3.50
   2  10  -4    0.10    2.90
  -2 -10   4    1.00    4.50
  -2 -10   4    1.00    4.50
  -2 -10   4   -3.80    7.30
   3   9  -4   19.80    5.60
   3   9  -4   11.30    4.80
   3   9  -4    7.40    3.40
   3   9  -4    8.20    5.10
   3   9  -4   23.00    8.30
  -3  -9   4   19.60    8.10
  -3  -9   4    4.80    4.90
  -3  -9   4   24.60    7.00
   4   8  -4    4.70    3.60
   4   8  -4    6.20    4.90
   4   8  -4   13.60    9.80
   4   8  -4    7.10    5.20
  -4  -8   4   14.70    5.80
  -4  -8   4   20.20    6.00
   5   7  -4    7.00    5.20
   5   7  -4    4.80    7.20
   5   7  -4    7.80    5.40
   5   7  -4    5.20    6.20
   5   7  -4   -4.30    5.20
  -5  -7   4    1.50    4.90
  -5  -7   4    3.50    5.20
   6   6  -4    5.50    7.10
   6   6  -4   10.80    6.90
   6   6  -4    5.50    5.50
   6   6  -4    8.70    4.90
   6   6  -4    8.50    6.00
  -6  -6   4   14.80    6.90
  -6  -6   4    2.40    5.50
  -6  -6   4    4.00    5.90
   7   5  -4    9.00    8.60
   7   5  -4   27.30    8.00
   7   5  -4   24.40    9.20
  -7  -5   4   24.00    7.70
   8   4  -4   18.40    8.80
   8   4  -4   14.70    9.50
   8   4  -4   14.70    8.10
   8   4  -4   -2.30    8.30
  -8  -4   4   15.50    8.30
  -2  15  -4   23.20    9.40
  -2  15  -4   22.20    8.10
   2 -15   4   24.50    8.10
   2 -15   4    1.50   10.00
   2 -15   4   21.70   10.10
  -1  14  -4    4.70    7.70
   1 -14   4   -0.40    6.00
   1 -14   4   11.30    7.50
   1 -14   4   -5.10    7.80
   0  13  -4   19.60    8.90
   0 -13   4   22.60    8.10
   0 -13   4    9.70    6.50
   0 -13   4   27.10   10.10
   1  12  -4   -2.90    6.10
   1  12  -4    7.50    7.70
   1  12  -4    6.50    5.60
  -1 -12   4   23.40    9.40
  -1 -12   4   22.20    7.20
  -1 -12   4    1.20    5.70
   2  11  -4    7.00    4.60
   2  11  -4   -4.10    5.30
   2  11  -4    7.20    6.10
   2  11  -4   -0.30    6.10
  -2 -11   4    6.10    8.30
  -2 -11   4   -5.00    5.70
  -2 -11   4    3.70    5.50
   3  10  -4    9.30    6.10
   3  10  -4   30.00   13.30
   3  10  -4   14.20    5.40
   3  10  -4    8.00    5.70
  -3 -10   4    3.00    4.60
  -3 -10   4   22.30    6.70
  -3 -10   4   25.20    8.10
   4   9  -4   34.30    8.00
   4   9  -4   41.30    9.50
   4   9  -4   27.90    7.80
   4   9  -4   30.30    8.10
  -4  -9   4   38.70    8.60
  -4  -9   4   46.60   10.50
   5   8  -4   -4.60    5.80
   5   8  -4   -5.90    7.80
   5   8  -4   13.90   10.20
   5   8  -4   16.40    6.90
   5   8  -4    4.20    7.60
  -5  -8   4    5.90    8.90
  -5  -8   4   -1.90    5.80
  -5  -8   4    7.60    5.70
   6   7  -4  -15.40   14.50
   6   7  -4   -0.60    6.20
   6   7  -4    4.80    7.00
   6   7  -4   -2.70    6.70
  -6  -7   4    3.40    6.00
  -6  -7   4    0.60    5.80
   7   6  -4   28.40   10.70
   7   6  -4   18.70   11.40
   7   6  -4   26.30    9.20
  -7  -6   4   20.50    7.70
   8   5  -4  -10.50   10.30
   8   5  -4   -2.00    9.50
  -8  -5   4   -2.20    6.80
  -1  15  -4   -9.50   10.20
   1 -15   4    2.80   11.20
   1 -15   4  -10.60    7.80
   1 -15   4   -4.40    8.20
   0  14  -4   -1.30    6.60
   0  14  -4   12.70   10.20
   0 -14   4   10.40    7.90
   0 -14   4   15.10    9.20
   0 -14   4    4.60    6.40
   1  13  -4    7.80    6.40
   1  13  -4    2.20    7.80
  -1 -13   4   -3.20    8.80
  -1 -13   4    4.90    7.50
  -1 -13   4    5.40    7.70
   2  12  -4    2.80    8.70
  -2 -12   4   -9.80    6.60
  -2 -12   4    9.50    6.80
  -2 -12   4  -10.50    9.90
   3  11  -4   17.40    6.90
   3  11  -4   16.90    8.50
   3  11  -4   51.99   10.90
   3  11  -4   34.30    9.20
  -3 -11   4   27.30    9.00
  -3 -11   4   27.50    8.30
  -3 -11   4   18.10    8.50
   4  10  -4   -1.70    5.40
   4  10  -4    5.20    7.50
   4  10  -4   -0.20    7.90
   4  10  -4   -4.20    6.20
  -4 -10   4   -0.10    6.20
  -4 -10   4   -6.30    6.60
  -4 -10   4   -2.10   10.00
   5   9  -4   13.60    8.80
   5   9  -4    1.90    7.50
   5   9  -4    2.90   10.50
   5   9  -4    8.80    8.30
  -5  -9   4    0.00    5.80
  -5  -9   4    9.50    6.70
   6   8  -4   16.10    9.70
   6   8  -4    5.80    8.40
   6   8  -4    3.70    8.60
   6   8  -4    1.70    8.00
  -6  -8   4    9.40    7.60
  -6  -8   4    4.60    7.10
   7   7  -4   27.90   11.60
   7   7  -4   21.00   11.40
   7   7  -4    6.70   12.70
   7   7  -4   22.70   11.00
  -7  -7   4   31.80   10.50
   1  14  -4    8.30   12.70
   1  14  -4    9.00    8.00
  -1 -14   4   22.10   14.30
  -1 -14   4    0.10    9.40
  -1 -14   4   -6.00    7.00
   2  13  -4   -7.80   10.50
   2  13  -4   20.60    8.70
   2  13  -4   -1.30    6.00
  -2 -13   4   13.70   11.80
  -2 -13   4   15.10    9.10
  -2 -13   4   10.20    8.60
   3  12  -4    2.80    9.10
   3  12  -4    1.60    7.80
   3  12  -4    9.40    7.30
  -3 -12   4    2.00    7.80
  -3 -12   4   10.20    7.60
  -3 -12   4  -29.70   12.50
   4  11  -4    8.80   10.20
   4  11  -4    0.40    7.20
  -4 -11   4   -3.90    7.70
  -4 -11   4   -5.20    5.60
   5  10  -4    5.50    8.30
   5  10  -4  -12.40    7.70
  -5 -10   4   -2.60    8.30
  -5 -10   4   -4.00    7.90
   6   9  -4   -5.70    9.70
   6   9  -4   17.30   12.90
  -6  -9   4    8.80    8.80
  -6  -9   4   -6.10    8.50
  -4 -10  -5   19.20   10.80
  -4 -10  -5   -9.40    8.70
   4  10   5   -4.60   11.50
   4  10   5    0.00   11.00
   4  10   5  -10.00    8.00
  -3 -11  -5   -8.40   11.00
  -3 -11  -5   -2.60    9.70
   3  11   5   -0.80    8.40
   3  11   5   14.50   12.50
   3  11   5   -3.50    7.80
  -2 -12  -5    8.20    8.40
  -2 -12  -5   37.60   14.10
  -2 -12  -5    9.80   10.50
  -2 -12  -5    4.90   10.10
   2  12   5    4.10   11.20
   2  12   5   14.20    6.60
   2  12   5   28.20   11.90
  -1 -13  -5   -0.50   11.80
  -1 -13  -5    0.30   10.00
  -1 -13  -5   -0.90    8.00
  -1 -13  -5   -0.20   10.10
   1  13   5   -1.70    5.00
   1  13   5   20.90   12.00
  -6  -7  -5   -6.20    8.30
   6   7   5   12.80   11.70
   6   7   5   11.00   12.60
  -5  -8  -5   -7.50    7.20
   5   8   5   -0.20   10.30
   5   8   5    6.00   11.70
  -4  -9  -5    7.70    7.60
  -4  -9  -5    2.30    9.50
   4   9   5   12.30    8.10
   4   9   5    7.60    9.30
  -3 -10  -5    5.30   11.80
  -3 -10  -5    6.30    8.00
  -3 -10  -5   -6.10    5.80
  -3 -10  -5   13.60    8.60
   3  10   5    0.90    9.20
   3  10   5    4.30    7.30
   3  10   5    8.20    6.00
  -2 -11  -5   24.30    7.50
  -2 -11  -5   -5.80   15.60
  -2 -11  -5   30.70   10.70
  -2 -11  -5    8.90    8.30
   2  11   5   10.10   11.30
   2  11   5   17.30    6.10
   2  11   5   18.30    9.40
  -1 -12  -5   11.30    9.10
  -1 -12  -5    4.10   11.60
  -1 -12  -5   19.40    7.70
  -1 -12  -5    8.60    9.30
   1  12   5   21.80    8.40
   1  12   5   15.20    5.20
   0 -13  -5   -4.90    8.30
   0 -13  -5   -0.80    8.30
   0 -13  -5   20.20   12.00
   0 -13  -5   -0.90    7.00
   0  13   5    0.70    8.80
   0  13   5    1.60    3.00
   1 -14  -5    1.70    7.50
   1 -14  -5    1.80    8.00
   1 -14  -5    6.70   12.50
   1 -14  -5   11.10   13.10
  -1  14   5    4.60    8.50
  -7  -5  -5   -9.50    8.10
   7   5   5   15.30   11.70
   7   5   5    9.90   10.00
   7   5   5   30.10   24.60
  -6  -6  -5    1.20    7.10
   6   6   5    4.80   10.10
   6   6   5   -0.80    9.80
   6   6   5   -1.90   10.60
  -5  -7  -5    9.20   10.90
  -5  -7  -5   12.70    6.80
   5   7   5   12.20   22.90
   5   7   5   11.90    7.50
   5   7   5   10.60    9.80
  -4  -8  -5   15.70    9.30
  -4  -8  -5   14.50    6.60
  -4  -8  -5   11.00   10.30
   4   8   5    1.30    7.40
   4   8   5    5.10    7.00
   4   8   5    7.00    8.00
  -3  -9  -5    8.10    5.70
  -3  -9  -5   -0.80    7.70
  -3  -9  -5    2.80    6.80
   3   9   5   -1.20    4.90
   3   9   5    5.20    6.70
   3   9   5   -8.80    7.40
   3   9   5    5.80    7.50
   3   9   5    3.20    6.50
  -2 -10  -5    7.10    6.50
  -2 -10  -5   21.30    9.40
  -2 -10  -5    4.20    7.60
  -2 -10  -5   13.10    7.10
   2  10   5   13.70    6.70
   2  10   5   -5.90    7.30
   2  10   5   12.90    8.10
   2  10   5    9.90    5.20
   2  10   5   23.90    7.20
  -1 -11  -5    0.40    7.00
  -1 -11  -5    4.40    5.80
  -1 -11  -5   15.00    8.70
  -1 -11  -5   17.70    7.80
   1  11   5    7.20    6.80
   1  11   5    7.60    7.10
   1  11   5    3.90    3.80
   1  11   5   11.80    9.40
   0 -12  -5   16.40    8.00
   0 -12  -5    1.90    9.10
   0 -12  -5    1.80    7.00
   0 -12  -5    6.50    6.10
   0  12   5    2.70    2.80
   0  12   5   -0.90    7.00
   1 -13  -5   10.30    6.30
   1 -13  -5   -5.10    8.00
   1 -13  -5   29.20   10.00
   1 -13  -5   -1.10    7.00
  -1  13   5   14.60    8.40
   2 -14  -5   33.10    7.80
   2 -14  -5   27.40    8.50
   2 -14  -5   20.40   10.40
   2 -14  -5   17.40    9.80
  -2  14   5   33.50    9.60
  -7  -4  -5   13.50    7.90
   7   4   5    5.20   10.50
   7   4   5   18.50   13.00
   7   4   5   13.90   14.70
  -6  -5  -5    0.80    6.70
   6   5   5   -0.50   10.80
   6   5   5  -14.70    7.60
   6   5   5    1.40    5.50
  -5  -6  -5    9.70    6.70
  -5  -6  -5    9.70    8.00
  -5  -6  -5    0.50    9.90
   5   6   5   21.40    9.60
   5   6   5   -3.20    5.60
   5   6   5   21.50    9.50
   5   6   5   22.20    9.30
  -4  -7  -5    4.40   12.80
  -4  -7  -5    6.00    7.40
  -4  -7  -5    3.40    5.20
   4   7   5   14.60    6.50
   4   7   5    4.70    6.90
   4   7   5   -9.30    7.00
   4   7   5    6.60    6.50
  -3  -8  -5   33.30    9.20
  -3  -8  -5   43.60   10.70
  -3  -8  -5   44.70    8.40
  -3  -8  -5   40.30    9.60
   3   8   5   28.80    9.20
   3   8   5   58.99   17.60
   3   8   5   38.50    9.40
  -2  -9  -5    3.10    4.50
  -2  -9  -5   10.60   14.90
  -2  -9  -5   -2.30    6.00
  -2  -9  -5    6.10    6.00
   2   9   5    6.90    6.70
   2   9   5   -2.90    8.50
   2   9   5    0.90    3.70
   2   9   5    2.00    5.10
  -1 -10  -5   12.80    7.40
  -1 -10  -5   14.90    7.00
  -1 -10  -5   13.40    6.30
  -1 -10  -5   18.70    6.40
   1  10   5    1.70    6.40
   1  10   5    8.30    8.20
   1  10   5   11.60    4.00
   1  10   5    6.50   11.00
   1  10   5    9.20    6.70
   0 -11  -5    6.00    5.40
   0 -11  -5   11.00    7.30
   0 -11  -5    0.10    5.80
   0 -11  -5    6.40    5.90
   0  11   5   -1.20    5.30
   0  11   5    6.60    6.50
   0  11   5   11.30    6.80
   0  11   5    9.80    2.90
   1 -12  -5    0.00    5.90
   1 -12  -5    4.80    7.20
   1 -12  -5    0.70    6.20
   1 -12  -5    4.40    5.20
  -1  12   5    3.80    6.80
  -1  12   5    5.60    6.20
  -1  12   5    7.30    5.60
   2 -13  -5   61.09    9.40
   2 -13  -5   41.80   10.10
   2 -13  -5   18.40    9.00
   2 -13  -5   37.60    7.60
  -2  13   5   29.00    7.70
  -2  13   5   27.10    8.30
  -2  13   5   23.40    9.40
   3 -14  -5    2.80    5.90
   3 -14  -5    4.80    9.20
   3 -14  -5   -5.30    7.10
   3 -14  -5    7.00    5.80
  -3  14   5   14.50    7.40
  -8  -2  -5   -3.10    7.60
   8   2   5   -3.10   12.90
   8   2   5    4.20   10.10
   8   2   5   -6.40    9.50
   8   2   5    0.40    9.30
  -7  -3  -5   18.30    7.80
   7   3   5   27.40   12.80
   7   3   5   16.30    8.10
   7   3   5   24.30    8.70
  -6  -4  -5    5.60   10.50
  -6  -4  -5    3.10    5.70
  -6  -4  -5   16.60   10.10
   6   4   5    9.20    8.80
   6   4   5    5.20    5.80
   6   4   5    1.20    6.20
   6   4   5   -0.70    7.50
  -5  -5  -5    0.50    4.70
  -5  -5  -5   -2.80    8.10
   5   5   5   11.80    7.10
   5   5   5   -1.30    7.70
   5   5   5    2.70    6.80
   5   5   5    6.70    5.60
  -4  -6  -5   60.79    9.50
  -4  -6  -5  105.69   14.50
  -4  -6  -5   88.39   15.60
   4   6   5   62.39   10.00
   4   6   5   69.99   11.60
   4   6   5  115.19   21.80
  -3  -7  -5   49.99    8.60
  -3  -7  -5   42.20   10.40
  -3  -7  -5   30.00    8.20
  -3  -7  -5   26.10    8.60
   3   7   5   59.49   10.50
   3   7   5   47.10   10.10
   3   7   5   32.50    6.20
  -2  -8  -5    1.20    4.70
  -2  -8  -5   -0.60    4.50
  -2  -8  -5    6.20    5.30
  -2  -8  -5    2.10    5.10
   2   8   5   11.60    6.00
   2   8   5    6.30    6.30
   2   8   5    1.10    5.00
  -1  -9  -5   -3.90    3.50
  -1  -9  -5   -3.40    5.40
  -1  -9  -5    0.10    4.80
  -1  -9  -5   -3.10    4.80
   1   9   5    1.60    3.90
   1   9   5   -1.40    2.80
   1   9   5   -0.50    5.50
   0 -10  -5   -3.80    4.40
   0 -10  -5    4.60    5.20
   0 -10  -5    0.70    4.00
   0  10   5    1.00    4.60
   0  10   5   -0.80    2.10
   0  10   5   -2.30    5.00
   1 -11  -5   17.60    5.90
   1 -11  -5    8.40    5.60
   1 -11  -5   14.00    5.80
   1 -11  -5   20.10    7.70
  -1  11   5    9.20    5.50
  -1  11   5   16.90    6.10
  -1  11   5    1.90    6.00
   2 -12  -5   39.40    7.50
   2 -12  -5   39.20   10.00
   2 -12  -5   18.60    6.60
   2 -12  -5   22.20    6.10
  -2  12   5   19.10    8.10
  -2  12   5   36.50    7.60
   3 -13  -5   -4.10    4.50
   3 -13  -5   -0.50    5.80
   3 -13  -5    4.20    6.40
   3 -13  -5    0.90    6.40
  -3  13   5   -7.20    5.00
  -3  13   5   -6.60    7.00
  -3  13   5    5.90    5.40
   4 -14  -5   -4.90    6.50
   4 -14  -5   -4.60    7.90
   4 -14  -5    9.90    7.90
   4 -14  -5   -4.10    4.70
  -4  14   5    0.90    5.00
  -4  14   5    0.10    5.50
  -4  14   5  -11.60   10.10
  -8  -1  -5    3.80    7.20
   8   1   5    1.10    9.70
   8   1   5    8.60   12.70
   8   1   5    8.30   16.90
   8   1   5   -4.90    7.70
  -7  -2  -5    7.00    6.10
   7   2   5   11.60    7.60
   7   2   5   15.10    8.10
   7   2   5    5.80    8.00
   7   2   5   10.80    8.80
   7   2   5    5.80    9.40
  -6  -3  -5    4.80    8.20
  -6  -3  -5    2.30    4.60
  -6  -3  -5    2.10    7.90
   6   3   5   -3.20    5.60
   6   3   5    6.40    8.30
   6   3   5    2.60    6.30
   6   3   5    3.10    6.30
  -5  -4  -5   12.50    6.60
  -5  -4  -5   -1.80    3.80
  -5  -4  -5   -0.70    5.00
   5   4   5    4.90    6.20
   5   4   5    4.90    5.60
   5   4   5    2.60    5.50
   5   4   5    6.00    5.90
  -4  -5  -5   74.19   13.10
  -4  -5  -5   77.69   11.80
  -4  -5  -5   80.09    9.90
   4   5   5  147.99   22.60
   4   5   5   97.39   14.60
   4   5   5   86.69   10.80
   4   5   5   95.69   12.80
  -3  -6  -5   20.60    6.00
  -3  -6  -5   -1.00    6.20
  -3  -6  -5    6.60    4.10
  -3  -6  -5    7.50    5.00
   3   6   5    4.40    5.20
   3   6   5   11.20    5.80
   3   6   5    9.10    6.00
  -2  -7  -5   -0.50    3.90
  -2  -7  -5    1.70    3.70
  -2  -7  -5    1.80    4.60
  -2  -7  -5    2.10    5.60
   2   7   5    5.90    4.50
   2   7   5   -1.80    4.10
   2   7   5   -2.50    5.30
   2   7   5    8.40    5.70
  -1  -8  -5   11.20    5.00
  -1  -8  -5    6.80    4.40
  -1  -8  -5    8.00    4.80
  -1  -8  -5    7.00    7.70
   1   8   5    4.60    4.30
   1   8   5    6.30    2.70
   1   8   5    5.90    4.90
   1   8   5   12.20    4.90
   1   8   5    2.70    4.70
   0  -9  -5   32.40    8.40
   0  -9  -5   28.70    6.60
   0  -9  -5   30.60    6.80
   0  -9  -5   22.90    5.60
   0   9   5   22.60    6.10
   0   9   5   29.10    3.70
   0   9   5   35.60    8.20
   0   9   5   14.70    4.60
   1 -10  -5    0.10    4.20
   1 -10  -5   -6.90    4.00
   1 -10  -5    4.60    4.50
   1 -10  -5   -4.60    3.90
  -1  10   5   -0.40    4.10
  -1  10   5   -0.20    4.10
  -1  10   5    4.80    4.60
   2 -11  -5   71.49   11.60
   2 -11  -5   85.89    9.90
   2 -11  -5   84.59   11.20
   2 -11  -5  100.69   11.40
  -2  11   5   93.59   11.00
  -2  11   5   70.99   11.10
   3 -12  -5   -2.70    5.30
   3 -12  -5    1.00    5.00
   3 -12  -5    4.80    4.20
   3 -12  -5    2.20    5.80
  -3  12   5    1.70    4.40
   4 -13  -5   -1.80    4.00
   4 -13  -5    4.00    6.40
   4 -13  -5   -3.00    6.50
   4 -13  -5    0.30    5.90
  -4  13   5   -1.60    4.00
   5 -14  -5    0.10    8.20
   5 -14  -5   -5.80    6.40
   5 -14  -5    7.00    4.70
   5 -14  -5    0.50    7.40
   5 -14  -5    7.00    6.00
  -8   0  -5   -9.70    5.70
   8   0   5    7.20   10.90
   8   0   5    3.90    7.60
   8   0   5    9.90    8.30
   8   0   5    3.80    8.50
  -7  -1  -5    6.00    5.30
  -7  -1  -5    4.30    7.60
   7   1   5    7.30    7.00
   7   1   5   -5.90    8.70
   7   1   5   -0.10    7.00
   7   1   5   -2.90    6.80
   7   1   5    7.10    7.50
  -6  -2  -5   -4.00    4.20
  -6  -2  -5    2.80    5.50
  -6  -2  -5   -6.90    7.40
   6   2   5    4.30    5.90
   6   2   5   -2.60    6.70
   6   2   5   -1.80    5.90
   6   2   5   -9.10    5.70
  -5  -3  -5   92.39   13.70
  -5  -3  -5   98.99   11.60
   5   3   5   78.69   13.90
   5   3   5   98.49   12.00
   5   3   5   89.09   11.70
  -4  -4  -5   83.19   10.60
  -4  -4  -5   78.99   11.70
  -4  -4  -5   65.59   11.30
   4   4   5   58.29   11.10
   4   4   5   57.39    8.90
   4   4   5   59.09   10.30
  -3  -5  -5  174.48   15.30
  -3  -5  -5  165.58   15.70
  -3  -5  -5  186.48   14.20
   3   5   5  173.38   14.30
   3   5   5  167.98   16.50
   3   5   5  194.08   16.00
   3   5   5  154.88   14.00
  -2  -6  -5   -4.00    5.00
  -2  -6  -5   -2.30    3.80
  -2  -6  -5    2.30    2.40
  -2  -6  -5    1.60    3.30
   2   6   5   -2.70    3.50
   2   6   5   -2.40    3.10
   2   6   5   -1.80    3.50
   2   6   5   -2.30    3.40
  -1  -7  -5    7.70    5.10
  -1  -7  -5   17.10    4.60
  -1  -7  -5    6.90    4.50
  -1  -7  -5    5.70    3.90
   1   7   5   10.90    5.10
   1   7   5   13.50    5.50
   1   7   5    7.00    4.50
   1   7   5   11.90    4.60
   0  -8  -5    7.90    4.00
   0  -8  -5   12.70    4.90
   0  -8  -5    8.80    4.20
   0  -8  -5   16.90    4.50
   0   8   5   12.70    4.30
   0   8   5   17.60    2.90
   0   8   5   12.20    4.70
   0   8   5   16.20    5.10
   1  -9  -5   73.29   11.00
   1  -9  -5   97.79   10.40
   1  -9  -5   97.79    9.10
   1  -9  -5   61.89    8.90
  -1   9   5   72.49   10.70
  -1   9   5   94.69   10.80
  -1   9   5   82.39    9.90
   2 -10  -5   31.50    5.60
   2 -10  -5   38.80    7.10
   2 -10  -5   37.90    7.80
  -2  10   5   33.30    6.30
  -2  10   5   23.50    5.90
  -2  10   5   28.60    6.30
   3 -11  -5   12.10    5.40
   3 -11  -5   11.20    5.00
   3 -11  -5    9.30    4.00
   3 -11  -5    9.50    5.40
  -3  11   5    8.30    4.30
  -3  11   5    7.30    5.10
  -3  11   5    7.50    4.10
   4 -12  -5    1.90    3.90
   4 -12  -5    1.20    6.10
   4 -12  -5   -3.20    4.70
  -4  12   5   -3.90    3.20
  -4  12   5    2.00    3.60
   5 -13  -5    4.40    7.00
   5 -13  -5    2.10    5.10
   5 -13  -5    4.30    5.90
   5 -13  -5   13.40    8.50
   5 -13  -5   10.50    3.90
   6 -14  -5   -1.90   11.10
   6 -14  -5   -4.70    7.00
   6 -14  -5   10.60    8.30
  -8   1  -5    6.30    5.50
   8  -1   5    3.30    6.80
   8  -1   5   -0.80    6.90
   8  -1   5    3.60    9.80
   8  -1   5  -22.90    9.80
   8  -1   5   14.20    9.30
  -7   0  -5   19.90    7.50
  -7   0  -5   16.60   10.10
  -7   0  -5    6.90    4.80
   7   0   5    6.90    5.90
   7   0   5   -0.70    5.00
   7   0   5    0.60    5.40
   7   0   5    6.00   12.60
   7   0   5    3.60    8.00
  -6  -1  -5    3.40    4.10
  -6  -1  -5   -4.10    3.80
   6   1   5    4.90    5.70
   6   1   5   -3.10    4.70
   6   1   5    1.40    6.40
   6   1   5    4.70    4.50
   6   1   5    7.70    4.90
  -5  -2  -5   14.20    4.40
   5   2   5   19.20    6.20
   5   2   5    6.80    5.30
   5   2   5   11.00    6.40
   5   2   5    7.50    4.70
  -4  -3  -5  156.88   15.00
  -4  -3  -5  173.98   15.40
  -4  -3  -5  163.28   13.00
   4   3   5  150.28   14.20
   4   3   5  185.68   16.70
   4   3   5  145.09   13.40
   4   3   5  169.78   13.90
  -3  -4  -5   14.00   10.20
  -3  -4  -5    2.30    4.10
  -3  -4  -5    4.00    3.10
   3   4   5    1.00    3.20
   3   4   5   -0.30    4.40
   3   4   5    2.70    3.10
  -2  -5  -5  109.89   10.80
  -2  -5  -5   79.59   10.20
  -2  -5  -5   73.09    8.40
  -2  -5  -5  102.89   10.90
   2   5   5   98.39    9.70
   2   5   5   89.89   11.40
   2   5   5   88.39    9.70
   2   5   5  112.59   11.70
  -1  -6  -5   22.30    6.30
  -1  -6  -5   33.50    6.50
  -1  -6  -5   29.20    5.40
  -1  -6  -5   39.60    7.00
   1   6   5   55.79    9.90
   1   6   5   34.40    6.10
   1   6   5   33.90    7.50
   1   6   5   42.80    6.80
   0  -7  -5  135.89   11.70
   0  -7  -5  136.39   12.70
   0  -7  -5  122.09   11.70
   0  -7  -5  138.69   11.10
   0   7   5  154.88   11.70
   0   7   5  144.49    8.30
   0   7   5  150.38   11.60
   0   7   5  132.09   13.10
   0   7   5  135.49   12.10
   1  -8  -5  108.49   10.30
   1  -8  -5  111.49   11.20
   1  -8  -5  126.39   11.30
   1  -8  -5  111.89    9.60
  -1   8   5  115.49   10.30
  -1   8   5  107.69   10.40
  -1   8   5  114.89   10.30
   2  -9  -5    6.60    4.40
   2  -9  -5   13.20    4.90
   2  -9  -5    8.10    3.40
   2  -9  -5    6.30    3.40
  -2   9   5    8.20    3.70
  -2   9   5    5.80    3.90
  -2   9   5    5.90    3.20
   3 -10  -5   28.70    5.90
   3 -10  -5   25.90    5.00
   3 -10  -5   36.60    7.40
   3 -10  -5   31.30    6.60
  -3  10   5   28.70    5.40
  -3  10   5   29.40    5.60
  -3  10   5   26.70    5.20
   4 -11  -5   35.80    5.30
   4 -11  -5   30.70    7.00
   4 -11  -5   42.30    8.20
   4 -11  -5   22.10    5.70
  -4  11   5   36.30    6.70
  -4  11   5   47.50    5.70
  -4  11   5   28.90    5.30
   5 -12  -5    7.20    3.40
   5 -12  -5    3.80    4.20
   5 -12  -5   -4.90    7.50
   5 -12  -5   -5.70    5.10
   6 -13  -5   19.20    7.20
   6 -13  -5   11.10   11.00
   6 -13  -5    6.10    6.60
  -9   3  -5    6.60    6.60
   9  -3   5   14.20   12.50
   9  -3   5  -11.90   10.70
   9  -3   5  -11.50    8.10
   9  -3   5    9.00    7.90
  -8   2  -5   -2.00    5.00
  -8   2  -5    2.80    8.40
   8  -2   5   -4.80    5.80
   8  -2   5   -2.80    8.90
   8  -2   5   -7.70    8.20
   8  -2   5    1.10    7.50
   8  -2   5   -3.10    5.90
  -7   1  -5   10.60    8.20
  -7   1  -5    3.60    4.00
   7  -1   5    1.20    4.90
   7  -1   5   19.20    8.60
   7  -1   5   14.30    6.70
   7  -1   5   -9.10    6.40
   7  -1   5    4.30    6.50
  -6   0  -5   67.89    8.60
   6   0   5   78.49   11.50
   6   0   5   70.69   12.80
   6   0   5   74.49   11.40
   6   0   5   75.69   10.50
   6   0   5   83.19   12.70
  -5  -1  -5   65.29    8.60
   5   1   5  106.39   12.90
   5   1   5   63.39    8.00
   5   1   5   77.59    9.70
   5   1   5  107.89   15.10
  -4  -2  -5    1.50    3.00
  -4  -2  -5    6.40    4.50
  -4  -2  -5    6.00    2.80
   4   2   5   -1.70    2.80
   4   2   5   -2.00    3.00
   4   2   5    3.30    3.50
   4   2   5   -3.40    3.80
  -3  -3  -5  -10.30    7.20
  -3  -3  -5    1.20    3.10
  -3  -3  -5    0.20    3.30
   3   3   5   -0.20    3.00
   3   3   5    0.20    3.40
   3   3   5   -0.50    2.70
   3   3   5   -1.30    2.10
  -2  -4  -5   51.19    6.50
  -2  -4  -5   52.79    7.20
  -2  -4  -5   54.09    7.50
   2   4   5   56.99    7.30
   2   4   5   53.49    8.00
   2   4   5   49.60    8.60
  -1  -5  -5    4.80    3.10
  -1  -5  -5   10.50    3.80
  -1  -5  -5    6.40    3.60
  -1  -5  -5    5.20    2.30
   1   5   5    9.50    3.80
   1   5   5   15.50    3.80
   1   5   5   12.60    3.50
   1   5   5    6.80    3.50
   0  -6  -5  376.56   23.40
   0  -6  -5  402.56   21.80
   0  -6  -5  394.16   23.00
   0  -6  -5  391.76   22.50
   0   6   5  379.16   23.20
   0   6   5  389.76   23.90
   0   6   5  352.46   18.50
   0   6   5  407.76   22.10
   0   6   5  383.66   21.70
   1  -7  -5   47.50    7.70
   1  -7  -5   45.60    6.50
   1  -7  -5   42.20    6.00
   1  -7  -5   49.99    7.90
  -1   7   5   54.99    7.30
  -1   7   5   49.70    7.50
   2  -8  -5    5.00    3.60
   2  -8  -5   -0.10    2.80
   2  -8  -5   -0.40    2.40
   2  -8  -5    3.10    2.60
  -2   8   5    3.90    2.50
  -2   8   5    3.60    3.20
  -2   8   5   -4.10    2.50
   3  -9  -5    8.80    2.90
   3  -9  -5    5.70    4.40
   3  -9  -5    4.70    3.40
   3  -9  -5    5.10    3.30
  -3   9   5    7.90    2.90
  -3   9   5    6.10    2.90
   4 -10  -5   20.90    5.00
   4 -10  -5   13.50    7.00
   4 -10  -5   20.30    4.00
   4 -10  -5   15.60    5.10
  -4  10   5    3.10    3.90
  -4  10   5   15.10    3.80
  -4  10   5   14.10    3.40
   5 -11  -5    5.20    7.60
   5 -11  -5    8.00    3.80
   5 -11  -5    1.30    4.50
   5 -11  -5   14.20    3.20
   6 -12  -5   -0.10    9.30
   6 -12  -5    4.80    5.60
   6 -12  -5   -5.70    5.90
   7 -13  -5   -6.90    7.50
   7 -13  -5    7.20   14.00
   7 -13  -5   -4.20    8.00
  -9   4  -5    3.60    5.60
   9  -4   5   -1.80    9.00
   9  -4   5    9.30    7.40
   9  -4   5    6.70    7.50
  -8   3  -5   -4.60    7.20
  -8   3  -5    3.80    4.50
   8  -3   5   -1.70    8.30
   8  -3   5    0.40    5.30
   8  -3   5   11.00    6.00
   8  -3   5   -8.80    8.70
   8  -3   5    5.20    7.70
  -7   2  -5   14.80    4.90
  -7   2  -5   28.50   11.00
  -7   2  -5   23.50    7.30
   7  -2   5   21.20    6.20
   7  -2   5   15.70    6.00
   7  -2   5   18.70    8.00
   7  -2   5   23.50    8.70
   7  -2   5   27.00    8.20
  -6   1  -5   47.60    7.90
  -6   1  -5   58.79    7.60
  -6   1  -5   70.39   15.40
   6  -1   5   59.49    9.00
   6  -1   5   60.69    9.60
   6  -1   5   56.29    7.90
   6  -1   5   58.49   11.20
  -5   0  -5   84.19    8.40
  -5   0  -5  115.19   13.80
  -5   0  -5   89.29   12.50
   5   0   5   74.39    9.00
   5   0   5  106.29   10.90
   5   0   5   91.19   10.20
   5   0   5  106.79   12.30
   5   0   5  110.89   15.20
  -4  -1  -5   67.09    9.60
  -4  -1  -5   62.19    7.00
  -4  -1  -5   57.79    7.80
   4   1   5   59.29    8.00
   4   1   5   79.79    8.60
   4   1   5   82.69   10.60
   4   1   5   75.19   10.30
   4   1   5   76.09    9.80
  -3  -2  -5   22.50    4.40
  -3  -2  -5   26.60    6.00
  -3  -2  -5   36.30    6.80
   3   2   5   27.50    5.90
   3   2   5   33.70    7.60
   3   2   5   36.90    6.20
   3   2   5   25.30    5.00
  -2  -3  -5  279.07   18.30
  -2  -3  -5  265.97   17.90
  -2  -3  -5  271.57   16.50
   2   3   5  270.37   16.70
   2   3   5  296.57   19.40
   2   3   5  243.78   17.40
  -1  -4  -5   -2.90    2.30
  -1  -4  -5   -2.00    2.40
  -1  -4  -5   -0.80    2.10
  -1  -4  -5   -1.30    1.50
   1   4   5   -0.60    2.40
   1   4   5    0.60    1.40
   1   4   5   -3.70    1.70
   1   4   5    1.20    1.90
   1   4   5    2.10    2.40
   0  -5  -5   -1.30    1.80
   0  -5  -5    0.10    1.50
   0  -5  -5    1.20    2.30
   0  -5  -5    0.00    2.10
   0   5   5   -3.50    2.50
   0   5   5    2.10    2.10
   0   5   5    4.90    2.80
   0   5   5    1.70    1.10
   0   5   5    0.60    1.90
   1  -6  -5   20.00    4.00
   1  -6  -5   14.20    3.50
   1  -6  -5   14.00    3.30
   1  -6  -5   31.00    6.00
  -1   6   5   19.70    3.90
  -1   6   5   24.90    4.40
  -1   6   5   26.20    4.30
   2  -7  -5    6.50    3.60
   2  -7  -5   11.80    3.00
   2  -7  -5    4.20    3.00
   2  -7  -5    5.40    2.60
  -2   7   5    3.70    2.50
  -2   7   5    3.60    2.40
  -2   7   5    6.10    2.90
   3  -8  -5  149.49   13.70
   3  -8  -5  120.89   10.40
   3  -8  -5  137.29    9.50
   3  -8  -5  132.59   10.80
  -3   8   5  157.88   10.20
  -3   8   5  140.99    9.60
  -3   8   5  156.98   10.80
   4  -9  -5   49.50    6.50
   4  -9  -5   51.19    5.50
   4  -9  -5   61.29    7.80
  -4   9   5   52.59    6.90
  -4   9   5   61.29    5.70
  -4   9   5   56.39    5.10
   5 -10  -5    9.30    2.60
   5 -10  -5    3.90    3.70
   5 -10  -5    4.90    3.00
   6 -11  -5    8.40    6.10
   6 -11  -5    7.80    2.60
   6 -11  -5    4.60    4.90
   7 -12  -5   44.20    9.50
   7 -12  -5   35.40    7.90
   7 -12  -5   33.10    4.70
  -9   5  -5   -2.10    7.50
   9  -5   5    3.40   12.00
   9  -5   5   15.30   10.10
   9  -5   5    3.00    6.30
   9  -5   5    3.90    6.60
  -8   4  -5   -0.20    7.10
  -8   4  -5   13.20    8.30
  -8   4  -5   -1.30    3.80
   8  -4   5    1.10    8.50
   8  -4   5   13.10    6.00
   8  -4   5    6.50    5.20
   8  -4   5   12.80    7.40
   8  -4   5   -1.10   10.00
  -7   3  -5    1.30    6.70
  -7   3  -5    2.40    3.40
   7  -3   5   -3.00    6.60
   7  -3   5    1.60    5.80
   7  -3   5    3.80    4.20
   7  -3   5    2.20    4.40
  -6   2  -5   16.50    5.80
  -6   2  -5   25.50    5.90
  -6   2  -5   18.40    4.20
   6  -2   5   20.10    4.80
   6  -2   5   23.20    7.20
   6  -2   5   23.20    5.70
   6  -2   5   19.50    6.60
  -5   1  -5    1.20    3.40
  -5   1  -5    1.70    3.70
  -5   1  -5   -1.20    2.50
   5  -1   5   -4.20    2.70
   5  -1   5    1.40    3.10
   5  -1   5    1.90    3.10
   5  -1   5   -1.80    4.00
   5  -1   5   -4.30    3.30
  -4   0  -5   31.50    6.00
  -4   0  -5   47.60    6.10
  -4   0  -5   33.30    6.50
   4   0   5   34.70    7.30
   4   0   5   33.30    6.90
   4   0   5   39.30    6.50
   4   0   5   29.60    6.40
   4   0   5   27.50    5.20
  -3  -1  -5   10.10    3.90
  -3  -1  -5   11.20    3.90
   3   1   5   11.60    3.70
   3   1   5   15.20    4.10
   3   1   5    8.50    3.40
   3   1   5    9.40    4.20
  -2  -2  -5  804.42   43.80
  -2  -2  -5  878.61   44.30
  -2  -2  -5  935.51   42.80
   2   2   5  910.31   42.30
   2   2   5  876.41   45.40
   2   2   5  852.71   43.80
   2   2   5  879.31   43.20
   2   2   5  878.81   42.80
  -1  -3  -5  802.12   40.20
  -1  -3  -5  795.32   40.00
  -1  -3  -5  760.02   38.10
   1   3   5  727.13   40.40
   1   3   5  810.52   37.00
   1   3   5  808.82   38.50
   0  -4  -5  113.19    8.20
   0  -4  -5  106.79    8.50
   0  -4  -5  108.99    9.20
   0  -4  -5  100.19    9.40
   0   4   5  105.49    6.30
   0   4   5  112.99    8.30
   0   4   5  102.59    8.80
   0   4   5  112.29   10.30
   1  -5  -5    2.10    2.20
   1  -5  -5    1.70    1.90
   1  -5  -5   -1.50    1.70
   1  -5  -5    0.90    1.40
  -1   5   5    1.10    1.20
  -1   5   5    1.50    1.50
  -1   5   5    0.40    1.50
   2  -6  -5   25.60    4.20
   2  -6  -5   41.80    4.50
   2  -6  -5   38.40    6.70
   2  -6  -5   38.70    6.30
  -2   6   5   39.30    5.10
  -2   6   5   26.20    4.10
  -2   6   5   42.30    5.30
   3  -7  -5   12.70    3.50
   3  -7  -5    9.50    2.50
   3  -7  -5   10.20    3.00
  -3   7   5    5.90    2.40
  -3   7   5    8.40    2.60
  -3   7   5   10.90    2.90
   4  -8  -5   79.99    6.40
   4  -8  -5   84.69    7.90
   4  -8  -5   74.59    7.00
  -4   8   5   88.49    7.80
  -4   8   5   83.09    5.80
  -4   8   5   85.89    6.10
   5  -9  -5   29.20    3.40
   5  -9  -5   35.90    4.10
   5  -9  -5   28.50    4.30
   5  -9  -5   29.20    5.40
   6 -10  -5    5.50    4.20
   6 -10  -5    7.60    2.90
   6 -10  -5    4.70    5.00
   7 -11  -5    4.00    5.00
   7 -11  -5    4.80    3.70
   7 -11  -5    3.50    6.60
   8 -12  -5   -2.50    9.20
   8 -12  -5   -2.40    5.20
   8 -12  -5   -3.10    6.60
   9  -6   5   -8.60   10.90
   9  -6   5   -4.90    5.70
   9  -6   5   -2.80    5.10
   9  -6   5    7.80    8.90
  -8   5  -5    4.80    9.00
  -8   5  -5   13.80    4.90
   8  -5   5    8.80    9.50
   8  -5   5   20.20    6.90
   8  -5   5    8.80    5.00
   8  -5   5   20.70    5.70
  -7   4  -5    8.90    9.90
  -7   4  -5   -1.70    4.40
  -7   4  -5    4.60    3.20
   7  -4   5    2.10    6.50
   7  -4   5    1.00    5.60
   7  -4   5   -1.40    3.70
  -6   3  -5   54.49    6.80
  -6   3  -5   66.09   10.90
  -6   3  -5   65.59    9.40
   6  -3   5   66.49   10.40
   6  -3   5   50.69    7.10
   6  -3   5   50.69    8.10
   6  -3   5   70.89   12.00
  -5   2  -5  280.17   19.80
  -5   2  -5  265.27   18.10
  -5   2  -5  291.17   16.70
   5  -2   5  256.67   16.90
   5  -2   5  287.47   18.10
   5  -2   5  325.27   20.00
   5  -2   5  276.07   20.90
  -4   1  -5   51.49    8.40
  -4   1  -5   53.99    5.80
  -4   1  -5   46.90    6.60
   4  -1   5   39.50    7.60
   4  -1   5   48.30    6.70
   4  -1   5   52.49    7.90
   4  -1   5   59.39    7.50
  -3   0  -5   32.50    4.40
  -3   0  -5   42.90    6.50
  -3   0  -5   25.10    4.90
   3   0   5   35.20    4.70
   3   0   5   31.90    5.30
   3   0   5   49.50    6.90
   3   0   5   24.80    5.50
  -2  -1  -5   48.60    7.00
  -2  -1  -5   75.09   11.60
   2   1   5   47.60    6.80
   2   1   5   36.70    5.00
   2   1   5   59.49    6.90
   2   1   5   38.20    6.70
   2   1   5   44.30    5.90
  -1  -2  -5   87.79    7.90
  -1  -2  -5   99.39    8.70
   1   2   5   86.69    6.40
   1   2   5   81.09    7.60
   1   2   5   88.89    7.30
   1   2   5   83.59    8.70
   1   2   5   95.29    7.20
   0  -3  -5  122.49   10.00
   0  -3  -5  115.69    8.40
   0  -3  -5  110.39    8.00
   0   3   5  118.99    6.70
   0   3   5  105.19    7.90
   0   3   5  108.29    9.90
   0   3   5  114.49    8.70
   1  -4  -5  116.89    8.00
   1  -4  -5  105.79    9.80
   1  -4  -5  118.39    9.10
   1  -4  -5  122.39    8.40
  -1   4   5  117.29    8.00
  -1   4   5  113.59    7.90
  -1   4   5  124.79    8.70
   2  -5  -5  485.45   23.20
   2  -5  -5  468.85   24.30
   2  -5  -5  463.15   23.30
  -2   5   5  459.55   23.50
  -2   5   5  450.85   23.00
  -2   5   5  440.06   22.90
   3  -6  -5   21.60    3.60
   3  -6  -5   33.90    4.20
   3  -6  -5   26.40    4.30
  -3   6   5   28.30    4.00
  -3   6   5   30.00    4.00
  -3   6   5   27.80    3.90
   4  -7  -5   17.70    3.10
   4  -7  -5   18.20    3.90
   4  -7  -5   18.00    2.40
   4  -7  -5   23.30    4.20
  -4   7   5   25.30    3.10
  -4   7   5   25.50    3.20
  -4   7   5   24.20    3.90
   5  -8  -5   35.30    5.50
   5  -8  -5   43.30    4.60
   5  -8  -5   40.40    4.20
   5  -8  -5   44.80    4.70
   6  -9  -5   38.30    8.00
   6  -9  -5   48.30    6.30
   7 -10  -5   28.70    8.70
   7 -10  -5   41.70    7.10
   7 -10  -5   45.10    6.50
   8 -11  -5    2.30    5.50
   8 -11  -5    7.00    8.20
   8 -11  -5    1.30    5.00
   9  -7   5   13.20   12.90
   9  -7   5   11.40    4.80
   9  -7   5    5.40    9.90
  -8   6  -5    6.70    7.50
  -8   6  -5   -1.00    4.80
  -8   6  -5    0.50    3.70
   8  -6   5    0.70    4.00
   8  -6   5   -1.40    7.00
   8  -6   5    7.30    8.40
   8  -6   5   -3.60    3.70
  -7   5  -5   18.70    5.30
   7  -5   5    8.60    4.00
   7  -5   5   15.70    4.80
   7  -5   5   14.90    8.80
   7  -5   5    7.00    6.20
  -6   4  -5   61.39    6.60
  -6   4  -5   76.79    9.40
  -6   4  -5   68.09    9.80
   6  -4   5   66.39    9.70
   6  -4   5   65.29    8.00
   6  -4   5   57.39    7.50
  -5   3  -5    0.40    2.90
  -5   3  -5    2.90    2.30
  -5   3  -5    7.10    4.40
   5  -3   5    6.30    3.00
   5  -3   5    3.30    4.20
   5  -3   5    5.20    2.90
   5  -3   5    1.50    3.20
  -4   2  -5   95.29    9.40
  -4   2  -5  102.89    8.90
  -4   2  -5   86.49    7.30
   4  -2   5   71.29    9.60
   4  -2   5   84.99    8.90
   4  -2   5   85.79    7.90
   4  -2   5   94.39    7.80
  -3   1  -5   33.50    5.90
  -3   1  -5   25.40    4.90
  -3   1  -5   43.90    5.50
   3  -1   5   34.60    4.90
   3  -1   5   30.00    5.00
   3  -1   5   19.80    4.50
   3  -1   5   36.20    5.10
  -2   0  -5   62.09    7.80
  -2   0  -5   49.60    6.30
  -2   0  -5   57.59    7.80
   2   0   5   49.10    5.40
   2   0   5   47.70    4.90
   2   0   5   56.29    7.80
  -1  -1  -5  149.29    9.90
  -1  -1  -5  158.88   11.00
  -1  -1  -5  152.28   11.50
   1   1   5  165.18   10.70
   1   1   5  174.98    9.80
   1   1   5  162.08   12.20
   0  -2  -5   14.50    3.20
   0  -2  -5   18.10    4.40
   0  -2  -5   17.20    3.90
   0  -2  -5   15.00    2.20
   0   2   5   15.30    2.90
   0   2   5   10.90    1.80
   0   2   5   16.30    3.60
   0   2   5   24.00    3.70
   0   2   5   16.20    4.10
   1  -3  -5  640.24   29.30
   1  -3  -5  636.84   31.40
   1  -3  -5  625.54   33.90
   1  -3  -5  679.93   32.40
   1  -3  -5  633.34   31.10
  -1   3   5  611.54   30.70
  -1   3   5  667.93   31.20
  -1   3   5  714.13   29.30
  -1   3   5  667.43   31.90
   2  -4  -5 1111.39   48.40
   2  -4  -5 1062.59   47.90
  -2   4   5 1048.30   48.40
  -2   4   5 1002.10   47.60
  -2   4   5 1019.30   47.90
   3  -5  -5  167.88    9.80
   3  -5  -5  162.58    9.80
   3  -5  -5  165.88   10.50
   3  -5  -5  163.18    8.40
  -3   5   5  180.68    9.70
  -3   5   5  174.18    9.70
  -3   5   5  156.98    9.40
   4  -6  -5   43.20    4.60
   4  -6  -5   36.30    4.30
   4  -6  -5   38.00    3.80
   4  -6  -5   37.50    4.40
  -4   6   5   33.60    3.50
  -4   6   5   40.00    3.50
  -4   6   5   41.80    4.20
   5  -7  -5  150.58    9.10
   5  -7  -5  148.39   10.20
   5  -7  -5  153.18    9.80
   5  -7  -5  152.48    8.80
   6  -8  -5   20.60    4.20
   6  -8  -5   20.20    4.50
   6  -8  -5   21.40    6.10
   7  -9  -5   12.20    4.60
   7  -9  -5   18.00    7.00
   7  -9  -5   14.00    4.60
   8 -10  -5    2.40    4.80
   8 -10  -5   -1.50    5.00
   8 -10  -5    0.30    7.90
   8  -7   5    3.90    8.60
   8  -7   5    3.20    3.50
[truncated: 617,203 more chars]
