# Supplementary material for: A practical preparation of bicyclic boronates via metal-free heteroatom-directed alkenyl sp2-C‒H borylation
Source: Commun Chem. 2023 Aug 23;6:176. doi: 10.1038/s42004-023-00976-5 (PMC10447525; doi:10.1038/s42004-023-00976-5)
Supplement: Supplementary file 5 — Supplementary Data 2-8-the cif files [file 42004_2023_976_MOESM5_ESM.zip › Supplementary Data 7-the cif file of 3by/cu_20220625PPY0745_0m_a.cif]

 
data_cu_20220625PPY0745_0m_a
 
_audit_creation_method            'SHELXL-2018/3'
_shelx_SHELXL_version_number      '2018/3'
_chemical_name_systematic         ?
_chemical_name_common             ?
_chemical_melting_point           ?
_chemical_formula_moiety          ?
_chemical_formula_sum
 'C20 H22 B2 O4' 
_chemical_formula_weight          347.99

loop_
 _atom_type_symbol
 _atom_type_description
 _atom_type_scat_dispersion_real
 _atom_type_scat_dispersion_imag
 _atom_type_scat_source
 'C'  'C'   0.0181   0.0091
 'International Tables Vol C Tables 4.2.6.8 and 6.1.1.4'
 'H'  'H'   0.0000   0.0000
 'International Tables Vol C Tables 4.2.6.8 and 6.1.1.4'
 'B'  'B'   0.0090   0.0039
 'International Tables Vol C Tables 4.2.6.8 and 6.1.1.4'
 'O'  'O'   0.0492   0.0322
 'International Tables Vol C Tables 4.2.6.8 and 6.1.1.4'
 
_space_group_crystal_system       monoclinic
_space_group_IT_number            14
_space_group_name_H-M_alt         'P 21/c'
_space_group_name_Hall            '-P 2ybc'
 
_shelx_space_group_comment
;
The symmetry employed for this shelxl refinement is uniquely defined
by the following loop, which should always be used as a source of
symmetry information in preference to the above space-group names.
They are only intended as comments.
;
 
loop_
 _space_group_symop_operation_xyz
 'x, y, z'
 '-x, y+1/2, -z+1/2'
 '-x, -y, -z'
 'x, -y-1/2, z-1/2'
 
_cell_length_a                    7.3229(11)
_cell_length_b                    16.640(3)
_cell_length_c                    8.2632(9)
_cell_angle_alpha                 90
_cell_angle_beta                  116.085(7)
_cell_angle_gamma                 90
_cell_volume                      904.3(2)
_cell_formula_units_Z             2
_cell_measurement_temperature     301(2)
_cell_measurement_reflns_used     2528
_cell_measurement_theta_min       5.32
_cell_measurement_theta_max       71.64
 
_exptl_crystal_description        block
_exptl_crystal_colour             colorless
_exptl_crystal_density_meas       ?
_exptl_crystal_density_method     ?
_exptl_crystal_density_diffrn     1.278          
_exptl_crystal_F_000              368
_exptl_transmission_factor_min    ?
_exptl_transmission_factor_max    ?
_exptl_crystal_size_max           0.15
_exptl_crystal_size_mid           0.1
_exptl_crystal_size_min           0.1
_exptl_absorpt_coefficient_mu     0.688
_shelx_estimated_absorpt_T_min    ?
_shelx_estimated_absorpt_T_max    ?
_exptl_absorpt_correction_type    ?
_exptl_absorpt_correction_T_min   ?
_exptl_absorpt_correction_T_max   ?
_exptl_absorpt_process_details    ?
_exptl_absorpt_special_details    ?
_diffrn_ambient_temperature       301(2)
_diffrn_radiation_wavelength      1.54178
_diffrn_radiation_type            CuK\a
_diffrn_source                    ?
_diffrn_measurement_device_type   'D8 Venture'
_diffrn_measurement_method        ?
_diffrn_detector_area_resol_mean  ?
_diffrn_reflns_number             8701
_diffrn_reflns_av_unetI/netI      0.0380
_diffrn_reflns_av_R_equivalents   0.0522
_diffrn_reflns_limit_h_min        -9
_diffrn_reflns_limit_h_max        8
_diffrn_reflns_limit_k_min        -20
_diffrn_reflns_limit_k_max        19
_diffrn_reflns_limit_l_min        -10
_diffrn_reflns_limit_l_max        9
_diffrn_reflns_theta_min          2.655
_diffrn_reflns_theta_max          72.062
_diffrn_reflns_theta_full         67.679
_diffrn_measured_fraction_theta_max   0.997
_diffrn_measured_fraction_theta_full  0.999
_diffrn_reflns_Laue_measured_fraction_max    0.997
_diffrn_reflns_Laue_measured_fraction_full   0.999
_diffrn_reflns_point_group_measured_fraction_max   0.997
_diffrn_reflns_point_group_measured_fraction_full  0.999
_reflns_number_total              1804
_reflns_number_gt                 963
_reflns_threshold_expression      'I > 2\s(I)'
_reflns_Friedel_coverage          0.000
_reflns_Friedel_fraction_max      .
_reflns_Friedel_fraction_full     .
 
_reflns_special_details
;
 Reflections were merged by SHELXL according to the crystal
 class for the calculation of statistics and refinement.
 
 _reflns_Friedel_fraction is defined as the number of unique
 Friedel pairs measured divided by the number that would be
 possible theoretically, ignoring centric projections and
 systematic absences. Completness statistics refer to single and
 composite reflections containing twin component 1 only.
;
 
_computing_data_collection        ?
_computing_cell_refinement        ?
_computing_data_reduction         ?
_computing_structure_solution     'SHELXT 2018/2 (Sheldrick, 2018)'
_computing_structure_refinement 'SHELXL-2018/3 (Sheldrick, 2018)'
_computing_molecular_graphics     ?
_computing_publication_material   ?
_refine_special_details
;
 Refined as a 2-component twin.
;
_refine_ls_structure_factor_coef  Fsqd
_refine_ls_matrix_type            full
_refine_ls_weighting_scheme       calc
_refine_ls_weighting_details
'w=1/[\s^2^(Fo^2^)+(0.1000P)^2^] where P=(Fo^2^+2Fc^2^)/3'
_atom_sites_solution_primary      ?
_atom_sites_solution_secondary    ?
_atom_sites_solution_hydrogens    geom
_refine_ls_hydrogen_treatment     mixed
_refine_ls_extinction_method      'SHELXL-2018/3 (Sheldrick 2018)'
_refine_ls_extinction_coef        0.014(5)
_refine_ls_extinction_expression
 'Fc^*^=kFc[1+0.001xFc^2^\l^3^/sin(2\q)]^-1/4^'
_refine_ls_number_reflns          1804
_refine_ls_number_parameters      112
_refine_ls_number_restraints      84
_refine_ls_R_factor_all           0.1049
_refine_ls_R_factor_gt            0.0687
_refine_ls_wR_factor_ref          0.2293
_refine_ls_wR_factor_gt           0.1999
_refine_ls_goodness_of_fit_ref    1.345
_refine_ls_restrained_S_all       1.566
_refine_ls_shift/su_max           0.000
_refine_ls_shift/su_mean          0.000
 
loop_
 _atom_site_label
 _atom_site_type_symbol
 _atom_site_fract_x
 _atom_site_fract_y
 _atom_site_fract_z
 _atom_site_U_iso_or_equiv
 _atom_site_adp_type
 _atom_site_occupancy
 _atom_site_site_symmetry_order  
 _atom_site_calc_flag
 _atom_site_refinement_flags_posn
 _atom_site_refinement_flags_adp
 _atom_site_refinement_flags_occupancy
 _atom_site_disorder_assembly
 _atom_site_disorder_group
O1 O 0.6092(3) 0.5164(2) 0.7393(2) 0.1151(10) Uani 1 1 d D U . . .
O2 O 0.5832(4) 0.39381(19) 0.5892(3) 0.1282(11) Uani 1 1 d . U . . .
H2 H 0.525(8) 0.433(2) 0.488(6) 0.192 Uiso 1 1 calc R U . . .
C1 C 0.6668(3) 0.56031(19) 0.8931(2) 0.1153(14) Uani 1 1 d DG U . . .
C2 C 0.7655(3) 0.52715(19) 1.0645(3) 0.1193(15) Uani 1 1 d DG U . . .
C3 C 0.8184(3) 0.5755(2) 1.21563(18) 0.1343(18) Uani 1 1 d G U . . .
H3 H 0.884461 0.553339 1.330288 0.161 Uiso 1 1 calc R U . . .
C4 C 0.7727(4) 0.6571(2) 1.1954(2) 0.148(2) Uani 1 1 d G U . . .
H4 H 0.808112 0.689441 1.296493 0.178 Uiso 1 1 calc R U . . .
C5 C 0.6740(4) 0.69024(18) 1.0240(3) 0.1338(17) Uani 1 1 d G U . . .
H5 H 0.643419 0.744795 1.010465 0.161 Uiso 1 1 calc R U . . .
C6 C 0.6211(3) 0.64186(19) 0.8729(2) 0.1301(16) Uani 1 1 d G U . . .
H6 H 0.555075 0.664045 0.758229 0.156 Uiso 1 1 calc R U . . .
C7 C 0.8123(4) 0.4398(3) 1.0802(3) 0.1195(15) Uani 1 1 d D U . . .
C8 C 0.7563(5) 0.3943(3) 0.9315(4) 0.1158(14) Uani 1 1 d D U . . .
C9 C 0.9241(6) 0.4039(3) 1.2680(4) 0.1448(18) Uani 1 1 d D U . . .
H9A H 0.843217 0.410519 1.332309 0.217 Uiso 1 1 calc R U . . .
H9B H 1.051933 0.430902 1.331723 0.217 Uiso 1 1 calc R U . . .
H9C H 0.947623 0.347751 1.258493 0.217 Uiso 1 1 calc R U . . .
C10 C 0.7961(6) 0.3048(4) 0.9357(4) 0.1395(19) Uani 1 1 d D U . . .
H10A H 0.746053 0.284937 0.814676 0.209 Uiso 1 1 calc R U . . .
H10B H 0.727910 0.277808 0.996227 0.209 Uiso 1 1 calc R U . . .
H10C H 0.939690 0.295010 0.998884 0.209 Uiso 1 1 calc R U . . .
B1 B 0.6486(6) 0.4333(4) 0.7483(4) 0.1182(17) Uani 1 1 d D U . . .
 
loop_
 _atom_site_aniso_label
 _atom_site_aniso_U_11
 _atom_site_aniso_U_22
 _atom_site_aniso_U_33
 _atom_site_aniso_U_23
 _atom_site_aniso_U_13
 _atom_site_aniso_U_12
O1 0.0807(15) 0.225(3) 0.0345(9) -0.0082(12) 0.0205(9) -0.0286(16)
O2 0.1185(18) 0.208(3) 0.0462(10) -0.0065(11) 0.0253(11) -0.0074(17)
C1 0.0656(17) 0.240(4) 0.0417(13) -0.0183(18) 0.0248(12) -0.040(2)
C2 0.0650(18) 0.252(5) 0.0399(12) -0.0119(19) 0.0222(12) -0.042(2)
C3 0.085(2) 0.270(6) 0.0442(15) -0.025(2) 0.0251(14) -0.058(3)
C4 0.107(3) 0.277(6) 0.069(2) -0.046(3) 0.046(2) -0.068(3)
C5 0.102(2) 0.233(5) 0.079(2) -0.038(2) 0.0516(18) -0.052(3)
C6 0.085(2) 0.251(5) 0.0602(18) -0.024(2) 0.0377(16) -0.045(3)
C7 0.0593(17) 0.255(5) 0.0410(13) -0.0050(19) 0.0191(12) -0.033(2)
C8 0.0602(16) 0.238(5) 0.0485(15) 0.002(2) 0.0232(12) -0.017(2)
C9 0.088(2) 0.284(5) 0.0459(15) 0.008(2) 0.0140(15) -0.034(3)
C10 0.083(2) 0.266(6) 0.0650(19) 0.011(3) 0.0284(16) 0.003(3)
B1 0.074(2) 0.238(6) 0.0416(15) -0.006(2) 0.0248(14) -0.021(3)
 
_geom_special_details
;
 All esds (except the esd in the dihedral angle between two l.s. planes)
 are estimated using the full covariance matrix.  The cell esds are taken
 into account individually in the estimation of esds in distances, angles
 and torsion angles; correlations between esds in cell parameters are only
 used when they are defined by crystal symmetry.  An approximate (isotropic)
 treatment of cell esds is used for estimating esds involving l.s. planes.
;
 
loop_
 _geom_bond_atom_site_label_1
 _geom_bond_atom_site_label_2
 _geom_bond_distance
 _geom_bond_site_symmetry_2
 _geom_bond_publ_flag
O1 C1 1.362(3) . ?
O1 B1 1.409(5) . ?
O2 B1 1.355(5) . ?
O2 H2 1.00(5) . ?
C1 C2 1.3900 . ?
C1 C6 1.3900 . ?
C2 C3 1.3900 . ?
C2 C7 1.486(5) . ?
C3 C4 1.3900 . ?
C3 H3 0.9300 . ?
C4 C5 1.3900 . ?
C4 H4 0.9300 . ?
C5 C6 1.3900 . ?
C5 H5 0.9300 . ?
C6 H6 0.9300 . ?
C7 C8 1.345(5) . ?
C7 C9 1.522(4) . ?
C8 B1 1.512(5) . ?
C8 C10 1.515(5) . ?
C9 H9A 0.9600 . ?
C9 H9B 0.9600 . ?
C9 H9C 0.9600 . ?
C10 H10A 0.9600 . ?
C10 H10B 0.9600 . ?
C10 H10C 0.9600 . ?
 
loop_
 _geom_angle_atom_site_label_1
 _geom_angle_atom_site_label_2
 _geom_angle_atom_site_label_3
 _geom_angle
 _geom_angle_site_symmetry_1
 _geom_angle_site_symmetry_3
 _geom_angle_publ_flag
C1 O1 B1 120.3(2) . . ?
B1 O2 H2 109.5 . . ?
O1 C1 C2 123.2(2) . . ?
O1 C1 C6 116.8(2) . . ?
C2 C1 C6 120.0 . . ?
C3 C2 C1 120.0 . . ?
C3 C2 C7 121.70(17) . . ?
C1 C2 C7 118.30(17) . . ?
C4 C3 C2 120.0 . . ?
C4 C3 H3 120.0 . . ?
C2 C3 H3 120.0 . . ?
C3 C4 C5 120.0 . . ?
C3 C4 H4 120.0 . . ?
C5 C4 H4 120.0 . . ?
C4 C5 C6 120.0 . . ?
C4 C5 H5 120.0 . . ?
C6 C5 H5 120.0 . . ?
C5 C6 C1 120.0 . . ?
C5 C6 H6 120.0 . . ?
C1 C6 H6 120.0 . . ?
C8 C7 C2 120.3(3) . . ?
C8 C7 C9 121.5(4) . . ?
C2 C7 C9 118.2(3) . . ?
C7 C8 B1 119.3(5) . . ?
C7 C8 C10 123.6(3) . . ?
B1 C8 C10 117.1(4) . . ?
C7 C9 H9A 109.5 . . ?
C7 C9 H9B 109.5 . . ?
H9A C9 H9B 109.5 . . ?
C7 C9 H9C 109.5 . . ?
H9A C9 H9C 109.5 . . ?
H9B C9 H9C 109.5 . . ?
C8 C10 H10A 109.5 . . ?
C8 C10 H10B 109.5 . . ?
H10A C10 H10B 109.5 . . ?
C8 C10 H10C 109.5 . . ?
H10A C10 H10C 109.5 . . ?
H10B C10 H10C 109.5 . . ?
O2 B1 O1 116.6(3) . . ?
O2 B1 C8 124.7(5) . . ?
O1 B1 C8 118.6(4) . . ?
 
loop_
 _geom_torsion_atom_site_label_1
 _geom_torsion_atom_site_label_2
 _geom_torsion_atom_site_label_3
 _geom_torsion_atom_site_label_4
 _geom_torsion
 _geom_torsion_site_symmetry_1
 _geom_torsion_site_symmetry_2
 _geom_torsion_site_symmetry_3
 _geom_torsion_site_symmetry_4
 _geom_torsion_publ_flag
B1 O1 C1 C2 0.0(3) . . . . ?
B1 O1 C1 C6 -179.5(2) . . . . ?
O1 C1 C2 C3 -179.5(2) . . . . ?
C6 C1 C2 C3 0.0 . . . . ?
O1 C1 C2 C7 0.7(2) . . . . ?
C6 C1 C2 C7 -179.8(2) . . . . ?
C1 C2 C3 C4 0.0 . . . . ?
C7 C2 C3 C4 179.8(2) . . . . ?
C2 C3 C4 C5 0.0 . . . . ?
C3 C4 C5 C6 0.0 . . . . ?
C4 C5 C6 C1 0.0 . . . . ?
O1 C1 C6 C5 179.52(19) . . . . ?
C2 C1 C6 C5 0.0 . . . . ?
C3 C2 C7 C8 179.0(2) . . . . ?
C1 C2 C7 C8 -1.3(3) . . . . ?
C3 C2 C7 C9 -1.0(3) . . . . ?
C1 C2 C7 C9 178.8(2) . . . . ?
C2 C7 C8 B1 1.1(4) . . . . ?
C9 C7 C8 B1 -179.0(3) . . . . ?
C2 C7 C8 C10 -179.3(3) . . . . ?
C9 C7 C8 C10 0.6(5) . . . . ?
C1 O1 B1 O2 178.9(2) . . . . ?
C1 O1 B1 C8 -0.2(4) . . . . ?
C7 C8 B1 O2 -179.3(3) . . . . ?
C10 C8 B1 O2 1.0(5) . . . . ?
C7 C8 B1 O1 -0.4(5) . . . . ?
C10 C8 B1 O1 -180.0(3) . . . . ?
 
_refine_diff_density_max    0.198
_refine_diff_density_min   -0.183
_refine_diff_density_rms    0.043

_shelx_res_file
;
TITL cu_20220625PPY074P 21_a_c     R = 0.06 New:P21/c
    cu_20220625PPY0745_0m_a.res
    created by SHELXL-2018/3 at 17:32:45 on 07-Jul-2022
CELL  1.54178    7.3229   16.6400    8.2632    90.000   116.085    90.000
ZERR        2    0.0011    0.0030    0.0009     0.000     0.007     0.000
LATT   1
SYMM             - X ,    0.50000 + Y ,    0.50000 - Z
SFAC  C  H  B  O
UNIT    40   44   4   8
LIST 4
TEMP    28
L.S. 5
FMAP 2
PLAN -20
ACTA
BOND $H
TWIN -1 0 0 0 -1 0 1 0 1
CONF
DFIX 1.34 0.01 C7 C8
DFIX 1.5 0.01 C7 C9 C8 C10 C2 C7
DFIX 1.43 0.01 C1 O1 B1 O1
isor 0.02 O1 > B1
WGHT    0.100000
EXTI    0.014143
BASF   0.13525
FVAR       1.23940
O1    4    0.609150    0.516433    0.739255    11.00000    0.08071    0.22500 =
         0.03447   -0.00821    0.02053   -0.02862
O2    4    0.583189    0.393810    0.589173    11.00000    0.11846    0.20817 =
         0.04616   -0.00653    0.02531   -0.00738
AFIX 148
H2    2    0.525024    0.433222    0.487851    11.00000   -1.50000
AFIX  66
C1    1    0.666839    0.560310    0.893136    11.00000    0.06563    0.23992 =
         0.04172   -0.01827    0.02476   -0.03988
C2    1    0.765513    0.527147    1.064507    11.00000    0.06504    0.25199 =
         0.03993   -0.01185    0.02220   -0.04162
C3    1    0.818442    0.575527    1.215630    11.00000    0.08495    0.27021 =
         0.04417   -0.02542    0.02506   -0.05836
AFIX  43
H3    2    0.884461    0.553339    1.330288    11.00000   -1.20000
AFIX  65
C4    1    0.772698    0.657072    1.195382    11.00000    0.10712    0.27711 =
         0.06910   -0.04605    0.04625   -0.06783
AFIX  43
H4    2    0.808112    0.689441    1.296493    11.00000   -1.20000
AFIX  65
C5    1    0.674024    0.690236    1.024011    11.00000    0.10217    0.23253 =
         0.07944   -0.03812    0.05164   -0.05177
AFIX  43
H5    2    0.643419    0.744795    1.010465    11.00000   -1.20000
AFIX  65
C6    1    0.621094    0.641856    0.872887    11.00000    0.08545    0.25097 =
         0.06017   -0.02430    0.03766   -0.04471
AFIX  43
H6    2    0.555075    0.664045    0.758229    11.00000   -1.20000
AFIX   0
C7    1    0.812327    0.439768    1.080233    11.00000    0.05932    0.25511 =
         0.04103   -0.00503    0.01915   -0.03287
C8    1    0.756342    0.394297    0.931483    11.00000    0.06018    0.23795 =
         0.04850    0.00203    0.02317   -0.01714
C9    1    0.924093    0.403926    1.268026    11.00000    0.08777    0.28395 =
         0.04589    0.00796    0.01402   -0.03394
AFIX 137
H9A   2    0.843217    0.410519    1.332309    11.00000   -1.50000
H9B   2    1.051933    0.430902    1.331723    11.00000   -1.50000
H9C   2    0.947623    0.347751    1.258493    11.00000   -1.50000
AFIX   0
C10   1    0.796142    0.304823    0.935704    11.00000    0.08302    0.26598 =
         0.06504    0.01147    0.02842    0.00260
AFIX 137
H10A  2    0.746053    0.284937    0.814676    11.00000   -1.50000
H10B  2    0.727910    0.277808    0.996227    11.00000   -1.50000
H10C  2    0.939690    0.295010    0.998884    11.00000   -1.50000
AFIX   0
B1    3    0.648638    0.433286    0.748263    11.00000    0.07438    0.23767 =
         0.04163   -0.00569    0.02479   -0.02124

HKLF 4


REM  cu_20220625PPY074P 21_a_c     R = 0.06 New:P21/c
REM wR2 = 0.229343, GooF = S = 1.34482, Restrained GooF = 1.56607 for all data
REM R1 = 0.068674 for 963 Fo > 4sig(Fo) and 0.104894 for all 1804 data
REM 112 parameters refined using 84 restraints

END

WGHT      0.1438      0.0530

REM Highest difference peak  0.198,  deepest hole -0.183,  1-sigma level  0.043
Q1    1   0.7852  0.4882  1.0599  11.00000  0.05    0.20
Q2    1   0.7935  0.6071  1.1806  11.00000  0.05    0.18
Q3    1   0.7114  0.4119  0.8434  11.00000  0.05    0.18
Q4    1   0.7233  0.5441  0.9781  11.00000  0.05    0.17
Q5    1   0.8384  0.4197  1.0383  11.00000  0.05    0.15
Q6    1   0.8666  0.3129  1.0648  11.00000  0.05    0.10
Q7    1   1.0829  0.3915  1.3251  11.00000  0.05    0.09
Q8    1   0.5856  0.5380  1.0565  11.00000  0.05    0.09
Q9    1   0.9250  0.3925  0.9241  11.00000  0.05    0.09
Q10   1   0.9734  0.4222  1.0992  11.00000  0.05    0.09
Q11   1   0.8707  0.3101  0.8784  11.00000  0.05    0.09
Q12   1   1.0144  0.4507  1.3632  11.00000  0.05    0.09
Q13   1   0.8894  0.4871  0.9591  11.00000  0.05    0.08
Q14   1   0.7511  0.6599  1.0248  11.00000  0.05    0.08
Q15   1   1.1345  0.3519  1.5104  11.00000  0.05    0.08
Q16   1   1.0114  0.3100  1.2338  11.00000  0.05    0.07
Q17   1   0.8638  0.4281  1.1841  11.00000  0.05    0.07
Q18   1   0.5575  0.3731  0.4550  11.00000  0.05    0.07
Q19   1   0.8689  0.2896  1.2394  11.00000  0.05    0.07
Q20   1   0.8201  0.4632  1.3208  11.00000  0.05    0.07
;
_shelx_res_checksum   48280

_shelx_hkl_file
;
   1   0   0 1553.64   78.99
   1   0   0 1584.04   78.79
  -1   0   0 1472.65   78.79
   2   0   0 5781.72  302.27
   2   0   0 6017.20  301.97
  -3   0   0   34.20    2.90
   3   0   0   37.50    3.00
  -4   0   0  139.29    8.80
  -4   0   0  138.89    9.30
   5   0   0  428.16   23.60
  -5   0   0  459.65   25.70
  -5   0   0  426.36   24.60
  -5   0   0  426.96   23.90
  -5   0   0  459.25   24.80
  -6   0   0    5.90    3.70
  -6   0   0    6.80    1.50
  -6   0   0    3.20    1.50
  -6   0   0    0.70    3.90
  -7   0   0   70.49    4.70
  -8   0   0    0.80    0.70
   0   1   0    0.00    0.10
   0   1   0    0.10    0.10
   1  -1   0   84.09    4.30
  -1  -1   0   82.19    4.50
  -1   1   0   75.69    4.40
   1   1   0   82.09    4.70
  -1   1   0   79.09    4.40
   1   1   0   82.49    4.50
  -2  -1   0 1384.76   68.79
   2  -1   0 1294.87   69.89
  -2   1   0 1282.27   68.69
   2   1   0 1380.76   69.09
   2   1   0 1318.67   68.69
   3  -1   0   20.60    2.50
  -3  -1   0   19.00    2.10
   3   1   0   19.90    2.60
  -3   1   0   18.40    2.10
   3   1   0   21.20    2.30
  -4  -1   0   61.89    4.90
  -4  -1   0   65.79    4.80
  -4  -1   0   58.59    4.20
  -4  -1   0   53.99    5.10
   4   1   0   37.60    6.50
  -4   1   0   58.29    4.60
  -5  -1   0   50.49    3.90
  -5  -1   0   46.60    5.60
  -5  -1   0   45.00    5.10
  -5  -1   0   48.10    4.70
  -5   1   0   62.89    5.80
  -5   1   0   47.90    4.10
   5   1   0   39.40    4.00
  -5   1   0   50.39    4.90
  -5   1   0   48.80    4.70
  -6  -1   0    3.60    3.60
  -6  -1   0    2.70    1.20
  -6  -1   0    5.30    4.20
  -6   1   0    5.70    3.40
  -6   1   0    0.50    3.40
  -6   1   0    2.10    1.20
  -7  -1   0    2.50    0.80
  -7   1   0    1.50    0.80
  -8   1   0   -0.40    0.50
  -1  -2   0  194.48   10.10
   1   2   0  189.78   10.50
   1   2   0  191.98   10.20
  -1   2   0  187.08    9.90
  -1   2   0  193.88    9.90
  -2  -2   0  106.99    6.10
  -2   2   0  100.79    6.00
   2   2   0  108.39    6.20
   2   2   0  106.49    6.50
  -3  -2   0    0.00    0.90
  -3   2   0    0.90    0.70
   3   2   0    1.70    1.20
   3   2   0   -0.20    1.10
  -4  -2   0   96.89    5.90
  -4  -2   0   96.59    6.70
  -4  -2   0   86.19    7.00
  -4  -2   0  103.39    6.60
  -4   2   0   83.19    6.30
   4   2   0   99.39    6.30
   4   2   0   90.59    6.80
  -5  -2   0   77.29    6.90
  -5  -2   0   74.69    6.40
  -5   2   0   74.29    6.80
  -5   2   0   63.49    5.80
  -5   2   0   69.49    5.90
   5   2   0   71.09    5.30
  -6  -2   0    1.60    4.10
  -6  -2   0    1.20    0.90
  -6  -2   0    4.90    4.90
   6   2   0    0.90    1.60
  -6   2   0    1.60    3.20
  -6   2   0    0.90    1.10
  -6   2   0   -0.60    3.00
  -7  -2   0    6.10    1.00
  -7   2   0    5.40    1.30
  -8   2   0    0.00    0.40
   0   3   0   -0.10    0.30
   0   3   0    0.10    0.30
  -1  -3   0   66.29    4.00
   1   3   0   75.69    4.50
  -1   3   0   71.89    3.90
   1   3   0   69.39    4.20
  -2  -3   0   28.40    2.20
  -2   3   0   29.50    2.10
   2   3   0   28.90    2.60
  -2   3   0   24.50    2.30
   2   3   0   26.90    2.30
  -3  -3   0  182.48   10.50
  -3  -3   0  185.78   11.10
   3   3   0  171.68   11.20
   3   3   0  189.78   10.70
  -3   3   0  194.38   10.60
  -4  -3   0   25.30    3.00
  -4  -3   0   22.10    3.50
  -4  -3   0   18.90    2.70
   4   3   0   16.80    2.00
   4   3   0   18.80    3.30
  -4   3   0   20.90    2.60
  -5  -3   0   37.80    4.80
  -5  -3   0   31.00    3.60
  -5  -3   0   32.00    2.90
  -5  -3   0   32.40    4.90
  -5   3   0   34.40    4.80
  -5   3   0   33.20    4.10
  -5   3   0   43.00    3.80
  -5   3   0   37.10    4.10
  -6  -3   0    3.40    7.20
  -6  -3   0    1.40    0.80
  -6  -3   0   -2.00    4.20
  -6   3   0    1.10    3.00
  -6   3   0   -1.00    1.00
   6   3   0    0.60    1.50
  -6   3   0   -0.40    3.50
  -7  -3   0   -0.30    0.70
  -7   3   0    0.10    0.70
  -8   3   0   -0.50    0.40
   0   4   0 1524.25   79.09
   0   4   0 1563.84   79.29
   0   4   0 1551.84   79.39
   0   4   0 1542.65   79.09
  -1  -4   0   16.90    1.50
   1   4   0   16.30    1.70
  -1   4   0   15.40    1.20
   1   4   0   16.30    1.40
  -2  -4   0   28.10    2.30
  -2  -4   0   32.20    2.60
   2   4   0   29.40    2.50
  -2   4   0   27.10    2.30
   2   4   0   31.10    2.80
  -2   4   0   28.60    2.00
  -3  -4   0   15.10    2.00
  -3  -4   0   13.90    2.20
   3   4   0   13.80    2.60
  -3   4   0   15.00    1.90
   3   4   0   21.00    2.40
  -4  -4   0   28.40    3.70
  -4  -4   0   30.80    3.70
  -4  -4   0   37.30    3.40
  -4  -4   0   23.90    2.40
   4   4   0   24.50    3.40
   4   4   0   25.80    2.40
   4   4   0   26.40    3.10
  -4   4   0   26.90    3.00
  -5  -4   0    6.60    3.70
  -5  -4   0    2.70    1.40
  -5  -4   0    1.70    0.80
  -5  -4   0    0.70    2.70
   5   4   0    3.20    1.10
  -5   4   0   -2.00    2.00
  -5   4   0    2.50    1.80
   5   4   0   -0.80    1.20
  -5   4   0    6.00    2.50
  -5   4   0    2.00    1.80
  -6  -4   0    2.60    4.80
  -6  -4   0    2.60    1.10
  -6   4   0    2.10    2.00
  -6   4   0    1.40    2.90
  -6   4   0    2.00    3.90
  -7  -4   0    0.40    0.90
  -7   4   0   -1.40    0.70
   0   5   0   -0.20    0.30
   0   5   0    0.90    0.30
   0   5   0   -0.30    0.50
  -1  -5   0   24.80    1.90
   1   5   0   22.90    2.20
  -1   5   0   23.90    1.50
   1   5   0   24.70    1.90
  -2  -5   0   14.90    1.90
  -2  -5   0   14.30    1.80
  -2   5   0   12.70    1.10
  -2   5   0   13.70    2.20
   2   5   0   10.50    1.70
   2   5   0    9.20    1.70
  -3  -5   0   22.10    2.80
  -3  -5   0   24.50    2.70
  -3   5   0   23.50    2.30
   3   5   0   25.10    2.90
   3   5   0   25.20    3.30
  -4  -5   0    5.20    2.50
  -4  -5   0    7.80    1.90
  -4  -5   0    4.90    2.20
  -4  -5   0    7.10    1.20
   4   5   0   12.70    2.70
  -4   5   0    4.20    1.50
   4   5   0    5.80    1.70
   4   5   0    4.40    1.10
  -5  -5   0   22.20    2.20
  -5  -5   0   29.10    3.10
  -5  -5   0   30.40    5.20
  -5   5   0   18.10    2.80
  -5   5   0   23.90    4.10
   5   5   0   22.10    2.20
   5   5   0   17.70    2.60
  -6  -5   0    5.50    1.10
  -6  -5   0   11.40    5.90
  -6   5   0    2.80    1.40
  -6   5   0    4.50    3.00
   6   5   0    3.60    1.40
  -6   5   0   11.00    4.50
  -7   5   0    0.40    0.90
   7   5   0    3.20    2.90
   0   6   0  188.38    9.70
   0   6   0  181.18    9.80
   0   6   0  183.38   10.10
  -1  -6   0  107.59    6.10
   1   6   0  107.19    6.50
   1   6   0  103.89    6.20
  -1   6   0  102.39    5.60
  -2  -6   0   14.50    2.00
  -2  -6   0   17.70    2.10
   2   6   0   14.80    2.00
   2   6   0   12.20    2.10
  -2   6   0   12.90    1.60
  -2   6   0   13.70    1.40
  -3  -6   0   12.80    2.50
  -3  -6   0   17.20    2.80
   3   6   0   13.00    2.30
  -3   6   0   18.90    2.00
   3   6   0   22.60    3.50
  -4  -6   0   17.60    3.70
  -4  -6   0   13.20    1.60
  -4  -6   0   18.20    2.50
  -4  -6   0    2.70    3.70
   4   6   0   17.60    2.00
   4   6   0   14.70    3.20
   4   6   0   19.30    2.80
  -4   6   0   14.70    2.20
  -5  -6   0   18.80    1.90
  -5  -6   0   15.80    4.60
  -5   6   0   18.50    3.00
  -5   6   0   14.80    3.60
   5   6   0   16.20    2.00
  -5   6   0   23.10    2.90
   5   6   0   11.90    2.30
  -6  -6   0   10.90    7.50
  -6   6   0   -1.10    4.90
  -6   6   0    8.10    5.10
   6   6   0   13.30    2.20
  -6   6   0   11.60    2.00
   7   6   0    2.10    1.30
  -7   6   0    2.20    0.80
   0   7   0    0.30    0.70
   0   7   0    0.30    0.50
   0   7   0   -0.70    0.60
  -1  -7   0  816.42   41.20
  -1   7   0  813.72   40.90
   1   7   0  791.12   42.00
   1   7   0  756.82   41.50
  -2  -7   0  244.18   13.60
   2   7   0  235.28   13.70
  -2   7   0  243.38   12.90
  -2   7   0  237.28   12.70
   2   7   0  252.57   14.40
  -3  -7   0   25.50    3.50
   3   7   0   25.70    2.70
   3   7   0   26.80    3.20
  -3   7   0   25.80    2.40
   3   7   0   23.50    3.20
  -4  -7   0    5.90    1.70
  -4  -7   0    7.00    3.10
  -4   7   0    6.90    1.80
   4   7   0    3.70    2.70
   4   7   0    6.00    1.80
  -4   7   0    2.90    1.80
   4   7   0    5.40    1.20
  -5  -7   0   52.49    7.50
   5   7   0   40.40    3.30
   5   7   0   45.10    8.80
  -5   7   0   44.90    4.80
  -5   7   0   48.20    7.30
  -5   7   0   42.50    4.70
   5   7   0   47.10    4.30
  -6   7   0    8.30    3.60
  -6   7   0    6.50    1.50
   6   7   0    4.70    1.50
   7   7   0    5.80    1.30
  -7   7   0    8.60    1.30
   0   8   0  120.69    7.10
   0   8   0  133.49    7.20
   1   8   0  144.69    8.60
   1   8   0  137.29    8.10
  -1   8   0  131.79    7.40
  -2  -8   0  100.09    6.40
  -2   8   0   89.49    5.60
  -2   8   0   89.59    5.10
  -2   8   0   95.29    5.40
   2   8   0   99.89    7.00
   2   8   0   91.49    6.30
  -3  -8   0    3.90    2.20
  -3   8   0    0.60    1.00
   3   8   0    2.30    1.60
   3   8   0    1.10    1.20
   3   8   0    4.10    1.60
  -4  -8   0    2.50    3.20
  -4   8   0    1.50    1.30
   4   8   0    0.50    2.70
  -4   8   0    0.10    1.90
   4   8   0    0.80    0.90
  -5  -8   0   31.40    7.20
  -5   8   0    8.10    2.80
  -5   8   0   10.30    2.70
   5   8   0    2.70    7.40
  -5   8   0   15.50    3.90
   5   8   0   11.10    2.40
   5   8   0    7.30    1.40
   6   8   0   21.90    2.80
  -6   8   0   19.20    2.40
  -7   8   0    0.00    0.70
   7   8   0    1.70    1.40
   0   9   0   -1.40    1.40
   0   9   0    0.50    0.70
   1   9   0  162.78    9.40
  -1   9   0  159.78    8.40
  -1   9   0  155.38    8.40
  -2   9   0   14.70    1.30
  -2   9   0   16.10    1.80
   2   9   0   14.60    2.30
   3  -9   0    9.70    1.90
  -3  -9   0    0.90    3.30
   3   9   0   11.80    1.90
  -3   9   0    9.60    1.70
   3   9   0    8.30    2.20
   3   9   0    9.20    2.50
  -4  -9   0    1.30    5.40
  -4   9   0    9.20    2.10
   4   9   0   10.90    1.60
   4   9   0   12.40    2.50
   4   9   0   13.80    3.70
  -4   9   0    6.80    2.50
   5   9   0    0.80    1.30
  -5   9   0    0.60    2.20
   5   9   0   15.20    8.00
   5   9   0    1.50    0.90
  -6  -9   0   -1.30    1.20
  -6   9   0    2.00    1.90
   6   9   0   -0.80    1.00
   7   9   0    1.60    1.00
  -7   9   0    1.70    0.80
   0 -10   0   29.10    2.50
   0  10   0   29.30    2.50
   1 -10   0    5.10    1.30
  -1  10   0    4.60    1.00
   1  10   0    4.50    1.50
  -1  10   0    4.70    0.90
   2 -10   0    4.70    1.30
   2  10   0    0.80    2.10
   2  10   0    5.10    1.70
   2  10   0    1.00    1.70
  -2  10   0    5.10    0.80
   3 -10   0   -1.00    1.40
  -3  10   0    1.30    1.20
   3  10   0    0.40    1.30
   3  10   0   -0.20    1.60
   3  10   0   -0.70    1.90
  -4  10   0    0.00    1.60
   4  10   0    1.20    1.40
   4  10   0    2.40    1.10
   4  10   0    3.40    3.20
   5  10   0    0.60    0.80
   5  10   0   -0.30    1.20
   5  10   0   -3.00    8.70
  -6 -10   0    1.30    1.20
   6  10   0    0.80    1.00
  -6  10   0    1.90    1.40
  -7  10   0    0.40    0.80
   7  10   0    2.40    0.90
   0 -11   0   -0.10    0.80
   0  11   0   -0.20    0.90
   1 -11   0    3.40    0.90
  -1  11   0    1.10    0.70
  -1  11   0   -1.30    1.20
   1  11   0    2.30    1.40
   2 -11   0    0.10    1.00
  -2  11   0    2.00    1.10
   2  11   0    3.60    1.70
   2  11   0    0.40    1.50
   2  11   0   -0.40    2.00
  -2  11   0    0.70    0.80
   3 -11   0    0.80    1.30
   3  11   0   -2.20    1.20
   3  11   0    2.60    2.10
  -3  11   0    0.20    1.20
   3  11   0    1.20    1.60
   4  11   0    2.10    1.50
   4  11   0    0.20    1.00
   4  11   0    1.40    3.60
  -4  11   0    2.40    1.90
   5  11   0    0.90    0.90
   5  11   0    1.20    1.20
  -6 -11   0    2.40    1.10
  -6  11   0    0.00    2.00
   6  11   0    0.30    1.10
   0 -12   0    0.40    0.90
   0  12   0    1.00    1.20
   1 -12   0    0.40    0.90
  -1 -12   0   -0.70    0.80
   1  12   0    0.40    1.40
  -1  12   0   -0.30    0.80
   2 -12   0    0.70    1.00
   2  12   0   -1.50    1.60
   2  12   0    3.40    2.10
   2  12   0    2.20    1.80
   3 -12   0   -1.30    1.10
   3  12   0   -0.30    1.60
   3  12   0    0.30    2.20
  -3  12   0   -0.80    1.20
   4  12   0   -0.60    3.70
   4  12   0   -0.20    0.90
  -4  12   0    0.50    2.20
   4  12   0    1.80    2.00
  -5 -12   0   -1.10    0.70
   5  12   0   -0.60    1.00
   5  12   0   -0.70    0.70
  -6 -12   0   -0.10    1.70
   6  12   0   -0.90    0.70
  -6  12   0   -1.60    2.20
   0 -13   0   -0.40    0.80
   0  13   0   -0.50    1.30
  -1 -13   0    0.50    0.80
   1 -13   0   -1.60    0.80
   1  13   0   -0.20    1.50
  -1  13   0   -2.10    1.00
  -2 -13   0   -1.50    0.70
   2 -13   0   -2.10    0.80
   2  13   0    0.10    2.00
   2  13   0    1.50    2.00
   2  13   0   -3.20    1.60
   3 -13   0   -0.60    1.10
   3  13   0   -0.30    2.60
   3  13   0    0.80    1.40
  -4 -13   0   -0.80    0.70
   4  13   0    3.20    4.70
   4  13   0    2.10    1.30
   4  13   0   -0.80    0.80
  -5 -13   0   -0.40    0.70
   5  13   0   -0.10    0.70
   5  13   0   -0.10    1.00
   6  13   0    0.00    0.80
   0 -14   0   -0.10    0.80
   0  14   0    1.10    1.60
  -1 -14   0    0.60    0.80
   1 -14   0   -0.50    0.80
   1  14   0   -2.00    1.80
  -1  14   0    0.00    1.30
  -2 -14   0   -0.70    0.80
   2 -14   0    0.10    0.90
   2  14   0   -1.00    2.10
   2  14   0   -2.70    1.50
   2  14   0    1.00    1.90
   3 -14   0   -1.80    1.00
  -3 -14   0    0.40    0.90
   3  14   0    1.40    1.40
   3  14   0   -2.00    2.90
   3  14   0   -0.10    1.00
  -4 -14   0   -0.30    0.70
   4  14   0    1.30    0.90
   4  14   0    0.90    1.30
  -5 -14   0    0.30    0.60
   5  14   0   -0.10    0.90
   5  14   0    0.60    0.70
   0 -15   0   -1.60    0.70
   0  15   0   -1.40    1.70
   1 -15   0    2.10    0.90
  -1 -15   0    0.50    0.80
  -1  15   0   -1.00    1.70
   1  15   0    1.30    2.60
   1  15   0    2.40    2.20
   2 -15   0    0.30    0.80
   2  15   0    1.60    2.00
   2  15   0    1.10    1.50
   2  15   0   -1.10    2.60
  -3 -15   0    0.00    0.70
   3 -15   0    0.90    1.10
   3  15   0    0.90    1.40
   3  15   0   -0.10    0.90
  -4 -15   0    0.30    0.60
   4  15   0    0.70    1.00
   4  15   0    0.00    0.70
  -5 -15   0    0.60    0.50
   5  15   0   -0.10    0.80
   5  15   0   -0.30    0.60
   0 -16   0    0.50    0.70
   0  16   0   -2.80    3.60
  -1 -16   0    0.70    0.70
   1 -16   0    1.00    0.80
   1  16   0    4.10    4.40
   1  16   0   -3.60    2.20
  -2 -16   0    0.20    0.70
   2 -16   0    1.70    0.90
   2  16   0    0.20    2.10
  -3 -16   0    0.80    0.70
   3  16   0   -0.10    0.80
  -4 -16   0    0.60    0.50
   4  16   0    1.50    0.90
   4  16   0    0.20    0.70
  -5 -16   0    0.60    0.60
   5  16   0   -1.00    0.60
   5  16   0   -0.80    0.50
   0 -17   0    0.20    0.70
   1 -17   0    0.80    0.70
  -1 -17   0    0.10    0.60
   2 -17   0    0.00    0.80
  -2 -17   0    0.40    0.60
   2  17   0   -1.50    1.00
  -3 -17   0   -0.10    0.50
   3  17   0   -1.20    0.70
   3  17   0    1.60    1.30
  -4 -17   0    0.00    0.30
   4  17   0   -0.30    0.90
   4  17   0   -0.40    0.50
   0 -18   0    0.20    0.60
  -1 -18   0   -0.10    0.50
   1 -18   0    1.10    0.80
   1  18   0   -2.10    1.50
  -2 -18   0    0.20    0.60
   2 -18   0   -0.60    0.90
   2  18   0   -1.40    0.90
  -3 -18   0    0.20    0.30
   3  18   0   -1.10    0.70
   0 -19   0   -0.20    0.50
   1 -19   0    0.10    0.60
  -1 -19   0    0.10    0.40
   1  19   0   -1.30    1.50
  -2 -19   0   -0.10    0.30
   2  19   0    1.10    0.90
  -3 -19   0   -0.50    0.30
   3  19   0   -0.50    0.70
   0 -20   0    0.00    0.40
  -1 -20   0   -0.40    0.40
  -8   0   1    0.40    0.50
  -7   0   1    1.90    0.80
  -6   0   1    5.00    3.20
   6   0  -1    0.50    2.30
  -6   0   1    0.80    0.90
  -5   0   1   -1.30    1.80
  -5   0   1    1.10    1.00
   5   0  -1   -2.10    1.50
  -5   0   1    1.40    1.40
   4   0  -1   -1.70    1.50
   4   0  -1   -2.00    2.30
  -4   0   1   -0.20    1.10
  -3   0   1    4.20    1.20
   3   0  -1    2.40    1.10
   3   0  -1    4.20    1.30
  -2   0   1    0.80    0.60
   1   0  -1  264.97   13.90
   1   0  -1  276.77   14.10
  -1   0   1  253.57   13.90
   0   0   1    0.20    0.30
   0   0  -1    0.30    0.30
   0   0  -1    0.10    0.20
  -1   0  -1   41.80    2.70
  -1   0  -1   36.20    2.40
   1   0   1   36.00    2.40
   2   0   1   -0.70    0.80
  -2   0  -1    0.20    0.70
  -2   0  -1    0.30    0.60
  -3   0  -1   30.90    2.80
  -3   0  -1   31.70    3.10
   3   0   1   27.50    3.10
  -4   0  -1    0.50    1.70
  -4   0  -1   -1.00    1.10
  -4   0  -1    0.70    2.20
   4   0   1   -1.60    1.70
  -4   0  -1   -1.30    1.60
  -5   0  -1    4.20    1.80
  -5   0  -1    5.30    1.50
  -5   0  -1    1.70    2.50
  -5   0  -1    3.20    2.70
  -6   0  -1   -0.40    1.10
  -6   0  -1   -6.70    5.90
  -6   0  -1   -0.20    0.90
  -6   0  -1    0.40    4.80
  -7   0  -1   -1.00    0.60
  -8  -1   1    0.80    0.60
  -8   1   1    0.00    0.50
  -7  -1   1   54.29    4.00
  -7   1   1   60.09    4.20
  -6  -1   1   15.50    4.20
  -6  -1   1   21.90    2.40
  -6   1   1   20.60    5.40
   6   1  -1   23.60    3.20
  -6   1   1   15.70    2.20
  -6   1   1    6.50    4.90
  -5  -1   1    6.10    2.20
   5  -1  -1    6.60    2.10
  -5  -1   1    9.70    2.00
  -5  -1   1    5.60    1.30
  -5   1   1    5.60    2.10
  -5   1   1    8.50    1.70
   5   1  -1    7.50    1.80
  -5   1   1    4.90    1.70
  -4  -1   1  307.37   17.60
   4  -1  -1  324.77   17.80
   4   1  -1  324.77   17.60
  -4   1   1  293.87   17.50
   4   1  -1  314.67   18.10
  -3  -1   1  725.03   35.90
   3  -1  -1  644.34   35.90
   3  -1  -1  671.43   35.50
   3   1  -1  674.53   35.70
   3   1  -1  712.03   36.40
  -3   1   1  656.23   35.80
   1  -1  -1  383.46   19.70
   1  -1  -1  375.76   19.50
  -1  -1   1  386.56   19.60
   1   1  -1  358.16   19.60
   0  -1  -1 6162.28  316.97
  -1  -1  -1   44.90    3.00
  -1  -1  -1   44.80    2.80
  -1   1  -1   44.80    2.70
  -1   1  -1   42.70    2.90
   1   1   1   48.60    3.00
  -2  -1  -1  430.46   23.70
  -2  -1  -1  433.26   23.30
   2  -1   1  436.66   23.60
  -2   1  -1  441.56   23.30
  -2   1  -1  452.95   23.70
   2   1   1  447.96   23.30
  -3  -1  -1  516.55   28.50
  -3  -1  -1  526.05   27.90
  -3   1  -1  539.95   28.50
   3   1   1  545.35   27.80
  -3   1  -1  482.25   27.80
  -4  -1  -1   15.30    2.70
  -4  -1  -1   14.90    3.10
  -4  -1  -1   20.30    2.40
  -4  -1  -1   21.70    3.10
  -4   1  -1   23.40    3.50
   4   1   1   18.10    2.70
  -4   1  -1   21.90    3.00
  -4   1  -1   19.30    2.80
  -5  -1  -1  112.39    8.20
  -5  -1  -1  112.39    7.30
  -5  -1  -1  123.79    9.40
  -5  -1  -1  128.39    8.80
   5   1   1  115.09    7.40
  -5   1  -1  104.19    9.00
  -5   1  -1  113.29    8.50
  -5   1  -1  109.39    7.50
  -5   1  -1  114.09    8.20
  -6  -1  -1   11.80    5.90
  -6  -1  -1    4.10    1.00
  -6  -1  -1    4.10    1.60
  -6  -1  -1    2.50    5.70
  -6   1  -1    7.60    3.90
  -6   1  -1    3.50    1.30
  -6   1  -1   -1.60    5.40
  -6   1  -1    3.00    1.20
  -7  -1  -1    1.10    0.60
  -7   1  -1    1.10    0.70
  -8   2   1    0.70    0.50
  -7  -2   1   -0.10    0.70
  -7   2   1    1.10    0.90
  -6  -2   1    2.10    4.40
  -6  -2   1    2.10    4.00
  -6  -2   1    3.10    1.00
  -6   2   1    2.90    1.30
  -6   2   1    8.10    4.80
   6   2  -1    1.70    1.60
  -6   2   1    4.70    3.20
  -5  -2   1    0.40    0.90
  -5  -2   1    1.30    1.40
  -5   2   1   -0.60    1.60
  -5   2   1   -1.00    1.40
  -5   2   1    0.60    1.30
   5   2  -1   -1.70    1.20
  -4  -2   1  522.45   26.90
  -4   2   1  459.15   26.70
   4   2  -1  481.95   27.40
   4   2  -1  509.55   26.80
   3  -2  -1  126.99    7.60
  -3  -2   1  124.99    7.60
   3   2  -1  136.89    7.70
  -3   2   1  125.09    7.60
  -2  -2   1 9999.00  516.45
   1  -2  -1   66.89    3.80
   1  -2  -1   70.69    4.00
  -1  -2   1   66.89    3.80
  -1   2   1   74.69    4.00
  -1   2   1   66.99    3.80
   1   2  -1   61.89    3.90
   1   2  -1   68.59    4.10
   0  -2  -1  414.66   20.20
   0  -2  -1  378.26   19.90
   0   2  -1  379.46   19.90
   0   2   1  365.76   20.00
   0   2  -1  370.76   19.80
   0   2  -1  402.16   20.00
  -1  -2  -1  548.65   28.60
  -1  -2  -1  563.94   28.90
  -1   2  -1  529.05   28.50
   1   2   1  569.54   28.70
  -1   2  -1  531.25   28.50
  -1   2  -1  561.24   28.70
  -2  -2  -1  128.99    8.30
  -2  -2  -1  143.19    8.00
   2   2   1  141.19    8.00
  -2   2  -1  143.49    8.20
  -3  -2  -1  893.01   46.00
  -3  -2  -1  869.01   46.60
  -3   2  -1  812.72   45.80
  -3   2  -1  898.61   46.40
   3   2   1  900.01   45.90
  -4  -2  -1   20.50    3.10
  -4  -2  -1   15.20    3.10
   4  -2   1   24.70    2.80
  -4  -2  -1   18.60    2.70
  -4  -2  -1   18.30    2.30
  -4   2  -1   13.60    2.20
  -4   2  -1   15.00    2.40
  -4   2  -1   13.60    2.70
  -4   2  -1   17.90    2.90
   4   2   1   15.10    2.30
  -5  -2  -1   81.29    6.90
  -5  -2  -1   65.79    5.70
  -5  -2  -1   65.19    6.80
  -5  -2  -1   65.39    4.90
  -5   2  -1   67.79    5.80
  -5   2  -1   63.89    6.70
  -5   2  -1   63.29    5.20
   5   2   1   65.29    5.10
  -5   2  -1   73.29    6.10
  -6  -2  -1    0.40    0.80
  -6  -2  -1   -3.00    4.70
  -6  -2  -1    0.30    1.10
  -6   2  -1    1.50    3.40
  -6   2  -1    0.80    1.00
  -6   2  -1   -4.10    4.30
  -6   2  -1    3.90    1.40
  -7  -2  -1   -0.30    0.60
  -7   2  -1   -0.70    0.60
  -8   3   1    0.20    0.50
  -7  -3   1    1.40    0.80
  -7   3   1    1.10    0.90
   7   3  -1    0.40    1.70
  -6  -3   1    0.30    0.70
  -6  -3   1   -4.80    3.50
  -6   3   1    2.20    2.50
   6   3  -1    0.00    1.40
  -6   3   1    0.10    2.90
  -6   3   1    0.20    1.10
  -5  -3   1    0.40    2.10
  -5  -3   1    1.60    0.90
  -5  -3   1    3.70    2.40
   5   3  -1    0.30    1.00
  -5   3   1    1.20    1.50
  -5   3   1    1.30    1.80
   5   3  -1    2.50    1.40
  -4  -3   1  175.58    9.80
  -4  -3   1  175.98   10.30
  -4  -3   1  174.28   10.50
   4   3  -1  169.78   11.00
  -4   3   1  150.38   10.10
   4   3  -1  170.08   10.40
   3  -3  -1    9.60    1.50
  -3  -3   1   10.80    1.60
   3   3  -1    6.60    1.40
  -3   3   1    5.30    1.10
   3   3  -1    3.90    1.50
   2  -3  -1   24.00    2.00
   2   3  -1   23.20    2.10
   2   3  -1   25.70    2.40
  -2   3   1   26.60    1.90
   1  -3  -1  214.78   11.60
  -1   3   1  223.48   11.50
  -1   3   1  213.48   11.60
   1   3  -1  217.48   12.00
   1   3  -1  229.58   11.70
   0  -3  -1  651.73   34.10
   0  -3  -1  652.93   34.30
   0   3  -1  664.53   34.00
   0   3   1  648.14   34.30
   0   3  -1  695.53   34.20
  -1  -3  -1   83.19    5.00
  -1  -3  -1   86.29    5.20
  -1   3  -1   84.69    4.80
   1   3   1   84.59    5.10
  -1   3  -1   88.69    4.90
  -1   3  -1   86.69    4.70
  -2  -3  -1  415.16   21.90
   2   3   1  428.26   22.10
  -2   3  -1  397.06   22.00
  -2   3  -1  409.56   21.80
  -3  -3  -1  141.89    8.10
  -3  -3  -1  122.19    8.50
  -3   3  -1  129.09    8.20
   3   3   1  131.89    8.10
  -3   3  -1  128.39    7.90
  -4  -3  -1   13.20    2.50
   4  -3   1   20.60    2.50
  -4  -3  -1   14.90    2.60
  -4  -3  -1   19.70    2.20
  -4  -3  -1   14.60    3.00
  -4   3  -1   20.60    3.30
   4   3   1   17.60    2.50
  -4   3  -1   13.20    2.60
   4   3   1   19.50    2.60
  -4   3  -1   18.10    2.60
  -5  -3  -1   10.10    3.30
  -5  -3  -1    8.50    1.50
  -5  -3  -1   10.00    3.90
  -5  -3  -1   11.40    2.40
   5   3   1    6.60    1.80
  -5   3  -1    4.60    2.40
  -5   3  -1    7.60    2.30
  -5   3  -1    8.60    2.10
  -5   3  -1    5.90    2.90
  -6  -3  -1    1.70    0.80
  -6  -3  -1    2.30    1.40
  -6  -3  -1    4.50    5.30
  -6   3  -1    1.50    1.20
  -6   3  -1   -3.50    4.60
  -6   3  -1    0.80    3.30
   6   3   1    2.00    1.70
  -6   3  -1    3.70    1.30
  -7  -3  -1    0.50    1.20
  -7   3  -1   -0.40    0.60
  -8   4   1   -0.40    0.40
  -7  -4   1    0.70    0.70
   7   4  -1    0.40    1.30
  -7   4   1    0.70    0.90
  -6  -4   1    2.10    0.90
  -6  -4   1    5.30    4.10
   6   4  -1    2.20    1.40
  -6   4   1    2.70    1.30
  -6   4   1    3.50    2.80
  -6   4   1    1.40    3.30
  -5  -4   1   14.70    1.80
  -5  -4   1   16.10    4.00
  -5  -4   1   12.60    3.30
  -5   4   1   13.80    2.30
   5   4  -1   13.10    2.10
  -5   4   1   19.40    3.10
   5   4  -1   13.90    1.80
   5   4  -1    3.70    4.70
  -4  -4   1   20.70    2.70
  -4  -4   1   22.40    2.90
  -4  -4   1   17.20    2.00
  -4   4   1   22.60    2.70
   4   4  -1   22.50    3.00
   4   4  -1   20.40    2.70
   4   4  -1   22.20    2.10
   4   4  -1   20.80    3.40
  -3  -4   1    1.60    1.20
   3   4  -1    2.60    1.40
  -3   4   1    1.50    0.80
   3   4  -1    3.40    1.20
  -2  -4   1   48.30    3.10
  -2   4   1   42.70    3.20
  -2   4   1   50.39    2.90
   2   4  -1   44.60    3.30
   2   4  -1   45.00    3.60
  -1   4   1   67.89    3.70
   1   4  -1   60.29    3.80
  -1   4   1   64.09    3.70
   1   4  -1   68.99    4.20
   0  -4  -1  203.88   11.10
   0   4  -1  201.58   10.60
   0   4   1  199.18   11.00
   0   4  -1  219.88   10.60
  -1  -4  -1  265.67   14.00
  -1  -4  -1  273.27   14.40
   1   4   1  241.88   14.20
  -1   4  -1  260.77   13.70
  -1   4  -1  269.57   13.70
  -1   4  -1  266.87   13.90
  -2  -4  -1  141.59    8.60
  -2  -4  -1  130.49    7.70
  -2   4  -1  138.99    7.50
  -2   4  -1  133.79    7.80
  -2   4  -1  124.29    7.90
   2   4   1  131.19    7.90
  -3  -4  -1  229.38   12.80
  -3  -4  -1  225.18   13.40
  -3   4  -1  214.28   12.60
  -3   4  -1  231.58   13.10
   3   4   1  221.98   13.00
   4  -4   1    0.20    1.70
  -4  -4  -1    2.60    2.10
  -4  -4  -1    2.40    1.10
  -4  -4  -1    1.50    2.40
  -4  -4  -1    4.50    1.80
   4   4   1    2.10    3.40
  -4   4  -1    4.10    2.00
   4   4   1    2.80    1.40
  -4   4  -1    4.60    1.70
  -4   4  -1    1.80    2.80
   4   4   1    5.00    1.10
  -5  -4  -1   11.50    2.30
  -5  -4  -1    8.00    1.40
  -5  -4  -1    9.60    5.10
   5   4   1    8.00    1.90
  -5   4  -1   10.60    2.00
  -5   4  -1   11.80    2.40
  -6  -4  -1    1.70    0.90
  -6   4  -1    2.10    1.10
   6   4   1   -0.90    1.30
  -7   4  -1   -0.40    0.60
  -8   5   1   -0.20    0.40
  -7   5   1    0.70    0.90
   7   5  -1    0.00    1.20
  -6  -5   1   14.80    5.60
  -6  -5   1    6.60    1.10
   6   5  -1    6.00    1.60
  -6   5   1    7.20    2.90
  -6   5   1    8.50    1.70
  -6   5   1    6.50    3.70
  -5  -5   1    3.30    4.30
  -5  -5   1   -1.40    2.80
  -5  -5   1   -0.40    0.80
  -5   5   1   -0.10    1.60
  -5   5   1   -4.50    1.70
   5   5  -1    0.30    0.80
   5   5  -1    1.10    4.30
  -4  -5   1   24.60    3.50
  -4  -5   1   24.50    2.10
   4   5  -1   24.10    2.40
   4   5  -1   26.10    4.20
   4   5  -1   20.20    3.10
  -4   5   1   26.50    2.90
   4   5  -1   22.00    3.20
  -3  -5   1  106.49    6.60
   3   5  -1  101.39    7.60
  -3   5   1  109.29    6.40
   3   5  -1  102.49    6.70
  -2  -5   1  292.47   15.60
  -2   5   1  288.77   15.70
  -2   5   1  297.97   15.50
  -1  -5   1   31.20    2.20
  -1   5   1   31.30    2.10
  -1   5   1   34.20    2.00
   1   5  -1   33.60    2.60
   1   5  -1   31.50    2.20
   0  -5  -1 1177.08   58.49
   0   5  -1 1109.79   58.39
   0   5   1 1088.39   58.49
   0   5  -1 1161.68   57.99
  -1  -5  -1  231.28   12.70
  -1  -5  -1  227.78   12.30
  -1   5  -1  236.98   12.10
  -1   5  -1  224.68   11.90
  -1   5  -1  231.48   11.90
   1   5   1  224.08   12.60
  -2  -5  -1  165.48    9.80
  -2  -5  -1  166.88    9.50
  -2   5  -1  160.18    9.40
   2   5   1  159.28    9.70
  -2   5  -1  164.88    9.30
  -2   5  -1  174.48    9.10
  -3  -5  -1   94.29    6.20
  -3  -5  -1   96.19    6.40
  -3  -5  -1   75.99    6.30
   3   5   1   95.59    6.30
   3   5   1   90.99    6.20
  -3   5  -1   86.29    5.70
  -3   5  -1   85.49    6.00
  -4  -5  -1    8.90    3.20
   4  -5   1    7.70    2.00
  -4  -5  -1   14.10    1.70
  -4  -5  -1   13.20    2.50
  -4  -5  -1   12.30    3.10
   4   5   1    8.30    2.00
   4   5   1   11.50    1.60
  -4   5  -1   11.00    2.80
   4   5   1    9.20    3.60
  -4   5  -1   13.20    2.80
  -4   5  -1   11.60    2.10
  -5  -5  -1   12.70    4.30
  -5  -5  -1   16.90    2.70
  -5  -5  -1   16.80    1.90
  -5   5  -1   14.40    2.60
  -5   5  -1   12.60    3.40
  -5   5  -1   14.50    3.00
  -5   5  -1   16.60    2.30
   5   5   1   13.20    2.30
  -6  -5  -1    8.20    1.10
   6   5   1    6.70    1.50
  -6   5  -1    7.10    1.60
  -7   5  -1    0.30    0.60
  -8   6   1   -0.30    0.50
  -7   6   1    5.90    1.10
   7   6  -1    6.10    1.40
  -6  -6   1    9.20    6.30
  -6   6   1    7.40    2.90
  -6   6   1    5.30    1.40
   6   6  -1    6.90    1.80
  -6   6   1    5.50    3.80
   6   6  -1    2.30    1.20
  -5  -6   1    3.20    1.00
  -5  -6   1    6.90    3.60
   5   6  -1    2.80    1.40
   5   6  -1    6.00    4.60
  -5   6   1    3.00    2.10
  -5   6   1    4.20    1.90
   5   6  -1    3.40    1.00
  -4  -6   1   87.39    7.00
   4   6  -1   98.69    7.10
   4   6  -1   97.99    6.50
   4   6  -1   92.99    5.80
   4   6  -1   74.69    9.50
  -3  -6   1   95.39    6.70
  -3  -6   1   99.79    6.60
  -3   6   1  107.79    6.20
   3   6  -1  101.19    6.70
   3   6  -1   96.89    7.30
  -2  -6   1   33.60    2.80
  -2   6   1   34.20    2.80
   2   6  -1   35.90    3.30
   2   6  -1   31.80    2.80
  -2   6   1   35.30    2.80
  -1   6   1  154.98    8.60
   1   6  -1  161.08    8.90
  -1   6   1  157.88    8.60
   1   6  -1  164.38    9.20
   0  -6  -1    9.00    1.20
   0   6   1    6.70    1.00
   0   6  -1    6.40    0.60
   0   6  -1    6.50    0.80
   0   6  -1    8.00    1.10
  -1  -6  -1  160.08    8.90
  -1   6  -1  152.38    8.20
   1   6   1  151.08    8.90
  -2  -6  -1   30.90    3.10
  -2  -6  -1   31.50    3.00
  -2   6  -1   27.50    2.10
  -2   6  -1   27.60    2.20
   2   6   1   26.90    2.80
  -2   6  -1   29.20    2.80
  -3  -6  -1  168.58   10.30
  -3  -6  -1  150.28    9.80
  -3   6  -1  151.38    9.10
  -3   6  -1  155.88    9.40
   3   6   1  162.08    9.10
   3   6   1  153.28    9.90
   3   6   1  158.58    9.90
   4  -6   1   98.69    6.10
  -4  -6  -1   92.09    7.70
  -4  -6  -1  123.69    9.20
  -4  -6  -1   86.69    5.60
  -4   6  -1   92.09    6.90
   4   6   1   93.39    8.70
  -4   6  -1   90.09    6.40
   4   6   1   87.99    5.80
  -5  -6  -1   15.70    1.90
  -5  -6  -1   19.60    2.80
  -5  -6  -1   31.50    6.20
  -5   6  -1   19.20    2.80
   5   6   1   17.20    1.80
  -5   6  -1   18.00    3.20
   5   6   1   19.10    2.80
  -5   6  -1   17.50    3.00
  -5   6  -1   20.50    3.90
   6   6   1    7.20    1.50
  -6   6  -1   11.20    1.70
  -7   6  -1    0.30    0.60
  -7   7   1    2.80    1.20
  -6  -7   1   20.40   10.30
   6   7  -1    5.50    1.20
  -6   7   1    6.90    1.70
  -6   7   1    7.60    4.60
   6   7  -1    5.50    1.90
  -6   7   1    6.90    2.60
  -5  -7   1    5.10    4.20
  -5   7   1    0.50    1.70
   5   7  -1   -1.80    1.30
   5   7  -1   -1.00    4.40
   5   7  -1   -0.20    0.80
  -4  -7   1    6.60    2.50
   4   7  -1    6.60    3.70
  -4   7   1    8.40    1.90
   4   7  -1    9.00    2.80
   4   7  -1    7.30    2.10
   4   7  -1    7.20    1.50
  -3  -7   1   69.49    5.40
   3   7  -1   65.19    5.30
   3   7  -1   70.39    5.90
  -3   7   1   73.99    4.60
  -2  -7   1   85.29    5.50
   2   7  -1   85.09    5.70
  -2   7   1   86.19    4.90
   2   7  -1   85.89    6.20
   1   7  -1  144.89    8.60
   1   7  -1  119.49    9.60
  -1   7   1  136.79    7.90
   1   7  -1  170.98    8.40
   0   7  -1  112.39    6.40
   0   7  -1  109.09    6.00
   0   7  -1  116.19    6.00
  -1  -7  -1   31.90    2.80
   1   7   1   31.00    2.80
  -1   7  -1   34.30    2.00
  -2  -7  -1   41.60    3.60
  -2   7  -1   34.80    2.90
  -2   7  -1   32.40    2.50
  -2   7  -1   34.10    2.40
   2   7   1   35.00    3.30
  -3  -7  -1   70.89    5.40
   3  -7   1   79.19    4.80
  -3  -7  -1   71.89    6.10
   3   7   1   72.39    5.70
  -3   7  -1   74.59    4.80
   3   7   1   72.79    5.80
  -3   7  -1   68.69    5.00
   3   7   1   71.09    4.80
  -4  -7  -1   28.50    3.40
  -4  -7  -1   21.30    3.00
   4  -7   1   33.80    3.30
  -4  -7  -1   37.60    5.30
  -4   7  -1   32.30    3.40
   4   7   1   40.90    5.20
   4   7   1   26.90    3.60
  -4   7  -1   33.60    4.00
   4   7   1   28.60    2.80
  -5  -7  -1    4.40    6.70
  -5   7  -1    6.90    4.00
  -5   7  -1    7.20    2.60
  -5   7  -1    2.70    1.90
   5   7   1    4.30    1.10
   5   7   1    4.00    1.40
  -6   7  -1   11.90    1.90
   6   7   1    9.20    1.60
  -7   7  -1    0.20    0.60
   7   8  -1    3.00    1.20
  -7   8   1    3.40    0.90
   6   8  -1   -0.60    0.80
  -6   8   1   -1.10    1.30
   6   8  -1    0.50    1.00
  -6   8   1    3.30    2.80
  -5  -8   1   -5.80    5.50
  -5   8   1    1.40    2.50
   5   8  -1    1.80    5.00
   5   8  -1   -0.10    0.80
  -5   8   1    1.30    2.50
   5   8  -1    1.00    1.40
  -4  -8   1   21.40    4.00
   4   8  -1   10.80    1.80
   4   8  -1   12.70    3.10
  -4   8   1   14.10    2.30
   4   8  -1   14.40    2.60
   4   8  -1   11.60    3.20
  -3  -8   1  153.68    9.70
   3   8  -1  140.19    9.50
  -3   8   1  149.39    8.60
   3   8  -1  151.48   10.20
   3   8  -1  150.88    9.30
  -2  -8   1   10.70    2.10
  -2   8   1   11.20    1.30
   2   8  -1   11.00    1.80
  -2   8   1   11.60    1.80
   2   8  -1   12.60    2.40
  -1   8   1  537.15   28.90
   1   8  -1  566.74   29.70
  -1   8   1  550.84   28.90
   1   8  -1  561.74   29.30
   0   8  -1  126.79    7.30
   0   8  -1  122.19    7.00
   0   8   1  137.99    7.60
   1   8   1   27.30    2.70
  -2  -8  -1   24.80    5.30
   2   8   1   24.70    3.00
  -2   8  -1   23.80    1.90
  -2   8  -1   27.00    2.10
  -2   8  -1   25.60    2.50
  -3  -8  -1   46.00    5.30
  -3  -8  -1   42.20    4.10
   3  -8   1   42.50    3.30
   3   8   1   46.60    4.70
   3   8   1   47.30    4.40
  -3   8  -1   42.30    3.30
  -3   8  -1   41.10    3.50
   3   8   1   41.00    3.50
  -4  -8  -1    2.90    1.40
  -4  -8  -1    1.50    4.40
   4   8   1   -0.60    3.80
   4   8   1    0.50    1.50
  -4   8  -1    2.60    1.70
  -4   8  -1    0.80    2.40
   4   8   1    2.10    1.00
  -5  -8  -1   37.00   14.00
  -5   8  -1   35.30    4.00
   5   8   1   35.80    2.70
   5   8   1   29.60    4.10
  -5   8  -1   28.20    3.80
   6   8   1    0.30    1.00
  -6   8  -1   -0.80    1.00
  -7   8  -1   -0.70    0.50
  -7   9   1    3.90    1.00
   7   9  -1    2.80    1.00
  -6   9   1   -0.70    1.40
   6   9  -1    0.90    0.80
   6   9  -1    0.20    1.20
   5   9  -1   -0.40    1.30
   5   9  -1    0.50    0.90
  -5   9   1   -0.40    2.00
  -5   9   1    6.20    3.50
   5   9  -1   -0.10    4.90
   4   9  -1    1.00    1.00
  -4   9   1   -0.10    1.60
   4   9  -1    0.30    2.90
   4   9  -1    3.50    2.50
  -3   9   1   22.90    2.40
   3   9  -1   30.10    3.60
   3   9  -1   31.20    3.40
   3   9  -1   18.80    3.30
   2   9  -1    0.00    1.30
  -2   9   1    0.70    0.60
   2   9  -1    0.40    1.00
  -2   9   1    2.90    1.60
   1   9  -1  149.88    9.40
  -1   9   1  145.89    8.90
  -1   9   1  165.68    8.70
   1   9  -1  163.78    9.20
   0   9  -1   65.69    3.90
   0   9  -1   58.39    4.00
   0   9  -1   65.49    4.20
   0   9   1   61.99    4.30
   1   9   1   -0.30    0.90
  -2  -9  -1   -1.40    2.70
   2  -9   1    0.70    1.10
  -2   9  -1    0.40    0.70
   2   9   1    0.60    1.40
   2   9   1    0.60    2.90
  -2   9  -1   -1.60    1.30
   3  -9   1    0.10    1.10
  -3  -9  -1    0.70    3.70
  -3   9  -1   -1.60    1.60
   3   9   1    1.80    1.60
   3   9   1    0.90    2.20
   3   9   1    0.20    1.00
  -3   9  -1    0.90    1.10
   4  -9   1   11.10    2.00
  -4  -9  -1    8.00    7.90
   4   9   1    9.90    4.50
   4   9   1   14.30    2.10
   4   9   1   16.10    2.70
  -5   9  -1    3.70    2.30
   5   9   1    0.10    1.10
  -5   9  -1   -0.40    2.20
   5   9   1    0.40    0.80
   6   9   1   -0.50    0.90
  -6   9  -1   -0.10    1.10
  -7  10   1   -0.50    0.90
   7  10  -1   -0.40    0.80
  -6 -10   1   -0.90    1.40
   6  10  -1    0.90    0.80
   6  10  -1    1.10    1.10
  -6  10   1    0.30    2.00
  -5 -10   1   -0.20    1.00
   5  10  -1    0.40    5.50
   5  10  -1    0.90    0.90
   5  10  -1   -0.20    1.20
  -5  10   1    1.40    2.30
   4  10  -1    4.40    3.10
   4  10  -1   -0.60    0.90
  -4  10   1    1.50    1.80
   4  10  -1    0.60    1.40
  -3  10   1   12.00    1.80
   3  10  -1    9.60    2.90
   3  10  -1   12.70    2.70
   3  10  -1   14.90    2.40
  -2  10   1    4.00    0.90
   2  10  -1    7.60    2.90
   2  10  -1    4.20    1.60
  -1 -10   1   12.30    1.70
   1  10  -1   13.20    2.20
   1  10  -1   13.00    2.00
  -1  10   1   12.60    1.60
   0 -10   1   18.10    1.80
   0  10  -1   15.00    1.80
   0  10  -1   15.70    2.10
   0  10  -1   17.50    2.30
   0  10   1   17.50    2.10
   1 -10   1    8.30    2.10
   1  10   1    6.60    1.70
   2 -10   1   -0.10    0.90
   2  10   1    0.90    1.50
  -2  10  -1    1.20    0.70
   2  10   1    1.40    1.30
   2  10   1    1.90    1.80
  -2  10  -1    1.10    1.30
   3 -10   1    4.20    1.20
   3  10   1    4.40    2.40
   3  10   1    4.80    1.40
   3  10   1    6.40    2.20
  -3  10  -1    5.40    1.40
   4 -10   1    7.20    2.20
  -4  10  -1    9.70    2.10
   4  10   1    3.50    4.40
   4  10   1    2.50    1.10
   4  10   1    4.80    1.90
   5  10   1   -0.80    1.10
  -5  10  -1   -0.10    2.90
   5  10   1    0.50    0.80
  -6 -10  -1   -1.10    0.90
   6  10   1    1.30    0.90
   7  11  -1   -0.90    1.00
  -7  11   1    1.00    0.80
  -6 -11   1    1.50    1.20
   6  11  -1   -0.20    0.90
   6  11  -1    0.50    0.70
  -6  11   1    3.40    1.50
  -5 -11   1    0.40    0.90
   5  11  -1   -2.30    6.50
   5  11  -1    0.40    1.30
   5  11  -1   -0.30    0.80
   4  11  -1    3.40    1.70
   4  11  -1    1.90    4.40
   4  11  -1    2.40    1.10
  -3  11   1    1.10    1.30
   3  11  -1    0.70    2.00
   3  11  -1    2.30    1.70
  -2 -11   1    0.80    0.90
   2 -11  -1    0.50    1.20
  -2  11   1    1.90    1.30
   2  11  -1   -4.80    2.10
   2  11  -1   -1.70    2.40
   2  11  -1    0.90    1.50
   2  11  -1    1.80    2.00
  -1 -11   1    2.80    1.00
   1 -11  -1    4.50    1.20
  -1  11   1    2.30    1.00
   1  11  -1    1.50    1.50
   0 -11   1    0.90    0.80
   0  11  -1    1.20    1.00
   1 -11   1    3.20    1.10
   1  11   1    2.40    1.50
   1  11   1    2.90    2.40
  -1  11  -1    3.60    1.00
   1  11   1    6.10    2.10
   2 -11   1   -1.20    0.90
   2  11   1   -0.60    1.30
   2  11   1    2.30    1.70
   2  11   1   -1.00    1.60
   3 -11   1    0.10    1.00
  -3  11  -1    0.50    1.20
   3  11   1    0.40    1.50
   3  11   1   -1.80    2.50
   3  11   1   -1.10    1.00
   4  11   1    5.20    4.90
  -4  11  -1   -0.30    2.00
   4  11   1    1.30    1.20
   4  11   1    1.50    1.90
   5  11   1    1.00    0.80
   5  11   1    1.00    1.10
   6  11   1    0.50    0.80
  -6  11  -1   -0.30    1.20
  -6 -12   1   -1.90    1.80
   6  12  -1   -0.40    1.00
  -6  12   1   -2.50    1.40
   6  12  -1   -0.50    0.70
  -5 -12   1   -0.40    0.80
   5  12  -1   -1.30    0.70
   5  12  -1   -0.80    1.10
  -4 -12   1    0.20    0.90
  -4  12   1    2.30    2.10
   4  12  -1    1.30    1.10
   4  12  -1   -1.10    3.20
   4  12  -1   -0.60    1.30
  -3 -12   1    0.40    0.90
   3  12  -1    1.30    1.20
   3  12  -1   -0.30    1.60
  -3  12   1    1.80    1.50
   3  12  -1    0.10    2.30
   2 -12  -1   -1.40    1.10
   2  12  -1    1.70    2.30
   2  12  -1    0.10    1.60
   2  12  -1   -5.00    2.30
  -2  12   1    0.20    1.00
   1 -12  -1    0.70    1.00
  -1 -12   1    0.00    0.80
  -1  12   1    0.30    1.00
   1  12  -1   -2.60    1.30
   0 -12   1   -0.20    0.80
   0  12   1   -0.20    1.10
   0  12  -1   -0.10    1.10
   1 -12   1   -0.10    0.80
   1  12   1   -3.60    1.90
   1  12   1   -4.00    2.30
   1  12   1    0.50    1.50
   2 -12   1    1.80    1.00
   2  12   1   -0.60    1.70
   2  12   1    3.10    2.00
   2  12   1   -0.20    1.30
   3 -12   1    0.00    0.90
   3  12   1    0.10    1.10
   3  12   1    2.40    1.60
   3  12   1   -0.20    2.60
   4  12   1   12.60    7.80
   5  12   1   -0.40    0.80
   5  12   1   -0.20    0.90
   6  13  -1    1.00    0.80
   6  13  -1   -0.60    0.60
  -5 -13   1    0.30    0.80
   5  13  -1    0.60    0.80
   5  13  -1    0.10    1.10
  -4 -13   1   -1.40    0.70
   4  13  -1   -0.60    0.90
   4  13  -1    0.60    3.50
   4  13  -1    0.10    1.30
  -3 -13   1   -1.40    0.80
   3  13  -1    0.30    1.60
   3  13  -1    0.30    1.20
  -3  13   1    2.00    2.00
   3  13  -1    1.20    2.60
  -2 -13   1   -0.50    0.80
   2 -13  -1   -0.40    1.00
   2  13  -1   -4.80    3.10
  -2  13   1   -0.50    1.20
   2  13  -1   -0.60    1.80
  -1 -13   1    0.90    0.80
   1 -13  -1    1.10    1.00
  -1  13   1    1.80    1.20
   1  13  -1    0.70    1.60
   0 -13   1   -0.30    0.70
   0 -13  -1   -0.30    0.90
   0  13   1    0.00    1.30
   0  13  -1   -0.20    1.30
   1 -13   1   -0.50    0.80
   1  13   1    8.90    4.00
   1  13   1   -3.20    2.40
   1  13   1   -0.30    1.60
   2 -13   1    2.50    0.90
   2  13   1    2.20    2.30
   2  13   1    2.40    1.80
   2  13   1    1.10    1.40
   3 -13   1   -1.40    1.10
   3  13   1   -0.70    2.90
   4  13   1    2.60    1.30
   4  13   1    1.90    1.00
  -5 -13  -1    0.20    0.60
   5  13   1    1.10    0.80
   5  13   1    1.80    0.80
   6  14  -1   -0.30    0.60
   6  14  -1   -0.90    0.60
  -5 -14   1   -0.60    0.60
   5  14  -1    0.70    0.70
   5  14  -1   -0.80    0.90
  -4 -14   1    0.50    0.80
   4  14  -1   -1.70    1.10
   4  14  -1    0.40    0.90
  -3 -14   1    0.90    0.90
   3  14  -1    0.40    1.10
   3  14  -1    3.90    2.80
   2 -14  -1   -0.60    1.00
  -2 -14   1    0.10    0.80
   2  14  -1    1.70    2.30
   2  14  -1   -2.40    2.50
  -2  14   1    0.00    1.60
   1 -14  -1   -0.50    0.90
  -1 -14   1    0.60    0.90
  -1  14   1   -0.90    1.50
   1  14  -1   -1.20    1.80
   0 -14   1    0.10    0.70
   0  14   1    0.30    1.60
   0  14  -1    0.40    1.60
   1 -14   1    1.40    0.90
  -1 -14  -1    0.20    0.90
   1  14   1   -1.40    1.80
   1  14   1   -0.60    2.30
   1  14   1   -0.10    1.80
   2 -14   1    0.30    0.70
   2  14   1    1.30    1.50
   2  14   1   -1.60    2.30
   2  14   1    2.10    1.20
   3 -14   1    0.00    0.80
   3  14   1   -0.20    0.80
   3  14   1   -1.30    1.20
   3  14   1    3.80    3.60
  -4 -14  -1    1.00    0.60
   4  14   1    0.10    1.00
   4  14   1    0.90    0.80
  -5 -14  -1    0.70    0.50
   5  14   1    0.60    0.60
   5  14   1    0.50    0.70
  -5 -15   1    0.10    0.50
   5  15  -1    0.10    0.70
   5  15  -1   -0.10    0.60
  -4 -15   1   -0.80    0.50
   4  15  -1    1.10    1.20
   4  15  -1    0.40    0.80
  -3 -15   1   -0.60    0.70
   3  15  -1   -2.40    3.20
   3  15  -1   -0.40    1.00
   3  15  -1   -1.30    1.50
  -2 -15   1    0.30    0.60
   2  15  -1    0.00    2.40
  -2  15   1   -6.80    2.20
   2  15  -1    0.30    2.30
   1 -15  -1    0.30    0.90
  -1 -15   1   -0.80    0.70
  -1  15   1    1.20    1.90
   1  15  -1    0.30    2.00
   0 -15   1    0.50    0.70
   0 -15  -1    2.00    1.00
   0  15  -1    5.00    2.00
   0  15   1    3.70    2.00
   1 -15   1    0.60    0.80
  -1 -15  -1   -0.40    0.80
   1  15   1    2.20    2.30
   1  15   1   -1.60    2.00
  -2 -15  -1    0.30    0.70
   2 -15   1    0.00    0.70
   2  15   1   -1.10    1.00
   2  15   1   -1.30    3.30
   2  15   1   -1.50    1.50
  -3 -15  -1    0.00    0.60
   3  15   1    0.90    1.30
   3  15   1    0.10    0.80
  -4 -15  -1    0.60    0.50
   4  15   1   -0.10    0.80
   4  15   1    0.80    0.90
  -5 -15  -1    0.40    0.50
   5  15   1    0.00    0.70
  -5 -16   1    0.00    0.50
   5  16  -1   -0.10    0.50
   5  16  -1    0.60    1.40
  -4 -16   1    0.10    0.50
   4  16  -1   -0.20    1.00
  -3 -16   1    0.70    0.60
   3  16  -1   -0.60    0.90
   2 -16  -1    1.50    0.90
  -2 -16   1   -0.40    0.60
   2  16  -1    0.50    1.40
   2  16  -1   -0.90    3.10
   1 -16  -1    2.00    0.90
  -1 -16   1    2.10    0.90
  -1  16   1    7.30    2.80
   1  16  -1   -0.30    3.30
   0 -16  -1    0.10    0.80
   0 -16   1   -0.40    0.60
   0  16  -1   -0.10    2.70
   1  16   1    5.30    2.70
   1  16   1    3.90    1.70
   2 -16   1   -0.70    0.70
  -2 -16  -1    0.30    0.60
   2  16   1   -0.90    1.50
  -3 -16  -1    0.60    0.60
   3 -16   1    3.00    1.40
   3  16   1   -1.30    1.00
   3  16   1   -1.20    0.70
  -4 -16  -1    0.30    0.40
   4  16   1   -1.10    0.70
   4  16   1    0.00    0.60
  -4 -17   1   -0.40    0.40
   4  17  -1   -0.20    0.60
   4  17  -1    1.60    1.50
  -3 -17   1   -0.20    0.50
   3  17  -1   -1.20    0.80
   3  17  -1    3.90    1.70
  -2 -17   1    0.50    0.50
   2 -17  -1    0.20    0.80
   2  17  -1    0.10    2.00
  -1 -17   1   -0.30    0.50
   1 -17  -1    0.80    0.70
   0 -17  -1    0.20    0.60
   0 -17   1    0.00    0.60
   0  17   1   -2.70    3.60
  -1 -17  -1    0.00    0.60
   1 -17   1    0.40    0.60
   1  17   1   -1.10    1.40
   2 -17   1    0.30    0.60
  -2 -17  -1    0.30    0.50
   2  17   1    0.40    1.60
   2  17   1    0.30    1.00
  -3 -17  -1    0.30    0.50
   3  17   1   -0.10    0.60
   3  17   1   -0.60    1.00
  -4 -17  -1    0.50    0.40
   4  17   1    1.20    0.80
   4  17   1    0.00    0.60
  -4 -18   1   -0.70    0.40
   4  18  -1    0.50    0.60
   3  18  -1    2.30    0.90
   2 -18  -1   -0.50    1.50
  -2 -18   1   -0.50    0.50
   2  18  -1    0.30    1.20
  -1 -18   1    0.40    0.60
   1 -18  -1    0.20    0.70
   0 -18  -1   -0.40    0.60
   0 -18   1    0.20    0.50
   0  18   1    2.20    2.10
   1 -18   1    0.30    0.50
  -1 -18  -1    0.70    0.50
  -2 -18  -1    0.00    0.50
   2 -18   1   -0.70    0.60
   2  18   1   -0.10    0.80
  -3 -18  -1    0.10    0.30
   3  18   1   -0.60    1.70
   3  18   1   -0.10    0.60
  -3 -19   1    0.00    0.30
   3  19  -1   -0.20    0.70
  -2 -19   1    0.40    0.40
   2  19  -1   -0.40    1.10
   1 -19  -1    1.20    0.60
  -1 -19   1   -0.20    0.40
   0 -19   1   -0.20    0.40
   0 -19  -1   -0.60    0.50
   0  19   1   -1.70    1.70
  -1 -19  -1   -0.40    0.40
   1 -19   1   -0.50    0.50
   1  19   1    0.00    1.10
  -2 -19  -1   -0.50    0.30
   2  19   1    1.80    0.80
  -2 -20   1    0.10    0.30
  -1 -20   1    0.60    0.40
   0 -20  -1    0.30    0.40
   0 -20   1    0.00    0.40
  -1 -20  -1   -0.20    0.30
  -8   0   2    4.30    0.80
  -7   0   2    3.50    6.30
  -6   0   2    3.70    3.20
   6   0  -2    0.80    1.60
  -6   0   2    2.10    1.10
  -5   0   2   93.69    6.10
  -5   0   2  102.49    7.30
   5   0  -2   95.89    7.90
   5   0  -2  102.39    6.50
   4   0  -2 2394.96  123.59
   4   0  -2 2553.04  124.49
  -4   0   2 2233.18  123.79
   3   0  -2   21.90    2.60
   3   0  -2   20.00    2.20
  -3   0   2   18.50    2.10
   2   0  -2 2871.71  147.99
   2   0  -2 2966.80  148.39
  -2   0   2 2808.12  147.99
  -1   0   2  221.88   11.60
   1   0  -2  212.68   11.80
   1   0  -2  211.58   11.50
   0   0  -2  207.48   11.40
   0   0  -2  211.18   11.10
   0   0   2  202.78   11.10
  -1   0  -2   23.00    2.20
  -1   0  -2   24.60    1.90
   1   0   2   27.10    2.10
  -2   0  -2  222.58   12.50
   2   0   2  213.98   11.90
  -2   0  -2  203.08   11.90
  -3   0  -2   24.90    2.80
  -3   0  -2   25.90    3.10
  -3   0  -2   25.90    2.80
  -3   0  -2   32.10    3.70
   3   0   2   25.80    2.60
  -4   0  -2   16.90    3.60
  -4   0  -2   11.50    2.40
  -4   0  -2    7.00    2.20
   4   0   2    6.10    2.40
  -4   0  -2   15.40    2.20
  -5   0  -2    5.40    1.80
  -5   0  -2    6.90    1.60
  -5   0  -2   14.20    4.10
  -5   0  -2    4.40    3.60
  -6   0  -2    9.30    1.70
  -6   0  -2   13.40    2.10
  -7   0  -2    1.10    0.60
  -8  -1   2   -0.80    0.50
  -8   1   2    0.10    0.60
  -7  -1   2    2.60    6.70
  -7  -1   2    5.40    8.40
  -7   1   2    8.80    6.20
  -7   1   2  -10.00    4.80
  -6  -1   2   37.00    3.20
  -6  -1   2   57.29    6.50
  -6   1   2   34.60    3.30
   6   1  -2   44.50    3.90
  -6   1   2   45.30    5.60
  -5  -1   2   87.79    5.70
   5  -1  -2   93.59    6.20
  -5  -1   2   95.29    7.00
   5  -1  -2   83.49    7.70
  -5   1   2   93.19    5.90
   5   1  -2   95.99    6.20
  -5   1   2  101.99    8.90
   5   1  -2   86.29    7.50
  -4  -1   2 2420.76  125.69
   4  -1  -2 2452.25  125.29
   4   1  -2 2447.26  126.49
   4   1  -2 2466.85  125.59
  -4   1   2 2364.86  125.79
   3  -1  -2  126.69    7.80
   3  -1  -2  118.69    7.30
  -3  -1   2  123.59    7.50
   3   1  -2  132.99    8.00
   3   1  -2  121.99    7.40
   2  -1  -2 2694.43  133.89
  -2  -1   2 2675.03  133.99
   2  -1  -2 2632.34  134.29
   2   1  -2 2430.86  134.29
   2   1  -2 2649.33  133.99
  -2   1   2 2563.04  133.89
   1  -1  -2  118.99    6.90
  -1  -1   2  123.79    6.70
   1   1  -2  114.79    6.60
  -1   1   2  119.39    6.60
   1   1  -2  119.99    6.90
   0  -1   2   28.40    2.10
   0  -1  -2   30.00    2.10
   0  -1  -2   30.80    2.30
   0   1  -2   31.20    2.00
   0   1   2   30.10    2.20
   0   1  -2   31.30    2.30
  -1  -1  -2 1554.44   84.99
   1  -1   2 1630.74   84.59
  -1  -1  -2 1649.54   84.59
   1   1   2 1725.53   84.69
  -1   1  -2 1541.05   84.49
  -1   1  -2 1752.42   84.99
  -2  -1  -2   69.79    5.30
  -2  -1  -2   72.29    4.80
  -2   1  -2   71.09    4.80
  -2   1  -2   79.19    5.30
   2   1   2   80.29    5.00
   3  -1   2  282.27   14.60
  -3  -1  -2  245.28   15.50
  -3  -1  -2  266.07   15.30
  -3  -1  -2  256.97   14.60
  -3  -1  -2  271.97   15.00
  -3   1  -2  257.47   15.40
  -3   1  -2  238.68   14.80
   3   1   2  273.67   14.50
  -4  -1  -2   12.80    2.50
  -4  -1  -2   13.40    3.10
  -4  -1  -2   14.40    3.20
  -4   1  -2   16.00    3.00
   4   1   2   10.90    2.10
  -4   1  -2   10.50    2.70
  -4   1  -2   12.50    2.10
  -4   1  -2    9.00    2.10
  -5  -1  -2    6.90    2.10
  -5  -1  -2    5.90    1.50
  -5  -1  -2    7.20    4.20
  -5  -1  -2    6.40    3.50
  -5   1  -2    3.70    2.80
  -5   1  -2    5.30    2.00
  -5   1  -2   10.50    3.70
  -5   1  -2    8.00    1.80
  -6  -1  -2    1.90    0.90
  -6  -1  -2    3.80    1.30
  -6   1  -2    3.90    1.40
  -6   1  -2    2.10    0.90
  -7   1  -2    1.00    0.70
  -8  -2   2   -0.10    0.60
  -8   2   2   -0.80    0.50
  -7  -2   2    3.40    0.90
  -7  -2   2    8.50    5.40
   7   2  -2    1.40    1.50
  -7   2   2    2.80    4.60
  -7   2   2    3.90    1.10
  -7   2   2   11.20    5.50
  -6  -2   2  116.39    9.20
  -6  -2   2   92.89    6.10
  -6   2   2  101.89    6.50
   6   2  -2   96.09    6.70
  -6   2   2   92.59    8.00
  -5  -2   2   53.29    5.00
  -5  -2   2   49.20    3.50
  -5   2   2   49.90    4.80
   5   2  -2   44.20    4.00
   5   2  -2   40.30    5.50
  -5   2   2   48.60    3.70
   4  -2  -2 2411.46  123.19
  -4  -2   2 2555.94  123.09
   4   2  -2 2469.55  122.99
   4   2  -2 2127.69  123.59
  -4   2   2 2321.07  123.09
   3  -2  -2  237.98   13.40
  -3  -2   2  253.07   13.40
   3  -2  -2  243.08   13.60
  -3   2   2  230.58   13.30
   3   2  -2  237.68   13.40
   3   2  -2  236.18   14.00
  -2  -2   2  473.45   24.20
   2  -2  -2  476.15   24.40
   2  -2  -2  440.46   24.00
   2   2  -2  481.65   24.30
  -2   2   2  443.36   24.10
   2   2  -2  431.26   24.60
   1  -2  -2  123.59    6.70
  -1  -2   2  113.39    6.60
   1  -2  -2  128.79    7.00
   1   2  -2  117.99    7.00
  -1   2   2  119.69    6.70
   1   2  -2  118.89    6.70
   0  -2  -2 1678.73   88.99
   0  -2  -2 1716.13   89.29
   0   2   2 1738.93   89.09
   0   2  -2 1688.53   88.89
   0   2  -2 1835.32   89.19
  -1  -2  -2  946.51   51.79
  -1  -2  -2 1029.10   51.49
  -1   2  -2 1006.30   51.69
  -1   2  -2  947.31   51.29
   1   2   2 1033.00   51.59
  -2  -2  -2   22.60    2.20
  -2  -2  -2   19.00    2.50
  -2   2  -2   19.50    2.00
  -2   2  -2   21.70    2.40
   2   2   2   22.00    2.50
   3  -2   2  192.28   10.70
  -3  -2  -2  172.48   11.80
  -3  -2  -2  199.78   11.40
  -3   2  -2  181.98   11.10
   3   2   2  201.58   11.20
   3   2   2  188.68   11.70
  -3   2  -2  188.98   11.70
  -4  -2  -2   40.50    5.00
   4  -2   2   36.10    3.20
  -4  -2  -2   29.80    3.90
  -4  -2  -2   36.20    3.30
  -4   2  -2   29.70    3.70
  -4   2  -2   26.20    3.40
  -4   2  -2   34.20    4.50
  -4   2  -2   38.20    4.30
   4   2   2   37.50    3.70
  -5  -2  -2    1.40    1.60
  -5  -2  -2    1.30    3.80
  -5  -2  -2   -1.40    4.30
  -5  -2  -2    1.40    1.10
  -5   2  -2    0.40    1.40
  -5   2  -2    2.00    2.50
   5   2   2   -0.80    1.70
  -5   2  -2    2.10    3.20
  -5   2  -2    1.30    1.10
  -6  -2  -2    6.40    1.10
  -6  -2  -2    5.90    1.60
  -6   2  -2    5.80    1.40
  -6   2  -2    7.30    1.30
  -7   2  -2    0.20    0.50
  -8   3   2   -0.30    0.50
  -7  -3   2    1.40    6.70
  -7  -3   2   -0.90    0.60
  -7   3   2    2.70    4.80
  -7   3   2    3.90    4.20
   7   3  -2    0.60    1.30
  -7   3   2   -0.80    0.80
  -6  -3   2   61.49    4.50
  -6  -3   2   97.29    8.70
  -6  -3   2   97.29    9.20
   6   3  -2   64.99    5.30
  -6   3   2   69.99    6.60
  -6   3   2   74.89    5.10
  -5  -3   2   12.20    1.60
  -5  -3   2   11.50    2.90
  -5   3   2    9.40    2.40
   5   3  -2   12.40    2.10
   5   3  -2   15.00    4.00
   5   3  -2   13.30    1.50
  -5   3   2   13.20    1.90
   5   3  -2    9.90    3.10
   4  -3  -2 1472.65   76.89
  -4  -3   2 1472.75   76.89
   4   3  -2 1428.16   77.89
   4   3  -2 1564.54   77.19
  -4   3   2 1440.26   76.99
  -3  -3   2   27.10    2.50
   3  -3  -2   26.10    2.90
   3   3  -2   23.50    2.90
   3   3  -2   24.80    2.60
  -3   3   2   26.00    2.40
  -2  -3   2    5.00    1.00
   2  -3  -2    6.20    1.30
   2  -3  -2    6.00    1.30
   2   3  -2    5.60    1.30
  -2   3   2    5.30    0.90
   2   3  -2    3.10    0.90
   1  -3  -2  168.48    9.60
   1  -3  -2  180.18    9.90
  -1  -3   2  187.98    9.50
   1   3  -2  166.98    9.60
  -1   3   2  171.98    9.70
   1   3  -2  190.78   10.00
   0  -3  -2  965.30   50.99
   0   3   2  941.71   50.79
   0   3  -2  998.80   50.79
   0   3  -2 1016.00   50.59
  -1  -3  -2 1733.93   93.09
  -1  -3  -2 1826.32   92.59
  -1   3  -2 1835.92   92.79
  -1   3  -2 1782.02   93.19
   1   3   2 1811.12   92.69
  -2  -3  -2   62.69    4.20
  -2  -3  -2   53.29    4.50
   2   3   2   60.59    4.30
  -2   3  -2   61.69    4.30
  -2   3  -2   52.99    3.90
  -3  -3  -2  142.09    8.20
   3  -3   2  140.69    8.10
  -3  -3  -2  121.99    9.20
  -3  -3  -2  140.89    8.90
  -3  -3  -2  144.59    8.80
   3   3   2  145.39    8.80
  -3   3  -2  129.89    8.40
   3   3   2  127.79    7.90
  -3   3  -2  146.49    9.10
   3   3   2  141.89   10.20
   4  -3   2   15.60    2.30
  -4  -3  -2   21.40    3.80
  -4  -3  -2   14.80    3.60
  -4  -3  -2   12.60    1.90
  -4  -3  -2   13.80    2.50
  -4   3  -2   19.70    2.70
  -4   3  -2   18.40    3.60
  -4   3  -2   13.70    2.40
  -4   3  -2   12.50    2.40
  -5  -3  -2    5.00    1.20
  -5  -3  -2    8.90    4.80
  -5  -3  -2    6.70    1.90
  -5  -3  -2   -1.40    5.90
  -5   3  -2    6.40    1.70
  -5   3  -2    6.20    3.60
  -5   3  -2    7.90    2.90
  -5   3  -2    2.90    1.60
   5   3   2    4.10    1.60
  -6  -3  -2   13.90    1.70
  -6  -3  -2   10.80    1.90
  -6   3  -2   19.00    2.50
  -6   3  -2   13.70    1.90
  -7   3  -2    0.70    0.50
  -8   4   2    0.10    0.50
  -7  -4   2    0.50    0.70
   7   4  -2   -0.90    1.20
  -7   4   2   -0.70    0.80
  -7   4   2    3.40    6.20
  -6  -4   2   24.10    8.40
  -6  -4   2    9.00    1.40
  -6   4   2   13.00    2.00
   6   4  -2   10.10    2.10
   6   4  -2    8.20    1.60
  -5  -4   2   17.20    1.90
  -5  -4   2   15.10    3.60
   5   4  -2   18.40    4.20
  -5   4   2   21.30    2.60
   5   4  -2   16.20    2.50
   5   4  -2   17.10    4.00
  -5   4   2   15.10    2.90
   5   4  -2   17.00    1.80
  -4  -4   2   41.10    4.00
   4   4  -2   35.10    4.30
   4   4  -2   35.70    3.60
   4   4  -2   40.60    3.00
  -4   4   2   35.10    3.50
   4   4  -2   44.20    4.00
   3  -4  -2    2.90    1.60
  -3  -4   2    3.10    1.40
   3   4  -2    2.00    1.40
   3   4  -2    2.80    1.30
  -3   4   2    1.50    0.90
   2  -4  -2   85.49    5.50
  -2  -4   2   88.59    5.30
   2   4  -2   85.89    5.50
  -2   4   2   94.49    5.40
   2   4  -2   97.39    6.10
   1  -4  -2  538.15   25.90
   1  -4  -2  478.85   26.10
   1   4  -2  487.65   26.30
   1   4  -2  482.55   25.90
  -1   4   2  490.15   26.00
   0  -4  -2    9.80    1.50
   0  -4  -2    8.80    1.20
   0   4   2    8.30    1.20
   0   4  -2    7.40    0.90
   0   4  -2    8.40    1.30
   0   4  -2    9.20    1.20
  -1  -4  -2 1113.49   57.09
  -1  -4  -2 1117.29   57.59
  -1   4  -2 1063.39   57.09
   1   4   2 1119.39   57.29
  -1   4  -2  992.20   57.09
  -1   4  -2 1202.58   56.89
  -2  -4  -2   58.29    4.90
  -2  -4  -2   66.39    4.60
  -2   4  -2   61.59    4.20
   2   4   2   69.79    4.70
  -2   4  -2   64.49    4.50
  -3  -4  -2  104.99    7.20
  -3  -4  -2  106.69    7.30
   3  -4   2  110.69    6.50
  -3  -4  -2   97.19    7.70
  -3  -4  -2  106.59    6.50
   3   4   2   96.59    7.10
   3   4   2  112.09    7.50
   3   4   2  110.19    6.40
  -3   4  -2  109.49    7.30
  -4  -4  -2   54.99    5.20
  -4  -4  -2   69.89    6.60
   4  -4   2   66.69    4.40
  -4  -4  -2   55.99    6.80
  -4  -4  -2   57.39    4.20
   4   4   2   53.19    4.80
  -4   4  -2   58.79    5.60
  -4   4  -2   61.39    5.00
  -4   4  -2   50.89    5.50
   4   4   2   55.29    4.00
  -5  -4  -2    0.30    1.30
  -5  -4  -2    3.00    1.30
  -5  -4  -2   -3.40    4.60
  -5   4  -2   -0.10    2.40
  -5   4  -2    3.40    1.80
  -5   4  -2    1.70    3.80
  -6  -4  -2    6.60    1.00
  -8   5   2   -0.10    0.50
   7   5  -2    0.30    1.20
  -7   5   2    0.80    0.80
  -6  -5   2   10.40    1.30
  -6  -5   2   11.30    5.30
   6   5  -2   10.20    1.40
   6   5  -2   10.60    2.10
  -6   5   2   13.90    3.20
  -6   5   2   15.80    2.10
  -5  -5   2   16.00    1.80
  -5  -5   2    9.90    6.20
   5   5  -2   17.00    2.40
  -5   5   2   16.20    2.80
  -5   5   2   15.60    2.30
   5   5  -2   12.20    3.40
   5   5  -2   15.70    4.00
   5   5  -2   17.80    1.90
  -4  -5   2    0.10    2.30
   4   5  -2   -0.50    1.60
   4   5  -2   -0.40    1.60
   4   5  -2   -0.40    0.80
   4   5  -2   -1.20    1.30
  -4   5   2    1.80    1.10
  -3  -5   2   40.70    3.70
   3   5  -2   38.20    4.00
  -3   5   2   37.80    3.00
   3   5  -2   36.50    3.40
   2  -5  -2   45.90    3.30
   2   5  -2   43.00    3.80
  -2   5   2   47.20    3.10
   2   5  -2   45.60    3.40
   1  -5  -2   43.10    3.10
   1   5  -2   40.90    2.80
  -1   5   2   38.30    2.80
   1   5  -2   41.80    3.10
   0  -5  -2   14.20    1.80
   0  -5  -2   16.20    2.00
   0   5  -2   15.20    1.50
   0   5  -2   17.10    1.80
   0   5  -2   15.60    1.30
  -1  -5  -2  418.86   21.60
  -1  -5  -2  411.96   22.00
  -1   5  -2  415.16   21.50
  -1   5  -2  411.66   21.20
  -1   5  -2  390.76   21.40
   1   5   2  376.46   21.70
  -2  -5  -2  213.18   13.40
  -2  -5  -2  232.38   12.90
   2   5   2  226.58   13.10
  -2   5  -2  239.38   12.60
  -2   5  -2  223.68   12.80
  -3  -5  -2  102.79    6.60
   3  -5   2  112.59    6.70
  -3  -5  -2  110.69    7.70
  -3  -5  -2  108.49    7.40
  -3   5  -2  116.99    7.50
   3   5   2  108.19    7.40
   3   5   2  107.09    7.90
  -3   5  -2  110.09    7.00
  -4  -5  -2   35.90    3.20
  -4  -5  -2   46.00    6.20
  -4  -5  -2   41.50    4.30
   4  -5   2   44.70    3.60
   4   5   2   42.20    3.10
  -4   5  -2   47.80    5.10
   4   5   2   35.80    3.90
  -4   5  -2   41.30    4.00
  -4   5  -2   47.90    4.40
  -5  -5  -2    0.70    0.90
  -5  -5  -2    1.00    1.50
  -5  -5  -2    1.90    5.30
  -5   5  -2    1.20    1.80
  -5   5  -2    0.80    1.40
  -5   5  -2    1.20    2.40
  -5   5  -2   -0.40    4.10
   5   5   2   -0.90    1.30
  -6   5  -2   11.80    1.60
  -8   6   2   -0.10    0.50
   7   6  -2    0.00    1.00
  -7   6   2   -1.10    0.80
  -6  -6   2   13.30    5.90
  -6   6   2   14.80    2.10
  -6   6   2   12.80    3.00
   6   6  -2   13.10    1.60
   6   6  -2   10.10    2.00
  -5  -6   2   41.20    5.80
  -5  -6   2   42.90    3.00
   5   6  -2   44.90    5.50
   5   6  -2   40.70    4.10
   5   6  -2   46.00    6.50
  -5   6   2   45.30    4.60
  -5   6   2   46.10    4.20
   5   6  -2   43.40    5.40
   4   6  -2   95.09    6.30
  -4   6   2   87.69    6.20
   4   6  -2   94.79    5.80
   4   6  -2   75.29    7.20
   4   6  -2  103.39    7.10
  -3   6   2  106.09    6.50
   3   6  -2  102.69    7.00
   3   6  -2  103.59    7.60
   2   6  -2   24.90    2.90
  -2   6   2   25.60    2.10
   2   6  -2   25.50    2.40
   1  -6  -2  199.88   11.60
   1   6  -2  212.18   12.00
   1   6  -2  221.48   11.50
  -1   6   2  211.18   11.60
   0  -6  -2   20.70    2.30
   0   6  -2   18.70    2.00
   0   6   2   19.00    1.90
   0   6  -2   20.30    1.80
  -1  -6  -2  371.46   21.20
  -1  -6  -2  388.46   20.80
  -1   6  -2  424.46   20.40
   1   6   2  372.66   21.00
  -1   6  -2  394.06   20.60
  -1   6  -2  376.16   20.60
  -2  -6  -2   25.60    3.10
  -2  -6  -2   15.90    2.70
  -2  -6  -2   25.20    3.40
   2   6   2   23.10    3.00
  -2   6  -2   20.60    2.30
  -2   6  -2   23.40    2.10
   2   6   2   19.10    2.20
   2   6   2   18.70    2.70
   3  -6   2   97.89    5.90
  -3  -6  -2   88.99    7.40
  -3  -6  -2   91.39    5.70
  -3  -6  -2   93.99    6.60
   3   6   2   95.79    6.80
  -3   6  -2   92.79    6.20
   3   6   2   88.59    7.20
  -3   6  -2   96.39    7.60
  -4  -6  -2   43.30    3.20
  -4  -6  -2   39.90    4.30
   4  -6   2   48.90    3.60
  -4  -6  -2   50.09    6.90
  -4   6  -2   41.20    4.60
   4   6   2   45.30    3.30
  -4   6  -2   45.60    4.20
  -4   6  -2   44.40    5.30
   4   6   2   41.90    4.30
  -4   6  -2   35.90    4.60
  -5  -6  -2    1.60    1.20
  -5  -6  -2    0.20    1.00
  -5  -6  -2    9.00    6.90
   5   6   2   -0.10    1.20
  -5   6  -2    1.10    1.40
  -5   6  -2    3.90    4.10
  -5   6  -2    2.10    2.00
  -5   6  -2    8.20    5.10
   6   6   2    1.90    1.50
  -6   6  -2    2.40    0.90
  -8   7   2   -1.00    0.40
  -7   7   2   -1.20    0.80
   7   7  -2    0.00    1.00
  -6  -7   2    2.50    7.70
   6   7  -2    4.60    1.60
   6   7  -2    3.30    0.90
  -6   7   2    4.90    1.60
  -6   7   2    6.00    2.70
  -5  -7   2    4.70    2.00
  -5  -7   2   14.30    4.40
   5   7  -2    7.20    1.80
   5   7  -2    6.30    4.00
   5   7  -2    4.90    1.20
  -5   7   2    5.90    2.30
   5   7  -2    4.20    3.00
  -5   7   2    7.30    2.10
  -4  -7   2   -1.80    2.30
  -4   7   2    1.90    1.40
   4   7  -2    0.00    1.80
   4   7  -2    0.40    1.40
   4   7  -2   -0.30    2.40
   4   7  -2    0.90    0.90
  -3  -7   2   84.19    6.20
   3   7  -2   88.59    6.20
  -3   7   2   85.89    5.50
   3   7  -2   83.79    6.70
  -2  -7   2   52.49    4.00
   2   7  -2   58.59    4.60
  -2   7   2   55.39    3.70
   2   7  -2   48.10    3.90
  -1   7   2   44.60    3.10
   1   7  -2   41.70    3.40
   0  -7  -2   99.89    6.20
   0   7   2   96.09    5.90
   0   7  -2   91.29    5.70
   0   7  -2   90.19    5.70
   0   7  -2   95.99    5.30
  -1  -7  -2  140.69    8.60
  -1   7  -2  138.29    7.60
  -1   7  -2  133.69    7.90
  -1   7  -2  144.79    8.10
   1   7   2  130.59    8.40
  -2  -7  -2   35.50    3.80
   2  -7   2   47.00    3.10
  -2  -7  -2   44.50    4.50
   2   7   2   44.00    3.30
   2   7   2   43.10    4.00
  -2   7  -2   39.30    3.20
  -2   7  -2   41.30    3.10
  -3  -7  -2   58.79    4.30
   3  -7   2   52.69    3.80
  -3  -7  -2   63.69    6.10
  -3  -7  -2   54.99    4.70
   3   7   2   50.49    3.90
   3   7   2   63.49    5.80
   3   7   2   50.39    4.80
  -3   7  -2   48.80    4.10
  -3   7  -2   47.30    4.60
   4  -7   2    5.40    1.30
  -4  -7  -2    1.50    1.60
   4   7   2    7.00    2.00
  -4   7  -2    7.20    2.60
   4   7   2    3.90    1.20
  -4   7  -2    5.40    1.80
  -5  -7  -2    0.10    1.10
  -5   7  -2   -0.90    1.40
   5   7   2    0.00    1.10
  -5   7  -2   -1.80    3.10
  -5   7  -2   -1.30    2.20
  -6   7  -2   -0.50    0.90
   6   7   2    0.20    1.20
  -8   8   2    2.10    0.50
   7   8  -2   -0.80    0.90
  -7   8   2   -0.60    0.90
  -6   8   2    4.20    2.70
   6   8  -2   -0.10    1.20
   6   8  -2    1.70    0.80
  -6   8   2    0.60    1.30
  -5  -8   2    3.30    5.70
  -5  -8   2    0.90    1.50
   5   8  -2    1.60    1.40
  -5   8   2    2.40    2.20
  -5   8   2    2.10    2.10
   5   8  -2   -3.20    3.40
   5   8  -2    0.20    0.90
   5   8  -2    5.60    4.20
  -4  -8   2    0.50    1.20
  -4  -8   2    5.70    3.40
   4   8  -2    1.70    2.00
  -4   8   2    3.00    1.50
   4   8  -2   -0.10    0.90
   4   8  -2    2.30    1.60
   4   8  -2    1.40    2.10
  -3  -8   2   72.59    4.70
  -3  -8   2   78.29    6.10
   3   8  -2   66.29    5.40
  -3   8   2   67.39    4.70
   3   8  -2   68.89    6.20
   2   8  -2   41.40    3.60
  -2   8   2   41.90    3.20
   2   8  -2   44.90    4.10
  -1   8   2    8.60    1.40
   1   8  -2    8.50    1.40
   1   8  -2   10.70    2.00
   0  -8  -2   31.10    3.70
   0   8  -2   22.40    2.20
   0   8  -2   24.10    2.70
   0   8   2   26.30    2.40
   0   8  -2   20.60    1.80
   1  -8   2    5.10    1.10
  -1  -8  -2    3.60    2.00
  -1   8  -2    0.60    1.40
  -1   8  -2    1.50    0.60
  -1   8  -2    1.10    1.60
   1   8   2    1.50    1.20
   2  -8   2    5.30    1.20
  -2  -8  -2    6.40    2.70
  -2   8  -2    5.30    1.10
   2   8   2    5.80    1.70
   2   8   2    5.00    1.20
  -2   8  -2    5.50    1.50
   2   8   2    4.40    1.90
  -3  -8  -2   -2.70    3.10
   3  -8   2   -0.40    0.90
  -3   8  -2    3.10    1.90
   3   8   2   -0.70    1.40
   3   8   2    0.70    0.90
   3   8   2    1.20    2.80
  -3   8  -2   -0.20    1.00
  -4  -8  -2    3.20    6.10
   4  -8   2    0.50    1.10
  -4  -8  -2   -0.10    1.20
   4   8   2   -0.80    0.80
  -4   8  -2    0.90    1.80
  -4   8  -2    1.80    3.50
   4   8   2    0.70    1.40
  -4   8  -2    8.10    4.50
   5   8   2    0.10    1.20
  -5   8  -2   -1.60    1.50
   6   8   2   -1.00    1.30
  -6   8  -2   -0.40    0.90
  -7   9   2    1.30    0.80
  -6   9   2    0.40    1.30
   6   9  -2    0.50    1.10
   6   9  -2    0.00    0.70
  -6   9   2    1.60    2.90
  -5  -9   2   10.60    1.80
   5   9  -2   10.40    4.20
   5   9  -2   10.20    1.60
   5   9  -2   12.10    2.30
  -5   9   2    9.00    2.70
  -5   9   2   12.30    2.50
  -4  -9   2   12.30    1.80
  -4   9   2    7.70    2.00
   4   9  -2    9.40    3.10
   4   9  -2    8.20    2.10
   4   9  -2   10.20    3.30
   4   9  -2    7.70    1.50
  -3  -9   2   65.79    4.40
   3   9  -2   66.59    5.60
   3   9  -2   66.09    6.10
  -2  -9   2   68.09    4.70
  -2   9   2   77.09    4.80
   2   9  -2   78.19    6.00
   2   9  -2   70.99    5.30
  -1  -9   2    2.10    0.90
   1   9  -2    3.30    1.00
   1   9  -2    2.70    1.40
  -1   9   2    1.40    0.90
   0  -9   2    4.50    1.10
   0   9  -2    2.50    0.80
   0   9  -2    0.70    1.30
   0   9  -2    3.70    1.90
   0   9   2    2.30    1.10
  -1  -9  -2    2.10    3.50
   1  -9   2    1.90    0.90
  -1   9  -2    1.60    0.70
   1   9   2    0.30    1.20
   1   9   2    0.90    1.30
   1   9   2    2.10    1.80
  -1   9  -2    3.80    1.50
   2  -9   2   16.10    1.80
  -2  -9  -2   14.70    2.60
  -2  -9  -2   15.60    3.80
  -2   9  -2   13.20    2.10
   2   9   2   12.20    2.30
  -2   9  -2   14.80    1.80
   2   9   2   16.90    2.90
   2   9   2   13.20    1.90
  -3  -9  -2   10.60    2.30
   3  -9   2   15.00    1.90
  -3  -9  -2   15.30    5.40
   3   9   2   11.40    3.40
  -3   9  -2    9.40    2.80
   3   9   2   11.60    1.80
   3   9   2   10.20    2.30
  -3   9  -2   17.20    2.20
   4  -9   2    3.10    1.30
   4   9   2    4.20    1.10
  -4   9  -2    2.90    2.10
   4   9   2    2.30    1.60
  -5   9  -2    0.60    1.60
   5   9   2    1.50    1.20
  -6   9  -2   -0.60    0.80
   6   9   2   -0.40    1.00
  -7  10   2   -0.10    0.70
   7  10  -2    0.40    0.90
   6  10  -2   -0.50    0.70
   6  10  -2    0.80    1.20
  -6  10   2    0.20    1.40
  -5 -10   2    6.50    1.40
  -5  10   2    6.40    2.60
   5  10  -2   16.10    5.40
  -5  10   2   17.00    4.00
   5  10  -2    7.00    1.80
   5  10  -2    5.90    1.40
  -4 -10   2    0.60    1.10
  -4  10   2   -0.70    1.50
   4  10  -2    2.40    1.10
   4  10  -2   -2.30    2.40
   4  10  -2    4.20    2.70
   4  10  -2    2.20    1.60
  -3 -10   2   38.80    3.10
   3  10  -2   42.80    4.80
   3  10  -2   36.50    3.60
  -3  10   2   41.70    3.40
   3  10  -2   34.90    4.10
   3  10  -2   38.60    4.40
  -2 -10   2   23.90    2.40
  -2  10   2   29.50    2.60
   2  10  -2   28.30    3.30
   2  10  -2   32.00    3.90
  -1 -10   2    2.70    1.00
   1  10  -2    3.50    1.20
   1  10  -2    1.70    1.50
  -1  10   2    2.40    1.20
   0 -10   2   11.90    1.60
   0  10  -2   11.00    1.90
   0  10   2    9.70    2.00
   1 -10   2    2.80    1.00
   1  10   2    2.30    1.40
  -1  10  -2    1.90    0.80
   1  10   2    2.60    1.70
   1  10   2    2.10    1.30
   2 -10   2   25.60    2.40
   2  10   2   28.70    3.30
  -2  10  -2   29.90    2.40
   2  10   2   19.90    3.20
   2  10   2   31.90    3.70
   3 -10   2    4.50    1.30
   3  10   2    6.90    1.40
  -3  10  -2    4.20    2.10
   3  10   2    4.80    5.40
   3  10   2    8.60    2.30
   4 -10   2   -0.70    1.00
   4  10   2   -0.60    0.80
   4  10   2   -0.30    1.20
   5  10   2    0.20    1.10
  -5  10  -2    0.40    1.70
   6  10   2   -0.60    0.90
  -6  10  -2   -0.90    1.10
   7  11  -2    0.00    0.80
  -7  11   2    0.90    0.70
   6  11  -2   -1.20    0.80
  -6  11   2    1.20    1.30
   6  11  -2    0.00    0.70
  -5 -11   2   -1.00    1.00
   5  11  -2    1.20    1.40
   5  11  -2   -1.60    5.00
  -5  11   2   -2.40    2.70
  -4 -11   2    0.40    1.00
  -4  11   2    0.90    1.90
   4  11  -2    0.50    1.00
   4  11  -2   -2.40    1.40
   4  11  -2   -0.10    4.00
   4  11  -2    0.10    4.10
   3  11  -2    7.30    2.10
  -3  11   2    3.70    1.40
   3  11  -2    7.70    1.60
   3  11  -2    5.10    2.30
   3  11  -2    2.40    2.10
   2 -11  -2    1.90    1.50
  -2 -11   2    2.90    1.00
   2  11  -2    3.50    2.00
  -2  11   2    1.80    1.20
   2  11  -2   -0.10    1.50
  -1 -11   2    1.80    0.80
  -1  11   2    0.60    1.00
   1  11  -2    0.30    1.20
   1  11  -2    0.60    1.70
   0 -11   2    6.40    1.20
   0  11   2    3.90    2.60
   0  11   2    3.50    1.40
   0  11  -2    4.10    1.70
   0  11   2    4.00    2.00
   1 -11   2    1.60    0.90
   1  11   2    3.00    1.60
   1  11   2    3.40    1.50
   1  11   2    1.30    1.70
  -1  11  -2    1.60    1.00
   2 -11   2   26.00    2.40
  -2  11  -2   23.80    2.60
   2  11   2   21.10    3.50
   2  11   2   34.00    3.90
   2  11   2   31.10    3.00
   3 -11   2    1.40    0.90
  -3  11  -2    0.20    1.80
   3  11   2    2.50    1.10
   3  11   2   -0.40    1.50
   3  11   2    0.30    3.60
   4 -11   2    0.50    1.10
   4  11   2   -0.20    0.80
   4  11   2   -1.50    1.10
   5  11   2    1.90    1.30
  -5  11  -2    0.20    1.90
  -7  12   2   -1.00    0.80
   7  12  -2    1.00    0.80
   6  12  -2    0.10    0.90
   6  12  -2    0.70    0.70
  -6  12   2    0.60    1.20
  -5 -12   2    0.70    0.90
   5  12  -2    1.50    1.20
   5  12  -2   -0.30    0.70
  -5  12   2    1.10    4.50
   5  12  -2   -1.20    8.40
  -4 -12   2    0.10    0.90
   4  12  -2   -1.00    1.30
  -4  12   2    1.70    2.40
   4  12  -2    3.10    3.10
   4  12  -2    0.20    1.00
  -3 -12   2    0.30    0.90
   3  12  -2    0.50    2.70
   3  12  -2   -0.90    1.30
   3  12  -2   -2.40    2.10
  -3  12   2   -0.70    1.50
   3  12  -2    1.70    1.90
  -2 -12   2    0.20    0.90
   2 -12  -2    2.10    1.40
   2  12  -2    0.00    2.10
  -2  12   2   -1.00    1.10
   2  12  -2   -0.30    1.80
  -1 -12   2   -0.30    0.70
   1 -12  -2    1.60    1.10
  -1  12   2    0.70    1.30
   1  12  -2    2.90    2.10
   1  12  -2   -0.50    1.40
   0 -12   2    4.90    1.60
   0  12  -2    3.00    1.50
   0  12   2    4.90    2.10
   0  12   2    4.10    1.60
   0  12   2    1.20    2.40
   1 -12   2    1.70    0.90
   1  12   2    1.00    1.70
  -1  12  -2    2.60    1.30
   1  12   2   -0.30    1.50
   2 -12   2    3.70    1.10
   2  12   2    1.90    2.90
   2  12   2    3.70    1.80
   2  12   2    5.10    1.50
   3 -12   2    3.50    1.00
   3  12   2    3.20    2.10
   3  12   2   -6.90    4.00
   4 -12   2    0.60    1.20
   4  12   2    0.90    0.90
   4  12   2    0.50    1.20
   5  12   2    0.00    0.90
   6  13  -2   -0.10    0.80
   6  13  -2   -0.40    0.60
  -6  13   2   -2.20    1.20
  -5 -13   2   -1.20    0.70
   5  13  -2    0.40    1.10
   5  13  -2    1.20    0.80
  -4 -13   2   -0.40    0.80
  -4  13   2   -3.60    2.70
   4  13  -2    0.40    1.10
   4  13  -2   -1.50    3.50
   4  13  -2   -0.90    1.20
  -3 -13   2    0.90    0.90
   3  13  -2   -1.90    1.70
   3  13  -2    0.00    2.50
  -3  13   2    2.80    2.00
   3  13  -2    0.80    1.30
  -2 -13   2   -0.90    0.70
   2 -13  -2    0.90    1.20
  -2  13   2    0.50    1.40
   2  13  -2    1.20    2.10
   2  13  -2   -1.90    3.20
  -1 -13   2   -0.60    0.70
   1 -13  -2    0.00    1.10
  -1  13   2    0.80    1.60
   1  13  -2   -0.30    1.70
   0 -13   2    0.20    0.80
   0  13   2    1.20    1.60
   0  13   2   -1.80    2.90
   0  13  -2    1.60    1.60
   0  13   2   -1.40    2.80
   1 -13   2    0.20    0.70
   1  13   2    1.50    1.70
   1  13   2    0.40    1.40
   2 -13   2    7.50    1.30
   2  13   2    5.60    2.00
   2  13   2    6.80    1.60
   2  13   2    5.50    2.80
   3 -13   2    0.00    0.70
   3  13   2    1.30    1.20
   4  13   2   -0.70    1.00
   4  13   2    0.20    0.80
  -5 -13  -2    0.00    0.60
   5  13   2   -0.80    0.70
   6  14  -2   -0.70    0.50
   6  14  -2   -0.50    0.70
  -5 -14   2    0.00    0.70
   5  14  -2    1.20    0.70
   5  14  -2   -0.20    0.90
  -4 -14   2    0.30    0.80
   4  14  -2    1.10    1.30
   4  14  -2   -0.80    0.80
   4  14  -2   -4.90    4.90
  -3 -14   2    0.90    0.80
   3  14  -2    2.00    1.50
   3  14  -2   -2.80    2.70
  -3  14   2    2.10    2.50
  -2 -14   2    0.40    0.80
   2 -14  -2   -1.00    1.10
  -2  14   2    2.00    1.80
   2  14  -2   -2.60    1.90
   2  14  -2   -2.00    2.30
  -1 -14   2    1.30    0.70
   1 -14  -2    1.00    1.00
   1  14  -2   -2.30    2.10
  -1  14   2   -0.10    1.80
   0 -14  -2   -0.80    0.90
   0 -14   2    0.80    0.70
   0  14  -2    1.60    2.00
   0  14   2   -0.90    1.80
   0  14   2   -0.70    1.80
   0  14   2   -0.50    2.50
   1 -14   2   -0.20    0.70
   1  14   2    0.40    1.30
   1  14   2   -0.60    1.70
   1  14   2    1.40    2.40
   2 -14   2    1.00    0.70
   2  14   2    2.80    1.10
   2  14   2    1.40    1.40
   3 -14   2   -0.40    0.70
   3  14   2   -0.50    0.80
   3  14   2    0.30    1.00
  -4 -14  -2    0.30    0.50
   4  14   2   -1.20    0.60
   4  14   2   -0.90    0.80
   6  15  -2    0.00    0.50
   6  15  -2    0.30    0.70
  -5 -15   2   -0.10    0.60
   5  15  -2   -0.10    0.60
   5  15  -2   -1.10    0.80
  -4 -15   2    0.20    0.60
   4  15  -2   -0.10    0.80
   4  15  -2   -0.20    1.20
  -3 -15   2   -0.20    0.60
   3  15  -2   -1.00    1.80
   3  15  -2    0.60    1.10
   3  15  -2   -2.80    3.30
   2 -15  -2    1.20    1.10
  -2  15   2   -2.00    2.10
   2  15  -2    1.20    1.80
   2  15  -2   -4.10    2.60
   1 -15  -2    0.40    0.90
  -1 -15   2    0.00    0.60
   1  15  -2    1.00    2.50
  -1  15   2    0.60    2.20
   0 -15   2    0.30    0.60
   0 -15  -2   -0.60    0.80
   0  15   2    3.10    2.70
   0  15  -2    1.80    2.20
   0  15   2    0.90    2.30
   1 -15   2    0.40    0.70
  -1 -15  -2   -0.40    0.70
   1  15   2   -1.80    1.70
   1  15   2   -0.70    1.10
   2 -15   2   -0.30    0.60
   2  15   2   -0.50    0.90
   2  15   2   -0.80    1.20
  -3 -15  -2    0.40    0.50
   3 -15   2    0.20    0.70
   3  15   2   -0.30    0.70
   3  15   2   -1.10    1.10
  -4 -15  -2   -0.10    0.40
   4  15   2   -0.70    0.60
   4  15   2   -0.40    0.70
  -5 -16   2    0.30    0.50
   5  16  -2    0.30    0.50
   5  16  -2    0.40    0.80
   4  16  -2    0.50    1.20
   4  16  -2    2.60    1.40
  -3 -16   2    0.10    0.70
   3  16  -2   -2.60    1.80
   3  16  -2    2.20    1.00
   2 -16  -2    0.10    1.00
  -2 -16   2    0.90    0.70
   2  16  -2   -3.30    1.50
  -1  16   2    4.00    2.60
  -1  16   2    3.40    2.70
   0 -16  -2    0.60    0.80
   0 -16   2   -0.20    0.70
   0  16   2   -1.30    3.00
   0  16   2    2.00    1.60
  -1 -16  -2    0.10    0.70
   1 -16   2   -0.10    0.50
   1  16   2   -0.30    1.10
   1  16   2    1.00    1.70
  -2 -16  -2   -0.10    0.60
   2 -16   2    0.20    0.50
   3 -16   2    0.20    1.20
  -3 -16  -2   -0.10    0.50
   3  16   2   -0.20    0.60
   3  16   2    0.80    0.90
  -4 -16  -2    0.40    0.40
   4  16   2    1.10    0.60
   4  16   2   -0.90    0.70
   5  17  -2    0.50    0.50
   5  17  -2   -1.60    1.10
  -4 -17   2    0.30    0.40
   4  17  -2    0.60    1.20
   4  17  -2    0.00    0.60
  -3 -17   2    0.10    0.60
   3  17  -2    1.30    1.00
   2 -17  -2    2.50    1.10
  -2 -17   2    0.50    0.50
   2  17  -2    0.40    1.50
  -1 -17   2   -1.10    0.50
   1 -17  -2   -0.80    0.70
   0 -17  -2   -0.90    0.60
   0 -17   2    0.00    0.50
   0  17   2   -0.60    2.20
   1 -17   2   -0.30    0.50
  -1 -17  -2   -0.30    0.60
   1  17   2    0.30    1.30
  -2 -17  -2    0.40    0.40
   2 -17   2   -0.20    0.50
   2  17   2    0.70    0.70
   2  17   2    0.50    1.20
  -3 -17  -2    0.20    0.40
   3  17   2   -0.70    0.80
   3  17   2   -0.40    0.60
  -4 -18   2    0.30    0.40
   4  18  -2   -0.20    0.70
  -3 -18   2    0.60    0.40
   3  18  -2    1.90    0.90
  -2 -18   2   -0.40    0.40
   2  18  -2    2.80    1.30
   1 -18  -2   -1.10    0.60
  -1 -18   2    0.10    0.40
  -1  18   2   -2.40    3.10
   0 -18  -2   -1.10    0.50
   0  18   2   -1.10    1.30
   1 -18   2    0.10    0.40
  -1 -18  -2    0.00    0.40
   2 -18   2    0.60    0.60
  -2 -18  -2    0.10    0.40
   2  18   2    0.00    1.70
   2  18   2    0.90    0.70
  -3 -19   2    0.10    0.30
   3  19  -2   -0.30    0.70
  -2 -19   2    0.20    0.40
   2  19  -2    0.40    1.60
   1 -19  -2    0.30    0.70
  -1 -19   2    0.00    0.30
  -1  19   2    2.40    2.80
   0 -19   2    0.10    0.40
   0 -19  -2   -0.20    0.50
   1 -19   2   -0.20    0.40
  -1 -19  -2   -0.40    0.40
   1  19   2    0.10    0.80
  -1 -20   2   -0.20    0.30
   0 -20   2    0.30    0.30
  -8   0   3   -0.20    0.60
  -7   0   3    1.20    0.90
  -6   0   3    0.50    0.80
   6   0  -3    0.10    6.00
  -6   0   3    0.50    3.00
   6   0  -3    0.20    1.40
   5   0  -3   11.00    1.80
   5   0  -3   16.30    4.00
  -5   0   3   16.10    3.10
  -5   0   3   15.10    1.90
  -4   0   3    4.10    1.60
   4   0  -3    4.20    2.20
   4   0  -3    0.00    1.90
   3   0  -3    7.80    1.60
  -3   0   3    5.20    1.20
   3   0  -3    5.50    1.60
  -2   0   3   -0.30    0.70
   2   0  -3    0.30    0.90
   1   0  -3    4.70    0.90
  -1   0   3    2.00    0.80
   1   0  -3    6.10    1.20
   0   0  -3    0.20    0.60
   0   0   3   -0.60    0.80
   0   0  -3    0.30    1.00
  -1   0  -3   28.20    2.70
   1   0   3   24.50    3.00
  -1   0  -3   25.70    2.30
  -2   0  -3    0.50    1.00
   2   0   3   -0.20    0.80
  -2   0  -3   -0.60    1.30
   3   0   3    2.40    0.90
  -3   0  -3    0.80    2.00
   3   0   3   -3.00    2.00
  -3   0  -3    5.00    1.90
  -3   0  -3   -0.10    1.60
  -3   0  -3    1.30    1.00
  -4   0  -3    0.10    1.20
  -4   0  -3    0.00    3.90
  -4   0  -3    0.20    1.50
  -5   0  -3   -4.60    5.90
  -5   0  -3    2.30    1.50
  -5   0  -3    1.30    1.00
  -6   0  -3    1.40    0.80
  -6   0  -3    0.30    0.60
  -8  -1   3   -0.70    0.60
  -8   1   3   -1.00    0.50
  -7  -1   3    1.30    0.70
  -7  -1   3   21.40    9.70
  -7   1   3    1.90    0.90
  -7   1   3   -6.30    5.90
   7   1  -3   -1.30    1.40
  -6  -1   3  103.69    8.70
  -6  -1   3   99.49    6.00
   6  -1  -3   73.79    6.90
   6   1  -3   92.79   10.00
   6   1  -3   98.89    6.40
  -6   1   3  105.09    8.20
  -6   1   3   93.69    6.00
   5  -1  -3   31.10    3.00
  -5  -1   3   29.20    2.50
   5  -1  -3   38.30    5.30
  -5  -1   3   28.20    3.80
  -5   1   3   30.10    2.60
   5   1  -3   27.40    2.50
   5   1  -3   28.30    3.00
   5   1  -3   29.00    4.80
  -5   1   3   29.00    5.80
   4  -1  -3  143.19    9.40
  -4   1   3  129.29    8.80
   4   1  -3  150.58    9.70
   4   1  -3  135.29    8.90
  -3  -1   3   38.50    3.20
   3  -1  -3   34.00    3.20
   3  -1  -3   34.00    3.40
  -3   1   3   36.60    3.10
   3   1  -3   39.70    3.30
   3   1  -3   38.50    3.60
   2  -1  -3  289.27   15.40
   2  -1  -3  281.67   15.80
  -2  -1   3  278.47   15.40
   2   1  -3  268.17   15.90
  -2   1   3  297.87   15.50
  -1  -1   3  522.65   25.70
   1  -1  -3  467.65   24.70
   1  -1  -3  456.75   25.20
  -1   1   3  440.26   24.70
   1   1  -3  444.56   24.70
   1   1  -3  488.15   25.30
   0  -1   3   21.30    2.30
   0  -1  -3   28.90    2.20
   0   1   3   29.00    2.40
   0   1  -3   28.00    3.00
   0   1  -3   25.00    2.60
  -1  -1  -3    9.80    1.90
  -1  -1  -3    7.80    1.30
  -1   1  -3    8.40    1.40
  -1   1  -3    9.50    1.80
   1   1   3    6.40    1.60
  -2  -1  -3   52.89    4.10
  -2  -1  -3   47.80    4.60
   2  -1   3   48.70    3.60
  -2  -1  -3   62.09    4.80
  -2  -1  -3   47.40    3.80
  -2   1  -3   51.09    4.00
  -2   1  -3   53.19    4.60
   2   1   3   58.29    3.80
   2   1   3   43.60    6.20
   3  -1   3    3.80    1.30
  -3  -1  -3   10.60    2.70
  -3  -1  -3    2.50    1.70
  -3  -1  -3    1.80    1.70
  -3  -1  -3    1.70    1.20
  -3   1  -3    2.90    1.70
  -3   1  -3    3.20    1.90
   3   1   3    2.70    1.60
  -3   1  -3    2.40    1.40
  -3   1  -3    3.00    2.00
  -4  -1  -3   48.30    6.80
  -4  -1  -3   44.00    4.60
  -4  -1  -3   43.90    3.80
  -4  -1  -3   39.20    6.70
  -4   1  -3   39.00    3.80
   4   1   3   44.30    4.60
  -4   1  -3   35.80    6.10
  -4   1  -3   39.00    4.50
  -5  -1  -3   12.00    7.00
  -5  -1  -3   11.30    2.20
  -5  -1  -3    7.60    1.50
  -5   1  -3   10.90    1.80
  -5   1  -3   14.00    6.50
  -5   1  -3   12.30    2.20
  -6  -1  -3   26.20    2.10
  -6  -1  -3   31.10    2.80
  -6   1  -3   25.20    2.20
  -6   1  -3   32.90    2.70
  -8  -2   3    5.80    0.80
  -8   2   3    3.90    0.90
  -7  -2   3   11.30    6.50
  -7  -2   3   13.50    1.50
  -7   2   3    8.80    1.40
   7   2  -3    8.10    1.70
  -6  -2   3  540.95   28.90
  -6  -2   3  458.15   26.50
  -6   2   3  498.65   26.90
   6   2  -3  510.05   29.50
   6   2  -3  482.35   27.00
  -6   2   3  529.45   28.60
  -5  -2   3   17.60    1.80
   5  -2  -3   19.30    4.30
   5  -2  -3   11.30    1.90
  -5  -2   3   15.00    3.00
  -5   2   3   12.10    2.70
   5   2  -3   13.70    3.20
   5   2  -3   17.90    4.40
   5   2  -3   15.30    2.20
   5   2  -3   15.80    1.80
  -5   2   3   15.90    2.10
  -4  -2   3  578.74   29.50
   4  -2  -3  545.55   29.90
   4   2  -3  539.95   29.50
   4   2  -3  515.45   30.30
  -4   2   3  540.05   29.60
  -3  -2   3    0.70    1.10
   3  -2  -3    0.40    1.50
   3  -2  -3    0.80    1.30
   3   2  -3   -0.50    1.20
   3   2  -3    1.00    1.10
  -3   2   3    0.70    0.90
  -2  -2   3  171.68    9.50
   2  -2  -3  173.98   10.00
   2  -2  -3  165.48    9.50
  -2   2   3  160.28    9.50
   1  -2  -3 1025.40   50.49
  -1  -2   3  939.41   49.90
   1  -2  -3  958.10   49.99
   1   2  -3  920.91   49.99
   1   2  -3  937.11   50.39
  -1   2   3  993.90   50.09
   0  -2  -3  360.46   19.10
   0   2  -3  324.97   18.90
   0   2   3  378.46   19.20
   0   2  -3  362.66   19.50
  -1  -2  -3  326.57   19.20
  -1  -2  -3  360.16   18.70
   1   2   3  362.16   18.80
  -1   2  -3  339.97   19.10
  -1   2  -3  334.37   18.80
   2  -2   3  195.18   10.40
  -2  -2  -3  190.48   11.20
  -2  -2  -3  189.08   10.90
  -2  -2  -3  183.28   10.50
  -2  -2  -3  163.88   11.30
  -2   2  -3  168.58   10.70
   2   2   3  182.88   10.70
   2   2   3  180.88   10.50
   2   2   3  182.18   11.10
  -2   2  -3  188.78   11.40
  -3  -2  -3    9.60    1.50
  -3  -2  -3   11.00    2.50
   3  -2   3   11.90    1.80
  -3  -2  -3    7.50    2.80
  -3  -2  -3    5.90    2.20
  -3   2  -3   11.30    2.80
  -3   2  -3    9.80    2.00
  -3   2  -3   10.40    2.00
  -3   2  -3    7.10    2.30
   3   2   3    7.00    1.90
  -4  -2  -3    4.90    4.40
  -4  -2  -3    7.40    1.70
  -4  -2  -3    8.50    2.20
  -4  -2  -3    4.20    3.20
  -4   2  -3    7.30    1.70
   4   2   3    5.70    1.80
  -4   2  -3    7.10    2.60
  -4   2  -3    7.10    2.20
  -4   2  -3    6.50    3.40
  -5  -2  -3    0.80    1.30
  -5  -2  -3    1.60    1.00
  -5   2  -3    1.60    1.10
  -5   2  -3    0.90    1.30
  -6  -2  -3   39.40    2.60
  -6   2  -3   37.40    2.80
  -8   3   3   11.70    1.40
  -7  -3   3   22.30    1.90
  -7  -3   3   31.80    9.20
  -7   3   3   14.60    6.10
  -7   3   3   24.00    2.40
  -6  -3   3  413.76   22.70
  -6  -3   3  465.25   25.80
   6   3  -3  470.75   26.30
  -6   3   3  420.46   23.20
   6   3  -3  401.66   23.40
   6   3  -3  417.06   22.40
  -6   3   3  424.16   24.70
  -5  -3   3    1.30    2.60
  -5  -3   3    2.30    0.80
  -5   3   3    2.40    1.20
   5   3  -3    2.00    1.30
  -5   3   3    2.70    2.00
   5   3  -3    2.70    0.90
   5   3  -3    1.30    2.50
   5   3  -3    5.10    3.30
  -4  -3   3  434.86   27.70
   4  -3  -3  471.65   26.30
   4   3  -3  525.65   26.10
   4   3  -3  487.15   26.20
   4   3  -3  467.55   27.00
   4   3  -3  486.85   25.20
  -4   3   3  446.66   26.00
  -3  -3   3   77.89    5.20
   3  -3  -3   76.29    5.60
   3   3  -3   77.29    5.90
  -3   3   3   71.19    5.10
   3   3  -3   71.39    5.10
   2  -3  -3  145.49    8.50
  -2  -3   3  136.99    8.00
   2  -3  -3  139.69    8.10
  -2   3   3  132.19    8.10
   2   3  -3  140.59    8.70
   1  -3  -3 2777.32  144.09
   1  -3  -3 2870.71  144.49
   1   3  -3 2933.41  144.39
   1   3  -3 2668.63  144.89
  -1   3   3 2769.22  144.19
   0  -3  -3   58.39    3.90
   0   3   3   60.29    4.10
   0   3  -3   63.59    4.30
   0   3  -3   55.89    3.80
  -1  -3  -3 1002.00   56.69
  -1  -3  -3 1066.79   56.69
  -1   3  -3 1082.89   56.19
   1   3   3 1104.19   56.39
  -1   3  -3 1140.19   56.59
   2  -3   3  117.69    7.10
  -2  -3  -3  124.29    7.80
  -2  -3  -3  114.09    8.20
   2   3   3  125.09    8.40
   2   3   3  117.69    7.00
  -2   3  -3  115.59    7.40
   2   3   3  116.19    7.70
  -2   3  -3  129.39    8.10
  -3  -3  -3    6.00    2.40
  -3  -3  -3    6.30    1.30
   3  -3   3    7.00    1.50
  -3  -3  -3    3.90    2.30
  -3  -3  -3    3.60    1.60
  -3   3  -3    6.80    2.10
  -3   3  -3    6.70    1.80
  -3   3  -3    6.00    1.90
   3   3   3    5.90    1.80
  -3   3  -3    3.60    2.10
  -4  -3  -3   72.49    7.90
  -4  -3  -3   79.49    6.20
   4  -3   3   78.19    5.20
  -4  -3  -3   69.49    8.90
  -4  -3  -3   65.99    5.00
  -4   3  -3   75.19    6.40
  -4   3  -3   76.29    5.60
  -4   3  -3   67.09    5.90
  -4   3  -3   69.59    7.10
   4   3   3   70.99    5.40
  -5  -3  -3   28.70    3.60
  -5  -3  -3   29.40    2.70
  -5   3  -3   31.70    3.60
  -5   3  -3   33.50    3.20
  -6   3  -3   18.90    1.80
  -8   4   3   31.00    2.60
  -7  -4   3   12.20    7.60
  -7  -4   3    0.50    0.70
  -7   4   3    4.30    4.10
  -7   4   3    0.40    0.80
   7   4  -3    2.70    1.30
  -6  -4   3  257.97   13.80
  -6   4   3  252.37   16.00
  -6   4   3  268.77   14.50
   6   4  -3  291.37   17.90
   6   4  -3  245.58   13.80
   6   4  -3  230.48   14.70
  -5  -4   3   51.69    5.60
  -5  -4   3   36.90    2.70
  -5   4   3   42.70    3.40
   5   4  -3   35.20    2.80
  -5   4   3   38.80    4.40
   5   4  -3   24.90    4.70
   5   4  -3   49.30    5.90
   5   4  -3   31.10    3.60
  -4  -4   3    2.70    2.00
   4  -4  -3    5.80    3.00
   4   4  -3    1.40    1.90
   4   4  -3    2.10    1.80
  -4   4   3    1.70    1.40
   4   4  -3    2.40    1.50
   4   4  -3    2.90    0.90
   3  -4  -3    2.00    1.80
  -3  -4   3    0.20    1.70
   3   4  -3    4.80    2.30
   3   4  -3    3.30    1.20
  -3   4   3    3.10    1.10
   2  -4  -3  569.84   30.70
  -2   4   3  582.64   30.50
   2   4  -3  573.34   31.10
   1  -4  -3  319.07   16.70
   1  -4  -3  289.97   16.20
  -1   4   3  270.87   16.20
   1   4  -3  296.37   16.20
   1   4  -3  322.27   16.70
   0  -4  -3  208.98   11.60
   0   4  -3  208.68   11.80
   0   4  -3  209.38   11.40
   0   4   3  202.28   11.70
  -1  -4  -3  246.58   15.30
  -1  -4  -3  261.77   14.80
   1   4   3  272.07   15.00
  -1   4  -3  261.47   14.60
  -1   4  -3  293.07   15.10
  -2  -4  -3  206.98   11.40
   2  -4   3  213.98   11.40
  -2  -4  -3  208.48   12.00
  -2  -4  -3  216.78   12.20
  -2  -4  -3  188.98   12.50
   2   4   3  190.08   11.40
  -2   4  -3  207.08   12.20
  -2   4  -3  191.28   11.70
   2   4   3  203.98   11.90
   2   4   3  196.58   12.10
   3  -4   3    6.30    1.30
  -3  -4  -3    4.30    1.30
  -3  -4  -3    4.70    2.90
  -3  -4  -3    6.30    2.70
  -3   4  -3    2.00    1.90
  -3   4  -3    5.80    2.00
   3   4   3    4.80    1.70
  -3   4  -3    6.30    2.00
   3   4   3    5.50    1.30
  -3   4  -3    6.50    1.90
  -4  -4  -3   35.10    3.10
  -4  -4  -3   31.50    5.40
  -4  -4  -3   39.20    9.60
   4  -4   3   38.50    3.30
  -4  -4  -3   40.00    4.40
  -4   4  -3   47.50    3.90
  -4   4  -3   30.70    4.80
  -4   4  -3   33.70    4.20
  -4   4  -3   36.60    4.50
   4   4   3   40.10    3.80
  -5  -4  -3   22.10    3.00
  -5  -4  -3   25.30    2.20
  -5   4  -3   21.00    3.10
  -5   4  -3   22.80    2.70
   5   4   3   28.10    3.20
  -6   4  -3   61.09    3.90
  -8   5   3    0.80    0.50
   8   5  -3   -0.60    2.30
  -7   5   3    8.60    5.50
  -7   5   3    4.60    1.20
   7   5  -3    3.70    1.30
  -6  -5   3    0.20    0.80
   6   5  -3   -2.90    6.10
   6   5  -3    0.10    1.30
  -6   5   3    0.70    1.10
   6   5  -3    1.60    0.90
  -6   5   3    0.40    2.50
  -5  -5   3    9.20    1.20
   5   5  -3    6.50    1.20
   5   5  -3   11.60    3.60
   5   5  -3    6.40    3.10
  -5   5   3   12.60    1.90
   5   5  -3   12.10    2.10
  -5   5   3    8.60    2.60
  -4  -5   3    0.80    3.30
   4   5  -3    2.80    2.30
  -4   5   3    6.50    1.80
   4   5  -3    6.50    1.30
   4   5  -3    2.90    1.90
  -3  -5   3  117.39    7.60
   3  -5  -3  112.29    7.70
  -3   5   3  111.79    7.10
   3   5  -3  110.09    7.30
   3   5  -3  112.99    8.10
   2  -5  -3  201.48   11.30
   2   5  -3  197.18   11.70
  -2   5   3  192.98   11.00
   2   5  -3  181.18   11.10
   1  -5  -3 1257.77   67.39
   1   5  -3 1325.77   67.09
  -1   5   3 1302.27   67.19
   1   5  -3 1288.67   67.49
   0   5  -3  157.28    9.10
   0   5   3  153.38    9.10
   0   5  -3  154.58    8.70
  -1  -5  -3  366.36   20.00
  -1  -5  -3  344.67   20.50
  -1   5  -3  369.26   20.10
  -1   5  -3  373.66   19.70
   1   5   3  380.16   20.30
  -2  -5  -3  286.17   17.00
  -2  -5  -3  308.77   17.20
  -2  -5  -3  293.87   17.80
   2  -5   3  325.07   16.50
  -2  -5  -3  313.57   16.40
  -2   5  -3  314.47   17.20
   2   5   3  296.47   17.00
  -2   5  -3  290.47   16.90
   2   5   3  310.27   17.40
   2   5   3  277.67   16.30
  -3  -5  -3   66.49    4.50
  -3  -5  -3   70.49    6.90
  -3  -5  -3   38.20    8.80
   3  -5   3   63.79    5.40
  -3  -5  -3   68.29    5.50
   3   5   3   65.09    5.30
  -3   5  -3   59.59    5.70
  -3   5  -3   69.39    5.80
  -3   5  -3   70.99    5.20
  -3   5  -3   58.49    5.40
   4  -5   3   11.70    1.90
  -4  -5  -3    8.40    2.10
  -4  -5  -3   13.60    5.20
  -4  -5  -3    8.10    1.50
  -4   5  -3   10.20    2.40
  -4   5  -3   10.80    2.00
  -4   5  -3    9.30    2.60
   4   5   3    8.50    1.90
  -4   5  -3    9.70    3.40
  -5  -5  -3   15.70    2.10
  -5  -5  -3   14.50    2.40
  -5   5  -3   19.80    2.60
   5   5   3   23.80    2.70
  -5   5  -3   22.40    2.50
  -6   5  -3   20.90    1.90
   8   6  -3    1.70    2.00
  -8   6   3    0.70    0.50
   7   6  -3   -0.70    1.00
  -7   6   3    0.50    0.90
  -6  -6   3   -2.00    6.00
  -6   6   3    1.70    2.70
   6   6  -3   -1.50    4.60
   6   6  -3    1.20    1.30
   6   6  -3    0.10    0.80
   5   6  -3    8.00    3.20
  -5   6   3   17.30    3.10
  -5   6   3   15.00    2.10
   5   6  -3   16.30    2.00
   5   6  -3   12.90    4.00
   5   6  -3   11.30    2.30
  -4   6   3   12.30    2.70
   4   6  -3   18.30    2.10
   4   6  -3   17.30    5.80
   4   6  -3   16.90    3.20
   4   6  -3   21.10    2.90
  -3   6   3    3.20    1.20
   3   6  -3    2.70    1.90
   3   6  -3    0.50    1.20
   2  -6  -3   92.69    7.40
   2   6  -3   99.49    6.30
  -2   6   3   99.79    6.20
   2   6  -3   96.19    6.90
   1  -6  -3  162.18    9.60
  -1   6   3  149.39    9.20
   1   6  -3  160.08    9.60
   1   6  -3  163.68    9.10
   0  -6  -3   52.89    4.80
   0  -6  -3   52.39    4.90
   0   6  -3   58.09    3.70
   0   6  -3   56.79    4.00
   0   6   3   52.99    4.10
  -1  -6  -3  114.49    7.50
  -1  -6  -3  111.39    7.50
   1  -6   3  114.39    6.50
   1   6   3  102.29    6.50
  -1   6  -3  103.79    6.50
   1   6   3  114.09    7.30
   1   6   3  111.29    7.30
  -1   6  -3  103.69    6.80
   2  -6   3   15.80    1.80
  -2  -6  -3   15.80    3.10
  -2  -6  -3   17.60    2.40
  -2  -6  -3   20.20    2.20
   2   6   3   19.70    2.80
   2   6   3   16.10    2.00
  -2   6  -3   22.30    3.10
  -2   6  -3   15.60    2.20
   2   6   3   16.40    2.90
  -3  -6  -3    3.90    1.60
   3  -6   3    1.30    0.90
  -3  -6  -3    2.60    1.10
  -3  -6  -3    3.30    3.50
   3   6   3    3.00    4.90
  -3   6  -3   -5.20    2.40
  -3   6  -3    3.90    2.20
   3   6   3    2.10    1.60
   3   6   3    2.00    1.00
  -3   6  -3    3.00    1.40
  -3   6  -3    4.30    2.30
  -4  -6  -3    0.10    1.70
   4  -6   3    1.80    1.10
  -4  -6  -3   -5.00    5.60
   4   6   3    1.70    1.30
  -4   6  -3    4.20    2.50
  -4   6  -3    1.40    2.00
  -4   6  -3    1.40    3.80
  -5  -6  -3    1.90    1.20
  -5   6  -3    0.60    1.70
   5   6   3   -0.40    1.20
  -5   6  -3    2.90    1.10
  -6   6  -3    7.60    1.10
   8   7  -3    0.60    1.00
  -8   7   3    0.00    0.90
  -8   7   3    0.10    0.50
  -7   7   3    1.40    0.80
   7   7  -3    0.10    0.90
  -6  -7   3  -11.60    7.80
   6   7  -3    1.30    1.50
   6   7  -3    1.60    0.80
   6   7  -3   -4.10    4.80
  -6   7   3   -1.50    1.10
  -6   7   3   -2.70    2.70
  -5  -7   3   -1.00    4.50
   5   7  -3    1.10    2.60
   5   7  -3    3.20    1.00
   5   7  -3    4.20    1.60
  -5   7   3    3.40    2.00
  -5   7   3    4.30    2.20
   5   7  -3    7.20    3.80
  -4  -7   3    2.90    1.70
   4   7  -3    4.20    2.60
   4   7  -3    3.60    1.10
   4   7  -3    5.00    2.10
  -4   7   3    3.50    1.80
  -4   7   3    4.50    1.90
   4   7  -3    3.70    1.80
   3   7  -3   13.70    2.50
  -3   7   3   15.20    2.10
   3   7  -3   20.80    3.60
   2   7  -3    9.00    1.70
  -2   7   3    7.60    1.50
   2   7  -3   10.10    2.40
   1  -7  -3   62.79    5.10
   1   7  -3   50.29    3.70
   1   7  -3   50.69    4.20
  -1   7   3   49.80    3.90
   0  -7  -3   25.00    3.40
   0   7  -3   26.40    2.20
   0   7   3   25.20    2.70
   0   7  -3   21.40    2.50
   1  -7   3   28.40    2.40
  -1  -7  -3   23.10    3.20
  -1  -7  -3   29.10    3.90
   1   7   3   36.10    5.20
   1   7   3   26.00    2.50
   1   7   3   28.30    3.30
  -1   7  -3   24.20    2.70
  -1   7  -3   24.20    2.30
  -2  -7  -3   -0.40    1.40
   2  -7   3    0.40    0.80
  -2   7  -3   -0.20    1.00
   2   7   3    0.40    0.80
  -2   7  -3    0.60    1.70
   2   7   3    1.10    2.10
   2   7   3    0.20    1.20
   3  -7   3    2.70    1.00
  -3  -7  -3    3.70    3.70
  -3  -7  -3    1.10    1.40
   3   7   3    3.90    5.00
  -3   7  -3    0.10    2.70
   3   7   3    1.70    1.40
  -3   7  -3    0.00    1.50
  -3   7  -3    4.50    2.50
  -4  -7  -3  -11.60    9.80
   4  -7   3    2.20    1.00
  -4  -7  -3    0.30    1.20
  -4   7  -3    0.50    1.60
   4   7   3   -0.50    1.20
   4   7   3   -0.70    1.20
  -4   7  -3   -2.80    2.60
  -4   7  -3   -1.90    2.10
  -5   7  -3    4.80    1.50
  -6   7  -3    1.00    0.60
   8   8  -3    1.80    0.90
  -8   8   3    0.00    0.50
  -7   8   3    1.80    0.80
   7   8  -3    0.50    1.00
  -6   8   3    1.20    1.20
   6   8  -3    5.80    5.70
  -6   8   3    3.20    3.00
   5   8  -3    4.80    3.10
   5   8  -3    6.20    1.80
   5   8  -3    7.80    1.50
  -5   8   3    1.50    2.30
   5   8  -3    7.80    3.90
  -5   8   3    7.50    1.90
  -4  -8   3    3.10    6.20
  -4  -8   3    4.80    1.50
  -4   8   3    3.70    3.80
   4   8  -3    5.80    2.90
   4   8  -3    3.00    1.20
   4   8  -3    5.90    1.90
   4   8  -3    5.50    2.60
  -4   8   3    2.30    1.60
  -3  -8   3    1.60    1.10
   3   8  -3    1.80    1.80
   3   8  -3    1.40    1.30
   3   8  -3    0.90    1.90
  -2  -8   3    8.00    1.50
   2   8  -3    9.80    2.30
  -2   8   3    6.00    1.30
   2   8  -3    8.00    1.70
  -1  -8   3   -0.20    1.00
  -1   8   3    1.10    1.10
   1   8  -3    1.20    1.00
   1   8  -3    0.00    1.20
   0  -8   3   34.80    2.90
   0  -8  -3   32.10    4.10
   0   8  -3   21.30    2.70
   0   8   3   22.10    2.80
   0   8  -3   26.40    2.30
   1  -8   3    3.30    0.90
  -1  -8  -3    4.60    2.80
  -1   8  -3    2.70    1.40
   1   8   3    3.10    1.10
   1   8   3    1.80    1.60
   2  -8   3    6.50    1.30
  -2  -8  -3    7.80    2.00
  -2  -8  -3   14.10    4.00
   2   8   3   11.50    3.10
  -2   8  -3    8.00    1.70
   2   8   3    6.00    2.00
  -2   8  -3    8.20    2.10
   3  -8   3    0.80    0.80
  -3  -8  -3    1.90    1.40
  -3  -8  -3    4.50    6.00
   3   8   3   -5.10    4.90
  -3   8  -3    0.40    3.20
  -3   8  -3    0.50    1.60
   3   8   3    1.30    1.70
   4  -8   3    0.50    1.00
  -4  -8  -3    0.20    1.30
   4   8   3   -1.30    1.10
  -4   8  -3    0.70    2.30
   4   8   3    0.60    1.10
  -4   8  -3   -2.10    1.70
  -5   8  -3   -1.30    1.00
   5   8   3    0.10    1.00
   8   9  -3    0.80    1.10
  -7   9   3    5.30    1.50
  -7   9   3   -0.70    0.70
   7   9  -3    1.70    1.00
  -6   9   3    0.50    1.10
   6   9  -3   -0.50    0.60
   6   9  -3   -0.30    1.10
   6   9  -3    1.50    5.30
  -6   9   3    2.40    3.30
  -5  -9   3   19.30    2.50
   5   9  -3   24.80    2.40
   5   9  -3   23.90    3.20
  -5   9   3   20.10    3.30
  -5   9   3   20.10    2.60
   5   9  -3   17.30    6.90
   5   9  -3   15.10    4.20
  -4  -9   3    7.80    1.50
   4   9  -3    5.00    2.70
   4   9  -3    9.40    3.00
   4   9  -3    6.40    3.00
  -4   9   3    7.30    2.20
  -4   9   3    1.20    2.60
  -3  -9   3    1.30    1.00
   3   9  -3    0.70    1.80
   3   9  -3    2.00    1.40
  -3   9   3    1.70    1.30
   3   9  -3    1.90    1.70
   3   9  -3    1.10    2.20
  -2  -9   3    1.10    1.00
   2   9  -3    0.10    1.80
  -1  -9   3    6.30    1.30
  -1   9   3    4.70    1.40
   1   9  -3    5.40    1.90
   0  -9   3   19.80    2.10
   0   9  -3   20.60    2.10
   0   9  -3   19.80    2.70
   0   9   3   20.20    2.80
   1  -9   3   24.50    2.20
  -1  -9  -3   18.70    3.50
   1   9   3   22.10    3.10
  -1   9  -3   18.90    2.70
   1   9   3   20.30    2.90
   1   9   3   20.20    2.40
  -1   9  -3   20.80    2.20
  -2  -9  -3    1.20    2.90
  -2  -9  -3    0.30    5.10
   2  -9   3    0.80    0.80
  -2   9  -3    0.50    2.20
   2   9   3    0.40    1.50
   2   9   3   -2.80    2.40
  -2   9  -3    1.20    1.20
   2   9   3   -0.40    0.80
  -3  -9  -3   -3.10    1.50
   3  -9   3    0.50    0.80
   3   9   3   -4.20    5.20
  -3   9  -3   -1.40    1.70
   3   9   3    1.20    1.50
   4  -9   3    1.20    0.80
   4   9   3    0.40    1.10
  -4   9  -3   -1.70    1.80
   4   9   3   -0.30    0.90
  -5   9  -3    3.20    1.30
   5   9   3    2.70    1.10
   7  10  -3    2.20    1.00
  -7  10   3    1.20    0.70
  -6  10   3    0.00    1.20
   6  10  -3    0.50    0.70
   6  10  -3    0.00    1.10
  -5 -10   3   13.70    1.80
   5  10  -3   22.70    5.30
  -5  10   3   15.80    2.40
   5  10  -3    8.50    4.00
  -5  10   3   16.90    3.30
   5  10  -3   17.50    2.20
   5  10  -3   20.10    2.80
  -4 -10   3    6.90    1.60
   4  10  -3   11.40    3.80
   4  10  -3    8.20    2.90
   4  10  -3    8.90    1.70
  -4  10   3    7.20    2.20
   4  10  -3    6.40    1.80
  -3 -10   3    1.00    1.00
  -3  10   3    1.10    1.30
   3  10  -3    1.20    2.20
   3  10  -3   -0.20    1.80
   3  10  -3   -0.90    1.30
   3  10  -3   -3.00    1.70
  -2 -10   3    0.20    0.90
   2 -10  -3    1.20    1.90
  -2  10   3    2.50    1.30
   2  10  -3    0.90    1.90
   2  10  -3    1.60    1.50
  -1 -10   3    0.10    0.80
   1  10  -3    1.70    1.30
  -1  10   3    0.10    1.30
  -1  10   3   -1.50    1.40
   1  10  -3    0.50    1.70
  -1  10   3    3.60    2.00
   0 -10   3   58.89    4.00
   0  10   3   57.29    4.10
   0  10  -3   56.49    4.10
   0  10   3   49.80    4.80
   0  10   3   65.19    5.00
   0  10  -3   52.39    4.70
   1 -10   3   22.20    3.10
  -1  10  -3   20.20    2.30
   1  10   3   20.70    2.70
  -1  10  -3   22.70    3.30
   1  10   3   17.20    2.90
   1  10   3   15.50    3.00
  -2 -10  -3   -3.40    2.40
   2 -10   3    1.40    0.90
  -2  10  -3    0.00    1.40
   2  10   3    2.40    1.60
   2  10   3    1.00    1.00
   2  10   3   -0.90    2.90
  -3 -10  -3    1.80    2.10
  -3  10  -3   -0.50    2.00
   3  10   3   -3.50    5.80
   3  10   3    0.80    1.80
   4 -10   3   -0.40    0.80
   4  10   3   -0.20    0.90
   4  10   3    0.70    1.10
  -4  10  -3   -0.70    2.00
   5  10   3    3.10    1.10
  -5  10  -3   -0.10    1.30
   7  11  -3    0.40    0.70
  -7  11   3    1.20    0.70
   6  11  -3    0.70    0.70
  -6  11   3   -1.80    1.00
   6  11  -3    0.50    1.00
  -5 -11   3    5.40    1.20
  -5  11   3    5.00    1.70
  -5  11   3    8.00    2.90
   5  11  -3    3.60    4.40
   5  11  -3   -4.60    4.60
   5  11  -3    3.40    1.50
  -4 -11   3    6.50    1.30
   4  11  -3    7.80    2.10
   4  11  -3    4.00    3.00
   4  11  -3    2.50    3.30
  -4  11   3    6.60    2.60
   4  11  -3    4.30    1.30
  -3 -11   3   -0.10    0.90
   3  11  -3    1.00    2.30
   3  11  -3    0.60    1.80
   3  11  -3    0.10    2.00
   3  11  -3    0.60    2.00
  -3  11   3    0.00    1.50
  -2 -11   3    0.50    0.90
   2 -11  -3   -0.20    1.60
  -2  11   3    1.20    1.20
   2  11  -3    0.30    2.10
   2  11  -3    0.70    1.70
  -1 -11   3    0.00    0.80
   1  11  -3   -1.20    2.10
  -1  11   3   -0.80    1.40
  -1  11   3   -1.60    1.90
  -1  11   3   -1.50    1.50
   1  11  -3   -0.90    1.30
   0 -11   3    1.90    1.00
   0  11   3    5.80    1.90
   0  11  -3    0.30    2.40
   0  11   3    2.20    1.30
   0  11   3    1.90    1.90
   1 -11   3    3.30    1.10
   1  11   3    3.10    1.30
   1  11   3    4.30    1.60
  -1  11  -3    5.40    1.50
   1  11   3    6.30    2.40
   2 -11   3   -0.20    0.70
   2  11   3    0.60    1.00
   2  11   3   -2.20    3.10
   2  11   3    2.10    1.60
  -2  11  -3   -0.80    1.70
   3 -11   3   -0.80    0.70
   3  11   3   -0.10    1.20
  -3  11  -3   -0.30    2.70
   4 -11   3   -1.10    0.80
   4  11   3   -1.80    0.90
   4  11   3   -1.00    0.90
   5  11   3    2.10    1.10
   7  12  -3   -0.20    0.70
  -7  12   3   -1.20    0.60
   6  12  -3   -1.10    0.60
  -6  12   3    2.40    1.00
   6  12  -3   -0.60    0.90
  -5 -12   3    1.30    1.00
   5  12  -3   -0.90    5.90
  -5  12   3   -1.60    1.60
  -5  12   3   -3.20    3.30
   5  12  -3    0.70    0.80
   5  12  -3    0.60    1.10
  -4 -12   3    1.40    1.00
   4  12  -3   -0.10    1.50
   4  12  -3   -4.70    3.10
   4  12  -3    0.00    1.00
  -4  12   3    2.60    2.20
   4  12  -3   -2.10    3.20
  -3 -12   3    0.10    0.80
   3  12  -3    1.00    1.90
  -3  12   3    2.20    1.70
   3  12  -3    4.20    2.80
   3  12  -3    2.90    2.40
   3  12  -3    1.40    1.40
  -2 -12   3    2.00    1.00
   2 -12  -3    1.40    1.50
  -2  12   3    2.50    1.60
   2  12  -3    2.10    2.50
   2  12  -3    2.00    2.00
  -2  12   3    0.20    3.30
  -1 -12   3    3.70    1.10
   1  12  -3    2.40    2.70
  -1  12   3    5.60    1.80
   1  12  -3    1.80    1.90
  -1  12   3   -1.10    2.10
  -1  12   3    3.00    1.80
   0 -12   3   35.70    3.10
   0  12   3   42.10    4.30
   0  12   3   43.90    4.70
   0  12   3   51.89    3.90
   0  12  -3   38.20    3.90
   1 -12   3    4.80    1.00
   1  12   3    2.80    2.40
   1  12   3    6.00    1.40
   1  12   3    2.90    1.50
   2 -12   3    0.60    0.70
   2  12   3    1.30    1.60
   2  12   3   -2.90    3.30
   2  12   3    1.00    0.90
  -2  12  -3    1.70    2.50
   3 -12   3   -0.20    0.70
   3  12   3   -0.30    1.20
   3  12   3   -1.00    0.70
   4 -12   3   -2.10    1.30
   4  12   3    0.20    1.30
   4  12   3    0.30    0.80
   6  13  -3   -0.10    0.80
   6  13  -3    0.60    0.60
  -6  13   3    0.70    1.00
  -5 -13   3   -0.80    0.90
   5  13  -3   -0.70    0.60
   5  13  -3   -1.80    1.10
  -5  13   3    2.90    2.00
  -4 -13   3    0.50    0.80
   4  13  -3   -3.60    3.40
   4  13  -3    1.30    1.30
   4  13  -3   -2.70    4.00
  -4  13   3   -6.10    2.50
   4  13  -3    0.70    0.90
  -3 -13   3   -0.20    0.80
  -3  13   3   -1.40    2.00
   3  13  -3    0.20    1.70
   3  13  -3   -3.80    3.10
   3  13  -3    1.30    1.40
   3  13  -3   -1.70    2.50
  -2 -13   3    0.50    0.80
   2 -13  -3    0.60    1.40
  -2  13   3    0.90    1.70
  -2  13   3    0.00    2.10
   2  13  -3    3.20    2.20
   2  13  -3   -0.50    3.20
   2  13  -3    1.80    2.20
  -1 -13   3   -0.40    0.70
   1 -13  -3    0.50    1.20
  -1  13   3    6.10    2.40
  -1  13   3    0.40    1.70
   0 -13   3    1.80    0.90
   0  13   3    0.50    2.20
   0  13   3    5.40    1.90
   0  13  -3   -0.20    2.10
   0  13   3    3.80    1.40
   1 -13   3    1.30    0.70
  -1  13  -3   -0.20    2.20
   1  13   3   -1.10    1.00
   1  13   3   -1.30    1.40
   1  13   3    0.20    2.80
   2 -13   3   -0.20    0.60
   2  13   3    2.70    4.40
   2  13   3   -1.20    1.30
   2  13   3    0.20    0.90
   3 -13   3   -0.50    0.60
   3  13   3   -0.20    1.00
   3  13   3   -0.90    0.70
   4  13   3   -1.50    0.80
   4  13   3    0.60    0.80
  -6  14   3   -0.80    1.00
   6  14  -3   -0.50    0.50
   6  14  -3    0.00    0.80
  -5 -14   3   -0.30    0.70
   5  14  -3    0.30    0.70
  -5  14   3   -1.10    1.40
   5  14  -3   -0.80    1.00
  -4 -14   3    0.00    0.70
   4  14  -3    0.80    1.30
   4  14  -3   -0.20    0.90
  -3 -14   3   -1.50    0.60
   3  14  -3    2.10    1.90
   3  14  -3   -2.00    3.00
   3  14  -3   -1.20    1.20
  -3  14   3   -0.70    2.50
  -2 -14   3   -0.10    0.60
   2 -14  -3    0.40    1.20
   2  14  -3   -0.90    1.80
  -2  14   3    0.70    1.90
  -2  14   3    0.80    1.80
   2  14  -3   -2.90    2.30
  -1 -14   3    0.60    0.70
   1 -14  -3    0.70    1.00
  -1  14   3    0.50    2.00
   1  14  -3   -0.60    2.50
  -1  14   3    1.40    1.60
  -1  14   3    3.50    2.20
   0 -14   3    0.50    0.60
   0  14   3   -1.20    1.10
   0  14  -3   -4.10    2.50
   0  14   3    0.00    2.50
   0  14   3   -1.80    2.60
   1 -14   3   -0.20    0.60
   1  14   3    1.10    1.40
   1  14   3   -4.80    3.80
   1  14   3   -0.50    0.90
   2 -14   3    0.30    0.50
   2  14   3   -0.90    1.30
   2  14   3   -0.90    0.70
   3 -14   3    0.00    0.60
   3  14   3   -0.10    0.80
  -4 -14  -3    0.10    0.40
   4  14   3   -0.50    0.70
   6  15  -3   -0.10    0.60
   6  15  -3   -1.30    0.60
  -5 -15   3   -0.60    0.60
   5  15  -3    0.30    0.60
   5  15  -3    1.10    0.90
  -4 -15   3    0.00    0.70
   4  15  -3   -0.30    0.70
   4  15  -3   -1.60    1.80
  -3 -15   3    1.50    0.70
   3  15  -3    0.70    2.00
   3  15  -3    0.80    1.20
   2 -15  -3   -0.30    1.20
  -2 -15   3    0.50    0.70
   2  15  -3   -1.60    3.30
  -2  15   3   -1.00    1.90
   2  15  -3   -1.20    1.60
  -2  15   3   -2.50    2.80
   1 -15  -3   -0.10    0.90
  -1 -15   3   -0.40    0.60
  -1  15   3   -2.30    1.50
   1  15  -3   -6.20    3.90
   0 -15  -3   -0.10    0.80
   0 -15   3   -0.30    0.60
   0  15   3    0.40    1.60
   0  15   3   -4.00    2.80
   0  15   3   -0.50    1.10
   1 -15   3   -0.20    0.50
   1  15   3   -0.40    0.80
   1  15   3    0.10    1.30
   2 -15   3   -0.20    0.50
   2  15   3   -0.10    0.70
   2  15   3   -0.40    1.00
   3 -15   3   -1.00    0.60
  -3 -15  -3    0.00    0.40
   3  15   3    0.20    0.60
   3  15   3    0.90    0.80
  -5 -16   3    0.40    0.60
   5  16  -3   -2.10    0.90
   5  16  -3   -0.20    0.50
  -4 -16   3    0.40    0.60
   4  16  -3    0.00    1.30
   4  16  -3    0.10    0.70
  -3 -16   3    0.00    0.60
   3  16  -3    0.20    1.00
  -2 -16   3    0.00    0.50
   2  16  -3   -0.50    2.30
  -2  16   3   -0.10    2.30
   1 -16  -3    0.00    0.80
  -1 -16   3    0.40    0.60
  -1  16   3   -0.10    1.50
   0 -16  -3   -0.70    0.60
   0 -16   3    0.40    0.50
   0  16   3    0.70    1.00
   1 -16   3    0.50    0.50
  -1 -16  -3   -0.40    0.60
   1  16   3   -0.40    0.80
   1  16   3    0.50    1.30
   2 -16   3    0.30    0.40
  -2 -16  -3   -0.60    0.40
   2  16   3    0.90    0.90
  -3 -16  -3   -0.60    0.40
   3  16   3    0.00    0.60
   5  17  -3    0.10    0.40
  -4 -17   3   -0.70    0.50
   4  17  -3   -0.50    0.60
  -3 -17   3    0.30    0.50
   3  17  -3   -0.30    0.90
  -2 -17   3    0.30    0.40
   2  17  -3    0.30    1.40
  -2  17   3   -0.90    1.70
  -1 -17   3    0.50    0.40
   1 -17  -3   -0.40    0.70
  -1  17   3   -0.50    1.20
   0 -17   3   -1.10    0.40
   0 -17  -3    0.30    0.70
   0  17   3    2.90    2.60
   0  17   3   -1.40    0.80
  -1 -17  -3    0.00    0.50
   1 -17   3    0.00    0.40
   1  17   3    2.80    1.30
   1  17   3   -1.00    0.60
   2 -17   3    0.90    0.50
  -2 -17  -3    0.00    0.40
   2  17   3   -0.30    0.60
   2  17   3   -0.90    0.90
  -4 -18   3    0.30    0.40
   4  18  -3   -0.30    0.60
  -3 -18   3   -0.30    0.40
   3  18  -3    1.20    0.90
  -2 -18   3   -0.10    0.40
  -2  18   3   -3.50    1.60
   2  18  -3   -0.60    1.40
  -1 -18   3    0.50    0.40
   1 -18  -3    0.10    0.70
  -1  18   3    0.30    1.10
   0 -18   3    0.10    0.30
   0 -18  -3   -0.10    0.50
   0  18   3   -0.20    0.70
  -1 -18  -3    0.50    0.40
   1 -18   3    0.50    0.40
  -3 -19   3    0.10    0.30
  -2 -19   3    0.30    0.30
  -1 -19   3    0.70    0.40
  -1  19   3    1.00    1.10
   0 -19   3    0.20    0.30
   0 -19  -3   -1.20    1.00
  -9   0   4   -0.20    0.50
  -8   0   4    0.70    0.60
   7   0  -4   10.00    1.80
  -7   0   4    8.10    1.30
   6   0  -4    7.60    5.50
  -6   0   4   -0.30    3.40
   6   0  -4    4.60    1.40
  -6   0   4    4.90    1.10
   5   0  -4   -3.00    3.00
   5   0  -4   -0.90    1.30
  -5   0   4    0.00    0.70
   5   0  -4   -1.20    1.00
  -5   0   4    1.50    2.40
   4   0  -4   75.29    5.20
  -4   0   4   77.89    4.80
  -4   0   4   77.39    6.00
   4   0  -4   82.29    6.20
   4   0  -4   75.69    6.50
  -3   0   4  203.18   11.10
   3   0  -4  172.98   11.50
   3   0  -4  179.98   11.00
  -2   0   4  114.39    7.00
   2   0  -4  110.09    7.60
   1   0  -4  140.09    9.30
   1   0  -4  153.28    8.80
  -1   0   4  154.28    8.90
   0   0   4  226.58   12.70
   0   0  -4  219.58   13.30
   0   0  -4  220.58   12.60
  -1   0  -4    1.70    1.40
  -1   0  -4   -0.50    1.40
  -1   0  -4    0.60    1.00
  -1   0  -4   -1.90    1.00
   1   0   4    0.20    0.80
  -2   0  -4   67.79    5.50
  -2   0  -4   70.19    6.10
   2   0   4   60.49    4.50
  -2   0  -4   59.89    4.70
  -2   0  -4   67.09    5.30
   2   0   4   62.89    5.20
  -3   0  -4  104.89    7.00
  -3   0  -4   99.79    7.60
  -3   0  -4  113.59    8.20
  -3   0  -4   99.29    8.70
  -4   0  -4  246.78   18.10
  -4   0  -4  220.08   13.90
  -4   0  -4  264.77   14.90
  -5   0  -4   -0.60    1.00
  -5   0  -4   -0.20    0.70
  -9  -1   4   -0.50    0.60
  -9   1   4   -0.20    0.50
  -8  -1   4    3.10    0.80
  -8   1   4    2.90    0.70
  -7   1   4    7.80    7.30
   6  -1  -4   -8.00    9.30
  -6  -1   4   12.00    1.60
   6  -1  -4    9.80    1.70
  -6  -1   4   12.10    4.10
  -6   1   4   15.30    4.20
   6   1  -4   10.80    5.20
  -6   1   4   14.70    1.80
   5  -1  -4    3.50    3.60
  -5  -1   4    1.00    2.50
  -5  -1   4    1.30    0.70
   5  -1  -4    1.60    1.20
  -5   1   4    3.30    1.00
   5   1  -4    0.70    0.90
   5   1  -4    4.10    1.20
  -5   1   4    4.30    2.40
   5   1  -4    2.20    4.70
   4  -1  -4   23.00    2.50
   4  -1  -4   20.80    3.60
  -4  -1   4   28.00    3.50
   4  -1  -4   26.80    4.10
  -4  -1   4   24.60    2.00
   4   1  -4   20.70    2.10
   4   1  -4   24.80    2.70
  -4   1   4   22.70    2.00
   4   1  -4   23.40    3.70
  -4   1   4   23.70    3.20
   4   1  -4   20.20    3.10
   3  -1  -4  106.79    7.00
   3  -1  -4  104.29    7.50
  -3  -1   4  103.19    6.90
   3   1  -4  116.09    7.10
   3   1  -4   99.49    7.50
  -3   1   4  102.19    6.90
   2  -1  -4  114.69    7.90
  -2  -1   4  120.89    7.30
   2  -1  -4  117.09    7.30
  -2   1   4  122.79    7.30
   2   1  -4  110.59    7.80
   2   1  -4  117.39    7.30
   1  -1  -4   44.40    4.00
  -1  -1   4   48.50    3.90
   1  -1  -4   47.00    3.60
   1   1  -4   43.30    3.50
  -1   1   4   48.40    3.70
   1   1  -4   46.00    4.00
   0  -1  -4   59.29    4.30
   0  -1   4   59.89    5.20
   0  -1  -4   56.59    4.80
   0   1  -4   64.29    4.90
   0   1  -4   55.39    4.20
   0   1   4   65.29    4.60
   1  -1   4    0.70    0.80
  -1  -1  -4    1.50    1.00
  -1  -1  -4   -0.60    1.40
  -1  -1  -4   -0.50    1.30
  -1  -1  -4    0.50    1.30
  -1   1  -4    1.00    1.20
  -1   1  -4    0.70    1.40
   1   1   4    0.00    0.80
  -1   1  -4    1.40    1.20
   1   1   4    0.80    1.30
   1   1   4   -1.60    2.70
  -1   1  -4   -0.10    1.60
  -2  -1  -4   41.00    4.30
  -2  -1  -4   45.90    4.40
   2  -1   4   46.40    3.60
  -2  -1  -4   41.50    4.80
  -2  -1  -4   46.20    3.70
  -2   1  -4   42.60    4.70
  -2   1  -4   43.00    3.70
  -2   1  -4   46.90    4.20
   2   1   4   43.80    4.00
   2   1   4   42.90    3.60
  -2   1  -4   41.40    4.30
  -3  -1  -4   24.30    2.80
  -3  -1  -4   26.30    3.80
   3  -1   4   23.60    2.70
  -3  -1  -4   28.80    4.90
  -3  -1  -4   24.30    3.70
   3   1   4   22.50    3.00
  -3   1  -4   28.30    3.00
  -3   1  -4   17.80    3.70
  -3   1  -4   26.30    3.60
  -3   1  -4   35.00    4.30
  -4  -1  -4   54.19    4.40
  -4  -1  -4   72.09    8.50
  -4  -1  -4   68.99   10.40
  -4  -1  -4   60.79    5.30
  -4   1  -4   60.49    9.10
  -4   1  -4   55.89    5.00
  -4   1  -4   31.00    8.40
  -4   1  -4   57.49    4.50
  -5  -1  -4    7.70    1.70
  -5  -1  -4    7.50    1.30
  -5   1  -4    6.20    1.20
  -8  -2   4   18.80    2.30
  -8   2   4   19.50    1.80
  -7  -2   4    2.00    0.80
  -7   2   4    2.80    0.90
   7   2  -4    2.20    1.20
  -7   2   4    0.10    5.70
  -6  -2   4  107.29    6.60
  -6  -2   4  111.29   10.70
   6  -2  -4  112.49    7.10
  -6   2   4  120.19    7.10
  -6   2   4  116.69    9.40
   6   2  -4  115.49   10.80
  -5  -2   4   -1.50    2.80
   5  -2  -4    0.40    1.20
   5  -2  -4   -3.70    3.80
  -5  -2   4    0.10    0.70
   5   2  -4    0.20    1.20
   5   2  -4    0.20    0.80
   5   2  -4   -2.20    3.70
  -5   2   4    0.40    0.80
   5   2  -4   -0.40    2.80
  -5   2   4    1.50    2.10
  -4  -2   4   19.40    1.60
  -4  -2   4   18.60    2.90
   4  -2  -4   17.60    3.30
   4   2  -4   17.60    1.90
   4   2  -4   15.80    2.70
  -4   2   4   12.90    2.40
  -4   2   4   20.50    1.90
   4   2  -4   12.90    3.10
   4   2  -4   20.60    2.80
  -3  -2   4  291.37   16.20
   3  -2  -4  302.37   16.90
   3  -2  -4  293.67   16.20
  -3   2   4  269.97   16.20
   3   2  -4  286.17   16.30
   3   2  -4  276.87   17.00
  -2  -2   4   61.19    4.50
   2  -2  -4   54.59    4.80
   2  -2  -4   56.69    4.40
  -2   2   4   63.99    4.40
   2   2  -4   56.29    4.90
   2   2  -4   62.19    4.40
   1  -2  -4  382.06   20.70
  -1  -2   4  388.36   20.70
   1  -2  -4  381.96   21.40
  -1   2   4  417.66   21.30
   1   2  -4  373.06   21.30
   1   2  -4  356.46   20.70
   0  -2  -4   80.69    6.00
   0  -2  -4   85.29    5.40
   0   2   4   76.49    5.50
   0   2  -4   78.39    5.80
   0   2  -4   75.79    5.20
  -1  -2  -4   10.00    2.30
  -1  -2  -4   11.40    2.10
  -1   2  -4    8.50    2.00
   1   2   4    7.30    1.60
  -1   2  -4    9.00    1.80
   1   2   4   13.50    3.00
   2  -2   4  200.98   11.00
  -2  -2  -4  191.18   11.80
  -2  -2  -4  172.28   12.20
  -2  -2  -4  198.88   11.80
  -2  -2  -4  180.68   10.80
   2   2   4  192.08   11.10
  -2   2  -4  160.38   11.20
  -2   2  -4  187.78   11.70
  -2   2  -4  190.28   11.10
  -2   2  -4  197.58   12.30
  -3  -2  -4   25.70    4.70
  -3  -2  -4   35.10    4.00
  -3  -2  -4   30.10    2.90
  -3  -2  -4   22.30    4.40
   3  -2   4   26.90    2.70
  -3   2  -4   18.10    3.10
  -3   2  -4   26.00    3.00
  -3   2  -4   31.60    3.90
   3   2   4   27.90    3.50
  -3   2  -4   21.50    4.10
  -4  -2  -4  127.29    8.80
  -4  -2  -4  116.39    7.80
  -4  -2  -4  164.88   12.90
  -4   2  -4  171.78   14.80
  -4   2  -4  123.09    8.10
  -4   2  -4  118.49    8.40
  -4   2  -4  116.09   10.00
  -5  -2  -4   43.30    3.00
  -5  -2  -4   38.70    3.70
  -5   2  -4   38.60    3.50
  -5   2  -4   39.50    3.20
  -8   3   4   92.69    5.60
  -7  -3   4    2.10    0.80
   7   3  -4    1.40    1.10
  -7   3   4    1.80    0.80
  -7   3   4   -1.20    5.00
  -6  -3   4   83.39    5.10
   6   3  -4   80.69    5.10
   6   3  -4   83.79    6.00
   6   3  -4   98.09    9.80
  -6   3   4   86.49    5.60
  -6   3   4   95.09    8.20
  -5  -3   4    3.80    3.50
   5  -3  -4    0.90    1.50
   5  -3  -4    6.00    5.20
  -5  -3   4   -0.10    0.60
   5   3  -4   -0.10    1.20
  -5   3   4    0.10    0.80
   5   3  -4   -3.30    3.40
   5   3  -4   -1.30    2.90
   5   3  -4    0.70    0.80
  -5   3   4    4.40    2.20
  -4  -3   4  109.29    7.80
   4  -3  -4  104.39    8.30
  -4  -3   4  105.99    6.20
   4   3  -4  100.39    8.30
   4   3  -4  110.99    7.80
  -4   3   4  106.19    7.60
   4   3  -4  118.39    6.70
  -4   3   4  112.09    6.50
  -3  -3   4   22.70    3.10
   3  -3  -4   23.40    3.30
   3  -3  -4   28.00    3.70
  -3   3   4   27.60    3.00
   3   3  -4   29.40    3.20
   3   3  -4   28.70    3.80
  -2  -3   4   66.99    5.50
   2  -3  -4   78.39    5.60
   2   3  -4   67.19    5.00
   2   3  -4   76.79    5.70
  -2   3   4   70.19    5.00
   1  -3  -4  197.18   10.90
   1  -3  -4  193.48   11.30
  -1   3   4  176.58   10.80
   1   3  -4  189.58   11.40
   1   3  -4  174.18   10.70
   0  -3  -4  823.82   44.10
   0  -3  -4  808.52   44.80
   0   3  -4  778.12   44.00
   0   3   4  899.81   44.40
   0   3  -4  880.71   44.80
  -1  -3  -4   22.70    3.30
  -1  -3  -4   25.10    3.10
  -1  -3  -4   25.20    3.20
  -1  -3  -4   27.30    2.60
   1  -3   4   29.80    2.50
  -1   3  -4   26.00    3.20
   1   3   4   28.90    3.00
  -1   3  -4   23.90    2.70
   1   3   4   27.10    3.40
   1   3   4   27.70    2.40
  -2  -3  -4   52.79    3.90
   2  -3   4   54.39    4.00
  -2  -3  -4   50.29    5.50
  -2  -3  -4   53.19    4.70
  -2  -3  -4   52.69    5.40
  -2   3  -4   46.30    4.40
   2   3   4   52.99    4.40
   2   3   4   54.89    3.80
  -2   3  -4   52.39    4.90
  -2   3  -4   58.69    4.50
  -2   3  -4   49.70    5.00
   3  -3   4   60.09    4.50
  -3  -3  -4   56.69    4.40
  -3  -3  -4   64.59    5.40
   3   3   4   59.99    5.00
  -3   3  -4   61.69    5.30
  -3   3  -4   65.39    4.90
  -4  -3  -4  239.78   15.10
  -4  -3  -4  290.07   18.00
  -4  -3  -4  239.88   14.00
  -4   3  -4  263.87   14.50
   4   3   4  258.47   14.00
  -4   3  -4  237.78   14.80
  -4   3  -4  258.77   16.20
  -4   3  -4  230.98   16.50
  -5  -3  -4   38.40    2.60
  -5   3  -4   36.60    3.20
  -5   3  -4   35.50    3.30
  -8   4   4   35.30    3.00
   8   4  -4   43.90    3.20
  -7  -4   4   -4.60    8.30
  -7   4   4    3.50    4.70
   7   4  -4    4.20    1.20
  -7   4   4    3.10    1.00
  -6  -4   4   39.60    2.70
  -6   4   4   41.40    3.40
   6   4  -4   39.60    3.00
   6   4  -4   51.69    8.30
   6   4  -4   38.40    3.80
  -5  -4   4   12.50    1.60
   5   4  -4   13.60    4.20
  -5   4   4   12.50    1.70
   5   4  -4   15.20    2.30
   5   4  -4   10.80    1.50
  -5   4   4   13.00    2.90
   4  -4  -4  139.79    9.90
   4   4  -4  147.09    9.40
  -4   4   4  137.49    9.00
   4   4  -4  136.69    8.50
   4   4  -4  121.99    9.80
   4   4  -4  134.49    7.90
  -3  -4   4 1284.27   64.89
   3  -4  -4 1263.87   65.19
   3   4  -4 1204.18   64.89
   3   4  -4 1196.38   65.69
  -3   4   4 1228.18   64.79
   2  -4  -4   99.99    6.80
   2  -4  -4  102.39    6.70
   2   4  -4   96.59    6.90
  -2   4   4   86.99    6.10
   2   4  -4   84.59    6.10
   1  -4  -4 1388.86   73.39
   1  -4  -4 1482.85   74.09
  -1   4   4 1407.06   73.59
   1   4  -4 1419.86   74.09
   1   4  -4 1364.46   73.39
   0  -4  -4  372.66   20.80
   0  -4   4  414.16   20.80
   0  -4  -4  364.96   21.40
   0   4  -4  375.36   21.20
   0   4  -4  359.26   20.60
   0   4   4  380.26   20.20
   0   4   4  379.16   21.20
   0   4   4  392.46   21.00
  -1  -4  -4  128.29    8.70
  -1  -4  -4  142.79    8.80
   1  -4   4  140.49    8.10
  -1  -4  -4  129.09    9.30
  -1  -4  -4  134.99    8.00
   1   4   4  140.39    7.90
  -1   4  -4  133.49    8.90
   1   4   4  132.29    9.00
   1   4   4  141.69    8.60
   2  -4   4   93.59    5.80
  -2  -4  -4   89.49    7.60
  -2  -4  -4   83.09    5.70
  -2   4  -4   83.29    6.60
  -2   4  -4   99.19    6.40
  -2   4  -4   85.19    6.80
   2   4   4   81.69    6.20
  -2   4  -4   95.09    6.30
  -3  -4  -4   37.80    5.60
  -3  -4  -4   45.50    3.60
  -3  -4  -4   56.29    7.90
  -3  -4  -4   45.70    4.60
   3  -4   4   47.10    3.70
  -3   4  -4   51.39    4.80
   3   4   4   43.50    4.30
  -3   4  -4   43.70    4.60
  -3   4  -4   39.30    5.40
  -3   4  -4   51.39    4.20
  -4  -4  -4   70.99    5.70
  -4  -4  -4   70.59    4.70
  -4   4  -4   76.09   10.00
  -4   4  -4   65.49    5.50
   4   4   4   68.59    5.10
  -4   4  -4   73.79    5.20
  -4   4  -4   72.39    8.80
  -5  -4  -4   34.20    3.20
  -5   4  -4   33.40    3.20
  -5   4  -4   34.30    2.80
  -8   5   4   34.60    2.60
   8   5  -4   39.30    2.90
   7   5  -4    2.00    1.10
  -7   5   4    3.60    1.00
  -6   5   4    6.70    3.30
   6   5  -4    7.70    4.50
   6   5  -4    6.00    1.20
   6   5  -4    3.90    1.60
  -6   5   4    8.80    1.60
   5   5  -4   -0.50    1.00
  -5   5   4   -1.70    2.00
  -5   5   4    0.70    1.00
   5   5  -4    1.80    3.30
   5   5  -4   -0.80    2.90
   4   5  -4   12.70    2.90
   4   5  -4   14.30    3.30
   4   5  -4   15.10    1.90
  -4   5   4   16.80    2.00
   4   5  -4   20.30    2.80
  -4   5   4   13.00    2.50
   3  -5  -4   58.39    5.80
   3   5  -4   61.19    4.90
   3   5  -4   55.29    5.30
  -3   5   4   56.09    4.60
   2  -5  -4   45.70    4.90
   2   5  -4   44.10    3.80
   2   5  -4   51.19    4.50
  -2   5   4   46.10    3.80
   1  -5  -4   65.29    7.10
   1  -5  -4   76.49    5.60
   1   5  -4   67.59    4.80
  -1   5   4   58.29    4.80
   1   5  -4   70.39    5.30
   0  -5  -4   53.09    4.30
   0  -5  -4   51.49    4.90
   0  -5  -4   52.59    4.90
   0  -5   4   57.49    3.70
   0   5  -4   52.69    4.40
   0   5   4   52.69    3.60
   0   5   4   50.69    4.40
   0   5  -4   49.60    3.90
   0   5   4   54.49    4.30
  -1  -5  -4    9.60    1.40
  -1  -5  -4   12.40    3.30
  -1  -5  -4    9.80    2.60
  -1  -5  -4    8.50    1.80
   1  -5   4    9.60    1.50
   1   5   4    8.30    1.40
  -1   5  -4   12.10    1.90
   1   5   4    8.40    2.50
   1   5   4   10.30    2.10
  -2  -5  -4    3.00    4.50
   2  -5   4    6.70    1.30
  -2  -5  -4    5.80    2.90
  -2  -5  -4    5.10    1.70
  -2   5  -4    3.30    1.80
  -2   5  -4    6.60    2.00
  -2   5  -4    7.30    2.40
  -2   5  -4    6.60    2.40
   2   5   4   -0.70    4.60
   2   5   4    4.80    1.60
  -3  -5  -4    1.80    1.40
  -3  -5  -4    0.10    0.90
   3  -5   4    1.10    1.00
  -3  -5  -4    1.90    4.00
  -3   5  -4   -0.90    1.60
  -3   5  -4   -2.10    1.40
   3   5   4   -1.80    1.30
  -3   5  -4    4.40    2.80
  -3   5  -4    1.80    2.00
  -4  -5  -4   61.19    3.80
  -4  -5  -4   55.79    4.90
  -4   5  -4   60.39    4.50
  -4   5  -4   55.59    5.10
   4   5   4   62.69    4.60
  -5  -5  -4    1.80    1.00
  -5   5  -4    1.80    1.30
  -5   5  -4    2.30    0.90
  -8  -6   4    1.50    0.90
   8   6  -4    0.10    0.90
  -8   6   4    1.50    0.50
  -8   6   4    0.70    0.80
   7   6  -4    2.10    1.10
  -7   6   4   -0.80    0.70
   6   6  -4    4.20    4.10
  -6   6   4    6.10    3.40
   6   6  -4    0.90    1.10
  -6   6   4    0.90    0.90
   6   6  -4    2.20    0.80
   5   6  -4    4.70    1.10
  -5   6   4    3.60    1.30
   5   6  -4    3.90    3.50
  -5   6   4    1.20    2.40
   5   6  -4    2.00    1.50
   5   6  -4    1.90    3.20
  -4   6   4   33.70    4.10
   4   6  -4   34.70    4.50
   4   6  -4   32.80    3.60
   4   6  -4   35.90    2.90
   4   6  -4   26.20    4.40
  -4   6   4   35.40    2.90
   3  -6  -4  155.68   10.70
  -3   6   4  151.88    8.50
   3   6  -4  132.39   10.10
   3   6  -4  132.99    9.40
   3   6  -4  163.78    9.30
  -3   6   4  146.19    9.00
   3   6  -4  154.38    8.60
  -3   6   4  135.49    9.20
   2  -6  -4    4.30    2.60
  -2   6   4    3.10    1.30
   2   6  -4    3.90    1.80
   1  -6  -4  111.59    7.70
  -1  -6   4  112.69    6.50
  -1   6   4  103.99    6.30
   1   6  -4  103.59    6.90
   1   6  -4  107.99    7.40
  -1   6   4  111.09    8.50
  -1   6   4  105.49    7.10
   0  -6   4   37.40    2.80
   0  -6  -4   32.80    3.40
   0  -6  -4   38.30    4.30
   0   6   4   37.20    3.80
   0   6   4   33.60    3.40
   0   6  -4   31.80    3.30
   0   6  -4   30.30    2.90
   0   6   4   33.90    2.70
  -1  -6  -4   56.89    3.90
   1  -6   4   52.69    3.90
  -1  -6  -4   55.59    4.50
  -1  -6  -4   47.40    7.80
   1   6   4   52.29    3.80
  -1   6  -4   58.19    4.30
   1   6   4   53.49    4.60
   1   6   4   58.89    5.50
  -1   6  -4   54.79    4.80
   2  -6   4    0.40    0.70
  -2  -6  -4    0.30    1.10
  -2  -6  -4   -0.90    1.30
  -2  -6  -4    1.10    3.40
  -2   6  -4   -0.50    2.00
   2   6   4   -1.60    4.10
  -2   6  -4   -2.00    2.30
   2   6   4   -1.20    1.10
   2   6   4    0.10    0.80
  -2   6  -4   -1.50    1.80
  -2   6  -4    2.50    1.50
  -3  -6  -4   -4.20    4.80
  -3  -6  -4    6.40    1.20
   3  -6   4    3.40    1.10
  -3  -6  -4    6.70    1.90
   3   6   4    5.50    1.80
  -3   6  -4    1.30    1.90
   3   6   4    5.30    1.40
  -3   6  -4    8.00    2.40
  -3   6  -4    7.40    1.70
  -3   6  -4    4.90    3.10
   4  -6   4   -0.40    0.70
  -4  -6  -4    1.50    1.20
   4   6   4   -0.40    1.10
  -4   6  -4   -2.10    1.80
  -4   6  -4    1.00    1.10
  -5   6  -4    2.70    0.90
  -8   7   4    0.00    0.40
  -8   7   4    1.40    0.90
   8   7  -4    0.50    0.80
  -7   7   4   -0.20    0.70
   7   7  -4    0.90    1.00
  -6   7   4    0.40    3.10
   6   7  -4    1.20    4.00
   6   7  -4    1.50    0.80
   6   7  -4    4.00    9.20
  -6   7   4    2.50    1.00
   6   7  -4    3.30    1.50
  -5   7   4   -1.90    2.10
   5   7  -4    0.00    3.70
   5   7  -4    5.10    3.70
  -5   7   4    1.30    1.10
   5   7  -4    1.60    1.40
   5   7  -4    1.00    0.80
  -4  -7   4    1.90    1.40
  -4  -7   4   -1.10    1.70
   4   7  -4    0.20    0.80
   4   7  -4    1.90    1.60
   4   7  -4    1.90    2.30
  -4   7   4    1.70    1.40
  -4   7   4    1.60    1.80
   4   7  -4    2.20    2.50
  -4   7   4    0.60    1.20
  -3  -7   4   10.90    1.80
  -3   7   4   11.60    1.60
  -3   7   4    8.20    2.00
   3   7  -4   10.90    3.00
  -3   7   4   15.00    2.20
   3   7  -4   12.30    2.50
   3   7  -4   10.10    1.90
  -2  -7   4   26.00    2.30
   2  -7  -4   24.40    4.30
   2   7  -4   25.00    3.50
   2   7  -4   19.30    2.80
  -2   7   4   21.80    2.80
  -2   7   4   21.60    2.30
  -2   7   4   25.20    2.90
   1  -7  -4    6.50    2.90
  -1  -7   4    5.80    1.20
  -1   7   4    6.40    1.20
   1   7  -4    5.40    1.80
   1   7  -4    3.90    1.30
  -1   7   4    4.40    1.50
  -1   7   4    3.40    1.60
   0  -7  -4   40.30    4.10
   0  -7   4   49.99    3.40
   0  -7  -4   46.10    5.30
   0   7   4   53.29    4.20
   0   7  -4   44.10    4.10
   0   7   4   51.69    4.50
   0   7   4   44.30    3.30
   0   7  -4   39.10    3.50
   1  -7   4    6.90    1.30
  -1  -7  -4    5.80    1.80
  -1  -7  -4    3.90    3.20
  -1   7  -4    6.40    1.60
  -1   7  -4    5.70    1.90
   1   7   4    7.60    2.50
   1   7   4    4.80    1.10
   1   7   4    5.30    1.70
   2  -7   4    0.10    0.70
  -2  -7  -4    1.20    1.40
  -2  -7  -4    2.50    3.90
  -2   7  -4   -0.70    2.10
  -2   7  -4    0.60    2.10
   2   7   4   -9.60    4.30
   2   7   4   -0.50    0.80
  -2   7  -4    0.70    1.60
   2   7   4   -1.00    1.20
  -3  -7  -4   12.40    7.20
  -3  -7  -4    4.60    2.40
   3  -7   4    5.20    1.40
  -3   7  -4    2.90    2.50
  -3   7  -4   -0.60    3.60
  -3   7  -4    7.10    2.50
   3   7   4    6.10    2.00
  -3   7  -4    8.90    2.60
   4  -7   4    1.60    1.00
  -4  -7  -4    1.70    1.20
   4   7   4    1.90    1.20
  -4   7  -4    4.70    2.30
  -4   7  -4    4.00    1.30
  -5   7  -4    1.00    0.80
   8   8  -4   -0.60    1.10
  -8   8   4    3.50    1.00
  -8   8   4   -0.40    0.40
  -7  -8   4    0.70    1.50
   7   8  -4    0.40    1.00
  -7   8   4   -0.50    0.60
   7   8  -4    0.10    1.00
  -6  -8   4   -0.40    1.10
   6   8  -4    0.30    1.20
   6   8  -4   -0.50    0.60
  -6   8   4   -0.90    0.90
  -6   8   4    0.90    1.20
   6   8  -4   -6.40   14.10
   6   8  -4    3.90    5.00
  -6   8   4   -2.90    3.20
  -5  -8   4   -1.40    1.40
   5   8  -4    0.30    1.40
   5   8  -4   -2.70    3.70
   5   8  -4    1.30    0.80
  -5   8   4    0.10    1.40
  -5   8   4    1.00    1.10
  -4  -8   4    5.40    1.50
   4   8  -4    1.20    2.90
  -4   8   4    3.80    2.10
   4   8  -4    4.00    1.80
  -4   8   4    5.80    1.50
  -4   8   4    3.10    1.70
   4   8  -4    5.60    2.60
  -3  -8   4   10.50    1.70
  -3   8   4    8.70    1.60
   3   8  -4    7.30    1.50
   3   8  -4   10.40    3.10
   3   8  -4    9.80    1.90
  -3   8   4    6.90    1.90
   3   8  -4    8.10    2.30
  -3   8   4   11.00    2.20
  -2  -8   4    0.90    1.00
  -2   8   4    1.40    1.40
  -2   8   4    1.00    1.30
   2   8  -4    1.30    1.50
  -1  -8   4    4.40    1.10
   1  -8  -4    4.20    4.70
  -1   8   4    0.80    1.40
  -1   8   4    3.00    1.00
   1   8  -4    1.70    1.20
  -1   8   4    5.50    1.70
   1   8  -4    1.60    1.60
   0  -8   4    2.50    0.90
   0  -8  -4   10.40    3.60
   0  -8  -4    2.00    1.80
   0   8  -4    2.10    1.10
   0   8   4    4.00    1.90
   0   8   4    2.40    1.40
   0   8   4    2.90    1.10
   1  -8   4    1.90    0.90
  -1  -8  -4    3.00    3.80
  -1  -8  -4    1.40    1.70
   1   8   4    7.30    3.00
   1   8   4    2.90    1.10
   1   8   4    3.70    1.80
  -1   8  -4    3.70    1.50
  -1   8  -4    1.80    2.00
  -2  -8  -4    2.90    1.70
  -2  -8  -4   -9.70    5.20
   2  -8   4    0.40    0.70
  -2   8  -4    5.80    3.00
  -2   8  -4   -1.70    3.20
   2   8   4   -1.10    4.40
   2   8   4    1.60    0.80
   2   8   4    2.20    1.50
  -2   8  -4    2.30    1.70
   3  -8   4    8.90    1.50
  -3  -8  -4   11.20    2.10
  -3   8  -4    9.20    2.00
  -3   8  -4    9.10    3.60
  -3   8  -4    1.00    5.50
   3   8   4    7.80    1.90
   3   8   4   10.50    1.50
  -4  -8  -4   -0.30    1.30
   4  -8   4   -0.30    0.80
   4   8   4   -0.50    1.00
  -4   8  -4    0.60    1.20
  -5   8  -4    2.20    0.90
  -8   9   4    0.80    0.50
   8   9  -4   -0.40    0.70
  -7   9   4    0.20    0.80
   7   9  -4    2.00    0.90
   7   9  -4    0.70    0.80
  -7   9   4    1.30    1.10
   6   9  -4    1.00    1.10
  -6   9   4   -0.60    0.90
   6   9  -4   -3.40    5.10
   6   9  -4   -0.10    0.60
  -6   9   4    2.60    3.60
  -6   9   4   -0.80    1.30
   5   9  -4    1.80    3.30
  -5   9   4   -1.70    1.40
  -5   9   4   -0.60    2.40
   5   9  -4    1.70    1.40
   5   9  -4   -8.30    4.10
  -5   9   4    0.70    1.10
   5   9  -4    0.80    0.90
   4   9  -4    0.70    2.70
   4   9  -4   -0.50    1.50
  -4   9   4    1.40    2.10
   4   9  -4    2.90    2.80
  -4   9   4    2.40    1.60
   4   9  -4    1.00    1.00
  -3  -9   4    1.30    1.10
  -3   9   4    1.20    1.60
   3   9  -4    1.50    2.40
  -3   9   4   -0.80    1.20
   3   9  -4    0.10    1.80
  -3   9   4    0.10    1.60
   3   9  -4   -1.90    1.20
   3   9  -4    0.10    1.80
  -2  -9   4    3.80    1.10
  -2   9   4    2.80    1.20
   2   9  -4    1.80    2.10
   2   9  -4    2.20    1.70
  -2   9   4    3.90    1.50
  -2   9   4    1.50    1.40
  -1  -9   4    4.70    1.20
   1   9  -4    7.70    1.80
   1   9  -4    7.50    2.40
  -1   9   4    8.10    2.00
  -1   9   4    5.70    2.00
  -1   9   4    7.00    1.30
   0  -9   4    0.50    0.80
   0  -9  -4    2.50    3.50
   0   9  -4    0.20    1.20
   0   9   4    1.30    0.90
   0   9   4   -0.20    1.90
   0   9   4    0.80    1.40
   0   9  -4   -1.00    1.90
  -1  -9  -4    1.70    1.90
   1  -9   4   -0.50    0.70
   1   9   4    0.40    0.80
   1   9   4    1.00    2.80
   1   9   4   -0.30    1.30
  -1   9  -4   -0.20    1.30
  -1   9  -4   -1.90    2.30
  -2  -9  -4   -1.10    1.60
   2  -9   4    1.00    0.80
  -2   9  -4    2.90    1.90
   2   9   4   -1.40    4.80
   2   9   4    1.60    0.90
  -2   9  -4   -1.10    3.70
   2   9   4    0.20    1.40
  -3  -9  -4    3.80    1.60
   3  -9   4    5.20    1.20
   3   9   4    4.40    1.70
  -3   9  -4    4.80    2.10
   3   9   4    6.00    1.20
  -3   9  -4   -2.80    3.80
   4  -9   4   -0.50    0.70
   4   9   4   -0.60    1.40
  -4   9  -4    1.20    1.30
  -5   9  -4   -1.10    1.00
  -7  10   4    4.90    1.50
   7  10  -4    1.50    0.90
   7  10  -4    3.60    0.90
  -7  10   4    4.50    0.90
   6  10  -4    1.00    1.30
  -6  10   4   -3.30    1.40
  -6  10   4    1.20    0.90
   6  10  -4    1.40    0.70
  -5 -10   4    4.40    1.70
   5  10  -4    2.40    1.00
  -5  10   4   -0.70    2.70
  -5  10   4   -1.20    2.60
   5  10  -4    2.90    1.50
  -5  10   4    0.30    1.10
   5  10  -4    9.90    4.70
   5  10  -4   -0.60    3.60
  -4 -10   4    5.10    1.30
   4  10  -4    3.60    1.20
  -4  10   4    5.10    1.50
   4  10  -4    2.30    3.30
  -4  10   4    1.70    3.00
  -4  10   4    6.80    2.00
   4  10  -4    4.90    2.00
   4  10  -4    7.50    4.00
  -3 -10   4    0.50    1.10
  -3  10   4   -1.00    1.70
  -3  10   4    1.20    1.30
   3  10  -4    1.70    2.00
   3  10  -4    0.80    2.80
   3  10  -4    1.20    1.80
  -3  10   4    0.50    1.70
  -2 -10   4    6.30    1.60
  -2  10   4    7.50    1.50
   2  10  -4    1.30    2.50
   2  10  -4    7.90    2.90
  -2  10   4    6.70    1.80
   2  10  -4    8.20    2.30
  -2  10   4   10.80    2.30
   2  10  -4   -0.70    2.00
  -1 -10   4    1.90    1.00
   1  10  -4    2.00    1.70
  -1  10   4    3.50    1.80
  -1  10   4    3.50    1.20
  -1  10   4    3.30    1.90
   1  10  -4    5.60    2.50
   0 -10   4    4.00    1.10
   0  10   4    7.90    2.10
   0  10  -4    3.80    2.50
   0  10   4    3.80    2.50
   0  10   4    4.30    1.30
   0  10  -4    6.90    1.70
   1 -10   4    1.50    0.80
  -1  10  -4   -1.10    6.50
   1  10   4   -6.60    4.50
   1  10   4   -0.80    0.80
   1  10   4    1.40    1.40
  -2 -10  -4   -0.90    2.70
   2 -10   4    2.20    0.90
  -2  10  -4    4.30    2.40
   2  10   4    2.10    5.70
   2  10   4    2.40    1.00
   2  10   4    4.00    1.50
   3 -10   4   10.40    1.50
   3  10   4   11.10    2.10
   3  10   4   16.40    1.80
  -3  10  -4   19.90    3.50
  -4  10  -4    1.20    1.80
   4  10   4    0.00    0.80
   7  11  -4    0.70    0.70
  -7  11   4    3.10    0.70
   7  11  -4    2.20    1.00
   6  11  -4    0.70    1.00
   6  11  -4    1.20    0.80
  -6  11   4   -2.50    1.70
  -6  11   4    2.00    0.90
  -5 -11   4    2.50    1.20
   5  11  -4   -6.50    8.50
  -5  11   4    1.10    4.10
  -5  11   4   -0.70    1.10
   5  11  -4    0.10    0.80
   5  11  -4    3.70    5.60
   5  11  -4   -1.10    1.20
  -5  11   4   -0.10    1.70
  -4 -11   4    1.90    1.00
   4  11  -4    0.90    1.20
   4  11  -4    3.30    1.60
  -4  11   4    2.60    1.90
   4  11  -4    1.20    3.50
   4  11  -4    2.80    3.00
  -4  11   4    1.00    1.30
  -4  11   4    2.40    2.40
  -3 -11   4    3.30    1.20
  -3  11   4    2.40    1.90
   3  11  -4    1.20    2.40
  -3  11   4    0.60    1.30
   3  11  -4    4.40    1.90
   3  11  -4    0.50    2.80
   3  11  -4    1.00    1.20
  -3  11   4    0.80    1.80
  -2 -11   4   64.69    4.50
   2  11  -4   64.59    5.70
   2  11  -4   70.89    6.90
   2  11  -4   49.80    5.20
  -2  11   4   67.29    5.60
  -2  11   4   75.99    4.90
  -2  11   4   62.09    5.30
  -1 -11   4   20.50    2.10
   1  11  -4   15.50    2.90
  -1  11   4   21.20    2.60
  -1  11   4   15.90    2.70
  -1  11   4   25.70    3.60
   1  11  -4   21.00    3.70
   0 -11   4    3.20    1.10
   0  11   4    3.40    1.60
   0  11   4    4.70    2.50
   0  11  -4    2.00    1.80
   0  11   4    2.80    1.10
   0  11  -4    8.70    4.30
   1 -11   4   -0.50    0.60
  -1  11  -4    4.90    2.00
   1  11   4    0.40    0.90
   1  11   4    0.20    1.20
   1  11   4   -9.00    3.20
   2 -11   4    1.40    0.70
   2  11   4    0.50    1.10
  -2  11  -4    1.30    2.70
   2  11   4    5.50    6.90
   2  11   4    1.80    0.90
   3 -11   4    7.90    1.20
   3  11   4   10.60    1.40
   3  11   4    9.80    1.80
  -4  11  -4   -4.70    1.70
   4  11   4    1.60    0.90
  -7  12   4    1.00    0.50
   7  12  -4   -0.10    0.60
   6  12  -4   -0.40    0.80
   6  12  -4    0.10    0.50
  -6  12   4    0.10    0.80
  -5 -12   4    1.60    1.00
  -5  12   4   -0.90    1.10
   5  12  -4    0.20    0.70
   5  12  -4   -0.40    1.20
  -4  12   4    7.30    2.80
   4  12  -4   -2.40    3.20
  -4  12   4    2.90    2.10
  -4  12   4   -1.80    1.50
   4  12  -4    0.60    1.30
   4  12  -4    1.30    3.30
  -3 -12   4    0.50    0.80
   3  12  -4    2.40    1.80
   3  12  -4    0.50    3.30
   3  12  -4   -4.90    2.40
  -3  12   4    0.10    1.90
  -3  12   4   -1.00    1.80
   3  12  -4    0.70    1.20
  -3  12   4   -2.40    1.20
   2 -12  -4    6.00    1.70
  -2 -12   4    2.80    1.00
  -2  12   4    2.00    1.40
  -2  12   4    2.10    1.70
   2  12  -4    0.60    2.40
  -2  12   4    1.50    1.90
   2  12  -4    5.50    5.50
   2  12  -4    0.10    1.90
  -1 -12   4    0.10    0.80
  -1  12   4   -0.70    1.50
   1  12  -4    0.60    3.70
  -1  12   4    1.20    1.20
  -1  12   4    1.10    2.20
   1  12  -4    3.80    2.20
   0 -12   4    0.40    0.70
   0  12   4   -1.00    1.40
   0  12  -4    3.20    2.20
   0  12   4   -1.30    2.60
   0  12   4   -0.10    0.90
   1  12   4    0.40    1.80
   1  12   4   -2.80    3.40
   2 -12   4   -0.10    0.50
   2  12   4   -0.60    0.70
   2  12   4    0.70    1.20
   3 -12   4    0.30    0.50
   3  12   4    1.30    1.00
   3  12   4    0.80    0.80
   4  12   4    0.40    0.90
   6  13  -4    0.00    0.80
   6  13  -4    0.20    0.60
  -6  13   4   -1.70    0.70
  -5 -13   4   -1.10    1.10
  -5  13   4    1.90    1.40
   5  13  -4    0.90    0.80
   5  13  -4    0.30    1.10
  -4 -13   4    0.10    0.70
   4  13  -4   -0.20    0.90
  -4  13   4   -0.60    3.10
  -4  13   4   -0.30    1.20
   4  13  -4   -1.50    1.30
   4  13  -4    1.20    3.80
   4  13  -4    5.60    4.60
  -3 -13   4    0.90    1.00
  -3  13   4    0.70    1.50
   3  13  -4   -2.00    2.90
  -3  13   4    2.80    2.40
   3  13  -4    5.60    2.00
   3  13  -4   -8.10    3.50
   3  13  -4   -0.40    1.80
  -3  13   4   -2.60    2.10
   2 -13  -4    8.20    1.80
  -2 -13   4    4.30    1.10
  -2  13   4    2.30    1.90
   2  13  -4    2.40    1.80
  -2  13   4    8.10    1.50
  -2  13   4    9.10    2.40
   2  13  -4    0.20    2.60
   2  13  -4    8.20    4.20
  -1 -13   4    1.70    0.80
  -1  13   4    1.50    1.10
  -1  13   4    0.60    2.10
  -1  13   4   -2.50    1.50
   1  13  -4    1.70    2.60
   0 -13   4    0.40    0.80
   0  13  -4   -0.60    2.60
   0  13   4   -4.20    2.80
   0  13   4    0.30    1.30
   0  13   4    2.40    2.10
   1 -13   4    0.10    0.50
   1  13   4   -0.70    5.00
   1  13   4    0.90    0.80
   1  13   4    0.20    1.10
   2 -13   4    0.10    0.40
   2  13   4    0.70    1.20
   2  13   4   -0.20    0.80
   3 -13   4    0.00    0.50
   3  13   4    0.00    0.70
   3  13   4    0.50    0.80
   6  14  -4    0.90    0.70
   6  14  -4    0.20    0.50
  -6  14   4    0.80    0.80
  -5 -14   4   -1.60    0.80
   5  14  -4   -0.70    0.90
  -5  14   4   -1.20    0.90
   5  14  -4   -0.10    0.70
  -4 -14   4    0.10    0.70
  -4  14   4    0.10    1.10
   4  14  -4    1.80    1.40
   4  14  -4    0.40    0.80
  -3 -14   4    0.50    0.60
   3  14  -4   -1.90    1.10
  -3  14   4   -0.10    1.30
   3  14  -4    0.30    1.90
   3  14  -4    1.10    3.40
  -3  14   4   -2.40    2.70
  -2 -14   4    1.30    0.80
  -2  14   4    0.80    1.20
   2  14  -4    1.90    1.60
   1 -14  -4   -0.50    1.00
  -1 -14   4    0.00    0.60
   1  14  -4   -8.10    3.60
  -1  14   4    1.60    1.10
  -1  14   4   -0.40    1.50
   0 -14   4    0.50    0.60
   0  14   4    0.10    3.20
   0  14   4   -1.10    1.20
   0  14   4    0.30    0.80
   1 -14   4   -0.10    0.50
   1  14   4    0.20    0.70
   1  14   4   -2.10    1.10
   2 -14   4    0.40    0.50
   3 -14   4   -0.20    0.60
   3  14   4    1.30    0.80
   3  14   4    0.40    0.80
   6  15  -4   -0.40    0.50
   6  15  -4   -0.50    0.70
  -5 -15   4   -1.20    0.70
   5  15  -4   -0.10    0.50
  -5  15   4    0.80    1.10
   5  15  -4   -0.70    0.90
  -4 -15   4    0.70    0.90
   4  15  -4    0.20    0.80
   4  15  -4    0.20    1.30
  -4  15   4    0.30    1.20
  -3 -15   4    0.80    0.60
   3  15  -4    0.40    1.00
  -3  15   4    0.30    1.30
  -2 -15   4   -0.30    0.50
   2  15  -4    0.20    1.50
  -2  15   4   -1.50    1.10
  -1 -15   4   -1.10    0.40
   1 -15  -4   -1.40    0.80
  -1  15   4   -0.10    0.90
  -1  15   4   -0.30    1.40
   0 -15  -4    0.40    0.70
   0 -15   4    0.30    0.50
   0  15   4    0.10    0.70
   0  15   4   -0.50    1.20
   1 -15   4    0.20    0.40
   1  15   4    0.30    0.70
   2 -15   4   -0.60    0.40
   2  15   4    0.20    0.80
   2  15   4    0.00    0.70
  -5  16   4   -2.10    1.30
   5  16  -4   -0.90    0.90
   5  16  -4    0.00    0.60
  -4 -16   4    0.10    0.40
   4  16  -4   -0.30    1.50
   4  16  -4   -1.00    0.60
  -3 -16   4    0.00    0.50
  -3  16   4    0.40    1.20
   3  16  -4   -0.90    1.00
  -2 -16   4    0.10    0.40
   2  16  -4   -1.60    1.30
  -2  16   4   -0.60    1.20
   1 -16  -4   -0.50    0.80
  -1 -16   4    0.30    0.50
  -1  16   4   -2.30    1.70
  -1  16   4   -0.30    0.90
   0 -16  -4   -0.20    0.60
   0 -16   4    0.40    0.50
   0  16   4    0.60    0.70
   0  16   4    3.00    1.30
   1 -16   4    0.20    0.40
  -1 -16  -4   -0.50    0.40
   1  16   4    0.10    1.00
   1  16   4   -0.30    0.60
   2 -16   4    0.70    0.40
  -2 -16  -4   -0.20    0.40
   2  16   4    0.50    0.60
  -4 -17   4    0.10    0.50
  -4  17   4   -2.40    1.40
   4  17  -4    0.20    0.60
  -3 -17   4   -0.50    0.40
  -3  17   4    1.10    1.50
   3  17  -4    1.00    0.90
   2  17  -4    2.50    1.40
  -2  17   4    2.00    1.00
   1 -17  -4   -1.40    0.90
  -1 -17   4   -0.10    0.40
  -1  17   4   -0.40    0.70
   0 -17   4   -0.20    0.30
   0 -17  -4    0.10    0.60
   0  17   4   -0.10    0.60
   0  17   4   -1.10    1.30
   1 -17   4    0.40    0.40
  -1 -17  -4    0.00    0.70
   1  17   4    0.60    0.90
  -3 -18   4    0.20    0.30
  -3  18   4   -0.50    1.20
   3  18  -4    0.60    0.90
  -2 -18   4   -0.20    0.30
  -2  18   4    0.10    0.80
  -1 -18   4    0.30    0.30
  -1  18   4    0.90    0.80
   0 -18   4   -0.10    0.20
   0  18   4    0.80    0.60
  -9   0   5    0.10    0.60
  -8   0   5   -0.50    0.60
  -7   0   5    0.20    0.50
   7   0  -5    0.80    1.30
   6   0  -5   -7.90    6.90
  -6   0   5   -0.60    0.60
  -6   0   5    1.30    4.50
   6   0  -5   -0.90    1.10
  -5   0   5   66.69    4.20
   5   0  -5   77.19    7.80
   5   0  -5   59.89    4.70
  -5   0   5   68.49    7.00
   5   0  -5   60.89    4.10
  -4   0   5    0.50    0.60
   4   0  -5    0.80    2.80
  -4   0   5    2.90    2.40
   4   0  -5   -1.00    2.40
  -4   0   5   -0.20    0.90
   4   0  -5   -0.30    1.00
   4   0  -5   -0.20    0.80
   3   0  -5    4.70    2.40
   3   0  -5    4.00    2.00
  -3   0   5    2.90    2.10
  -3   0   5    6.30    1.30
   3   0  -5    4.30    1.00
   3   0  -5    1.70    1.90
  -3   0   5    6.10    0.90
   2   0  -5    0.50    1.60
   2   0  -5   -1.20    1.10
  -2   0   5   -0.70    1.90
   2   0  -5    0.20    0.80
   2   0  -5   -0.50    1.40
  -2   0   5   -1.30    1.00
   1   0  -5   -2.00    1.30
   1   0  -5    0.00    1.40
  -1   0   5    0.10    2.50
  -1   0   5    2.30    1.20
   1   0  -5    2.20    0.90
   1   0  -5    0.70    1.40
   0   0   5   -0.20    0.90
   0   0  -5    0.40    1.30
   0   0  -5    1.00    1.80
   0   0   5   -0.60    1.40
   0   0  -5    1.50    1.50
   0   0  -5    0.10    1.00
   1   0   5    7.30    1.50
  -1   0  -5    8.60    2.10
  -1   0  -5    4.20    2.30
   1   0   5    7.60    1.80
  -1   0  -5    7.20    1.70
  -1   0  -5    8.20    2.50
  -2   0  -5    1.10    1.50
  -2   0  -5   -1.10    2.50
  -2   0  -5    0.60    1.00
   2   0   5    3.20    3.10
   2   0   5    0.00    0.90
  -2   0  -5    1.70    2.80
  -3   0  -5   70.19    5.30
  -3   0  -5   84.89    8.90
  -3   0  -5   74.09   11.00
  -3   0  -5   73.19    5.90
  -4   0  -5   -0.10    0.80
  -4   0  -5   -1.00    1.10
  -5   0  -5   -0.70    1.00
  -5   0  -5    1.70    0.70
  -9  -1   5   -0.40    0.50
  -9   1   5   -0.20    0.60
  -8  -1   5    0.00    0.70
  -8   1   5   -0.20    0.90
  -7  -1   5    0.30    0.60
   7  -1  -5   -2.20    2.70
   7   1  -5   -0.80    1.00
  -7   1   5   -0.20    0.60
  -7   1   5  -17.60   11.30
  -6  -1   5    2.10    0.70
   6  -1  -5  -17.50    8.20
   6  -1  -5    1.80    1.30
  -6  -1   5    8.20    5.80
   6   1  -5    0.40    6.30
  -6   1   5    2.40    0.80
   6   1  -5    0.90    1.20
  -6   1   5    3.50    4.40
   5  -1  -5    7.20    1.60
   5  -1  -5    7.40    3.90
  -5  -1   5    6.40    1.00
  -5  -1   5    6.80    5.80
   5   1  -5    8.10    3.60
   5   1  -5    6.70    1.60
   5   1  -5   -6.50    7.80
   5   1  -5    6.70    1.10
  -5   1   5    7.50    1.30
  -5   1   5    8.80    3.20
   4  -1  -5    2.70    2.60
  -4  -1   5    1.70    2.70
  -4  -1   5    4.50    1.10
   4  -1  -5    3.00    1.50
   4  -1  -5    3.50    1.20
  -4  -1   5    3.60    0.70
  -4   1   5    3.20    2.30
   4   1  -5    3.40    1.30
   4   1  -5   -0.90    3.70
  -4   1   5    3.80    1.20
   4   1  -5    5.00    2.90
   4   1  -5    3.00    0.90
  -4   1   5    3.10    0.80
   3  -1  -5   52.19    4.70
   3  -1  -5   46.70    5.10
   3  -1  -5   44.50    3.30
   3  -1  -5   50.69    4.90
  -3  -1   5   55.29    3.70
  -3  -1   5   47.00    3.10
  -3   1   5   46.20    4.60
   3   1  -5   41.00    4.80
   3   1  -5   61.39    4.50
   3   1  -5   50.59    4.70
  -3   1   5   47.40    3.20
   2  -1  -5  210.48   13.70
   2  -1  -5  224.78   12.10
   2  -1  -5  232.58   12.70
  -2  -1   5  221.78   13.10
   2  -1  -5  236.58   14.10
  -2   1   5  222.08   12.40
   2   1  -5  216.68   13.00
  -2   1   5  221.58   13.00
   2   1  -5  226.88   12.70
   2   1  -5  217.38   12.10
  -2   1   5  222.38   11.90
   2   1  -5  187.18   13.60
   1  -1  -5    0.50    1.40
   1  -1  -5    1.90    1.40
   1  -1  -5    3.50    1.00
  -1  -1   5    2.50    1.30
   1  -1  -5    2.30    1.60
   1   1  -5    1.20    0.90
   1   1  -5    0.10    1.30
  -1   1   5    1.00    2.10
  -1   1   5   -0.30    1.00
   1   1  -5   -1.20    1.30
   1   1  -5    1.20    1.20
   0  -1  -5  134.49   10.30
   0  -1   5  140.99    8.70
   0  -1  -5  144.09    9.00
   0  -1  -5  136.99    8.40
   0  -1   5  144.19    8.40
   0  -1  -5  142.99    9.20
   0   1   5  147.89    8.70
   0   1   5  139.39    8.50
   0   1  -5  144.09    9.10
   0   1  -5  144.79    8.50
   0   1  -5  139.39    9.10
   0   1  -5  150.28   10.00
  -1  -1  -5   28.20    2.90
  -1  -1  -5   30.70    3.60
   1  -1   5   30.20    2.80
  -1  -1  -5   36.00    4.50
  -1  -1  -5   27.10    4.40
   1  -1   5   32.50    3.60
  -1   1  -5   32.20    3.70
  -1   1  -5   36.50    4.50
   1   1   5   29.50    2.90
  -1   1  -5   32.60    3.10
   1   1   5   37.50    3.40
  -1   1  -5   34.70    4.20
  -2  -1  -5  607.84   31.80
  -2  -1  -5  557.94   32.50
  -2  -1  -5  586.14   34.10
   2  -1   5  573.74   31.80
  -2  -1  -5  645.84   33.10
  -2   1  -5  556.84   31.80
  -2   1  -5  625.64   32.80
  -2   1  -5  585.54   33.90
  -2   1  -5  585.64   32.50
   2   1   5  588.64   31.60
  -3  -1  -5   61.29    5.50
  -3  -1  -5   74.69   11.20
  -3  -1  -5   61.99    8.50
  -3  -1  -5   60.69    4.70
  -3   1  -5   58.69    4.70
  -3   1  -5   58.79    7.90
  -3   1  -5   94.69   11.40
  -3   1  -5   64.69    5.30
  -4  -1  -5    9.00    1.40
  -4  -1  -5   12.20    2.20
  -4   1  -5   11.60    1.70
  -4   1  -5    9.10    1.70
  -5  -1  -5    1.90    1.10
  -5   1  -5    1.70    0.80
  -5   1  -5    1.30    0.70
  -8   2   5    2.60    0.90
  -8   2   5    2.70    0.60
  -7  -2   5    0.40    0.60
   7   2  -5    0.30    1.10
  -7   2   5  -16.40    7.50
  -7   2   5    1.20    0.60
   6  -2  -5    6.30    1.60
  -6  -2   5   11.80    1.40
   6   2  -5    6.60    1.40
   6   2  -5    8.50    1.70
  -6   2   5   11.20    1.60
   5  -2  -5   83.69    5.80
   5  -2  -5   83.19    9.30
  -5  -2   5   85.79    5.10
   5   2  -5   79.79    8.30
   5   2  -5  102.59    9.90
  -5   2   5   97.69    8.00
   5   2  -5   86.49    5.30
  -4  -2   5   23.90    1.90
  -4  -2   5   23.40    2.40
  -4  -2   5   21.60    4.10
   4  -2  -5   23.20    2.60
   4  -2  -5   26.60    4.30
   4   2  -5   21.10    3.60
   4   2  -5   20.30    4.10
   4   2  -5   24.00    2.70
   4   2  -5   23.80    2.30
  -4   2   5   25.30    2.10
  -4   2   5   27.30    3.70
  -4   2   5   25.60    2.60
  -3  -2   5  237.88   14.60
   3  -2  -5  233.98   15.10
  -3  -2   5  244.78   13.50
   3  -2  -5  236.08   13.10
   3  -2  -5  243.08   14.60
   3   2  -5  219.48   15.20
  -3   2   5  240.38   14.40
   3   2  -5  259.57   13.60
  -3   2   5  233.18   15.20
   3   2  -5  255.07   14.60
  -3   2   5  259.67   13.30
   2  -2  -5  196.48   12.10
   2  -2  -5  201.08   12.80
   2  -2  -5  216.18   11.70
   2  -2  -5  202.18   11.20
  -2   2   5  209.18   11.60
  -2   2   5  204.68   12.20
   2   2  -5  203.78   11.30
   2   2  -5  188.68   12.90
  -2   2   5  207.88   11.10
   2   2  -5  202.38   12.20
   2   2  -5  191.38   11.80
   1  -2  -5   12.40    2.60
  -1  -2   5   14.10    1.70
   1  -2  -5   11.90    2.40
   1   2  -5   16.50    2.00
  -1   2   5   14.70    2.80
  -1   2   5   13.30    1.50
   1   2  -5   11.70    2.10
   1   2  -5   14.60    2.20
   1   2  -5   12.40    2.60
   0  -2  -5  227.58   13.60
   0  -2  -5  233.88   13.80
   0  -2  -5  233.38   13.00
   0  -2  -5  235.18   14.70
   0  -2   5  238.88   13.00
   0   2  -5  222.78   13.00
   0   2  -5  223.08   14.10
   0   2   5  240.18   12.70
   0   2   5  231.18   13.20
   0   2   5  237.48   14.10
   0   2  -5  229.28   13.60
   0   2  -5  225.48   14.30
   0   2   5  229.58   13.10
  -1  -2  -5  216.18   12.40
  -1  -2  -5  192.48   13.90
  -1  -2  -5  210.78   13.50
   1  -2   5  216.88   12.30
  -1  -2  -5  231.78   13.50
  -1   2  -5  218.18   13.90
  -1   2  -5  213.88   13.00
  -1   2  -5  217.58   12.40
  -1   2  -5  219.98   13.00
   1   2   5  207.48   12.40
   1   2   5  211.68   12.40
  -2  -2  -5  587.44   32.10
  -2  -2  -5  593.54   32.70
   2  -2   5  549.65   31.30
  -2  -2  -5  572.24   31.20
  -2   2  -5  499.05   35.30
  -2   2  -5  696.83   34.80
   2   2   5  589.44   31.30
  -2   2  -5  580.34   31.90
  -2   2  -5  581.64   31.40
  -3  -2  -5  134.49   13.40
  -3  -2  -5  104.39   12.20
  -3  -2  -5  109.99    7.20
  -3  -2  -5  118.89    8.20
  -3   2  -5  118.89    8.00
   3   2   5   94.99    8.80
  -3   2  -5  118.89    7.50
  -3   2  -5  121.59   11.20
  -4  -2  -5    9.40    1.30
  -4  -2  -5    6.90    1.60
  -4   2  -5    6.10    1.50
  -4   2  -5    7.50    1.40
  -5   2  -5    1.70    0.80
  -5   2  -5    0.80    0.70
  -8   3   5   11.20    2.00
   8   3  -5    8.80    1.50
   7   3  -5   -1.00    0.90
  -7   3   5    0.00    0.60
  -6  -3   5    0.70    0.70
   6   3  -5    0.10    5.30
  -6   3   5    1.80    4.20
   6   3  -5   -0.20    1.10
   6   3  -5    0.50    0.90
  -6   3   5    0.20    0.70
   5  -3  -5  108.49    7.00
  -5  -3   5  109.89    6.30
  -5   3   5  114.89    6.80
   5   3  -5  110.99    7.40
  -5   3   5  120.89    9.20
   5   3  -5  130.89   10.50
   5   3  -5  115.99    9.90
   5   3  -5  108.19    6.70
  -4  -3   5   46.30    3.10
  -4  -3   5   50.49    3.70
   4  -3  -5   52.89    6.40
   4  -3  -5   47.50    3.80
  -4   3   5   50.29    3.90
  -4   3   5   60.19    8.80
   4   3  -5   43.50    5.80
   4   3  -5   49.90    5.40
  -4   3   5   47.50    3.40
   4   3  -5   48.20    3.50
   4   3  -5   46.60    4.00
   3  -3  -5  384.66   21.90
  -3  -3   5  364.26   20.10
   3  -3  -5  353.76   21.70
   3   3  -5  394.76   20.20
   3   3  -5  317.47   21.80
   3   3  -5  380.66   20.70
  -3   3   5  381.66   19.90
  -3   3   5  384.66   20.50
   3   3  -5  390.66   21.40
  -3   3   5  383.56   21.30
   2  -3  -5  203.48   13.00
   2  -3  -5  209.88   12.00
   2  -3  -5  206.18   11.20
   2   3  -5  197.18   12.20
   2   3  -5  177.28   12.80
  -2   3   5  213.88   12.30
   2   3  -5  204.48   11.40
   2   3  -5  212.68   11.90
   1  -3  -5   39.70    3.50
  -1  -3   5   37.10    2.80
   1  -3  -5   39.40    4.30
   1  -3  -5   33.10    4.00
  -1   3   5   39.30    4.10
   1   3  -5   36.00    3.60
  -1   3   5   37.10    3.20
  -1   3   5   34.90    2.70
   1   3  -5   39.90    3.10
   1   3  -5   34.90    3.70
   1   3  -5   28.90    3.70
   0  -3   5  212.08   12.30
   0  -3  -5  213.28   13.20
   0  -3  -5  215.68   12.20
   0  -3  -5  226.38   14.00
   0  -3  -5  224.78   12.90
   0   3  -5  228.28   12.40
   0   3  -5  209.98   12.90
   0   3   5  214.98   12.60
   0   3   5  211.18   13.40
   0   3  -5  222.18   12.90
   0   3  -5  214.08   13.60
   0   3   5  220.08   12.00
  -1  -3  -5   38.20    5.00
  -1  -3  -5   44.00    4.80
  -1  -3  -5   40.70    4.80
   1  -3   5   35.50    3.20
  -1   3  -5   39.50    3.50
  -1   3  -5   30.60    3.90
   1   3   5   38.30    4.30
  -1   3  -5   36.40    4.70
  -1   3  -5   35.00    4.00
   1   3   5   32.00    3.00
  -2  -3  -5  270.97   16.50
   2  -3   5  234.28   14.00
  -2  -3  -5  266.37   17.10
  -2  -3  -5  262.37   14.90
  -2  -3  -5  221.48   13.70
  -2   3  -5  250.37   14.60
  -2   3  -5  237.18   15.10
   2   3   5  235.18   14.10
  -2   3  -5  260.57   14.30
  -2   3  -5  212.88   16.50
  -3  -3  -5  114.49    7.90
   3  -3   5  104.59    7.20
  -3  -3  -5  109.99    7.00
  -3   3  -5  142.59   10.40
  -3   3  -5   97.69   10.60
  -3   3  -5  131.39    7.50
   3   3   5  109.79    7.20
  -3   3  -5  105.89    7.70
  -4  -3  -5   14.50    1.70
  -4  -3  -5   11.30    1.90
  -4   3  -5   12.00    2.10
  -4   3  -5   16.70    2.00
  -5  -3  -5    2.50    0.80
  -5   3  -5    3.90    0.80
  -5   3  -5    1.20    0.90
  -8  -4   5   29.40    2.50
  -8   4   5   28.60    2.40
  -8   4   5   31.60    2.70
   8   4  -5   33.90    2.70
  -7   4   5    0.10    0.60
   7   4  -5    0.00    0.90
   6   4  -5    1.50    0.80
   6   4  -5   -0.70    0.90
   6   4  -5   10.20    5.60
  -6   4   5   -1.90    3.90
  -6   4   5    1.50    0.90
   5  -4  -5    7.30    1.80
  -5   4   5    6.30    1.50
   5   4  -5    8.90    4.30
  -5   4   5   10.90    3.40
   5   4  -5   14.30    4.50
   5   4  -5    4.20    1.40
   5   4  -5    7.20    1.20
  -5   4   5    6.80    1.20
   4  -4  -5   13.60    2.00
   4  -4  -5   27.50    5.30
  -4  -4   5   12.10    1.90
  -4   4   5   14.00    1.70
   4   4  -5   12.00    3.10
  -4   4   5   15.00    2.30
  -4   4   5   12.50    3.00
   4   4  -5   13.60    2.40
   4   4  -5   14.30    1.80
   4   4  -5   11.40    3.60
   3  -4  -5   22.80    4.00
  -3  -4   5   21.60    2.40
   3  -4  -5   19.20    2.60
   3   4  -5   18.80    2.70
  -3   4   5   22.00    2.00
   3   4  -5   18.90    3.00
   3   4  -5   22.70    2.20
   3   4  -5   30.70    4.90
  -3   4   5   23.60    2.60
  -3   4   5   17.40    3.00
   2  -4  -5  275.17   15.70
  -2  -4   5  238.08   13.70
  -2   4   5  253.87   13.70
  -2   4   5  247.48   14.80
   2   4  -5  250.47   14.40
   2   4  -5  266.57   14.20
   2   4  -5  250.77   14.80
  -2   4   5  256.07   14.30
   2   4  -5  232.38   15.50
   1  -4  -5   91.99    5.50
  -1  -4   5   71.29    4.80
   1  -4  -5   71.89    5.30
   1  -4  -5   74.89    6.50
   1  -4  -5   71.39    7.30
   1   4  -5   71.19    5.70
  -1   4   5   72.89    5.20
  -1   4   5   72.89    5.90
  -1   4   5   77.69    4.70
   1   4  -5   65.89    7.00
   1   4  -5   77.09    5.20
   0  -4  -5    3.00    2.90
   0  -4  -5    3.00    2.30
   0  -4   5    1.10    0.80
   0  -4  -5    0.80    1.00
   0  -4  -5    1.80    1.30
   0   4  -5    2.70    1.30
   0   4  -5    4.60    1.70
   0   4   5    1.50    1.20
   0   4  -5    0.60    1.60
   0   4   5    1.40    2.40
   0   4   5    1.80    0.80
   0   4  -5    1.70    1.40
   1  -4   5   -0.20    0.80
  -1  -4  -5    0.70    2.70
  -1  -4  -5    0.70    1.00
  -1  -4  -5    0.40    1.30
  -1  -4  -5    3.70    4.00
  -1   4  -5    2.60    1.80
  -1   4  -5    0.80    2.10
   1   4   5    1.50    1.00
  -1   4  -5   -0.80    1.50
  -1   4  -5    0.90    1.40
   1   4   5    0.60    1.10
  -2  -4  -5  156.78    9.30
   2  -4   5  132.89    9.40
  -2  -4  -5  166.48   12.70
  -2  -4  -5  161.88   10.40
  -2   4  -5  164.68   10.60
  -2   4  -5  156.48   10.10
   2   4   5  158.68    9.90
  -2   4  -5  151.48   11.20
  -2   4  -5  178.28    9.90
   3  -4   5    4.20    1.30
  -3  -4  -5   10.20    6.90
  -3  -4  -5    8.20    2.10
  -3  -4  -5    5.70    1.20
  -3   4  -5    2.70    1.40
  -3   4  -5    5.40    1.30
  -3   4  -5    6.80    4.20
  -3   4  -5    8.60    4.10
   3   4   5    7.20    1.60
  -4  -4  -5   26.50    3.00
  -4   4  -5   18.70    2.70
  -4   4  -5   21.20    2.80
  -8  -5   5    6.50    1.10
  -8   5   5    6.10    1.10
   8   5  -5    5.00    1.10
  -8   5   5    5.20    0.80
  -7  -5   5   -0.10    0.80
  -7   5   5    0.40    0.60
   7   5  -5    0.90    0.90
  -7   5   5   -0.20    0.90
  -6   5   5   36.20    5.90
  -6   5   5   29.10    2.60
   6   5  -5   26.50    2.50
   6   5  -5   25.90    3.10
  -6   5   5   29.00    3.10
   6   5  -5   24.40    6.30
  -5  -5   5  121.79    7.40
  -5   5   5  139.99    9.80
   5   5  -5  114.99    7.30
  -5   5   5  119.09    7.80
   5   5  -5  140.69   10.90
   5   5  -5  125.09    8.20
   5   5  -5  110.59   10.50
  -5   5   5  123.99    7.40
  -4  -5   5    4.40    1.20
   4  -5  -5    1.20    5.80
   4  -5  -5    3.50    1.80
   4   5  -5    3.70    1.10
   4   5  -5    4.10    2.60
  -4   5   5    4.30    1.30
   4   5  -5    5.30    3.00
   4   5  -5    4.30    1.60
  -4   5   5    6.70    2.50
  -4   5   5    3.70    0.90
   3  -5  -5  333.77   20.20
   3  -5  -5  348.77   18.80
  -3  -5   5  321.07   18.20
   3   5  -5  343.27   18.40
  -3   5   5  328.27   18.70
   3   5  -5  331.27   18.90
   3   5  -5  343.87   19.70
   3   5  -5  359.76   20.80
  -3   5   5  356.86   20.10
  -3   5   5  334.37   18.20
   2  -5  -5   53.59    5.70
   2  -5  -5   49.80    3.90
  -2   5   5   55.39    4.80
  -2   5   5   59.79    4.20
  -2   5   5   46.60    3.40
   2   5  -5   38.00    3.70
   2   5  -5   48.40    4.80
   2   5  -5   44.10    5.40
   1  -5  -5   41.40    3.40
  -1  -5   5   48.00    3.40
   1  -5  -5   49.40    4.00
   1  -5  -5   44.50    5.30
   1   5  -5   40.00    4.50
   1   5  -5   44.00    4.20
  -1   5   5   48.10    4.00
  -1   5   5   43.30    3.20
  -1   5   5   55.09    4.70
   1   5  -5   46.80    4.80
   0  -5  -5   12.60    3.10
   0  -5  -5   11.60    1.60
   0  -5  -5   10.40    2.00
   0  -5   5   12.90    1.80
   0   5   5   10.10    2.00
   0   5  -5   11.90    2.60
   0   5  -5    9.20    2.00
   0   5   5   13.50    1.60
   0   5   5   12.70    3.00
   0   5  -5   14.60    2.40
   0   5  -5   10.80    1.90
  -1  -5  -5    6.60    3.80
  -1  -5  -5    4.40    1.70
  -1  -5  -5   10.00    1.50
   1  -5   5    5.60    1.30
   1   5   5    4.10    1.40
  -1   5  -5    7.60    2.70
   1   5   5    3.50    4.90
   1   5   5    7.00    1.20
  -1   5  -5    5.50    1.90
  -1   5  -5    7.30    1.90
  -2  -5  -5    8.50    1.40
  -2  -5  -5    7.90    4.70
  -2  -5  -5    7.80    1.80
   2  -5   5    6.70    1.50
  -2   5  -5    8.00    1.90
  -2   5  -5    6.20    3.00
  -2   5  -5    6.60    2.60
   2   5   5    9.50    1.80
  -2   5  -5    9.50    1.90
   3  -5   5    0.40    0.60
  -3  -5  -5    1.20    1.10
  -3  -5  -5    0.40    1.30
  -3   5  -5    1.20    1.00
   3   5   5    1.70    1.30
  -3   5  -5    0.00    1.50
  -4  -5  -5   -2.00    0.90
  -4   5  -5   -2.90    1.20
  -4   5  -5    0.70    0.90
  -8  -6   5   -0.20    1.10
  -8   6   5   -0.70    0.70
  -8   6   5   -0.50    0.40
   8   6  -5   -0.90    0.80
  -7  -6   5    0.10    1.00
  -7   6   5    0.70    0.60
   7   6  -5   -0.20    0.80
  -7   6   5    0.40    0.90
  -6  -6   5   12.20    1.90
  -6   6   5   14.20    1.80
  -6   6   5    8.70    4.30
   6   6  -5    9.30    1.90
  -6   6   5   14.10    2.20
   6   6  -5   10.90    1.60
   6   6  -5   22.40    6.50
  -5  -6   5   43.20    3.70
  -5   6   5   53.49    4.30
  -5   6   5   49.80    3.70
  -5   6   5   54.89    6.00
   5   6  -5   52.79    4.60
   5   6  -5   49.40    6.80
   5   6  -5   59.69    8.00
   5   6  -5   51.69    3.80
  -4  -6   5   22.90    2.60
   4   6  -5   17.90    3.00
   4   6  -5   17.80    4.40
  -4   6   5   16.00    3.30
   4   6  -5   11.40    3.30
  -4   6   5   19.70    2.10
  -4   6   5   22.00    2.60
   4   6  -5   16.20    2.70
   3  -6  -5   57.29    5.10
  -3  -6   5   53.89    4.10
  -3   6   5   63.59    4.70
   3   6  -5   61.49    6.30
   3   6  -5   63.99    5.00
  -3   6   5   65.19    4.20
   3   6  -5   61.59    4.40
  -3   6   5   62.69    5.50
   3   6  -5   57.59    5.60
   2  -6  -5   38.00    3.70
   2  -6  -5   49.20    6.10
  -2  -6   5   38.80    3.00
  -2   6   5   35.90    2.90
   2   6  -5   39.60    4.70
  -2   6   5   42.30    4.20
   2   6  -5   33.20    3.90
   2   6  -5   47.80    3.30
   2   6  -5   33.70    3.80
  -2   6   5   36.30    3.50
   1  -6  -5   52.89    4.30
   1  -6  -5   59.59    6.00
  -1  -6   5   46.50    3.60
   1   6  -5   52.39    4.50
  -1   6   5   51.59    4.30
  -1   6   5   44.10    4.80
  -1   6   5   52.89    3.60
   1   6  -5   50.59    4.10
   1   6  -5   44.10    4.40
   1   6  -5   54.49    5.20
   0  -6  -5   -0.30    1.20
   0  -6  -5    0.60    2.80
   0  -6   5    0.30    0.70
   0   6   5   -0.90    1.40
   0   6  -5   -0.80    1.80
   0   6   5    1.20    0.80
   0   6  -5   -2.30    1.70
   0   6   5    1.60    2.50
   0   6  -5    0.50    1.50
   0   6  -5   -0.50    1.40
   1  -6   5    6.60    1.30
  -1  -6  -5    7.80    4.10
  -1  -6  -5    7.80    1.90
  -1  -6  -5    8.30    1.50
   1   6   5    9.80    4.90
   1   6   5    6.60    1.30
  -1   6  -5    4.90    2.00
  -1   6  -5    6.50    2.50
  -1   6  -5    6.40    1.60
   1   6   5    8.20    2.00
  -1   6  -5    7.40    2.20
  -2  -6  -5   -2.30    1.50
   2  -6   5    0.10    0.70
  -2  -6  -5   -1.10    5.60
  -2  -6  -5    1.60    1.30
  -2   6  -5    0.70    1.30
  -2   6  -5    1.00    1.80
  -2   6  -5    3.10    2.50
  -2   6  -5    2.80    3.10
   2   6   5    2.50    1.30
   2   6   5    0.40    1.10
   3  -6   5    3.00    1.00
  -3  -6  -5    2.80    1.40
  -3   6  -5    3.60    1.30
   3   6   5    3.80    1.40
  -3   6  -5    3.40    1.70
  -4  -6  -5    4.60    1.10
  -4   6  -5    7.80    1.30
  -4   6  -5    5.80    2.00
  -8   7   5   -0.70    0.70
   8   7  -5    0.20    0.80
  -8   7   5   -0.20    0.40
  -7  -7   5   -1.10    1.10
  -7   7   5    1.30    1.00
   7   7  -5    0.50    0.80
   7   7  -5   -0.20    1.00
  -7   7   5   -0.10    0.50
  -6  -7   5    0.00    1.10
   6   7  -5    1.10    0.80
  -6   7   5   -0.80    3.60
  -6   7   5    0.90    1.10
   6   7  -5   -0.30    1.10
  -6   7   5    0.70    0.80
   6   7  -5    3.40    5.10
  -5  -7   5   10.60    1.70
  -5   7   5    8.80    3.20
   5   7  -5    7.60    1.40
   5   7  -5   13.00    4.30
  -5   7   5   13.30    2.20
   5   7  -5   10.90    2.20
  -5   7   5   15.70    1.90
  -4  -7   5    6.40    1.70
   4   7  -5    5.40    1.30
  -4   7   5    6.50    1.30
  -4   7   5    7.90    1.80
   4   7  -5    7.00    1.90
  -4   7   5    3.90    2.60
   4   7  -5    8.80    3.40
   4   7  -5    4.80    3.00
  -3  -7   5    6.70    1.40
  -3   7   5    9.30    1.80
  -3   7   5    8.40    1.40
   3   7  -5    4.50    1.80
   3   7  -5    6.60    1.40
   3   7  -5    9.90    3.10
  -3   7   5    8.20    2.50
   3   7  -5    9.80    2.60
   2  -7  -5   -1.50    4.80
   2  -7  -5    2.90    1.90
  -2  -7   5    1.20    1.00
   2   7  -5   -1.00    1.20
  -2   7   5    1.40    1.20
  -2   7   5    1.70    0.80
  -2   7   5    0.60    1.70
   2   7  -5   -1.70    1.60
   2   7  -5   -0.90    2.00
  -1  -7   5    7.60    1.40
   1  -7  -5   13.60    4.30
   1  -7  -5    6.90    1.70
   1   7  -5    5.40    2.00
   1   7  -5    8.60    2.10
   1   7  -5    3.30    1.80
  -1   7   5    8.90    2.60
   1   7  -5    5.90    2.10
  -1   7   5    8.50    1.40
  -1   7   5    8.00    1.70
   0  -7  -5    0.10    2.40
   0  -7   5   -0.10    0.70
   0  -7  -5    7.80    4.20
   0   7  -5    2.10    1.40
   0   7   5    1.40    1.20
   0   7   5    1.90    0.80
   0   7  -5    2.00    2.00
   0   7  -5    3.20    1.60
   0   7  -5   -1.60    2.00
   0   7   5    2.30    2.90
  -1  -7  -5   10.30    5.40
   1  -7   5    6.60    1.20
  -1  -7  -5    8.10    1.80
   1   7   5    4.10    5.10
   1   7   5    9.40    2.10
  -1   7  -5    7.60    2.30
  -1   7  -5    7.80    2.90
  -1   7  -5    4.70    1.70
   1   7   5    6.40    1.30
  -2  -7  -5   17.30    7.90
   2  -7   5    3.30    1.10
   2   7   5    5.60    1.40
  -2   7  -5    6.40    1.60
  -2   7  -5    4.00    2.10
  -2   7  -5    2.40    2.60
  -2   7  -5    4.90    3.40
   3  -7   5    2.70    1.00
  -3  -7  -5    4.60    1.30
   3   7   5    5.40    1.30
  -3   7  -5    8.70    2.20
  -3   7  -5    3.70    1.30
  -4  -7  -5    0.10    0.80
  -4   7  -5    0.80    0.80
   8   8  -5   -0.20    1.00
  -8   8   5   -0.40    0.30
  -8   8   5    0.40    0.80
  -7   8   5   -0.40    0.50
   7   8  -5    0.50    0.80
   7   8  -5   -0.10    0.80
  -7   8   5   -2.00    1.00
  -6   8   5    1.20    0.80
   6   8  -5    1.00    0.70
  -6   8   5    1.40    3.80
  -6   8   5    0.20    1.10
   6   8  -5   -0.60    0.90
   6   8  -5    6.90    5.40
   5   8  -5    1.20    4.10
  -5   8   5    3.90    3.00
  -5   8   5    2.90    1.00
   5   8  -5   13.30    5.10
  -5   8   5    2.20    1.30
   5   8  -5    2.90    1.50
   5   8  -5    3.00    1.00
  -4  -8   5   -3.00    1.30
  -4   8   5    0.40    2.30
  -4   8   5    1.00    1.20
   4   8  -5    1.60    1.50
  -4   8   5    1.00    0.90
   4   8  -5   -2.20    2.60
   4   8  -5    6.30    3.70
   4   8  -5    0.30    0.90
  -3  -8   5   -1.10    1.00
   3   8  -5   -2.10    2.10
   3   8  -5    4.90    3.00
  -3   8   5    0.70    1.20
   3   8  -5   -3.90    1.40
  -3   8   5    1.10    2.00
  -2  -8   5    3.00    1.10
  -2   8   5    2.40    1.10
   2   8  -5    4.20    1.80
  -2   8   5    1.30    1.30
   2   8  -5    0.10    2.40
  -2   8   5    2.50    2.00
   2   8  -5    2.40    1.40
   2   8  -5    3.50    2.00
   1  -8  -5    1.00    2.00
  -1  -8   5    2.60    1.00
  -1   8   5    1.90    1.30
   1   8  -5    2.20    2.10
   1   8  -5   -0.30    1.70
  -1   8   5    2.00    1.00
   1   8  -5    2.90    2.20
   1   8  -5    1.00    1.50
  -1   8   5    5.80    2.50
   0  -8   5    4.20    1.10
   0  -8  -5    5.90    1.90
   0  -8  -5   -1.10    6.00
   0   8   5    2.80    1.50
   0   8   5    5.20    1.20
   0   8  -5    0.80    2.70
   0   8  -5    3.70    1.70
   0   8  -5    5.70    2.50
   0   8  -5   12.00    3.70
   0   8   5    4.50    3.00
  -1  -8  -5   34.70    8.70
   1  -8   5   23.80    2.40
  -1  -8  -5   30.30    3.40
  -1   8  -5   27.40    3.60
   1   8   5   29.10    3.20
   1   8   5   20.30    5.90
  -1   8  -5   20.90    2.60
  -1   8  -5   26.20    4.40
   1   8   5   25.80    2.40
   2  -8   5    1.10    0.70
  -2  -8  -5    1.90    1.40
  -2   8  -5    3.40    1.50
   2   8   5    2.30    1.30
  -2   8  -5    2.60    5.40
   3  -8   5    0.70    0.60
  -3  -8  -5   -1.80    1.10
   3   8   5   -0.30    1.00
  -4   8  -5    1.90    0.90
   8   9  -5   -1.20    0.60
  -8   9   5   -0.60    0.40
   7   9  -5    0.60    0.70
   7   9  -5    1.60    1.10
  -7   9   5    0.40    0.60
  -7   9   5    0.20    0.90
   6   9  -5    0.90    0.80
   6   9  -5    0.70    1.10
  -6   9   5    1.00    1.20
  -6   9   5    1.30    0.80
  -5   9   5    0.30    0.90
   5   9  -5    3.10    1.40
   5   9  -5    1.60    5.00
   5   9  -5    3.00    1.00
   5   9  -5   -3.70    3.90
  -5   9   5    0.10    1.20
  -5   9   5   -0.70    3.00
  -4  -9   5   17.10    2.10
  -4   9   5   20.80    2.30
   4   9  -5   20.00    2.40
  -4   9   5   15.50    3.70
   4   9  -5   17.10    2.50
  -4   9   5   25.50    2.90
   4   9  -5   12.80    4.40
   4   9  -5   18.40    4.20
  -3  -9   5    0.50    1.10
   3   9  -5    4.40    2.90
   3   9  -5    2.40    2.40
   3   9  -5    0.30    1.60
  -3   9   5    2.70    1.00
   3   9  -5    5.60    1.30
  -3   9   5    4.50    1.40
  -3   9   5    0.90    2.20
  -2  -9   5    0.60    0.90
  -2   9   5    0.70    0.80
   2   9  -5    2.20    1.80
  -2   9   5    0.50    1.80
  -2   9   5    0.20    1.30
   2   9  -5   -0.40    2.40
   2   9  -5    1.40    2.00
  -1  -9   5    0.00    0.80
   1   9  -5    5.50    2.30
   1   9  -5   -0.70    2.50
   1   9  -5    4.20    3.00
  -1   9   5    0.50    0.80
  -1   9   5   -2.80    2.40
  -1   9   5    0.20    1.20
   1   9  -5   -0.70    1.60
   0  -9   5    4.50    1.20
   0  -9  -5   10.30    2.30
   0   9  -5    6.20    3.10
   0   9   5    7.50    3.70
   0   9   5    8.30    1.50
   0   9   5    6.90    2.10
   0   9  -5   11.20    2.20
  -1  -9  -5   35.70    4.00
   1  -9   5   25.30    2.60
  -1   9  -5   34.80    4.30
   1   9   5   37.00    6.90
   1   9   5   31.00    2.70
   1   9   5   36.10    3.60
  -1   9  -5   24.30    5.30
  -1   9  -5   32.60    3.50
  -2  -9  -5    3.80    1.50
   2  -9   5    1.50    0.70
  -2   9  -5    4.20    1.60
   2   9   5    3.60    1.40
   3  -9   5    1.60    0.80
  -3  -9  -5   -0.80    1.20
   3   9   5    1.70    1.20
  -3   9  -5    4.90    1.30
  -4   9  -5    1.20    0.90
  -7  10   5   -0.70    0.40
   7  10  -5    0.00    0.70
   7  10  -5    0.50    0.70
  -7  10   5   -2.50    1.90
   6  10  -5    1.20    1.10
  -6  10   5    0.10    0.70
   6  10  -5   -0.20    0.70
  -6  10   5   -0.70    1.10
   5  10  -5    1.10    3.90
  -5  10   5    2.60    1.40
   5  10  -5   -6.40    6.20
   5  10  -5    1.10    0.80
   5  10  -5    1.90    1.30
  -5  10   5    5.00    4.10
  -5  10   5    0.00    0.80
  -4 -10   5   10.90    1.60
   4  10  -5    6.60    4.30
  -4  10   5    5.80    3.00
   4  10  -5    9.80    3.40
   4  10  -5   15.30    2.00
  -4  10   5   14.10    2.30
   4  10  -5   10.50    2.00
  -4  10   5   11.70    1.70
  -3 -10   5    8.10    1.50
   3  10  -5    8.90    1.60
  -3  10   5    6.50    2.90
   3  10  -5    4.30    3.10
  -3  10   5    7.60    1.70
  -3  10   5    7.00    1.50
   3  10  -5    9.30    2.10
  -2 -10   5    0.90    0.90
  -2  10   5    2.50    2.40
   2  10  -5    6.00    3.10
  -2  10   5    0.60    1.40
   2  10  -5   -1.40    1.90
  -2  10   5    1.70    1.10
   2  10  -5    0.80    1.40
   2  10  -5    3.70    2.30
  -1 -10   5    0.00    0.80
   1  10  -5    3.50    1.90
   1  10  -5    3.10    3.10
  -1  10   5    0.80    0.90
  -1  10   5    1.10    1.40
   0 -10   5    1.90    0.70
   0  10  -5    0.40    2.00
   0  10   5    0.50    1.50
   0  10   5   -0.80    3.20
   0  10  -5    6.00    4.00
   0  10   5    3.60    1.20
   0  10  -5   -0.60    1.80
   1 -10   5   11.50    1.70
  -1  10  -5   21.30    3.20
  -1  10  -5   11.70    2.10
   1  10   5   13.40    2.30
   1  10   5    0.90    7.90
   1  10   5   15.00    1.90
   2 -10   5    0.10    0.50
  -2  10  -5    0.60    2.10
   2  10   5    2.30    1.30
   3 -10   5    1.50    0.70
  -3  10  -5    1.40    1.40
   3  10   5    3.00    1.10
  -7  11   5    0.00    0.50
   7  11  -5    0.40    0.60
   7  11  -5    0.00    0.70
   6  11  -5    0.60    0.70
  -6  11   5    0.00    0.60
  -6  11   5   -1.50    1.20
   6  11  -5   -0.40    0.80
  -5  11   5   -1.60    1.30
   5  11  -5   -0.30    1.00
   5  11  -5    0.70    0.90
  -5  11   5   -0.30    0.80
  -4 -11   5    1.20    1.00
   4  11  -5   -0.60    1.50
  -4  11   5    0.40    3.10
  -4  11   5    2.50    1.50
   4  11  -5    2.30    1.20
  -4  11   5   -0.10    1.30
   4  11  -5    3.70    3.60
   4  11  -5   -2.00    3.80
  -3 -11   5    0.10    0.90
   3  11  -5    1.30    1.10
   3  11  -5   -1.80    2.60
  -3  11   5   -0.30    2.30
   3  11  -5   -3.00    3.40
  -3  11   5   -0.10    1.40
   3  11  -5    3.60    1.60
  -3  11   5    0.50    0.90
  -2 -11   5    0.90    0.90
   2  11  -5    1.80    2.30
   2  11  -5    1.30    1.40
  -2  11   5    1.10    1.40
  -2  11   5    3.20    1.00
  -2  11   5    1.50    2.60
   2  11  -5    5.40    3.40
   2  11  -5    3.40    2.30
  -1 -11   5    0.30    0.70
   1  11  -5    3.30    3.90
   1  11  -5    0.20    2.30
  -1  11   5    0.20    1.30
  -1  11   5    3.50    2.70
   1  11  -5   -0.90    1.80
  -1  11   5   -0.30    0.80
   0 -11   5    1.50    0.70
   0  11   5   10.70    3.90
   0  11  -5   -2.10    1.90
   0  11   5    2.20    1.00
   0  11   5    2.80    2.10
   1 -11   5    4.30    1.10
   1  11   5    3.10    0.90
   1  11   5    4.10    1.30
  -1  11  -5    1.80    1.90
   2 -11   5   -0.10    0.50
   2  11   5    0.20    1.10
  -2  11  -5   -1.20    1.70
   2  11   5    1.00    0.80
   3 -11   5    0.50    0.50
   3  11   5   -0.20    0.80
  -3  11  -5   -0.60    1.50
   7  12  -5   -0.80    0.60
  -7  12   5    0.20    0.40
  -6  12   5    0.00    0.60
   6  12  -5   -0.90    0.50
  -6  12   5    2.20    1.60
   6  12  -5   -0.20    0.80
  -5 -12   5   -0.80    1.10
   5  12  -5    0.10    1.00
  -5  12   5   -1.00    0.70
   5  12  -5    0.60    0.70
  -4 -12   5    7.90    1.30
   4  12  -5    7.90    1.60
  -4  12   5    3.00    3.40
  -4  12   5    7.40    1.80
   4  12  -5    5.50    4.40
   4  12  -5   10.20    4.10
   4  12  -5    7.30    1.30
  -4  12   5    8.80    1.50
  -3 -12   5    3.40    0.90
   3  12  -5    2.90    3.20
  -3  12   5    5.10    2.80
   3  12  -5    0.20    1.60
  -3  12   5    3.00    1.10
   3  12  -5    2.80    3.90
   3  12  -5    4.90    1.30
  -3  12   5    5.70    1.70
  -2 -12   5    2.00    0.90
  -2  12   5    0.90    1.00
   2  12  -5    3.30    2.20
   2  12  -5    2.60    2.80
  -2  12   5   -1.50    2.40
   2  12  -5    5.70    4.40
  -1  12   5    2.30    1.30
   1  12  -5    2.90    2.90
  -1  12   5   -1.80    3.10
  -1  12   5   -1.20    1.40
   0 -12   5   -0.30    0.60
   0  12  -5   -2.80    3.10
   0  12   5    1.00    0.80
   0  12   5    0.50    1.10
   0  12   5    7.50    4.70
   1 -12   5    0.10    0.40
   1  12   5    0.40    1.30
   1  12   5    1.00    0.70
   2 -12   5    0.00    0.60
   2  12   5   -0.60    0.70
   2  12   5   -0.50    1.00
   3 -12   5   -0.80    0.50
   3  12   5    0.70    0.80
   6  13  -5    0.10    0.50
  -6  13   5   -1.10    0.50
   6  13  -5   -0.60    0.70
  -5 -13   5   -0.50    1.20
   5  13  -5    1.10    0.70
  -5  13   5    0.50    0.80
  -4 -13   5    2.80    0.80
  -4  13   5   -1.10    1.70
   4  13  -5    2.20    1.30
  -4  13   5    2.90    1.10
   4  13  -5    2.60    1.00
  -3 -13   5    0.60    0.70
  -3  13   5    2.80    3.30
   3  13  -5   -1.80    1.60
   3  13  -5    1.80    3.60
  -3  13   5    0.50    1.60
  -3  13   5    1.30    0.90
   3  13  -5   -0.70    1.00
  -2 -13   5    0.30    0.60
   2  13  -5   -1.00    1.30
   2  13  -5    1.40    3.20
  -2  13   5    0.70    1.40
  -2  13   5    2.70    3.20
  -2  13   5   -0.20    0.80
  -1 -13   5   -0.60    0.50
  -1  13   5   -0.60    0.70
  -1  13   5   -0.70    1.10
  -1  13   5    0.80    3.50
   1  13  -5   -0.80    1.70
   1  13  -5   -0.60    4.30
   0 -13   5    0.40    0.50
   0  13   5   -0.30    0.70
   0  13   5    0.20    1.00
   1 -13   5    0.40    0.40
   1  13   5   -0.30    1.00
   1  13   5    0.70    0.70
   2 -13   5    0.20    0.40
   2  13   5    0.40    0.70
   2  13   5   -0.50    0.80
  -6  14   5   -1.00    0.50
   6  14  -5    0.50    0.60
   6  14  -5   -0.30    0.70
   5  14  -5    0.60    0.70
   5  14  -5   -0.70    0.90
  -5  14   5   -1.20    0.60
  -4 -14   5   -0.20    0.60
  -4  14   5    1.90    1.90
   4  14  -5    0.60    0.80
   4  14  -5    1.40    1.30
  -4  14   5    1.60    1.20
  -3 -14   5   -0.10    0.70
   3  14  -5   -0.30    0.90
  -3  14   5    1.10    0.90
  -2 -14   5    0.10    0.60
   2  14  -5   -0.30    1.30
  -2  14   5    0.50    0.80
  -2  14   5    0.40    1.40
  -1 -14   5    0.30    0.50
   1 -14  -5   -0.30    0.90
  -1  14   5   -1.20    1.10
  -1  14   5    0.90    0.70
   0 -14   5    0.00    0.40
   0  14   5    0.30    1.00
   0  14   5    0.70    0.70
   1 -14   5    0.10    0.40
   1  14   5   -1.10    0.60
   1  14   5    0.80    1.00
   2 -14   5   -0.60    0.40
   2  14   5    0.20    0.70
   2  14   5    0.50    0.70
  -5  15   5    0.40    0.80
   5  15  -5   -0.40    0.90
   5  15  -5    0.00    0.50
  -4 -15   5   -1.10    0.50
   4  15  -5    0.70    0.70
  -4  15   5    1.30    0.80
  -3 -15   5    0.10    0.50
   3  15  -5    0.00    0.80
  -3  15   5   -0.60    0.70
  -3  15   5    1.20    1.80
  -2 -15   5   -0.30    0.50
   2  15  -5    0.90    1.20
  -2  15   5   -1.80    1.40
  -2  15   5   -0.20    0.70
   1 -15  -5    0.50    0.90
  -1 -15   5    0.00    0.40
   1  15  -5   -1.40    1.70
  -1  15   5   -1.40    0.60
  -1  15   5    1.00    1.10
   0 -15  -5   -0.50    0.60
   0 -15   5    0.50    0.40
   0  15   5   -0.10    0.90
   0  15   5    0.00    0.50
  -1 -15  -5   -0.30    0.40
   1 -15   5    0.10    0.30
   1  15   5    0.90    0.90
   5  16  -5    0.40    0.50
  -5  16   5   -0.70    1.00
  -4 -16   5   -0.20    0.50
   4  16  -5   -0.20    0.70
  -3 -16   5   -0.40    0.40
  -3  16   5    0.20    0.70
   3  16  -5    0.00    0.90
  -2 -16   5    0.10    0.50
  -2  16   5    0.20    1.60
  -2  16   5   -0.10    0.60
   2  16  -5    1.10    1.80
  -1 -16   5    0.10    0.40
  -1  16   5    2.60    1.30
  -1  16   5   -0.30    0.50
   0 -16  -5    0.80    0.60
   0 -16   5    0.00    0.30
   0  16   5   -1.00    0.90
   0  16   5    0.30    0.50
   1 -16   5    0.10    0.30
  -1 -16  -5   -0.70    0.40
   1  16   5    0.30    0.70
   1  16   5    0.90    0.70
  -4  17   5    0.30    1.10
   4  17  -5    0.90    0.70
  -3 -17   5    0.40    0.40
  -3  17   5    0.00    0.60
   3  17  -5   -0.30    0.90
  -2 -17   5    0.70    0.40
  -2  17   5    0.40    0.60
   2  17  -5    0.50    1.60
  -1 -17   5    0.10    0.30
  -1  17   5    0.30    0.60
  -1  17   5   -1.60    1.90
   0 -17   5   -0.10    0.30
   0  17   5    3.00    1.30
   0  17   5    0.60    0.60
  -8   0   6    1.90    0.90
   7   0  -6   17.40    2.30
  -7   0   6   18.50    1.60
  -7   0   6   16.30    2.20
   6   0  -6   13.00    9.10
  -6   0   6    4.40    0.90
  -6   0   6    3.30    1.10
   6   0  -6    3.50    1.30
   5   0  -6   21.80    5.70
  -5   0   6   30.30    6.30
  -5   0   6   25.60    2.70
   5   0  -6   29.10    2.40
  -5   0   6   28.30    2.20
   5   0  -6   26.60    3.00
  -4   0   6   65.39    4.10
   4   0  -6   66.09    4.30
   4   0  -6   61.29    7.60
  -4   0   6   79.99    8.10
   4   0  -6   64.69    7.30
   3   0  -6    5.20    3.40
  -3   0   6   -0.30    3.80
  -3   0   6    5.00    1.00
  -3   0   6    3.80    1.10
   3   0  -6    4.60    1.50
   3   0  -6    8.80    2.80
   2   0  -6  353.16   19.20
  -2   0   6  351.46   18.00
   2   0  -6  365.86   20.30
  -2   0   6  351.26   18.70
  -2   0   6  299.27   18.50
   2   0  -6  355.36   18.60
   2   0  -6  312.27   20.60
   1   0  -6   42.80    4.20
  -1   0   6   47.30    3.70
  -1   0   6   44.60    3.60
   1   0  -6   47.00    3.60
   1   0  -6   38.80    5.30
   1   0  -6   44.60    5.10
   0   0  -6 1589.44   84.79
   0   0  -6 1728.03   83.89
   0   0  -6 1557.74   83.29
   0   0   6 1526.15   82.59
   0   0  -6 1547.35   82.59
  -1   0  -6  374.96   20.50
  -1   0  -6  351.16   21.10
  -1   0  -6  400.36   22.30
   1   0   6  363.16   20.50
  -1   0  -6  363.26   22.70
   1   0   6  365.96   20.20
  -2   0  -6   23.90    2.80
  -2   0  -6   25.60    3.30
  -2   0  -6   46.60    8.00
  -3   0  -6    2.30    1.20
  -3   0  -6    3.00    1.00
  -4   0  -6    2.10    0.70
  -4   0  -6    1.10    0.90
  -8  -1   6    0.90    0.70
  -8   1   6    1.50    1.10
  -8   1   6    0.70    0.50
  -7  -1   6   20.30    1.70
  -7  -1   6   18.40    2.30
   7  -1  -6   25.30    2.80
   7   1  -6   19.50    2.50
  -7   1   6   20.30    1.80
  -7   1   6   19.30    2.40
   6  -1  -6   12.00    1.90
  -6  -1   6   11.20    1.90
  -6  -1   6   11.60    1.40
  -6   1   6    1.40    7.40
   6   1  -6   12.10    7.20
  -6   1   6   13.30    2.10
  -6   1   6   10.60    1.40
   6   1  -6   12.40    2.10
   5  -1  -6   70.19    9.40
  -5  -1   6   54.89    4.40
   5  -1  -6   58.79    4.60
  -5  -1   6   62.79    3.80
   5   1  -6   76.79    8.80
  -5   1   6   82.49    8.70
   5   1  -6   54.59    4.60
  -5   1   6   55.59    3.80
  -5   1   6   59.39    4.60
   5   1  -6   59.69    3.90
  -4  -1   6   19.70    1.70
   4  -1  -6   14.90    4.10
   4  -1  -6   20.20    2.10
  -4   1   6   23.90    4.30
   4   1  -6   26.50    5.10
  -4   1   6   17.10    1.70
   4   1  -6   25.80    5.30
   4   1  -6   16.80    2.10
   3  -1  -6    8.50    3.60
  -3  -1   6    4.80    1.30
   3  -1  -6   12.40    4.00
  -3  -1   6    4.60    1.10
   3  -1  -6    7.20    1.30
   3  -1  -6    4.20    1.40
  -3   1   6    6.40    1.40
  -3   1   6   11.80    3.70
  -3   1   6    6.20    1.10
   3   1  -6   10.20    3.50
   3   1  -6    6.20    1.60
   3   1  -6    4.80    1.10
  -2  -1   6  109.69    6.90
  -2  -1   6  110.29    7.00
   2  -1  -6  111.59    7.50
   2  -1  -6  115.89    6.90
   2  -1  -6  124.09    8.70
   2  -1  -6  114.89    9.20
  -2   1   6  111.89    6.50
   2   1  -6  110.69    9.10
   2   1  -6  111.29    6.90
   2   1  -6  113.09    7.50
   2   1  -6  116.69    8.40
  -2   1   6  112.99    7.10
   1  -1  -6  151.58   10.00
   1  -1  -6  143.39    8.30
   1  -1  -6  122.09   10.10
  -1  -1   6  144.19    8.40
  -1  -1   6  130.79    8.40
   1  -1  -6  133.89    8.80
  -1   1   6  136.19    8.70
   1   1  -6  135.29    8.30
   1   1  -6  144.49    9.80
   1   1  -6  136.29    9.00
  -1   1   6  145.99    8.50
  -1   1   6  136.29    8.50
   1   1  -6  142.69   10.30
   0  -1  -6  422.26   23.50
   0  -1  -6  392.66   22.80
   0  -1  -6  415.76   22.20
   0  -1  -6  391.56   24.30
   0  -1   6  415.16   22.00
   0  -1   6  396.76   22.20
   0   1  -6  405.66   22.80
   0   1  -6  421.76   23.40
   0   1   6  397.66   22.20
   0   1  -6  393.26   22.20
   0   1   6  406.96   22.20
  -1  -1  -6  219.08   15.60
  -1  -1  -6  239.98   14.20
  -1  -1  -6  225.88   13.30
  -1  -1  -6  242.58   16.10
  -1   1  -6  219.98   14.00
  -1   1  -6  229.98   15.80
   1   1   6  228.48   13.30
  -1   1  -6  233.78   13.50
  -1   1  -6  248.98   15.20
  -2  -1  -6   24.40    3.30
  -2  -1  -6   23.40    2.50
  -2  -1  -6   29.20    6.80
  -2  -1  -6    8.80   13.20
  -2   1  -6   21.50    2.50
  -2   1  -6   32.70    6.60
  -2   1  -6   24.40    6.20
  -2   1  -6   24.10    3.10
  -3  -1  -6    0.30    1.10
  -3  -1  -6    0.60    0.80
  -3   1  -6    0.90    0.90
  -3   1  -6    0.10    0.90
  -4  -1  -6    0.60    0.90
  -4   1  -6    0.10    0.80
  -4   1  -6    0.90    0.90
  -8  -2   6    0.80    0.70
  -8   2   6   -0.80    0.60
  -8   2   6    0.70    0.50
  -7  -2   6    7.10    1.30
  -7   2   6    3.50    1.00
   7   2  -6    6.40    1.40
  -7   2   6    4.70    0.90
   6  -2  -6    9.90    1.70
  -6  -2   6    7.90    1.00
  -6  -2   6    6.70    1.40
  -6   2   6    6.40    1.10
  -6   2   6    6.70    1.50
   6   2  -6    6.30    1.40
   6   2  -6    8.80    1.40
  -6   2   6    0.90    6.20
   6   2  -6   14.80    6.60
   5  -2  -6   27.80    3.00
  -5  -2   6   27.50    2.80
   5  -2  -6   44.00    7.40
  -5  -2   6   32.00    2.30
   5   2  -6   41.10    7.10
   5   2  -6   31.40    2.60
   5   2  -6   28.40    3.20
   5   2  -6   19.60   10.30
  -5   2   6   19.90    5.10
  -5   2   6   34.30    3.10
  -5   2   6   28.30    2.40
   4  -2  -6  174.38   12.80
  -4  -2   6  164.28    9.10
   4  -2  -6  159.28    9.20
   4   2  -6  167.18    9.60
   4   2  -6  185.48   12.30
  -4   2   6  160.28   10.00
  -4   2   6  179.08   11.90
   4   2  -6  149.79   12.40
  -4   2   6  163.78    9.40
   4   2  -6  164.18   10.30
  -3  -2   6   25.90    2.80
   3  -2  -6   31.30    3.20
   3  -2  -6   30.50    2.60
   3  -2  -6   29.10    5.00
   3   2  -6   29.30    2.60
  -3   2   6   32.10    2.40
   3   2  -6   27.20    5.20
  -3   2   6   37.10    5.00
   3   2  -6   49.80    5.60
  -3   2   6   30.00    2.90
   3   2  -6   26.30    3.20
  -2  -2   6   82.59    5.70
   2  -2  -6   92.59    7.90
   2  -2  -6   91.39    6.40
  -2  -2   6   92.69    5.90
   2  -2  -6  101.39    8.30
   2  -2  -6   92.29    5.70
   2   2  -6   92.29    7.30
  -2   2   6   90.49    5.50
  -2   2   6   87.09    8.00
   2   2  -6   91.39    5.80
  -2   2   6   99.69    6.20
   2   2  -6   89.89    6.40
   2   2  -6   86.49    7.80
  -1  -2   6   37.90    3.90
   1  -2  -6   41.10    3.20
   1  -2  -6   54.59    5.40
  -1  -2   6   35.20    3.10
   1  -2  -6   42.40    5.40
   1   2  -6   37.50    3.20
  -1   2   6   32.70    2.80
   1   2  -6   42.30    4.80
   1   2  -6   34.10    3.90
  -1   2   6   40.70    3.60
   1   2  -6   48.60    5.50
   0  -2  -6  631.14   34.80
   0  -2  -6  592.14   33.90
   0  -2  -6  721.63   35.70
   0  -2   6  610.14   34.10
   0  -2  -6  627.94   36.30
   0   2  -6  674.63   35.40
   0   2  -6  634.34   34.70
   0   2   6  640.24   34.30
   0   2  -6  633.54   36.10
   0   2  -6  641.64   34.20
  -1  -2  -6  162.88   10.50
   1  -2   6  186.08   10.90
  -1  -2  -6  193.28   13.80
  -1  -2  -6  197.38   14.40
  -1  -2  -6  173.68   11.40
  -1   2  -6  167.78   12.70
  -1   2  -6  184.58   10.90
  -1   2  -6  178.58   11.40
  -1   2  -6  199.38   12.50
   1   2   6  179.68   10.80
  -2  -2  -6   21.40    3.10
  -2  -2  -6   27.10    6.60
  -2  -2  -6   18.90    2.40
   2  -2   6   18.20    2.20
  -2   2  -6   23.20    2.60
  -2   2  -6   23.70    5.50
  -2   2  -6   21.80    3.00
  -2   2  -6   35.70    6.40
   2   2   6   31.20    3.80
  -3  -2  -6   22.90    2.30
  -3  -2  -6   20.10    2.70
  -3   2  -6   19.50    2.10
  -3   2  -6   12.60    2.00
  -4  -2  -6   -0.20    0.80
  -4   2  -6    1.20    0.80
  -4   2  -6    0.80    0.80
  -8  -3   6   -0.20    0.70
   8   3  -6    4.30    2.00
  -8   3   6    0.10    0.50
  -8   3   6   -0.30    0.40
  -7  -3   6    5.40    1.20
   7   3  -6    6.20    1.40
  -7   3   6    4.60    0.90
  -7   3   6    5.80    1.40
  -6  -3   6    0.80    0.90
  -6   3   6    8.00    6.10
   6   3  -6    0.90    0.90
   6   3  -6   -0.50    1.00
  -6   3   6    1.80    1.10
  -6   3   6    0.30    0.60
   6   3  -6   -1.40    6.90
  -5  -3   6   37.10    3.20
   5  -3  -6   13.30    8.20
   5  -3  -6   36.90    3.40
  -5   3   6   34.70    3.30
  -5   3   6   35.80    2.80
   5   3  -6   43.20    3.80
   5   3  -6   54.09    7.90
   5   3  -6   29.00    7.80
  -5   3   6   46.50    6.20
   5   3  -6   33.20    2.80
   4  -3  -6   44.50    6.80
  -4   3   6   24.50    4.10
   4   3  -6   35.00    2.70
   4   3  -6   29.20    3.30
  -4   3   6   30.20    2.40
  -4   3   6   31.30    3.00
   4   3  -6   32.80    6.10
   4   3  -6   24.30    4.70
  -3  -3   6   23.20    2.60
   3  -3  -6   25.20    3.00
   3  -3  -6   26.00    4.80
   3  -3  -6   29.40    2.60
  -3  -3   6   28.20    2.80
   3   3  -6   25.10    2.50
   3   3  -6   44.20    6.30
  -3   3   6   36.50    4.80
  -3   3   6   27.50    2.30
   3   3  -6   32.80    4.60
   3   3  -6   30.40    3.40
  -3   3   6   28.80    3.00
  -2  -3   6   14.40    2.00
   2  -3  -6   17.90    2.10
   2  -3  -6   21.60    4.40
  -2  -3   6   14.30    1.90
   2  -3  -6   18.20    2.60
   2   3  -6   16.90    2.20
  -2   3   6   15.40    2.10
  -2   3   6   17.70    3.90
   2   3  -6   18.10    3.60
   2   3  -6   17.60    3.30
  -2   3   6   18.60    1.80
   2   3  -6   16.20    2.40
   1  -3  -6   34.90    5.30
   1  -3  -6   26.20    5.00
  -1  -3   6   37.60    3.10
   1  -3  -6   42.60    3.20
  -1   3   6   39.50    2.80
   1   3  -6   41.40    5.10
   1   3  -6   36.50    3.90
   1   3  -6   30.00    4.10
   0  -3  -6  290.57   16.70
   0  -3  -6  316.07   17.70
   0  -3  -6  299.77   19.30
   0  -3   6  291.47   16.90
   0   3   6  291.47   17.20
   0   3   6  348.87   16.50
   0   3  -6  306.67   18.00
   0   3  -6  295.87   17.00
   0   3  -6  306.87   17.50
   0   3  -6  276.77   18.60
   1  -3   6   24.60    2.60
  -1  -3  -6   45.60    7.00
  -1  -3  -6   25.20    2.60
  -1  -3  -6   27.10    3.50
   1   3   6   26.30    3.10
  -1   3  -6   31.30    5.00
  -1   3  -6   18.20    4.00
  -1   3  -6   25.20    2.90
  -1   3  -6   26.70    3.40
   2  -3   6   20.30    2.30
  -2  -3  -6   32.00    7.40
  -2  -3  -6   21.30    2.30
  -2  -3  -6   20.50    3.30
  -2   3  -6   17.70    4.90
   2   3   6   25.90    3.20
  -2   3  -6   27.80    2.80
  -2   3  -6   34.70    5.90
  -2   3  -6   21.60    3.00
  -3  -3  -6    4.30    1.50
  -3  -3  -6    5.10    1.10
  -3   3  -6    4.30    1.00
  -3   3  -6    3.70    1.90
  -4  -3  -6    0.70    1.20
  -4   3  -6    0.50    0.80
  -4   3  -6    2.60    0.90
  -8  -4   6    0.30    0.80
   8   4  -6    1.50    1.00
  -8   4   6   -0.40    0.40
  -8   4   6   -0.30    0.50
  -7  -4   6    4.90    1.10
   7   4  -6    3.70    1.20
  -7   4   6    3.50    1.10
  -7   4   6    3.00    0.80
   6   4  -6   -1.30    1.50
  -6   4   6   -9.20    5.50
  -6   4   6    0.10    0.60
   6   4  -6    8.70    6.60
   6   4  -6    0.20    1.20
   5  -4  -6   58.39    4.70
  -5  -4   6   55.09    4.20
   5   4  -6   66.59    9.00
  -5   4   6   61.29    4.10
  -5   4   6   56.99    4.60
   5   4  -6   57.29    4.10
   5   4  -6   67.69    4.90
   4  -4  -6    3.00    1.50
   4  -4  -6    5.40    5.80
  -4  -4   6    5.50    1.40
   4   4  -6   12.80    4.00
   4   4  -6    6.60    1.30
   4   4  -6    6.90    4.00
   4   4  -6    7.20    1.70
  -4   4   6    7.90    3.20
  -4   4   6    7.30    1.20
  -4   4   6    7.10    1.50
   3  -4  -6   -0.10    1.20
  -3  -4   6   -0.30    1.40
   3  -4  -6    4.70    4.00
  -3  -4   6    0.10    1.20
  -3   4   6    4.70    3.00
   3   4  -6    3.10    2.80
   3   4  -6    2.50    2.60
   3   4  -6    1.20    1.80
  -2  -4   6   26.60    2.70
   2  -4  -6   33.20    3.30
   2  -4  -6   31.90    2.90
   2  -4  -6   42.70    5.90
  -2   4   6   31.50    2.60
   2   4  -6   39.40    5.60
   2   4  -6   26.00    3.80
   2   4  -6   27.40    2.70
   2   4  -6   34.70    3.60
  -2   4   6   39.20    4.80
  -2   4   6   29.80    4.50
   1  -4  -6    1.10    1.20
   1  -4  -6    0.70    1.00
   1  -4  -6    0.80    3.10
  -1  -4   6    1.10    0.90
  -1   4   6   -2.00    3.70
   1   4  -6    1.70    2.20
   1   4  -6    2.70    2.00
  -1   4   6    0.60    0.70
   1   4  -6    0.50    1.00
  -1   4   6    1.00    1.10
   0  -4  -6   -4.70    3.60
   0  -4  -6    2.50    1.10
   0  -4   6    0.40    0.80
   0  -4  -6    2.10    1.40
   0   4   6    1.30    1.20
   0   4   6    0.30    0.90
   0   4  -6    1.90    2.60
   0   4  -6    0.10    1.10
   0   4  -6    1.00    1.40
   0   4  -6   -1.00    2.10
  -1  -4  -6    9.00    4.40
  -1  -4  -6    3.40    1.20
  -1  -4  -6   -0.30    1.40
   1  -4   6    1.90    1.00
   1   4   6    3.30    1.50
  -1   4  -6    2.10    1.30
  -1   4  -6    2.00    3.40
  -1   4  -6    2.30    1.50
  -1   4  -6    5.60    3.20
  -2  -4  -6    7.90    1.90
   2  -4   6    4.30    1.20
  -2  -4  -6    7.70    1.40
  -2   4  -6    7.50    1.50
   2   4   6    8.20    1.70
  -2   4  -6   10.10    2.00
  -3  -4  -6    0.80    1.00
  -3   4  -6    1.30    1.00
  -3   4  -6   -0.50    1.00
  -4  -4  -6    0.70    0.60
  -4   4  -6    1.80    1.30
  -4   4  -6    1.70    0.70
  -8  -5   6   -1.90    1.00
  -8   5   6    0.00    0.40
   8   5  -6   -0.30    0.80
  -8   5   6    1.50    0.70
  -7  -5   6    8.00    1.40
  -7   5   6    7.90    1.20
   7   5  -6    6.80    1.40
  -7   5   6   11.90    1.90
  -6  -5   6    6.80    1.40
  -6   5   6    4.00    1.00
   6   5  -6   -0.60    5.70
  -6   5   6   17.20    8.80
  -6   5   6    7.40    1.60
   6   5  -6    5.00    1.20
   6   5  -6    4.50    1.50
  -5  -5   6   43.00    3.60
  -5   5   6   48.70    4.00
   5   5  -6   52.09    4.40
   5   5  -6   46.40    7.30
   5   5  -6   46.50    3.70
  -5   5   6   49.60    3.50
  -5   5   6   61.69    7.50
   5   5  -6   37.00    7.70
  -4  -5   6    4.70    1.40
   4  -5  -6    2.40    1.60
   4   5  -6    6.40    3.60
  -4   5   6    5.50    1.10
   4   5  -6    4.10    1.10
   4   5  -6    5.10    1.60
   4   5  -6    0.30    3.30
  -4   5   6    4.70    1.30
   3  -5  -6   10.30    5.40
  -3  -5   6    7.10    1.50
  -3   5   6   12.80    2.20
   3   5  -6   11.80    3.90
  -3   5   6    8.20    1.20
   3   5  -6    8.80    1.50
   3   5  -6   13.00    3.30
   3   5  -6    7.10    1.70
  -3   5   6    6.60    2.80
  -2  -5   6   19.40    2.00
   2  -5  -6   20.50    5.10
   2   5  -6   13.70    2.20
   2   5  -6   17.00    3.80
  -2   5   6   16.90    4.00
   2   5  -6   11.00    2.90
  -2   5   6   15.60    2.30
  -2   5   6   15.80    1.80
  -1  -5   6    4.50    1.10
   1  -5  -6    6.70    4.10
   1  -5  -6    4.30    1.50
   1  -5  -6    4.60    1.40
  -1   5   6    9.80    4.00
   1   5  -6    7.60    2.30
  -1   5   6    5.50    1.10
   1   5  -6    8.60    3.20
   1   5  -6    5.40    1.70
  -1   5   6    7.00    1.70
   1   5  -6    7.60    1.50
   0  -5  -6   -1.10    1.00
   0  -5   6   -0.30    0.70
   0  -5  -6   -0.80    1.10
   0  -5  -6   -2.00    4.20
   0   5  -6   -0.10    1.10
   0   5   6    0.80    0.80
   0   5   6   -0.70    1.10
   0   5  -6    1.30    1.40
  -1  -5  -6    6.20    1.90
   1  -5   6    9.40    1.70
  -1  -5  -6   10.90    2.20
  -1  -5  -6   15.60    6.10
  -1   5  -6   14.30    2.10
  -1   5  -6    8.90    3.40
  -1   5  -6    5.90    3.00
  -1   5  -6    9.20    2.30
   1   5   6    8.60    1.70
  -2  -5  -6    6.30    1.80
   2  -5   6    4.00    1.10
  -2   5  -6    5.60    1.30
  -2   5  -6    6.50    1.60
   2   5   6    5.60    1.60
  -3  -5  -6    3.10    1.10
  -3   5  -6    0.40    1.20
  -3   5  -6    3.70    1.00
  -8   6   6    1.10    0.50
  -8   6   6    1.10    0.70
   8   6  -6    0.60    0.80
  -7  -6   6   15.30    2.00
  -7   6   6   10.60    1.70
   7   6  -6    8.30    1.60
  -7   6   6   10.00    1.30
  -6  -6   6   -0.70    1.10
  -6   6   6    1.40    0.70
  -6   6   6    4.70    5.50
   6   6  -6    1.70    0.90
   6   6  -6    2.20    1.00
  -6   6   6    2.20    1.00
   6   6  -6   -3.40    5.90
  -5  -6   6   36.10    3.30
   5   6  -6   39.00    3.20
  -5   6   6   36.10    3.00
   5   6  -6   39.10    7.50
  -5   6   6   40.60    3.60
  -5   6   6   41.60    5.80
   5   6  -6   42.10    3.90
   5   6  -6   24.90    6.00
   4  -6  -6    8.60    3.50
  -4   6   6    9.20    1.80
  -4   6   6    8.30    3.80
  -4   6   6    9.60    1.40
   4   6  -6    7.30    3.90
   4   6  -6   17.80    4.40
   4   6  -6    9.10    1.60
   4   6  -6   12.00    2.10
   3  -6  -6   20.60   12.00
  -3  -6   6   -4.50    1.60
   3  -6  -6    1.80    1.60
   3   6  -6    1.30    2.80
   3   6  -6    1.00    3.10
   3   6  -6    0.80    1.30
  -3   6   6    1.40    1.10
  -3   6   6   -2.80    2.60
   3   6  -6    0.70    1.00
  -3   6   6    1.50    0.70
   2  -6  -6   -2.00    5.20
   2  -6  -6   -0.70    1.30
  -2  -6   6    0.70    0.90
  -2   6   6    1.10    0.80
  -2   6   6    1.40    1.10
   2   6  -6    1.90    1.10
  -2   6   6    2.50    2.90
   2   6  -6    1.30    1.40
   2   6  -6    0.70    2.80
   1  -6  -6    5.10    4.70
  -1  -6   6    4.60    1.20
   1  -6  -6    4.90    1.70
   1   6  -6    7.00    1.90
  -1   6   6    5.50    1.10
  -1   6   6    5.90    1.60
  -1   6   6    5.90    3.70
   1   6  -6    7.90    3.10
   1   6  -6    8.40    1.60
   1   6  -6    6.00    2.40
   0  -6   6   42.70    3.50
   0  -6  -6   39.50    4.10
   0  -6  -6   55.49    7.80
   0   6  -6   40.30    4.20
   0   6   6   43.10    3.30
   0   6  -6   46.70    3.80
   0   6  -6   40.80    5.80
   0   6  -6   48.70    5.10
   0   6   6   44.90    4.10
  -1  -6  -6    1.70    7.70
   1  -6   6    3.60    1.20
  -1  -6  -6    4.70    1.90
  -1   6  -6    4.50    1.80
   1   6   6    4.40    2.10
  -1   6  -6    4.70    1.40
  -1   6  -6    4.60    2.90
  -1   6  -6    3.20    3.60
  -2  -6  -6    5.20    1.40
   2  -6   6    4.30    1.10
   2   6   6    4.20    1.40
  -2   6  -6    8.10    1.90
  -2   6  -6    7.10    1.50
  -3  -6  -6    0.80    0.90
  -3   6  -6    0.40    0.80
  -3   6  -6    0.00    2.00
   8   7  -6   -0.70    0.80
  -8   7   6    0.90    0.40
  -8   7   6    1.30    1.10
  -7   7   6    6.30    1.00
   7   7  -6    7.10    1.30
   6   7  -6    0.00    0.80
   6   7  -6    0.70    0.90
  -6   7   6    1.00    0.70
  -6   7   6    0.70    0.90
   5   7  -6    9.60    4.70
  -5   7   6   22.00    5.00
  -5   7   6   19.10    2.00
   5   7  -6    9.70    6.30
   5   7  -6   18.00    2.20
  -5   7   6   19.30    2.70
  -4  -7   6    1.30    2.00
   4   7  -6    1.90    1.00
  -4   7   6    0.90    1.10
   4   7  -6    1.20    3.60
   4   7  -6    1.60    1.30
  -4   7   6    4.90    3.60
  -4   7   6    2.10    0.80
   4   7  -6    1.40    3.60
   3  -7  -6   14.30    2.70
  -3  -7   6   15.30    2.10
  -3   7   6   13.70    2.30
   3   7  -6   16.90    2.60
   3   7  -6   10.20    3.40
   3   7  -6   13.50    4.10
   3   7  -6   11.40    1.80
  -3   7   6   14.60    1.80
  -3   7   6   12.10    3.80
   2  -7  -6    4.00    1.70
  -2  -7   6    2.60    1.00
   2   7  -6    1.80    1.20
  -2   7   6    7.60    3.10
   2   7  -6    0.90    1.40
   2   7  -6    2.00    2.80
  -2   7   6    1.80    0.90
  -2   7   6    3.00    1.60
   1  -7  -6   39.50    8.60
   1  -7  -6   32.60    3.70
  -1  -7   6   34.20    2.90
   1   7  -6   33.60    6.70
   1   7  -6   34.40    3.20
   1   7  -6   32.60    3.70
  -1   7   6   32.70    2.80
  -1   7   6   24.00    4.90
  -1   7   6   34.80    3.50
   0  -7  -6    2.00    1.60
   0  -7  -6    7.00    7.60
   0  -7   6    0.80    0.70
   0   7   6    0.50    0.80
   0   7  -6   -0.40    1.60
   0   7   6   -2.60    6.70
   0   7  -6    3.60    2.40
   0   7  -6    3.60    3.00
   0   7  -6    2.10    1.20
   0   7   6    1.50    1.30
   1  -7   6    1.90    0.90
  -1  -7  -6    5.00    1.60
  -1   7  -6    3.30    1.80
   1   7   6    2.80    1.20
  -1   7  -6    4.00    1.30
  -1   7  -6    5.00    4.20
  -1   7  -6    3.90    5.80
   2  -7   6    6.60    1.30
  -2  -7  -6   12.70    2.00
   2   7   6   10.20    1.70
  -2   7  -6   12.20    1.80
  -2   7  -6   11.80    2.10
  -3  -7  -6    1.10    1.00
  -3   7  -6    3.10    0.90
  -3   7  -6    1.80    2.60
   3   7   6    9.10    1.70
   8   8  -6    0.00    0.70
  -8   8   6    0.80    0.70
  -8   8   6    0.90    0.40
   7   8  -6    1.60    1.00
  -7   8   6    1.00    0.90
   7   8  -6    1.40    0.90
  -6   8   6    5.80    1.40
   6   8  -6    5.90    1.40
  -6   8   6    4.80    1.00
   6   8  -6    3.20    1.00
  -5   8   6    6.40    4.00
   5   8  -6    5.10    5.10
  -5   8   6    5.50    1.10
   5   8  -6    6.40    7.80
  -5   8   6    8.10    1.70
   5   8  -6    5.40    1.30
   5   8  -6    2.60    1.20
  -4  -8   6    1.80    1.30
   4   8  -6   -0.10    0.80
   4   8  -6    3.90    3.70
  -4   8   6    0.40    1.10
  -4   8   6    1.60    0.80
  -4   8   6   -0.40    3.30
   4   8  -6    0.10    1.20
   4   8  -6    7.00    4.20
  -3  -8   6    3.30    1.20
  -3   8   6    6.10    1.80
   3   8  -6    5.60    1.30
  -3   8   6    5.90    3.20
   3   8  -6    5.10    3.00
   3   8  -6    5.30    3.70
   3   8  -6    3.70    1.60
  -3   8   6    3.10    1.00
  -2  -8   6   10.40    1.60
   2  -8  -6   10.30    3.40
   2   8  -6   11.70    1.90
   2   8  -6   13.00    2.30
  -2   8   6    9.00    1.80
   2   8  -6    6.90    2.80
   2   8  -6    7.10    3.90
  -2   8   6    7.20    1.30
  -2   8   6   19.20    6.20
   1  -8  -6   19.20    2.70
  -1  -8   6   15.80    1.90
   1   8  -6   18.60    2.40
   1   8  -6   16.00    4.00
  -1   8   6    8.90    4.10
  -1   8   6   18.90    2.00
   1   8  -6   11.30    2.20
   1   8  -6   17.30    3.30
  -1   8   6   24.60    3.00
   0  -8   6    1.00    0.70
   0   8  -6   -0.80    3.50
   0   8  -6   -3.10    2.40
   0   8   6   -4.80    6.60
   0   8   6    2.70    1.40
   0   8   6    1.10    0.80
   1  -8   6    2.50    0.70
  -1  -8  -6    4.50    1.60
  -1   8  -6    4.00    1.30
  -1   8  -6    3.10    2.10
  -1   8  -6    7.20    4.60
   1   8   6    4.50    1.60
  -2  -8  -6   -1.00    1.10
   2  -8   6    0.80    0.50
   2   8   6   -0.20    1.00
  -2   8  -6    2.50    1.20
  -2   8  -6   -0.10    2.00
  -3   8  -6   -1.30    0.80
   3   8   6    1.70    1.40
  -7   9   6    1.70    0.90
  -7   9   6    1.00    0.60
   7   9  -6    0.40    0.80
   7   9  -6    2.50    1.10
  -6   9   6    4.10    1.20
   6   9  -6    3.30    1.00
   6   9  -6    2.50    1.10
  -6   9   6    2.30    0.70
  -5   9   6    1.80    1.20
   5   9  -6    5.30    7.50
   5   9  -6    1.20    1.10
  -5   9   6    0.10    0.60
   5   9  -6    1.00    0.80
  -5   9   6   -1.60    4.00
   5   9  -6   -0.40    4.80
  -4  -9   6   -1.50    1.70
   4   9  -6   -0.50    4.20
  -4   9   6    0.70    0.70
  -4   9   6    0.30    1.30
   4   9  -6    0.10    0.90
  -4   9   6    1.60    3.50
   4   9  -6    1.30    3.80
   4   9  -6   -0.20    1.40
  -3  -9   6    0.40    0.90
   3   9  -6    0.50    3.00
  -3   9   6   -1.40    3.20
   3   9  -6    3.90    3.90
   3   9  -6    0.50    1.00
  -3   9   6    0.70    0.70
   3   9  -6    1.00    1.40
  -3   9   6    0.50    1.20
  -2  -9   6    5.00    1.10
  -2   9   6   -0.90    3.10
   2   9  -6   -2.90    3.20
  -2   9   6    4.30    1.10
   2   9  -6    4.10    1.40
   2   9  -6    5.10    1.80
   2   9  -6    7.20    3.00
  -2   9   6    6.00    1.50
  -1  -9   6   41.40    3.40
   1   9  -6   45.70    3.80
  -1   9   6   53.19    4.60
  -1   9   6   55.89    6.90
   1   9  -6   47.60    4.40
   1   9  -6   34.70    5.50
  -1   9   6   52.99    3.70
   0  -9  -6   -0.70    1.80
   0  -9   6    0.00    0.60
   0   9  -6   -0.40    1.90
   0   9  -6   -0.60    3.10
   0   9  -6   -1.40    1.10
   0   9   6    0.40    0.70
   0   9   6    0.30    1.00
   0   9  -6    7.50    5.00
   0   9   6    2.60    7.30
  -1  -9  -6    5.10    1.90
   1  -9   6    3.30    0.90
   1   9   6    5.00    1.40
  -1   9  -6    6.20    1.50
   2  -9   6    0.30    0.60
  -2   9  -6   -0.20    1.00
   2   9   6    1.40    1.50
  -3   9  -6    1.20    0.80
  -7  10   6    0.50    0.40
   7  10  -6    0.00    1.10
  -7  10   6    0.70    0.80
   7  10  -6   -0.10    0.70
  -6  10   6    3.00    1.10
   6  10  -6    2.70    0.90
  -6  10   6    1.10    0.60
   6  10  -6    2.80    1.00
   5  10  -6    0.00    1.00
  -5  10   6   -0.20    0.60
   5  10  -6   -0.10    0.70
  -5  10   6   -0.10    1.10
  -4 -10   6   -0.40    1.00
  -4  10   6   -0.10    1.00
   4  10  -6    0.20    1.20
   4  10  -6    0.50    0.80
  -4  10   6   -2.30    5.00
  -4  10   6    0.50    0.60
  -3 -10   6    1.30    1.10
   3  10  -6    0.90    1.50
  -3  10   6    0.50    1.00
   3  10  -6    3.80    4.10
  -3  10   6    0.40    3.20
   3  10  -6   -1.70    1.40
   3  10  -6    0.60    3.20
  -2 -10   6    2.50    0.90
  -2  10   6    2.20    1.00
   2  10  -6   -2.00    3.00
  -2  10   6   -3.70    3.80
   2  10  -6   -0.80    2.00
  -2  10   6    3.30    2.20
   2  10  -6    0.90    3.90
  -1 -10   6   11.40    1.70
  -1  10   6   12.80    2.50
   1  10  -6    9.40    3.30
  -1  10   6   11.70    7.70
   1  10  -6   13.00    2.40
   1  10  -6   12.50    1.90
  -1  10   6   10.40    1.70
   0 -10   6    1.20    0.60
   0  10  -6    0.40    1.30
   0  10   6    3.80    1.40
   0  10  -6    7.20    4.70
   1  10   6    3.10    1.40
  -1  10  -6    4.20    1.50
   2 -10   6    0.00    0.40
  -2  10  -6    3.00    1.10
   2  10   6   -1.10    0.90
   7  11  -6    0.70    0.70
  -7  11   6   -0.50    0.40
   6  11  -6    0.40    0.70
   6  11  -6   -0.30    0.70
  -6  11   6    0.30    0.50
  -6  11   6    2.00    1.10
   5  11  -6    0.50    0.70
   5  11  -6    0.90    1.10
  -5  11   6    0.10    1.10
  -5  11   6   -0.50    0.60
  -4 -11   6   -0.70    0.90
  -4  11   6    1.20    1.10
   4  11  -6   -0.10    0.80
   4  11  -6    0.10    1.10
  -4  11   6   -0.80    0.60
  -3 -11   6   -0.70    0.70
   3  11  -6    1.00    1.00
  -3  11   6    1.30    3.50
   3  11  -6    1.80    3.60
   3  11  -6   -0.50    1.30
  -3  11   6   -0.70    0.70
  -3  11   6    1.00    1.20
  -2 -11   6    0.50    0.60
   2  11  -6    1.40    1.60
  -2  11   6    0.60    0.70
  -2  11   6    0.60    1.00
   2  11  -6   -2.50    4.90
  -2  11   6    4.70    4.30
   2  11  -6    1.50    1.20
   2  11  -6    4.50    3.60
  -1 -11   6    1.70    0.80
   1  11  -6   -5.50    3.90
   1  11  -6    0.70    1.20
  -1  11   6    1.70    1.20
  -1  11   6    0.80    0.70
   0 -11   6   -0.90    0.40
   0  11   6   -0.20    0.90
   0  11   6   -0.10    0.60
   0  11  -6   -0.20    1.20
   1 -11   6   -0.10    0.40
  -1  11  -6    1.20    1.30
   1  11   6   -0.10    1.00
   2 -11   6   -0.10    0.30
  -2  11  -6   -0.40    1.10
   2  11   6   -0.10    0.80
   6  12  -6    1.50    0.80
   6  12  -6    2.80    0.70
  -6  12   6    1.60    0.60
  -6  12   6   -0.50    1.10
  -5  12   6   -0.30    0.50
   5  12  -6   -0.40    0.90
   5  12  -6    0.70    0.80
  -4 -12   6    1.40    0.90
  -4  12   6    0.80    1.20
   4  12  -6    1.00    1.20
  -4  12   6    1.90    0.70
   4  12  -6    1.90    0.80
  -3 -12   6   -0.70    0.60
  -3  12   6    0.10    0.60
   3  12  -6    1.10    1.30
  -3  12   6    0.80    1.20
   3  12  -6    0.20    0.90
  -2 -12   6    0.70    0.50
  -2  12   6   -0.10    1.10
   2  12  -6   -2.00    1.00
  -2  12   6    0.00    0.70
  -1 -12   6    0.40    0.50
   1  12  -6   -2.00    1.10
  -1  12   6    0.00    1.00
   0 -12   6    0.40    0.50
   0  12   6    0.40    1.00
   0  12  -6    0.60    1.20
   0  12   6    0.20    0.60
   1 -12   6    0.20    0.40
   1  12   6    1.30    0.80
  -1  12  -6   -4.00    1.40
   2 -12   6   -0.10    0.40
   2  12   6    1.30    0.90
   6  13  -6    1.00    1.00
   6  13  -6    1.40    0.60
  -6  13   6    1.50    0.50
  -5  13   6   -0.40    0.50
   5  13  -6    0.50    0.70
   5  13  -6    0.40    0.90
  -4 -13   6    0.20    0.70
  -4  13   6    0.60    0.60
  -4  13   6    2.50    1.20
   4  13  -6   -0.30    1.10
   4  13  -6    0.70    0.80
  -3 -13   6   -0.20    0.60
   3  13  -6   -0.80    0.90
  -3  13   6    0.30    1.10
   3  13  -6   -2.20    1.50
  -3  13   6   -0.80    0.60
  -2 -13   6   -0.20    0.40
  -2  13   6    1.10    1.10
  -2  13   6   -0.60    0.60
   2  13  -6   -0.60    1.20
  -1 -13   6    0.80    0.50
   1 -13  -6    0.40    0.90
  -1  13   6    0.20    0.60
  -1  13   6   -2.00    0.80
   1  13  -6   -1.00    1.10
   0 -13   6   -0.30    0.30
   0  13   6    0.30    0.70
   0  13  -6   -3.80    1.70
   0  13   6   -1.20    0.90
   1 -13   6    0.10    0.30
   1  13   6    1.40    0.90
   1  13   6    0.30    0.90
  -1  13  -6   -2.40    2.00
   5  14  -6   -0.40    0.90
  -5  14   6    0.00    0.50
   5  14  -6    0.80    0.60
  -4 -14   6    0.20    0.70
   4  14  -6   -2.40    1.50
  -4  14   6    2.10    1.80
  -4  14   6    0.60    0.60
   4  14  -6   -0.60    0.70
  -3 -14   6   -0.50    0.40
   3  14  -6    0.20    0.90
  -3  14   6   -0.80    0.70
  -3  14   6    0.90    1.10
  -2 -14   6   -0.50    0.30
   2  14  -6    2.10    1.00
  -2  14   6    0.40    1.00
  -2  14   6    0.00    0.60
  -1 -14   6    0.30    0.40
  -1  14   6    0.20    0.50
  -1  14   6    1.50    0.90
   1  14  -6   -2.60    1.10
   0 -14   6   -0.10    0.30
   0 -14  -6   -0.30    0.60
   0  14  -6    0.90    2.70
   0  14   6   -0.10    0.90
   0  14   6    0.50    0.60
  -1 -14  -6    0.80    0.50
   1 -14   6    0.20    0.30
   1  14   6   -1.20    1.10
  -5  15   6   -0.20    0.50
   5  15  -6    0.20    0.50
  -4 -15   6   -0.10    0.70
   4  15  -6   -1.30    0.60
  -4  15   6   -0.10    0.50
  -3 -15   6   -0.30    0.40
  -3  15   6   -0.50    0.50
  -3  15   6   -1.50    1.10
   3  15  -6   -1.00    0.80
  -2 -15   6    0.20    0.40
   2  15  -6   -0.50    1.50
  -2  15   6   -0.10    0.50
  -2  15   6    0.70    1.00
  -1 -15   6   -0.10    0.30
  -1  15   6   -0.10    1.00
   1  15  -6    2.80    1.60
  -1  15   6   -0.40    0.50
   0 -15   6   -0.20    0.20
   0  15   6   -0.60    1.00
   0  15   6    0.30    0.60
  -4  16   6   -0.40    0.50
   4  16  -6   -0.70    0.50
  -3 -16   6   -0.50    0.40
  -3  16   6    0.10    0.50
   3  16  -6   -0.80    0.80
  -2 -16   6    0.40    0.30
   2  16  -6    0.00    1.20
  -2  16   6   -0.10    0.50
  -1 -16   6    0.60    0.50
  -1  16   6    0.30    0.70
  -1  16   6   -0.80    0.90
  -8   0   7    0.30    0.60
  -7   0   7    5.90    1.20
  -6   0   7    0.40    0.70
  -6   0   7    0.50    0.80
   6   0  -7   -0.10    1.10
  -5   0   7    1.20    1.00
  -5   0   7    1.20    0.80
   5   0  -7   -0.40    6.80
   5   0  -7    3.70    1.30
   5   0  -7    0.40    1.10
  -4   0   7    1.50    1.00
   4   0  -7    0.30    0.90
  -4   0   7    1.10    0.90
   4   0  -7   -0.20    1.10
   3   0  -7   12.70    2.30
   3   0  -7   13.70    4.40
  -3   0   7    9.20    1.60
   3   0  -7   16.60    7.10
   3   0  -7   11.10    1.60
  -2   0   7    0.50    1.30
   2   0  -7    3.10    3.40
   2   0  -7    2.70    1.40
   2   0  -7   -8.30    4.60
   2   0  -7    1.40    1.00
  -2   0   7    0.30    1.10
   1   0  -7   66.29    8.10
   1   0  -7   57.79    7.40
  -1   0   7   62.39    4.50
   1   0  -7   53.79    4.40
   1   0  -7   59.69    5.10
  -1   0   7   59.79    4.60
   0   0  -7   11.60    6.50
   0   0  -7    1.30    1.20
   0   0  -7   -0.20    0.90
   0   0  -7   -1.80    3.70
   0   0   7   -2.00    3.50
  -1   0  -7    4.00    1.60
  -1   0  -7    3.00    1.10
  -2   0  -7    0.20    0.90
  -2   0  -7    0.20    0.90
  -3   0  -7   -0.20    0.70
  -8  -1   7    4.10    0.90
  -8   1   7    3.30    0.80
   7  -1  -7   10.50    2.30
  -7  -1   7   14.40    1.90
   7   1  -7   16.20    2.10
  -7   1   7   15.60    2.00
  -7   1   7   14.10    1.50
  -6  -1   7   29.10    2.70
   6  -1  -7   31.10    2.90
  -6   1   7   25.80    2.10
   6   1  -7   55.79   17.80
   6   1  -7   28.20    3.00
  -6   1   7   28.20    2.80
   5  -1  -7   -1.90    7.80
  -5  -1   7    1.80    1.10
   5  -1  -7    2.00    1.20
   5   1  -7    6.70    6.40
   5   1  -7    1.20    1.10
  -5   1   7    2.40    1.10
  -5   1   7    1.40    0.70
   5   1  -7    1.40    1.00
   4  -1  -7  186.98   10.00
   4  -1  -7  161.18   10.60
  -4  -1   7  172.78   10.50
   4   1  -7  178.58   18.70
  -4   1   7  185.38    9.80
   4   1  -7  180.78   10.20
   4   1  -7  186.68   11.00
  -4   1   7  160.88   10.50
   4   1  -7  212.38   18.70
   3  -1  -7   41.40    6.40
   3  -1  -7   39.10    3.90
   3  -1  -7   36.70    3.00
  -3  -1   7   39.80    3.40
  -3   1   7   34.50    3.40
   3   1  -7   43.80    3.90
   3   1  -7   34.70    3.10
   3   1  -7   53.89    7.60
  -3   1   7   37.50    2.80
   3   1  -7   35.90    6.10
   2  -1  -7 1669.63   84.99
   2  -1  -7 1620.44   82.49
  -2  -1   7 1603.34   81.69
  -2  -1   7 1550.64   81.59
   2  -1  -7 1394.56   81.39
   2   1  -7 1589.74   81.69
   2   1  -7 1708.83   86.19
   2   1  -7 1660.53   82.59
  -2   1   7 1393.66   81.69
   1  -1  -7  442.56   27.10
   1  -1  -7  485.25   30.50
  -1  -1   7  513.45   27.40
   1  -1  -7  543.35   28.30
  -1  -1   7  500.05   27.10
   1  -1  -7  523.95   30.40
  -1   1   7  482.75   27.40
   1   1  -7  526.15   28.20
   1   1  -7  527.05   27.40
   1   1  -7  528.25   29.50
   1   1  -7  513.15   30.30
   0  -1  -7   42.70    7.50
   0  -1  -7   40.80    4.40
   0  -1  -7   51.19    9.40
   0  -1  -7   37.30    3.50
   0  -1   7   40.90    3.40
   0   1  -7   39.80    3.60
   0   1  -7   29.60    5.70
   0   1  -7   56.29    7.80
  -1  -1  -7   11.40    1.70
  -1  -1  -7   13.00    2.50
  -1   1  -7   11.40    2.00
  -1   1  -7    9.30    1.60
  -2  -1  -7    1.10    1.00
  -2  -1  -7    0.00    0.90
  -2   1  -7    0.90    0.80
  -2   1  -7    1.90    1.10
  -3  -1  -7   63.09    4.30
  -3   1  -7   66.69    3.80
  -8  -2   7   -0.20    0.70
  -8   2   7    0.30    0.60
  -7  -2   7   12.30    1.80
  -7   2   7   13.10    1.30
   7   2  -7    9.50    1.60
  -7   2   7   11.30    1.70
   6  -2  -7    5.80    1.50
  -6  -2   7    3.50    1.30
   6   2  -7   -7.60   14.00
  -6   2   7    4.10    0.90
   6   2  -7    5.30    1.40
  -6   2   7    6.50    1.50
  -5  -2   7    6.30    1.40
   5  -2  -7    7.50   10.00
   5  -2  -7    6.10    1.50
  -5   2   7    4.90    1.00
   5   2  -7    6.30    1.20
   5   2  -7    5.80    1.70
  -5   2   7    7.00    1.50
   5   2  -7    9.00    6.20
   4  -2  -7    7.00    9.30
  -4  -2   7    1.50    1.20
   4  -2  -7    1.40    1.30
   4   2  -7    1.30    0.90
  -4   2   7    2.90    0.80
  -4   2   7    2.30    1.20
   4   2  -7    0.90    4.90
   4   2  -7   -0.60    9.90
   4   2  -7    0.80    1.20
   3  -2  -7   11.20    1.60
   3  -2  -7   17.80    5.90
  -3  -2   7   10.80    1.80
   3  -2  -7    8.30    1.80
  -3   2   7   10.60    1.40
   3   2  -7    9.50    4.20
  -3   2   7    9.40    1.70
   3   2  -7   16.30    5.00
   3   2  -7   10.30    1.60
   3   2  -7    9.60    2.00
   2  -2  -7  159.78    9.60
  -2  -2   7  180.98   10.00
   2  -2  -7  166.08   10.50
  -2  -2   7  171.68    9.90
  -2   2   7  155.98   10.10
   2   2  -7  167.98   10.00
   2   2  -7  182.58   12.60
  -2   2   7  166.98    9.20
   2   2  -7  167.98   10.70
   1  -2  -7   47.90    4.60
   1  -2  -7   52.39    3.90
   1  -2  -7   68.79    8.70
  -1  -2   7   52.19    4.00
   1   2  -7   50.99    4.60
   1   2  -7   64.79    7.50
   1   2  -7   51.99    7.10
   1   2  -7   52.99    4.10
  -1   2   7   46.00    4.30
   0  -2  -7   67.79    5.20
   0  -2  -7   82.89    9.50
   0   2  -7   87.29    9.60
   0   2   7   67.29    6.30
   0   2  -7   48.00    5.40
   0   2  -7   71.09    8.10
   1  -2   7    2.70    1.00
  -1  -2  -7    3.80    1.20
  -1  -2  -7    2.40    1.20
  -1   2  -7    6.70    1.60
  -1   2  -7    2.60    1.00
  -2  -2  -7    1.60    1.00
  -2  -2  -7    3.30    1.40
  -2   2  -7    4.80    1.50
  -2   2  -7    1.70    1.00
  -3  -2  -7   10.40    2.10
  -3   2  -7   11.40    1.20
  -3   2  -7    9.80    1.40
  -8  -3   7    0.00    1.00
  -8   3   7    0.00    0.60
  -7  -3   7    1.00    0.90
   7   3  -7    0.10    0.80
  -7   3   7    0.90    0.60
  -7   3   7    0.40    0.80
  -6  -3   7    6.60    1.30
   6  -3  -7    8.60    1.80
   6   3  -7    6.30    1.20
   6   3  -7    5.40    1.30
  -6   3   7    4.10    0.80
  -6   3   7    6.00    1.60
   5  -3  -7    4.00    1.50
  -5  -3   7    2.40    1.10
  -5   3   7    3.10    0.80
   5   3  -7    3.30    1.30
   5   3  -7    1.90    0.90
  -5   3   7    0.70    8.10
  -5   3   7    2.20    1.10
   5   3  -7    1.30    6.10
   4  -3  -7   15.60    7.40
  -4  -3   7    9.60    1.50
   4  -3  -7    5.40    1.60
  -4   3   7   11.80    1.40
   4   3  -7   13.20    6.60
   4   3  -7    4.10    4.40
   4   3  -7    7.70    1.70
  -4   3   7   13.30    2.10
   4   3  -7    6.00    1.20
  -4   3   7    8.30   11.30
  -3  -3   7   38.40    3.40
   3  -3  -7   61.69    8.50
   3  -3  -7   31.50    3.80
   3  -3  -7   35.60    3.50
  -3  -3   7   39.30    3.40
   3   3  -7   50.49    7.20
   3   3  -7   33.20    3.70
   3   3  -7   37.40    3.20
   3   3  -7   51.49    8.60
  -3   3   7   34.30    3.40
  -3   3   7   34.60    2.70
   2  -3  -7   42.60    3.20
   2  -3  -7   35.60    3.80
  -2  -3   7   43.20    3.50
   2   3  -7   51.39    8.90
   2   3  -7   41.50    4.30
  -2   3   7   42.80    3.00
   2   3  -7   48.10    6.70
  -2   3   7   46.50    3.90
   1  -3  -7    2.10    1.00
   1  -3  -7    3.80    1.40
  -1  -3   7    2.30    1.20
   1  -3  -7    3.40    5.00
  -1   3   7    2.50    1.30
   1   3  -7    4.30    3.50
   1   3  -7    4.90    1.60
   1   3  -7    2.30    3.80
   1   3  -7    4.30    1.40
   0  -3  -7    6.80    1.80
   0  -3  -7    8.90    1.40
   0  -3  -7    4.10    5.60
   0  -3   7    7.90    1.50
   0   3  -7   10.00    2.20
   0   3  -7    9.20    4.10
   0   3   7   11.80    2.10
   0   3  -7   11.60    5.00
   0   3  -7    7.70    1.60
  -1  -3  -7    4.30    1.50
   1  -3   7    4.00    1.10
  -1  -3  -7    4.20    1.20
  -1   3  -7    4.30    1.20
  -1   3  -7    2.20    1.20
   1   3   7    5.60    1.70
  -2  -3  -7    6.40    2.20
  -2   3  -7    4.60    1.30
  -2   3  -7    5.30    1.70
  -3  -3  -7    6.20    1.10
  -3   3  -7    7.60    1.00
  -3   3  -7    7.70    1.20
  -8   4   7    0.40    0.60
  -8   4   7   -1.40    0.60
   8   4  -7    0.10    0.90
  -7  -4   7   -0.30    0.80
  -7   4   7    0.20    0.50
  -7   4   7    1.10    0.80
   7   4  -7    0.10    0.90
  -6  -4   7    1.80    1.00
   6   4  -7    1.00    1.00
   6   4  -7    0.70    0.80
  -6   4   7    0.80    0.80
  -6   4   7    1.30    0.60
   5  -4  -7   -0.40    1.90
  -5  -4   7   -1.00    1.30
  -5   4   7    0.30    0.60
   5   4  -7    1.00    1.60
  -5   4   7    7.90    7.50
  -5   4   7    2.20    1.50
   5   4  -7    1.60    5.20
   5   4  -7   -1.10    1.20
  -4  -4   7    6.00    1.40
   4  -4  -7  -21.00    9.90
   4  -4  -7    4.20    1.50
   4   4  -7    3.40    6.10
  -4   4   7    7.90    6.10
  -4   4   7    4.30    0.90
   4   4  -7    3.00    4.40
  -4   4   7    6.60    1.60
   4   4  -7    2.40    0.90
   4   4  -7    6.60    1.70
   3  -4  -7   12.70    2.10
   3  -4  -7   16.40   12.30
  -3  -4   7   16.40    2.10
   3   4  -7   12.80    2.20
   3   4  -7   17.90    2.10
  -3   4   7   13.50    2.10
  -3   4   7   14.50    1.70
   3   4  -7   17.50    5.10
   3   4  -7   19.30    5.20
   2  -4  -7   34.20    6.40
   2  -4  -7   21.50    2.90
  -2  -4   7   23.40    2.50
   2   4  -7   26.90    3.30
  -2   4   7   25.50    2.90
  -2   4   7   22.70    2.10
   2   4  -7   24.60    2.60
   2   4  -7   24.20    4.60
  -1  -4   7    8.70    1.60
   1  -4  -7    1.80    1.40
   1  -4  -7    4.40    1.30
   1  -4  -7    6.60    6.30
   1   4  -7    2.80    3.20
   1   4  -7    7.00    1.90
   1   4  -7   12.30    4.10
  -1   4   7    7.00    1.70
  -1   4   7    6.60    1.20
   1   4  -7    5.20    1.30
   0  -4  -7    1.60    7.40
   0  -4  -7    0.10    1.10
   0  -4  -7   -0.20    1.00
   0  -4   7   -0.70    0.70
   0   4  -7   -2.00    6.70
   0   4  -7    0.40    1.10
   0   4   7    1.30    1.20
   0   4  -7    0.40    1.00
  -1  -4  -7   26.10    3.10
   1  -4   7   22.90    2.30
   1   4   7   27.30    3.40
  -1   4  -7   28.10    2.70
  -1   4  -7   24.50    3.00
  -2  -4  -7    1.40    0.90
  -2   4  -7    0.50    1.10
  -2   4  -7    0.60    0.70
  -8   5   7   -0.40    0.60
   8   5  -7    0.70    0.80
  -8   5   7   -0.80    0.50
   7   5  -7    4.10    1.20
  -7   5   7    3.30    0.70
  -7   5   7    7.40    1.40
  -6  -5   7    3.00    1.20
  -6   5   7    2.60    0.70
   6   5  -7    2.50    1.20
   6   5  -7    2.70    0.90
  -6   5   7    2.80    1.00
  -5  -5   7    3.40    1.30
  -5   5   7    2.60    0.80
   5   5  -7    1.30    0.80
   5   5  -7    1.30    1.20
   5   5  -7   30.30   12.20
  -5   5   7    1.40    1.00
   5   5  -7    2.50    5.10
   4  -5  -7    3.60    1.70
  -4   5   7    5.90    1.60
  -4   5   7    9.60    5.70
   4   5  -7    7.70    4.90
   4   5  -7    7.10    1.70
   4   5  -7   10.40    6.00
  -4   5   7    4.40    0.90
   4   5  -7    5.00    1.30
   3  -5  -7   -5.10    8.90
   3  -5  -7   -1.40    1.20
  -3  -5   7    1.30    1.30
   3   5  -7    0.30    1.20
   3   5  -7    0.60    0.90
  -3   5   7   -0.90    0.60
   3   5  -7   -5.70    3.90
  -3   5   7   -1.40    5.90
   3   5  -7   12.80    4.80
  -3   5   7   -0.50    1.10
   2  -5  -7   30.90    3.40
   2  -5  -7   29.30    8.30
  -2  -5   7   32.40    2.80
   2   5  -7   28.70    2.90
  -2   5   7   30.40    3.20
   2   5  -7   22.20    4.80
  -2   5   7   29.50    2.50
   2   5  -7   29.50    3.50
   1  -5  -7   15.40    8.00
  -1  -5   7    4.70    1.20
   1  -5  -7    2.70    1.30
  -1   5   7    4.10    1.30
   1   5  -7    0.10    3.50
  -1   5   7    3.50    1.20
   1   5  -7    5.80    1.40
   1   5  -7    3.00    1.40
   1   5  -7    4.10    3.50
   0  -5   7    0.00    0.70
   0  -5  -7   -1.60    1.00
   0   5  -7    4.60    4.50
   0   5   7    1.20    1.00
   0   5  -7    2.00    1.00
   0   5  -7    1.10    1.30
   0   5  -7   -1.60    3.70
   1  -5   7    0.90    0.70
  -1  -5  -7   -1.10    1.10
  -1   5  -7    0.20    0.80
  -1   5  -7   -1.30    1.10
   1   5   7    2.40    1.20
  -2  -5  -7    0.20    1.00
  -2   5  -7   -0.80    0.90
  -2   5  -7   -0.40    0.70
   8   6  -7    2.00    0.80
  -8   6   7    1.60    0.80
  -8   6   7    0.40    0.50
   7   6  -7   14.90    2.00
  -7   6   7   16.40    2.00
  -7   6   7   14.70    1.60
   6   6  -7    2.10    0.80
  -6   6   7    2.30    0.70
  -6   6   7    3.10    1.20
   6   6  -7    2.50    1.20
   5   6  -7    0.60    1.10
  -5   6   7    0.80    6.10
   5   6  -7    0.70    0.80
   5   6  -7    2.10    5.80
   5   6  -7   17.20   14.40
  -5   6   7   -0.10    0.90
  -5   6   7    0.90    0.50
  -4   6   7    5.30    6.10
  -4   6   7   10.60    2.00
   4   6  -7    4.90    4.60
   4   6  -7   12.40    2.40
  -4   6   7    6.60    1.20
   4   6  -7   10.50    1.50
   4   6  -7    3.10    5.80
   3  -6  -7   11.30    2.10
  -3  -6   7   11.20    1.60
  -3   6   7   10.60    1.90
   3   6  -7   11.60    1.70
  -3   6   7    7.20    1.30
   3   6  -7   13.00    5.20
   3   6  -7   14.10    2.50
  -3   6   7   19.50    6.10
   3   6  -7   17.80    4.50
   2  -6  -7    4.00    1.50
  -2  -6   7    3.00    0.90
  -2   6   7   -4.20    7.40
   2   6  -7    2.20    1.10
   2   6  -7    3.10    1.50
  -2   6   7    1.60    0.80
  -2   6   7    3.30    1.40
   2   6  -7    1.80    4.10
  -1  -6   7    4.30    1.20
   1  -6  -7    5.60   16.30
   1  -6  -7    5.60    1.70
   1   6  -7    1.80    3.90
   1   6  -7    2.10    3.50
  -1   6   7    3.70    1.00
   1   6  -7    4.30    1.60
   1   6  -7    4.80    1.30
  -1   6   7    3.60    1.60
   0  -6   7   14.70    2.00
   0  -6  -7   12.80    2.20
   0   6  -7   13.90    2.10
   0   6   7   13.00    2.20
   0   6  -7   13.50    2.00
   1  -6   7   10.90    1.60
  -1  -6  -7   13.10    2.00
   1   6   7   11.70    1.90
  -1   6  -7   11.30    1.60
  -2  -6  -7   -0.10    0.90
  -2   6  -7    1.00    0.70
  -2   6  -7    0.10    1.30
  -7   7   7    8.00    1.40
  -7   7   7    7.90    1.00
   7   7  -7    8.00    1.30
  -6   7   7    0.50    0.50
   6   7  -7    0.80    0.80
  -6   7   7    1.40    1.00
   6   7  -7    1.90    0.70
   5   7  -7    1.70    1.10
   5   7  -7    0.40    0.80
  -5   7   7    0.50    0.60
  -5   7   7    1.30    1.00
   4   7  -7    7.70    5.40
   4   7  -7    2.70    0.90
  -4   7   7    2.60    0.90
  -4   7   7    1.40    1.10
   4   7  -7    2.70    1.30
   4   7  -7   14.90    8.60
  -3  -7   7    6.30    1.50
   3  -7  -7    7.50    2.20
  -3   7   7    6.40    1.40
   3   7  -7    7.10    1.70
   3   7  -7    8.60    4.90
  -3   7   7    5.60    6.30
  -3   7   7    6.70    2.30
   3   7  -7    9.80    4.80
   2  -7  -7    2.80    1.90
  -2  -7   7    2.80    1.00
  -2   7   7   -8.80   11.00
   2   7  -7    3.80    1.80
   2   7  -7   -2.60    3.40
   2   7  -7    5.40    1.50
   2   7  -7    3.40    4.10
   1  -7  -7    0.50    1.30
  -1  -7   7    1.00    0.80
  -1   7   7    1.10    0.80
   1   7  -7   -0.20    4.10
  -1   7   7    0.60    1.00
   1   7  -7    0.20    1.20
   1   7  -7    7.10    5.90
   1   7  -7    2.10    1.00
   0  -7  -7    1.90    1.30
   0  -7   7    2.50    0.80
   0   7  -7    1.60    1.40
   0   7  -7    4.70    1.20
   0   7   7    2.10    1.20
  -1  -7  -7    1.00    1.10
   1  -7   7    0.40    0.60
  -1   7  -7    2.90    1.40
  -1   7  -7   -1.40    0.90
  -2  -7  -7   -0.50    1.10
  -2   7  -7   -2.20    2.70
  -2   7  -7    0.30    0.80
   7   8  -7    1.20    0.80
  -7   8   7    1.30    0.70
  -7   8   7    0.90    0.40
   6   8  -7   -0.70    0.70
  -6   8   7    0.80    0.60
  -6   8   7    1.10    0.90
   6   8  -7    0.70    0.80
  -5   8   7    1.00    1.00
  -5   8   7    0.10    0.60
   5   8  -7    0.80    1.20
   5   8  -7    0.70    0.70
   4   8  -7    2.00    1.00
  -4   8   7    1.40    0.70
   4   8  -7    6.60    5.30
  -4   8   7    1.60    1.00
   4   8  -7    2.60    1.40
   4   8  -7    1.80    5.90
  -3  -8   7   39.40    3.10
   3   8  -7   43.50    4.00
  -3   8   7   37.30    3.10
  -3   8   7   41.40    7.70
   3   8  -7   34.40    9.90
   3   8  -7   47.70    3.50
  -3   8   7   40.80    3.90
  -2  -8   7    4.60    1.00
  -2   8   7   12.90   12.00
   2   8  -7    9.80    1.50
   2   8  -7    4.60    4.70
   2   8  -7   13.20    4.90
  -2   8   7    5.80    1.50
  -2   8   7    4.90    1.00
   2   8  -7    9.60    2.00
  -1  -8   7   19.30    2.00
   1  -8  -7   18.50    2.50
  -1   8   7   19.70    2.00
   1   8  -7   23.30    2.40
  -1   8   7   19.00    2.70
   1   8  -7   20.70    2.80
   0  -8   7    5.50    1.10
   0   8   7    7.10    1.40
   0   8  -7   11.50    1.80
   1  -8   7    0.90    0.70
  -1  -8  -7    0.40    1.40
  -1   8  -7    0.10    2.20
   1   8   7    4.30    1.20
  -1   8  -7    1.30    0.90
  -2   8  -7   -2.00    0.80
  -7   9   7   -0.10    0.40
   7   9  -7    0.50    0.70
   6   9  -7    0.60    1.40
  -6   9   7   -0.90    0.70
   6   9  -7    0.50    0.70
  -6   9   7    0.10    0.60
  -5   9   7    1.00    0.90
   5   9  -7   -1.10    0.90
  -5   9   7    1.10    0.60
   5   9  -7   -0.20    0.60
  -4  -9   7    3.20    1.50
  -4   9   7    4.20    1.30
   4   9  -7    2.50    1.30
  -4   9   7    1.20    0.70
   4   9  -7    3.00    1.00
  -3  -9   7    2.90    1.00
  -3   9   7    3.10    1.20
   3   9  -7    3.30    1.00
  -3   9   7    3.20    0.80
   3   9  -7    3.30    1.30
  -2  -9   7    0.00    0.60
   2   9  -7    2.00    1.00
  -2   9   7    0.50    0.70
   2   9  -7   -0.30    1.30
  -2   9   7   -0.70    1.10
  -1  -9   7    1.20    0.70
   1   9  -7    0.50    0.90
  -1   9   7    2.10    1.20
  -1   9   7    1.50    0.70
   1   9  -7   -0.50    1.40
   0  -9   7    1.60    0.70
   0   9   7    2.90    1.00
   0   9  -7    3.50    1.80
   0   9  -7    1.60    1.10
   1  -9   7    0.80    0.50
  -1   9  -7    1.10    0.90
   1   9   7    0.20    0.90
   7  10  -7    0.10    0.70
  -7  10   7    0.20    0.80
  -7  10   7    0.50    0.40
   6  10  -7   -0.90    0.70
  -6  10   7    0.10    0.80
   6  10  -7    0.30    0.60
  -6  10   7    0.00    0.40
  -5  10   7   -1.30    0.80
   5  10  -7   -1.00    0.80
  -5  10   7   -0.20    0.50
   5  10  -7    0.00    0.60
  -4 -10   7   -0.20    1.10
  -4  10   7    0.30    0.60
  -4  10   7    0.40    1.00
   4  10  -7   -0.20    1.00
   4  10  -7    0.10    0.70
  -3 -10   7    1.70    0.80
  -3  10   7    4.20    0.90
  -3  10   7    4.90    1.40
   3  10  -7    4.30    1.10
   3  10  -7    2.60    1.20
  -2 -10   7   -0.50    0.50
  -2  10   7    0.50    1.00
  -2  10   7    0.90    0.70
   2  10  -7   -1.30    0.80
   2  10  -7    2.00    1.40
  -1 -10   7    0.20    0.50
  -1  10   7   -0.20    0.60
   1  10  -7    0.00    0.90
  -1  10   7    0.20    1.00
   0 -10   7   -0.10    0.40
   0  10   7   -0.80    1.40
   0  10  -7   -1.60    0.80
   1 -10   7    0.20    0.40
  -1  10  -7    0.10    0.90
   1  10   7    1.70    0.90
   6  11  -7    0.20    0.60
  -6  11   7    0.50    0.40
   6  11  -7   -1.10    0.70
  -6  11   7   -2.80    1.30
   5  11  -7   -0.60    0.60
   5  11  -7    2.20    0.90
  -5  11   7   -0.40    0.80
  -5  11   7    0.00    0.40
  -4 -11   7   -0.80    1.00
  -4  11   7   -0.30    0.50
   4  11  -7   -0.30    1.10
  -4  11   7    0.00    0.90
   4  11  -7   -0.60    0.70
  -3 -11   7    0.80    0.70
  -3  11   7    1.80    1.00
   3  11  -7    1.90    1.20
   3  11  -7    2.50    0.90
  -3  11   7    1.20    0.60
  -2 -11   7    0.10    0.50
   2  11  -7   -1.10    1.50
  -2  11   7    0.50    1.00
   2  11  -7    0.30    0.80
  -2  11   7   -0.30    0.60
  -1 -11   7   -0.10    0.40
   1  11  -7    0.60    0.90
  -1  11   7   -0.40    0.70
  -1  11   7   -0.60    0.60
   0 -11   7    0.10    0.30
   0  11  -7    0.80    1.00
   0  11   7    0.10    0.90
   1 -11   7   -0.20    0.30
   1  11   7   -0.70    1.00
  -1  11  -7    0.00    0.90
   6  12  -7    0.40    0.60
  -6  12   7    2.30    1.70
  -6  12   7    0.70    0.50
   6  12  -7    1.90    0.70
  -5  12   7   -0.20    0.40
  -5  12   7    0.90    0.90
   5  12  -7    0.10    0.60
   5  12  -7    1.30    0.90
  -4 -12   7    1.00    1.00
   4  12  -7    1.30    1.10
  -4  12   7   -0.20    0.90
  -4  12   7   -0.60    0.40
   4  12  -7    1.20    0.70
  -3 -12   7    0.50    0.60
   3  12  -7    0.10    1.30
  -3  12   7    0.10    1.00
   3  12  -7    0.50    0.80
  -3  12   7    0.30    0.60
  -2 -12   7    0.00    0.40
   2  12  -7   -0.40    0.80
  -2  12   7    1.20    1.00
  -2  12   7   -0.40    0.70
  -1 -12   7   -0.20    0.30
  -1  12   7   -0.10    0.80
  -1  12   7   -0.40    0.60
   1  12  -7    0.10    0.90
   0 -12   7   -0.20    0.30
   0  12   7    0.50    0.80
   0  12  -7    0.40    1.00
   5  13  -7    0.90    0.60
   5  13  -7    0.50    0.80
  -5  13   7    2.20    1.10
  -5  13   7   -0.10    0.40
   4  13  -7    0.20    0.60
  -4  13   7   -1.70    0.90
   4  13  -7    0.00    1.10
  -4  13   7    0.40    0.50
  -3 -13   7    0.10    0.50
  -3  13   7   -0.20    0.50
  -3  13   7   -0.30    0.80
   3  13  -7    0.40    0.70
   3  13  -7   -1.40    1.90
  -2 -13   7    0.30    0.40
  -2  13   7    0.30    0.50
  -2  13   7   -1.20    0.70
   2  13  -7   -1.10    0.80
  -1 -13   7    0.00    0.30
   1  13  -7   -0.20    0.90
  -1  13   7    0.60    0.80
  -1  13   7   -0.30    0.60
   0 -13   7   -0.10    0.40
   0  13  -7    4.80    1.70
   0  13   7    1.00    1.10
  -4  14   7   -0.50    0.40
  -4  14   7    0.30    1.00
   4  14  -7    0.20    0.60
  -3 -14   7    0.10    0.50
  -3  14   7    0.70    0.50
  -3  14   7   -0.40    0.80
   3  14  -7    1.80    0.90
  -2 -14   7   -0.30    0.40
  -2  14   7   -2.50    1.50
  -2  14   7    0.20    0.50
   2  14  -7    0.00    0.80
  -1  14   7    0.20    0.60
   1  14  -7    2.60    1.10
  -1  14   7    1.90    0.90
  -8   0   8    7.50    1.00
  -7   0   8    1.40    0.80
   7   0  -8    3.90    2.40
   6   0  -8   91.29    5.80
  -6   0   8   83.69    5.60
   5   0  -8   18.30    2.60
  -5   0   8   18.70    2.30
   4   0  -8 1294.97   67.39
  -4   0   8 1199.98   62.09
   4   0  -8 1207.18   61.49
   4   0  -8 1074.99   62.49
   3   0  -8  427.86   23.10
   3   0  -8  403.16   23.90
  -3   0   8  419.46   23.40
   3   0  -8  528.55   31.60
  -2   0   8  155.48    9.30
   2   0  -8  156.28   10.00
   2   0  -8  156.08   15.20
   2   0  -8  163.68    9.30
   1   0  -8   17.80    2.20
   1   0  -8   24.10    2.90
   0   0  -8   -0.60    0.90
   0   0  -8   -1.30    0.70
  -1   0  -8   94.09    5.40
  -1   0  -8   87.89    6.00
  -8   1   8    0.20    0.60
  -7  -1   8    0.90    0.80
   7   1  -8    0.30    1.00
  -7   1   8    0.60    0.70
  -6  -1   8   18.30    2.20
   6  -1  -8   20.80    2.50
  -6   1   8   17.70    2.20
   6   1  -8   17.20    2.30
  -5  -1   8    9.80    1.50
   5  -1  -8    8.90    1.60
   5   1  -8    6.60    1.80
  -5   1   8   10.60    1.80
   5   1  -8    8.50    1.70
   4  -1  -8   38.70    9.40
   4  -1  -8   32.40    3.40
  -4  -1   8   31.10    3.00
   4   1  -8   30.00    7.60
   4   1  -8   33.70    3.50
  -4   1   8   32.90    3.20
   4   1  -8   31.90    2.70
  -3  -1   8   27.70    2.80
   3  -1  -8   22.30    2.90
   3  -1  -8   22.60    2.40
   3  -1  -8   14.70    7.40
  -3   1   8   27.20    2.90
   3   1  -8   24.80    2.40
   3   1  -8   22.70    3.10
   3   1  -8   39.10    9.20
   2  -1  -8    9.70    2.00
  -2  -1   8   10.90    2.10
   2  -1  -8   12.00    7.80
   2  -1  -8   11.80    1.60
   2   1  -8   12.30    6.60
  -2   1   8    6.90    1.60
   2   1  -8   10.50    1.60
   2   1  -8   11.20    2.00
   1  -1  -8    4.10    1.10
   1  -1  -8    2.90    1.30
   1   1  -8    4.30    1.40
   1   1  -8    4.70    1.20
  -1   1   8    5.50    1.60
   0  -1  -8    1.60    1.10
   0  -1  -8    1.00    0.90
   0   1  -8    2.80    0.90
   0   1  -8    3.70    1.30
  -1  -1  -8   36.10    3.20
  -1  -1  -8   29.20    2.90
  -1   1  -8   32.90    3.10
  -1   1  -8   40.20    2.70
  -8   2   8    0.80    0.60
  -7  -2   8   -1.40    0.80
  -7   2   8    0.30    0.70
   7   2  -8   -0.20    0.80
  -6  -2   8   14.30    1.80
   6  -2  -8   14.40    2.70
   6   2  -8   11.50    1.80
  -6   2   8   15.20    2.10
  -5  -2   8   -1.10    1.00
   5  -2  -8    1.80    1.20
   5   2  -8    0.60    1.00
   5   2  -8   -0.20    0.90
  -5   2   8   -0.30    0.90
  -5   2   8    3.90    1.30
   4  -2  -8  177.58   10.30
   4  -2  -8  125.29   21.10
  -4  -2   8  169.98    9.70
   4   2  -8  161.18   10.40
  -4   2   8  165.28   10.10
   4   2  -8  172.08    9.70
   4   2  -8  189.38   15.90
  -3  -2   8   48.10    4.10
   3  -2  -8   69.89   10.60
   3  -2  -8   50.29    4.30
   3   2  -8   46.30    3.70
  -3   2   8   52.39    4.10
   3   2  -8   60.29   12.60
   3   2  -8   48.60    4.40
   2  -2  -8    7.40    1.30
   2  -2  -8   -3.20    6.90
   2  -2  -8    7.70    1.70
   2   2  -8    7.70    1.90
   2   2  -8   21.60    6.50
   2   2  -8    8.20    1.40
  -2   2   8   10.00    1.70
   1  -2  -8   -0.20    1.00
   1  -2  -8    2.30    1.00
   1   2  -8    2.30    1.00
   1   2  -8    1.40    1.20
  -1   2   8    0.40    1.20
   0  -2  -8    6.60    1.50
   0  -2  -8    8.20    1.30
   0   2  -8    9.00    1.50
   0   2  -8   10.80    2.00
  -1  -2  -8   49.50    3.90
  -1   2  -8   47.90    3.80
  -1   2  -8   52.09    3.40
  -7  -3   8    1.70    1.30
   7   3  -8   -0.20    0.80
  -7   3   8    0.00    0.70
  -6  -3   8    1.90    1.10
  -6   3   8    3.10    1.10
   6   3  -8    2.80    1.10
  -6   3   8    3.50    0.90
  -5  -3   8    4.70    1.30
   5  -3  -8    2.80    1.30
  -5   3   8    5.40    0.90
   5   3  -8    4.10    1.20
   5   3  -8    5.40    1.10
  -5   3   8    5.90    1.40
  -4  -3   8   58.49    4.00
   4  -3  -8   55.39    4.30
  -4   3   8   51.99    4.20
   4   3  -8   50.29    4.30
   4   3  -8   45.10    8.20
   4   3  -8   50.59    3.70
  -4   3   8   50.59    3.30
   3  -3  -8   35.30   12.30
   3  -3  -8   12.80    2.10
   3   3  -8   21.20    2.80
  -3   3   8   22.00    2.50
   3   3  -8   21.10    6.40
   3   3  -8   16.50    2.00
  -2  -3   8    5.70    1.20
   2  -3  -8    4.40    1.40
   2   3  -8    1.40    5.70
   2   3  -8    6.80    1.30
   2   3  -8    3.40    1.20
  -2   3   8    6.00    1.50
  -1  -3   8   23.20    2.40
   1  -3  -8   24.20    3.00
   1   3  -8   26.50    3.10
   1   3  -8   25.30    2.60
  -1   3   8   23.90    2.80
   0  -3  -8    0.10    0.90
   0   3  -8    0.20    1.00
   0   3  -8    0.10    0.80
   0   3   8   -3.60    1.80
  -1  -3  -8   24.70    2.60
  -1   3  -8   22.20    2.10
  -1   3  -8   28.30    2.60
   7   4  -8   -1.10    0.70
  -7   4   8    0.40    0.60
  -6   4   8    1.10    0.80
  -6   4   8    0.70    0.70
   6   4  -8    0.70    0.90
   5  -4  -8    6.00    1.70
  -5   4   8    5.10    0.90
  -5   4   8    6.00    1.40
   5   4  -8    4.40    1.20
   5   4  -8    4.70    1.10
   4  -4  -8   16.30    2.30
  -4   4   8   20.00    1.80
  -4   4   8   21.10    2.60
   4   4  -8   21.20    2.60
   4   4  -8   42.60   10.40
   4   4  -8   17.70    2.00
   3  -4  -8    1.50    1.10
  -3  -4   8    1.60    1.30
   3   4  -8    1.40    0.80
  -3   4   8    1.80    1.00
   3   4  -8    0.10    1.20
  -3   4   8    1.30    1.00
   3   4  -8   -5.20    6.30
   2  -4  -8    0.90    1.10
  -2  -4   8    1.30    1.10
  -2   4   8   -0.30    1.00
   2   4  -8    0.20    0.90
   2   4  -8    0.20    1.00
   1  -4  -8   11.50    2.00
  -1  -4   8   15.10    1.70
  -1   4   8    9.10    1.70
   1   4  -8   14.50    1.90
   1   4  -8   16.90    2.50
   0  -4  -8    2.60    1.10
   0  -4   8    1.30    0.70
   0   4  -8    3.00    1.90
   0   4  -8    5.40    1.10
   0   4   8    7.70    1.50
  -1  -4  -8    5.50    1.10
  -1   4  -8    4.80    1.20
  -1   4  -8    4.90    1.00
   7   5  -8    0.90    0.80
  -7   5   8    0.00    0.60
  -7   5   8   -0.20    0.70
   6   5  -8    2.00    0.90
   6   5  -8    1.10    0.80
  -6   5   8    0.80    0.80
  -6   5   8    1.10    0.70
   5   5  -8    2.50    0.80
   5   5  -8    2.70    1.10
  -5   5   8    3.60    0.80
  -5   5   8    2.80    1.10
   4  -5  -8    7.60    1.70
   4   5  -8    4.90    1.10
  -4   5   8    5.40    1.00
  -4   5   8    8.80    1.70
   4   5  -8    4.30    1.30
   3  -5  -8   -0.50    1.20
  -3  -5   8    1.60    1.30
   3   5  -8    1.50    1.20
  -3   5   8    1.90    1.00
   3   5  -8    0.00    0.80
  -3   5   8    0.90    0.80
  -2  -5   8   -0.20    0.80
   2  -5  -8   -1.00    1.10
  -2   5   8    2.20    1.20
   2   5  -8    0.40    0.80
   2   5  -8    1.10    1.30
   1  -5  -8    0.50    1.10
  -1  -5   8    0.40    0.80
   1   5  -8    1.00    1.10
   1   5  -8    0.70    0.70
  -1   5   8   -0.40    0.90
   0  -5   8    0.40    0.60
   0  -5  -8    0.90    1.10
   0   5  -8    0.10    0.90
   0   5   8    0.60    1.10
   0   5  -8    0.60    1.10
  -1  -5  -8    1.30    1.00
  -1   5  -8    0.70    0.70
  -7   6   8    0.40    0.70
   7   6  -8   -0.50    0.70
  -7   6   8   -0.10    0.70
   6   6  -8   -0.40    0.80
  -6   6   8    0.40    0.60
   5   6  -8    9.30    1.70
   5   6  -8    6.30    1.10
  -5   6   8    6.00    1.40
  -5   6   8    6.10    1.00
   4   6  -8    2.10    1.20
  -4   6   8    1.50    1.10
  -4   6   8    1.70    0.70
  -3  -6   8    0.80    1.20
   3  -6  -8   -0.60    1.40
   3   6  -8    0.50    1.10
  -3   6   8    0.70    0.80
   3   6  -8    0.00    0.70
  -3   6   8    0.20    0.90
   2  -6  -8    3.50    1.90
  -2  -6   8    1.80    1.00
   2   6  -8    2.40    1.20
  -2   6   8    0.30    1.60
  -2   6   8    2.70    1.20
   2   6  -8    1.00    0.90
   1  -6  -8    5.20    1.80
  -1  -6   8    8.10    1.30
  -1   6   8    7.90    1.60
   1   6  -8    8.50    1.70
   1   6  -8    8.60    1.50
   0  -6  -8   -1.20    0.90
   0  -6   8   -0.30    0.50
   0   6  -8   -0.40    0.90
   0   6   8   -0.60    1.00
   0   6  -8   -0.40    0.70
  -1   6  -8    2.60    1.00
  -1   6  -8    1.10    0.80
   7   7  -8    0.30    0.70
  -7   7   8   -0.10    0.50
  -7   7   8    0.80    0.70
   6   7  -8    2.60    1.00
  -6   7   8    3.60    1.00
  -6   7   8    3.00    0.70
   6   7  -8    3.10    0.80
  -5   7   8   17.40    2.20
   5   7  -8   20.70    2.40
  -5   7   8   18.50    1.70
   5   7  -8   19.90    1.90
  -4   7   8    5.40    1.50
   4   7  -8    5.10    1.10
  -4   7   8    4.90    0.90
   4   7  -8    4.30    1.30
  -3  -7   8   24.10    2.70
   3   7  -8   22.80    2.30
   3   7  -8   23.40    2.80
  -3   7   8   22.00    2.00
  -2  -7   8    8.40    1.30
   2  -7  -8   12.50    1.90
   2   7  -8   10.80    1.60
  -2   7   8   10.40    1.40
  -2   7   8    7.70    1.50
   2   7  -8   12.30    2.00
   1  -7  -8    2.70    1.40
  -1  -7   8    1.20    0.70
  -1   7   8    1.60    1.00
   1   7  -8    2.20    1.00
   1   7  -8    2.30    1.10
   0  -7  -8    0.40    1.40
   0  -7   8    0.70    0.50
   0   7  -8    0.30    0.70
   0   7   8   -0.10    0.90
   0   7  -8    0.30    1.10
  -1   7  -8   10.40    1.30
  -7   8   8    0.90    0.70
   7   8  -8    0.50    0.60
  -7   8   8   -1.00    0.60
   6   8  -8    1.40    0.70
   6   8  -8    2.90    0.70
  -6   8   8    0.90    0.50
  -6   8   8    1.60    0.80
   5   8  -8    1.30    1.40
  -5   8   8    0.50    0.90
   5   8  -8    1.50    0.90
  -4   8   8    3.10    1.10
   4   8  -8    2.20    0.90
   4   8  -8    1.90    1.10
  -4   8   8    1.40    0.60
  -3  -8   8    0.00    0.90
   3   8  -8    0.10    0.70
  -3   8   8    0.10    0.60
  -3   8   8   -0.30    0.90
   3   8  -8    2.90    1.10
  -2  -8   8    8.20    1.30
  -2   8   8    7.90    1.50
   2   8  -8    7.90    1.80
  -2   8   8    8.90    1.20
   2   8  -8    7.20    1.30
  -1  -8   8    3.20    0.80
   1   8  -8    2.40    0.90
   1   8  -8    1.00    1.20
  -1   8   8    1.40    1.00
   0  -8   8   -0.60    0.40
   0   8  -8   -0.10    0.70
   0   8   8   -2.10    0.90
   0   8  -8   -0.20    1.20
  -6   9   8   -0.90    0.70
   6   9  -8   -0.30    0.70
  -6   9   8   -0.40    0.40
   5   9  -8    2.80    0.90
   5   9  -8    2.90    0.80
  -5   9   8    2.00    0.60
  -5   9   8    3.60    1.10
  -4   9   8    1.40    0.80
   4   9  -8    1.00    0.70
   4   9  -8    1.20    0.90
  -4   9   8    3.20    1.70
  -3  -9   8    0.70    0.90
   3   9  -8    2.30    1.10
  -3   9   8    4.10    1.20
   3   9  -8    4.30    1.00
  -3   9   8    5.60    1.40
  -2  -9   8    1.80    0.70
   2   9  -8    0.30    1.00
   2   9  -8    1.90    0.80
  -2   9   8    2.20    0.80
  -1  -9   8    0.30    0.50
  -1   9   8    1.40    0.90
   1   9  -8    1.70    0.80
   1   9  -8    3.70    2.50
   0  -9   8    0.00    0.40
   0   9   8    2.30    1.10
   0   9  -8    1.00    0.70
  -6  10   8   -0.20    0.50
  -6  10   8    0.20    0.70
   6  10  -8    0.00    0.90
   6  10  -8    0.60    0.60
   5  10  -8    1.10    0.60
  -5  10   8    2.70    0.90
  -5  10   8    0.90    0.50
   5  10  -8    1.20    0.80
   4  10  -8   -0.60    0.60
  -4  10   8    0.20    0.70
   4  10  -8    0.90    0.80
  -4  10   8    0.00    0.50
  -3 -10   8   -1.10    0.80
  -3  10   8    0.00    0.60
  -3  10   8    0.40    0.80
   3  10  -8    0.90    0.70
   3  10  -8    0.00    1.00
  -2 -10   8   -0.30    0.50
   2  10  -8    3.60    1.70
  -2  10   8    1.50    0.80
   2  10  -8    0.50    0.80
  -2  10   8    1.80    0.80
  -1 -10   8   -0.10    0.40
   1  10  -8    0.50    0.80
  -1  10   8    0.30    0.80
   0  10  -8   -0.40    0.70
  -5  11   8    0.20    0.50
  -5  11   8    0.90    1.00
   5  11  -8   -0.20    0.70
  -4  11   8    0.80    0.80
   4  11  -8    0.10    0.60
  -4  11   8    0.00    0.50
  -3 -11   8   -1.10    0.80
  -3  11   8    0.50    0.70
   3  11  -8    0.50    0.70
  -3  11   8    0.30    0.60
   3  11  -8    0.90    1.10
  -2 -11   8    0.10    0.60
  -2  11   8    0.60    0.80
   2  11  -8   -0.80    0.70
  -2  11   8   -0.50    0.80
  -1 -11   8    0.40    0.40
  -1  11   8    0.30    0.70
   1  11  -8   -1.00    0.70
   4  12  -8   -0.20    0.50
  -4  12   8   -0.60    0.80
  -4  12   8    0.30    0.60
   4  12  -8    0.30    1.20
  -3  12   8   -0.10    0.80
   3  12  -8    0.00    0.60
  -3  12   8    1.00    0.80
  -2 -12   8    0.40    0.50
   2  12  -8    1.90    0.70
  -2  12   8   -2.30    1.20
  -6   0   9    1.80    0.90
   6   0  -9    1.10    1.00
  -5   0   9   -0.70    1.00
   5   0  -9    0.20    1.60
  -4   0   9    2.20    1.20
   4   0  -9    0.90    1.00
   3   0  -9    0.10    0.90
   2   0  -9   -1.10    1.00
   2   0  -9    0.20    0.80
   1   0  -9    9.60    1.50
   0   0  -9   -0.70    0.70
  -7   1   9   -0.20    0.70
  -6  -1   9  172.98    9.90
   6  -1  -9  181.08   10.40
   6   1  -9  183.18   10.20
  -6   1   9  184.18   10.10
  -5  -1   9   43.40    3.70
   5  -1  -9   49.70    3.60
  -5   1   9   47.60    3.40
   4  -1  -9   61.19    4.60
  -4   1   9   65.99    4.40
   4   1  -9   63.49    4.70
   3  -1  -9   -0.90    0.90
  -3   1   9    1.30    1.30
   3   1  -9   -0.50    0.90
   3   1  -9    1.30    1.00
   2  -1  -9    1.20    1.10
   2   1  -9    0.70    0.80
   2   1  -9    1.70    0.90
   1  -1  -9   36.90    3.20
   1   1  -9   38.60    2.60
   1   1  -9   31.80    3.00
   0  -1  -9   18.70    2.00
   0   1  -9   16.60    1.90
  -7   2   9    1.00    0.70
  -6   2   9  106.49    6.40
   6   2  -9  107.29    6.50
   5  -2  -9   40.80    3.20
  -5   2   9   38.30    3.00
   5   2  -9   27.30    3.70
   4  -2  -9    5.50    1.60
   4   2  -9    6.10    1.40
  -4   2   9    5.90    2.00
   4   2  -9    4.80    1.10
   3  -2  -9   15.40    2.20
   3   2  -9   13.10    1.80
  -3   2   9   20.20    2.40
   3   2  -9   20.00    2.40
   2  -2  -9    0.40    1.50
   2   2  -9    0.10    1.10
   2   2  -9    0.30    0.80
   1  -2  -9   71.79    4.90
   1   2  -9   72.69    4.40
   1   2  -9   70.79    4.90
   0  -2  -9   21.30    2.80
   0   2  -9   33.20    3.50
   7   3  -9    0.90    1.30
  -7   3   9    0.30    0.70
   6   3  -9   14.90    1.80
  -6   3   9   16.30    1.80
   5  -3  -9   16.20    2.30
  -5   3   9   13.50    1.80
   5   3  -9    9.20    2.10
   4  -3  -9    0.30    1.00
   4   3  -9    2.40    1.10
   4   3  -9    1.20    0.90
   3  -3  -9    1.90    1.40
   3   3  -9    0.60    1.00
   3   3  -9    0.70    0.80
  -3   3   9   -0.60    0.90
   2  -3  -9    5.10    1.30
   2   3  -9    8.70    1.80
  -2   3   9    5.40    1.40
   2   3  -9    7.70    1.20
   1  -3  -9   40.90    3.30
   1   3  -9   39.40    3.40
   1   3  -9   46.70    3.00
   0  -3  -9    0.60    0.80
   0   3  -9   -1.00    0.70
   0   3  -9    0.90    0.70
   6   4  -9   12.00    1.70
  -6   4   9   11.80    1.70
  -5   4   9    3.30    0.90
   5   4  -9    3.20    1.10
   5   4  -9    3.70    1.30
   4  -4  -9    5.60    1.40
  -4   4   9    7.30    1.50
   4   4  -9    6.20    1.60
   4   4  -9    5.90    1.10
   3  -4  -9   -1.30    1.10
   3   4  -9    0.90    0.90
  -3   4   9    0.90    0.90
   3   4  -9    1.60    1.40
   2  -4  -9    4.30    1.10
   2   4  -9    2.60    0.90
   2   4  -9    3.40    1.00
  -2   4   9    2.20    1.10
   1  -4  -9    8.90    1.40
   1   4  -9   11.50    1.40
   1   4  -9   10.10    1.60
   6   5  -9    2.90    0.90
  -6   5   9    1.90    0.80
   5   5  -9    0.80    0.80
   5   5  -9    1.40    0.90
  -5   5   9    2.20    0.90
   4   5  -9    1.20    0.80
  -4   5   9    2.80    0.90
   4   5  -9    0.00    0.80
   3  -5  -9   14.20    2.20
   3   5  -9   15.40    2.20
   3   5  -9   17.00    1.80
  -3   5   9   18.40    2.10
   2  -5  -9   -0.60    1.00
   2   5  -9    0.30    0.70
   2   5  -9    1.20    0.80
  -2   5   9    0.40    0.90
   1  -5  -9    4.30    1.20
   1   5  -9    5.60    1.00
   1   5  -9    6.60    1.30
  -6   6   9    1.70    0.70
   6   6  -9    0.70    0.70
  -5   6   9    6.50    1.20
   5   6  -9    6.40    1.20
   5   6  -9    6.20    0.90
  -4   6   9    1.60    0.80
   4   6  -9    0.30    0.80
   4   6  -9    0.20    0.70
   3   6  -9    1.00    0.70
   3   6  -9    0.70    0.90
  -3   6   9    0.90    0.90
   2   6  -9    1.00    0.70
  -2   6   9   -0.50    0.90
   2   6  -9    0.60    0.90
   1   6  -9    7.30    1.30
   1   6  -9    4.30    0.90
   6   7  -9    0.70    0.80
  -6   7   9    1.40    0.70
   5   7  -9   -0.10    0.80
   5   7  -9    1.10    0.80
  -5   7   9   -0.50    0.70
   4   7  -9    0.60    0.70
   4   7  -9    0.40    0.70
  -4   7   9    0.10    0.70
  -3   7   9    1.60    0.80
   3   7  -9   -0.20    0.70
   3   7  -9    1.00    0.90
  -2   7   9    1.00    0.80
   2   7  -9   -0.70    0.80
   2   7  -9    1.40    0.70
   1   7  -9    4.80    1.20
   1   7  -9    4.60    0.90
   5   8  -9    3.80    1.00
  -5   8   9    3.00    0.90
  -4   8   9    2.20    0.90
   4   8  -9    2.40    0.70
   4   8  -9    0.90    0.80
   3   8  -9    1.10    0.90
   3   8  -9    1.00    0.70
  -3   8   9    0.00    0.70
   2   8  -9    1.50    1.00
   2   8  -9    1.90    0.70
  -2   8   9   -0.70    0.80
   4   9  -9    2.40    0.90
   4   9  -9    2.00    0.80
  -4   9   9    1.20    0.80
   3   9  -9    1.70    0.90
   3   9  -9   -0.30    0.60
  -3   9   9    0.20    0.80
   5   0 -10   -1.80    1.30
   4   0 -10    0.80    1.10
   3   0 -10    0.20    0.90
   5   1 -10    3.60    0.90
   4  -1 -10    0.80    0.90
   4   1 -10    1.40    1.10
   3  -1 -10   21.90    2.10
   3   1 -10   18.50    2.10
   5   2 -10   -0.90    0.70
   4   2 -10    0.80    1.00
   3  -2 -10   22.90    2.40
   4   3 -10    2.70    1.40
   3   3 -10   30.40    2.50
   4   4 -10   -1.20    0.70
   0   0   0    0.00    0.00

_computing_structure_solution     'SHELXT 2018/2 (Sheldrick, 2018)'
;
_shelx_hkl_checksum   70108
