# Supplementary material for: A practical preparation of bicyclic boronates via metal-free heteroatom-directed alkenyl sp2-C‒H borylation
Source: Commun Chem. 2023 Aug 23;6:176. doi: 10.1038/s42004-023-00976-5 (PMC10447525; doi:10.1038/s42004-023-00976-5)
Supplement: Supplementary file 5 — Supplementary Data 2-8-the cif files [file 42004_2023_976_MOESM5_ESM.zip › Supplementary Data 8-the cif file of 4/20210611ppy.cif]

data_global
_audit_creation_method                  'APEX4 v2021.1-RC12'

_publ_requested_journal                 ?

_publ_contact_author_name               ?
_publ_contact_author_address            
;
;
_publ_contact_author_email              ?
_publ_contact_author_fax                ?
_publ_contact_author_phone              ?

_publ_section_title                     
;
;
_publ_section_abstract                  
;
;
_publ_section_references                
;
;
_publ_section_comment                   
;
;

data_20210611ppy
_chemical_name_systematic               ?
_chemical_name_common                   ?
_chemical_formula_moiety                ?
_chemical_formula_sum                   'C17 H18 O2'
_chemical_formula_iupac                 ?
_chemical_formula_weight                254.31

_chemical_melting_point                 ?

_space_group_crystal_system             orthorhombic
_space_group_IT_number                  61
_space_group_name_H-M_alt               'P b c a'
_space_group_name_Hall                  '-P 2ac 2ab'
loop_
    _space_group_symop_operation_xyz
    'x, y, z'
    'x+1/2, -y+1/2, -z'
    '-x, y+1/2, -z+1/2'
    '-x+1/2, -y, z+1/2'
    '-x, -y, -z'
    '-x-1/2, y-1/2, z'
    'x, -y-1/2, z-1/2'
    'x-1/2, y, -z-1/2'

_cell_length_a                          15.115(7)
_cell_length_b                          6.112(4)
_cell_length_c                          30.125(15)
_cell_angle_alpha                       90
_cell_angle_beta                        90
_cell_angle_gamma                       90
_cell_volume                            2783.(3)
_cell_formula_units_Z                   8
_cell_measurement_reflns_used           1967
_cell_measurement_theta_min             2.9338
_cell_measurement_theta_max             58.2186
_cell_measurement_temperature           301.(2)

_exptl_crystal_description              plate
_exptl_crystal_colour                   'clear light colourless'
_exptl_crystal_size_max                 0.120
_exptl_crystal_size_mid                 0.100
_exptl_crystal_size_min                 0.080
_exptl_crystal_density_diffrn           1.214
_exptl_crystal_density_meas             ?
_exptl_crystal_density_method           'not measured'
_exptl_crystal_F_000                    1088

_exptl_absorpt_coefficient_mu           0.617
_exptl_absorpt_correction_type          Multi-Scan
_exptl_absorpt_process_details          
;
Krause, L., Herbst-Irmer, R., Sheldrick, G. M., Stalke, D. (2015).
"Comparison of silver and molybdenum microfocus X-ray sources for
single-crystal structure determination"
J. Appl. Cryst. 48, 3-10.
doi:10.1107/S1600576714022985
;
_exptl_absorpt_correction_T_min         0.79
_exptl_absorpt_correction_T_max         0.95

_exptl_special_details                  
;
; 

_diffrn_ambient_temperature             301.(2)

_diffrn_source                          ?
_diffrn_source_type                     ?
_diffrn_source_power                    0.06
_diffrn_source_current                  1.1
_diffrn_source_voltage                  50

_diffrn_radiation_probe                 ?
_diffrn_radiation_type                  'cu k\a'
_diffrn_radiation_wavelength            1.54178
_diffrn_radiation_monochromator         ?

_diffrn_measurement_device              ?
_diffrn_measurement_device_type         'd8 venture'
_diffrn_measurement_method              ?

_diffrn_detector_area_resol_mean        7.3910

_diffrn_reflns_number                   20530
_diffrn_reflns_av_R_equivalents         0.1460
_diffrn_reflns_av_unetI/netI            0.0565
_diffrn_reflns_theta_min                2.93
_diffrn_reflns_theta_max                64.99
_diffrn_reflns_theta_full               64.99
_diffrn_measured_fraction_theta_max     0.989
_diffrn_measured_fraction_theta_full    0.989
_diffrn_reflns_limit_h_min              -17
_diffrn_reflns_limit_h_max              17
_diffrn_reflns_limit_k_min              -6
_diffrn_reflns_limit_k_max              7
_diffrn_reflns_limit_l_min              -32
_diffrn_reflns_limit_l_max              35

_refine_special_details                 
;
;

_reflns_number_total                    2339
_reflns_number_gt                       1168
_reflns_threshold_expression            'I > 2\s(I)'
_reflns_Friedel_coverage                0.000
_reflns_Friedel_fraction_max            .
_reflns_Friedel_fraction_full           .

_refine_ls_structure_factor_coef        Fsqd
_refine_ls_matrix_type                  full
_refine_ls_R_factor_all                 0.1461
_refine_ls_R_factor_gt                  0.0832
_refine_ls_wR_factor_gt                 0.2264
_refine_ls_wR_factor_ref                0.2708
_refine_ls_goodness_of_fit_ref          1.052
_refine_ls_restrained_S_all             1.061
_refine_ls_number_reflns                2339
_refine_ls_number_parameters            177
_refine_ls_number_restraints            18
_refine_ls_number_constraints           ?
_refine_ls_hydrogen_treatment           mixed
_refine_ls_weighting_scheme             calc
_refine_ls_weighting_details            
    'w=1/[\s^2^(Fo^2^)+(0.1387P)^2^+0.4960P] where P=(Fo^2^+2Fc^2^)/3'

_atom_sites_solution_hydrogens          mixed
_atom_sites_solution_primary            ?
_atom_sites_solution_secondary          ?

_refine_ls_shift/su_max                 0.048
_refine_ls_shift/su_mean                0.006
_refine_diff_density_max                0.417
_refine_diff_density_min                -0.348
_refine_ls_extinction_method            none
_refine_ls_extinction_coef              ?

loop_
    _atom_type_symbol
    _atom_type_description
    _atom_type_scat_dispersion_real
    _atom_type_scat_dispersion_imag
    _atom_type_scat_source
    C C 0.0181 0.0091 'International Tables Vol C Tables 4.2.6.8 and 6.1.1.4'
    H H 0.0000 0.0000 'International Tables Vol C Tables 4.2.6.8 and 6.1.1.4'
    O O 0.0492 0.0322 'International Tables Vol C Tables 4.2.6.8 and 6.1.1.4'

_computing_data_collection              ?
_computing_cell_refinement              
    'SAINT V8.40B (Bruker Nano, Inc., 2019)'
_computing_data_reduction               
    'SAINT V8.40B (Bruker Nano, Inc., 2019)'
_computing_structure_solution           'SHELXT 2018/2 (Sheldrick, 2018)'
_computing_structure_refinement         'SHELXL-2018/3 (Sheldrick, 2018)'
_computing_molecular_graphics           'shelXle (C.B. Huebschle, rev 1230)'
_computing_publication_material         ?

loop_
    _atom_site_type_symbol
    _atom_site_label
    _atom_site_fract_x
    _atom_site_fract_y
    _atom_site_fract_z
    _atom_site_U_iso_or_equiv
    _atom_site_adp_type
    _atom_site_calc_flag
    _atom_site_refinement_flags_adp
    _atom_site_refinement_flags_occupancy
    _atom_site_refinement_flags_posn
    _atom_site_occupancy
    _atom_site_disorder_assembly
    _atom_site_disorder_group
    O O1 0.6219(2) -0.0680(5) 0.41563(10) 0.0881(10) Uani d . . . 1 . .
    O O2 0.5038(2) 0.8243(7) 0.63521(13) 0.1054(13) Uani d . . . 1 . .
    H H1B 0.464(5) 0.903(12) 0.626(3) 0.158000 Uiso d U . . 1 . .
    C C1 0.6643(4) -0.2675(8) 0.40182(18) 0.1033(17) Uani d . . . 1 . .
    H H3 0.726498 -0.258628 0.407900 0.155000 Uiso calc U . R 1 . .
    H H4 0.655273 -0.288388 0.370557 0.155000 Uiso calc U . R 1 . .
    H H1 0.639278 -0.388569 0.417786 0.155000 Uiso calc U . R 1 . .
    C C2 0.6257(3) -0.0124(7) 0.45989(14) 0.0709(11) Uani d . . . 1 . .
    C C3 0.6666(3) -0.1358(8) 0.49249(15) 0.0792(13) Uani d . . . 1 . .
    H H7 0.694300 -0.266992 0.485365 0.095000 Uiso calc U . R 1 . .
    C C4 0.6655(3) -0.0617(7) 0.53562(16) 0.0769(12) Uani d . . . 1 . .
    H H6 0.692534 -0.146273 0.557400 0.092000 Uiso calc U . R 1 . .
    C C5 0.6257(3) 0.1345(7) 0.54809(14) 0.0710(11) Uani d U . . 1 . .
    C C6 0.6293(3) 0.2082(9) 0.59428(15) 0.0836(13) Uani d U . . 1 . .
    H H16 0.656838 0.113459 0.614081 0.100000 Uiso calc U . R 1 . .
    C C7 0.5986(3) 0.3902(9) 0.61140(15) 0.0875(14) Uani d U . . 1 . .
    H H8 0.570438 0.485577 0.591951 0.105000 Uiso calc U . R 1 . .
    C C8 0.6042(3) 0.4623(12) 0.65961(17) 0.1121(19) Uani d U . . 1 . .
    H H15 0.625524 0.612833 0.656257 0.135000 Uiso calc U . R 1 . .
    C C9 0.5119(3) 0.5012(8) 0.67762(14) 0.0772(13) Uani d . . . 1 . .
    C C10 0.4718(4) 0.3581(9) 0.70771(16) 0.0937(15) Uani d . . . 1 . .
    H H12 0.502921 0.235172 0.717057 0.112000 Uiso calc U . R 1 . .
    C C11 0.3882(4) 0.3929(9) 0.72392(19) 0.0988(16) Uani d . . . 1 . .
    H H13 0.363380 0.295943 0.744172 0.119000 Uiso calc U . R 1 . .
    C C12 0.3419(3) 0.5727(11) 0.70987(19) 0.1031(17) Uani d . . . 1 . .
    H H2 0.284853 0.596786 0.720414 0.124000 Uiso calc U . R 1 . .
    C C13 0.5845(3) 0.1829(7) 0.47095(15) 0.0769(12) Uani d . . . 1 . .
    H H17 0.556689 0.265587 0.449122 0.092000 Uiso calc U . R 1 . .
    C C14 0.5849(3) 0.2543(7) 0.51438(15) 0.0755(12) Uani d . . . 1 . .
    H H5 0.557295 0.385723 0.521383 0.091000 Uiso calc U . R 1 . .
    C C15 0.6672(5) 0.377(2) 0.6861(2) 0.214(6) Uani d . . . 1 . .
    H H11 0.661246 0.220742 0.686933 0.321000 Uiso calc U . R 1 . .
    H H9 0.660627 0.434780 0.715602 0.321000 Uiso calc U . R 1 . .
    H H10 0.724535 0.414953 0.674814 0.321000 Uiso calc U . R 1 . .
    C C16 0.3793(3) 0.7197(9) 0.67992(16) 0.0867(14) Uani d . . . 1 . .
    H H14 0.347813 0.842072 0.670585 0.104000 Uiso calc U . R 1 . .
    C C17 0.4634(3) 0.6815(8) 0.66435(15) 0.0795(13) Uani d . . . 1 . .

loop_
    _atom_site_aniso_label
    _atom_site_aniso_U_11
    _atom_site_aniso_U_22
    _atom_site_aniso_U_33
    _atom_site_aniso_U_12
    _atom_site_aniso_U_13
    _atom_site_aniso_U_23
    O1 0.095(2) 0.094(2) 0.075(2) 0.0133(18) -0.0091(16) -0.0099(17)
    O2 0.099(3) 0.126(3) 0.092(2) 0.002(2) 0.004(2) 0.027(2)
    C1 0.127(5) 0.083(3) 0.100(4) 0.021(3) -0.008(3) -0.022(3)
    C2 0.065(2) 0.073(3) 0.074(3) 0.004(2) -0.003(2) 0.000(2)
    C3 0.071(3) 0.080(3) 0.086(3) 0.012(2) 0.002(2) 0.003(3)
    C4 0.074(3) 0.078(3) 0.078(3) 0.013(2) -0.003(2) 0.012(2)
    C5 0.060(2) 0.084(3) 0.069(2) 0.008(2) 0.0012(19) 0.015(2)
    C6 0.072(3) 0.107(3) 0.072(3) 0.020(3) 0.001(2) 0.015(2)
    C7 0.073(3) 0.125(4) 0.065(3) 0.018(3) 0.001(2) 0.006(3)
    C8 0.078(3) 0.188(5) 0.070(3) 0.041(3) -0.008(2) -0.008(3)
    C9 0.076(3) 0.103(4) 0.053(2) 0.012(3) -0.004(2) -0.001(2)
    C10 0.107(4) 0.097(4) 0.078(3) 0.003(3) -0.010(3) -0.001(3)
    C11 0.092(4) 0.113(4) 0.091(4) -0.011(3) 0.002(3) 0.006(3)
    C12 0.073(3) 0.141(5) 0.095(4) -0.003(3) 0.010(3) -0.013(4)
    C13 0.084(3) 0.079(3) 0.067(3) 0.005(2) -0.009(2) 0.011(2)
    C14 0.070(3) 0.076(3) 0.080(3) 0.011(2) -0.001(2) -0.002(2)
    C15 0.093(5) 0.431(17) 0.118(6) 0.044(7) -0.024(4) -0.087(8)
    C16 0.086(3) 0.096(3) 0.078(3) 0.013(3) -0.006(3) -0.014(3)
    C17 0.078(3) 0.097(3) 0.064(3) 0.002(3) -0.003(2) -0.006(3)

_geom_special_details                   
;

All esds (except the esd in the dihedral angle between two l.s. planes)
are estimated using the full covariance matrix.  The cell esds are taken
into account individually in the estimation of esds in distances, angles
and torsion angles; correlations between esds in cell parameters are only
used when they are defined by crystal symmetry.  An approximate (isotropic)
treatment of cell esds is used for estimating esds involving l.s. planes.
;

loop_
    _geom_bond_atom_site_label_1
    _geom_bond_atom_site_label_2
    _geom_bond_site_symmetry_2
    _geom_bond_distance
    _geom_bond_publ_flag
    O1 C2 . 1.377(5) ?
    O1 C1 . 1.439(6) ?
    O2 C17 . 1.380(6) ?
    O2 H1B . 0.82(7) ?
    C1 H3 . 0.960000 ?
    C1 H4 . 0.960000 ?
    C1 H1 . 0.960000 ?
    C2 C3 . 1.384(6) ?
    C2 C13 . 1.387(6) ?
    C3 C4 . 1.376(6) ?
    C3 H7 . 0.930000 ?
    C4 C5 . 1.393(6) ?
    C4 H6 . 0.930000 ?
    C5 C14 . 1.395(6) ?
    C5 C6 . 1.464(6) ?
    C6 C7 . 1.311(7) ?
    C6 H16 . 0.930000 ?
    C7 C8 . 1.520(7) ?
    C7 H8 . 0.930000 ?
    C8 C15 . 1.348(9) ?
    C8 C9 . 1.516(6) ?
    C8 H15 . 0.980000 ?
    C9 C17 . 1.383(6) ?
    C9 C10 . 1.397(7) ?
    C10 C11 . 1.371(7) ?
    C10 H12 . 0.930000 ?
    C11 C12 . 1.370(8) ?
    C11 H13 . 0.930000 ?
    C12 C16 . 1.393(8) ?
    C12 H2 . 0.930000 ?
    C13 C14 . 1.379(6) ?
    C13 H17 . 0.930000 ?
    C14 H5 . 0.930000 ?
    C15 H11 . 0.960000 ?
    C15 H9 . 0.960000 ?
    C15 H10 . 0.960000 ?
    C16 C17 . 1.374(7) ?
    C16 H14 . 0.930000 ?

loop_
    _geom_angle_atom_site_label_1
    _geom_angle_atom_site_label_2
    _geom_angle_atom_site_label_3
    _geom_angle_site_symmetry_1
    _geom_angle_site_symmetry_3
    _geom_angle
    _geom_angle_publ_flag
    C2 O1 C1 . . 118.0(4) ?
    C17 O2 H1B . . 106.(5) ?
    O1 C1 H3 . . 109.500000 ?
    O1 C1 H4 . . 109.500000 ?
    H3 C1 H4 . . 109.500000 ?
    O1 C1 H1 . . 109.500000 ?
    H3 C1 H1 . . 109.500000 ?
    H4 C1 H1 . . 109.500000 ?
    O1 C2 C3 . . 124.9(4) ?
    O1 C2 C13 . . 115.2(4) ?
    C3 C2 C13 . . 119.9(4) ?
    C4 C3 C2 . . 119.1(4) ?
    C4 C3 H7 . . 120.500000 ?
    C2 C3 H7 . . 120.500000 ?
    C3 C4 C5 . . 122.9(4) ?
    C3 C4 H6 . . 118.600000 ?
    C5 C4 H6 . . 118.600000 ?
    C4 C5 C14 . . 116.5(4) ?
    C4 C5 C6 . . 120.4(4) ?
    C14 C5 C6 . . 123.1(4) ?
    C7 C6 C5 . . 128.5(4) ?
    C7 C6 H16 . . 115.800000 ?
    C5 C6 H16 . . 115.800000 ?
    C6 C7 C8 . . 127.0(5) ?
    C6 C7 H8 . . 116.500000 ?
    C8 C7 H8 . . 116.500000 ?
    C15 C8 C9 . . 119.9(5) ?
    C15 C8 C7 . . 119.6(6) ?
    C9 C8 C7 . . 109.6(4) ?
    C15 C8 H15 . . 101.100000 ?
    C9 C8 H15 . . 101.100000 ?
    C7 C8 H15 . . 101.100000 ?
    C17 C9 C10 . . 117.1(4) ?
    C17 C9 C8 . . 120.6(5) ?
    C10 C9 C8 . . 122.2(5) ?
    C11 C10 C9 . . 122.2(5) ?
    C11 C10 H12 . . 118.900000 ?
    C9 C10 H12 . . 118.900000 ?
    C10 C11 C12 . . 119.1(5) ?
    C10 C11 H13 . . 120.500000 ?
    C12 C11 H13 . . 120.500000 ?
    C11 C12 C16 . . 120.6(5) ?
    C11 C12 H2 . . 119.700000 ?
    C16 C12 H2 . . 119.700000 ?
    C14 C13 C2 . . 119.9(4) ?
    C14 C13 H17 . . 120.100000 ?
    C2 C13 H17 . . 120.100000 ?
    C13 C14 C5 . . 121.8(4) ?
    C13 C14 H5 . . 119.100000 ?
    C5 C14 H5 . . 119.100000 ?
    C8 C15 H11 . . 109.500000 ?
    C8 C15 H9 . . 109.500000 ?
    H11 C15 H9 . . 109.500000 ?
    C8 C15 H10 . . 109.500000 ?
    H11 C15 H10 . . 109.500000 ?
    H9 C15 H10 . . 109.500000 ?
    C17 C16 C12 . . 119.1(5) ?
    C17 C16 H14 . . 120.400000 ?
    C12 C16 H14 . . 120.400000 ?
    C16 C17 O2 . . 121.2(5) ?
    C16 C17 C9 . . 121.8(5) ?
    O2 C17 C9 . . 116.9(4) ?

loop_
    _geom_torsion_atom_site_label_1
    _geom_torsion_atom_site_label_2
    _geom_torsion_atom_site_label_3
    _geom_torsion_atom_site_label_4
    _geom_torsion_site_symmetry_1
    _geom_torsion_site_symmetry_2
    _geom_torsion_site_symmetry_3
    _geom_torsion_site_symmetry_4
    _geom_torsion
    _geom_torsion_publ_flag
    C1 O1 C2 C3 . . . . -0.9(6) ?
    C1 O1 C2 C13 . . . . 179.3(4) ?
    O1 C2 C3 C4 . . . . -179.9(4) ?
    C13 C2 C3 C4 . . . . 0.0(7) ?
    C2 C3 C4 C5 . . . . -0.7(7) ?
    C3 C4 C5 C14 . . . . 0.9(6) ?
    C3 C4 C5 C6 . . . . -178.0(4) ?
    C4 C5 C6 C7 . . . . 177.3(5) ?
    C14 C5 C6 C7 . . . . -1.6(8) ?
    C5 C6 C7 C8 . . . . -179.4(5) ?
    C6 C7 C8 C15 . . . . 22.4(11) ?
    C6 C7 C8 C9 . . . . -121.8(6) ?
    C15 C8 C9 C17 . . . . 143.6(8) ?
    C7 C8 C9 C17 . . . . -72.3(7) ?
    C15 C8 C9 C10 . . . . -36.9(10) ?
    C7 C8 C9 C10 . . . . 107.2(6) ?
    C17 C9 C10 C11 . . . . -0.3(7) ?
    C8 C9 C10 C11 . . . . -179.8(5) ?
    C9 C10 C11 C12 . . . . 0.7(8) ?
    C10 C11 C12 C16 . . . . -0.7(8) ?
    O1 C2 C13 C14 . . . . -179.7(4) ?
    C3 C2 C13 C14 . . . . 0.5(7) ?
    C2 C13 C14 C5 . . . . -0.2(7) ?
    C4 C5 C14 C13 . . . . -0.4(6) ?
    C6 C5 C14 C13 . . . . 178.5(4) ?
    C11 C12 C16 C17 . . . . 0.4(8) ?
    C12 C16 C17 O2 . . . . -178.9(5) ?
    C12 C16 C17 C9 . . . . -0.1(7) ?
    C10 C9 C17 C16 . . . . 0.0(7) ?
    C8 C9 C17 C16 . . . . 179.5(5) ?
    C10 C9 C17 O2 . . . . 178.9(4) ?
    C8 C9 C17 O2 . . . . -1.6(7) ?

_shelx_res_file                         
;

TITL cu_20210611ppy_0ma_a_a.res in Pbca
    cu_20210611ppy_0ma_a.res
    created by SHELXL-2018/3 at 16:19:03 on 11-Jun-2021
CELL 1.54178 15.1153 6.1124 30.1245 90.000 90.000 90.000
ZERR 8.00 0.0074 0.0035 0.0149 0.000 0.000 0.000
LATT 1
SYMM x+1/2, -y+1/2, -z
SYMM -x, y+1/2, -z+1/2
SYMM -x+1/2, -y, z+1/2
SFAC C H O
UNIT 136 144 16
LIST 4
TEMP 27.850
SIZE 0.080 0.100 0.120
ACTA
L.S. 4
FMAP 2
PLAN 1
HTAB
BOND $H
CONF
WGHT    0.138700    0.496000
FVAR       0.37270
O1    3    0.621867   -0.067979    0.415628    11.00000    0.09518    0.09398 =
         0.07528   -0.00989   -0.00914    0.01333
O2    3    0.503770    0.824272    0.635208    11.00000    0.09886    0.12582 =
         0.09157    0.02678    0.00445    0.00171
H1B   2    0.464088    0.903381    0.625629    11.00000   -1.50000
C1    1    0.664257   -0.267495    0.401819    11.00000    0.12684    0.08304 =
         0.10011   -0.02239   -0.00760    0.02113
AFIX 137
H3    2    0.726498   -0.258628    0.407900    11.00000   -1.50000
H4    2    0.655273   -0.288388    0.370557    11.00000   -1.50000
H1    2    0.639278   -0.388569    0.417786    11.00000   -1.50000
AFIX   0
C2    1    0.625736   -0.012417    0.459886    11.00000    0.06492    0.07343 =
         0.07449    0.00043   -0.00349    0.00364
C3    1    0.666553   -0.135814    0.492494    11.00000    0.07105    0.08035 =
         0.08624    0.00279    0.00176    0.01179
AFIX  43
H7    2    0.694300   -0.266992    0.485365    11.00000   -1.20000
AFIX   0
C4    1    0.665506   -0.061670    0.535617    11.00000    0.07432    0.07804 =
         0.07828    0.01164   -0.00284    0.01264
AFIX  43
H6    2    0.692534   -0.146273    0.557400    11.00000   -1.20000
AFIX   0
C5    1    0.625745    0.134542    0.548087    11.00000    0.06012    0.08402 =
         0.06877    0.01450    0.00117    0.00776
C6    1    0.629262    0.208210    0.594282    11.00000    0.07168    0.10717 =
         0.07188    0.01459    0.00076    0.01975
AFIX  43
H16   2    0.656838    0.113459    0.614081    11.00000   -1.20000
AFIX   0
C7    1    0.598640    0.390218    0.611405    11.00000    0.07294    0.12459 =
         0.06498    0.00602    0.00090    0.01800
AFIX  43
H8    2    0.570438    0.485577    0.591951    11.00000   -1.20000
AFIX   0
C8    1    0.604228    0.462301    0.659606    11.00000    0.07810    0.18817 =
         0.07001   -0.00761   -0.00793    0.04058
AFIX  13
H15   2    0.625524    0.612833    0.656257    11.00000   -1.20000
AFIX   0
C9    1    0.511898    0.501164    0.677621    11.00000    0.07619    0.10264 =
         0.05288   -0.00128   -0.00396    0.01249
C10   1    0.471838    0.358133    0.707711    11.00000    0.10665    0.09690 =
         0.07758   -0.00063   -0.01025    0.00342
AFIX  43
H12   2    0.502921    0.235172    0.717057    11.00000   -1.20000
AFIX   0
C11   1    0.388243    0.392947    0.723923    11.00000    0.09171    0.11323 =
         0.09140    0.00608    0.00226   -0.01056
AFIX  43
H13   2    0.363380    0.295943    0.744172    11.00000   -1.20000
AFIX   0
C12   1    0.341851    0.572699    0.709867    11.00000    0.07289    0.14114 =
         0.09523   -0.01272    0.00961   -0.00263
AFIX  43
H2    2    0.284853    0.596786    0.720414    11.00000   -1.20000
AFIX   0
C13   1    0.584536    0.182915    0.470950    11.00000    0.08414    0.07940 =
         0.06711    0.01081   -0.00852    0.00459
AFIX  43
H17   2    0.556689    0.265587    0.449122    11.00000   -1.20000
AFIX   0
C14   1    0.584950    0.254269    0.514376    11.00000    0.07016    0.07634 =
         0.08011   -0.00158   -0.00070    0.01146
AFIX  43
H5    2    0.557295    0.385723    0.521383    11.00000   -1.20000
AFIX   0
simu 0.01 0.02 c5 > c8
C15   1    0.667187    0.377063    0.686148    11.00000    0.09286    0.43077 =
         0.11791   -0.08680   -0.02439    0.04387
AFIX 137
H11   2    0.661246    0.220742    0.686933    11.00000   -1.50000
H9    2    0.660627    0.434780    0.715602    11.00000   -1.50000
H10   2    0.724535    0.414953    0.674814    11.00000   -1.50000
AFIX   0
C16   1    0.379292    0.719704    0.679918    11.00000    0.08574    0.09630 =
         0.07795   -0.01378   -0.00562    0.01337
AFIX  43
H14   2    0.347813    0.842072    0.670585    11.00000   -1.20000
AFIX   0
C17   1    0.463360    0.681479    0.664353    11.00000    0.07793    0.09706 =
         0.06350   -0.00609   -0.00300    0.00202
HKLF 4 1 1 0 0 0 1 0 0 0 1


REM  cu_20210611ppy_0ma_a_a.res in Pbca
REM wR2 = 0.270828, GooF = S = 1.05197, Restrained GooF = 1.06123 for all data
REM R1 = 0.083243 for 1168 Fo > 4sig(Fo) and 0.146150 for all 2339 data
REM 177 parameters refined using 18 restraints

END

WGHT      0.1406      0.5335

REM Instructions for potential hydrogen bonds
EQIV $1 -x+1, -y+1, -z+1
HTAB O2 O1_$1

REM Highest difference peak  0.417,  deepest hole -0.348,  1-sigma level  0.054
Q1    1   0.6688  0.6086  0.6720  11.00000  0.05    0.42
;
_shelx_res_checksum                     23828

_shelx_hkl_file                         
;
   0  -1   0    0.40    0.80
   0   1   0   -0.70    2.70
   0  -2   0  267.57   12.50
   0  -2   0  274.47   12.90
   0  -2   0  286.37   12.90
   0   2   0  241.78   15.00
   0  -3   0   -0.20    1.70
   0  -3   0    0.80    2.90
   0  -3   0   -4.10    1.90
   0   3   0    8.30    7.00
   0  -4   0   -1.50    3.20
   0  -4   0    2.20    3.20
   0  -4   0    8.20    4.60
   0   4   0   -4.60    7.10
   0   4   0   15.90    9.60
   0   4   0    1.00    1.70
   0  -5   0   -4.60    3.80
   0  -5   0    6.30    5.30
   0  -5   0   -6.20    6.20
   0   5   0   -8.80   12.80
   0   5   0    0.50    0.90
   0  -6   0   -2.70    5.80
   0   6   0   -4.80   18.40
   0   6   0    1.20    0.80
   0   7   0    1.10    0.60
  -1   7   0    1.20    0.60
  -1   6   0    9.70   16.20
  -1   6   0    2.30    0.80
   1  -6   0    1.00    5.40
  -1   5   0    1.60    0.90
  -1   5   0   -8.20   12.20
   1  -5   0    1.50    5.90
   1  -5   0   -5.90    3.80
   1  -5   0    3.30    5.60
  -1   4   0   -1.90    9.40
  -1   4   0   13.60    8.20
   1  -4   0    2.60    3.00
   1  -4   0    3.00    3.60
   1  -4   0    7.40    4.00
  -1   3   0   -3.90    3.40
   1  -3   0   -0.60    2.10
   1  -3   0    4.10    2.10
  -1   2   0    2.90    4.20
   1  -2   0    1.10    1.80
   1  -2   0    0.90    1.10
   1  -2   0    1.30    1.20
  -1   1   0   -1.20    2.10
   1  -1   0   -0.10    0.60
   1  -1   0    0.10    0.60
  -1  -1   0   -0.10    0.80
  -1  -1   0    0.10    0.80
   1   1   0    6.80    3.60
  -1  -2   0    0.50    1.30
  -1  -2   0    1.70    1.30
  -1  -2   0   -0.70    2.20
   1   2   0   -1.10    5.30
  -1  -3   0    1.60    2.40
  -1  -3   0    0.30    1.90
  -1  -3   0    0.30    2.70
   1   3   0    9.70    7.40
  -1  -4   0    3.40    4.20
  -1  -4   0    6.10    3.50
  -1  -4   0    2.50    3.80
   1   4   0    3.70    6.10
   1   4   0    4.90   11.30
   1   4   0    6.20    1.50
  -1  -5   0    1.10    4.60
  -1  -5   0    5.80    6.20
  -1  -5   0    5.50    3.80
  -1  -5   0   10.00    7.80
   1   5   0   -0.30   15.10
  -1  -6   0   -6.00    6.90
   1   6   0   -0.20    0.80
   1   6   0    1.20   20.20
   1   7   0    0.10    0.50
  -2   7   0   -1.10    0.90
  -2   6   0   -1.70   14.60
   2  -6   0   -1.20    5.00
  -2   5   0   11.60   11.00
  -2   5   0    8.20    1.40
   2  -5   0   23.90    7.80
   2  -5   0    6.80    4.90
   2  -5   0   10.20    9.20
  -2   4   0    0.40    1.00
  -2   4   0    7.70    7.60
   2  -4   0   -1.30    2.90
   2  -4   0   -1.80    3.40
   2  -4   0   -7.30    2.70
  -2   3   0  307.17   18.30
  -2   3   0  308.27   17.10
   2  -3   0  314.17   15.80
   2  -3   0  325.57   17.70
   2  -3   0  330.27   15.80
  -2   2   0  113.29    8.50
  -2   2   0  119.29    7.30
   2  -2   0  112.79    6.70
   2  -2   0  123.99    6.70
   2  -2   0  124.99    6.40
  -2   1   0 1438.26   56.39
   2  -1   0 1431.76   55.39
   2  -1   0 1411.06   55.59
  -2   0   0 2451.75   95.09
  -2  -1   0 1215.58   49.80
  -2  -1   0 1274.87   50.09
   2   1   0 1297.17   52.19
  -2  -2   0  125.09    7.20
  -2  -2   0  128.49    7.30
  -2  -2   0  119.29    7.70
   2   2   0  122.59   11.70
   2   2   0  116.89    6.30
  -2  -3   0  354.56   17.30
  -2  -3   0  357.76   17.20
  -2  -3   0  317.67   17.00
   2   3   0  332.27   15.40
   2   3   0  314.37   22.00
  -2  -4   0   -0.20    3.50
  -2  -4   0   -0.50    3.40
  -2  -4   0  -11.10    3.90
   2   4   0    0.50   13.10
   2   4   0   -2.20    1.20
  -2  -5   0   12.90    4.20
  -2  -5   0    7.60    9.70
  -2  -5   0   13.30    5.80
  -2  -5   0   15.80    7.90
   2   5   0   31.10   19.10
   2   5   0    7.60    1.80
   2   5   0    8.40   17.10
  -2  -6   0    4.50   10.10
  -2  -6   0   11.40    3.30
   2   6   0    6.60    1.50
   2   7   0   -0.30    0.60
  -3   6   0    0.30    0.80
   3  -6   0    2.00    4.70
  -3   5   0    0.70    0.90
  -3   5   0    4.10   10.10
   3  -5   0    1.80    3.70
   3  -5   0   -4.70    5.00
  -3   4   0   -1.20    7.10
  -3   4   0    5.00    1.20
   3  -4   0    8.70    3.50
   3  -4   0    5.10    3.40
   3  -4   0    3.20    3.60
  -3   3   0   -0.30    4.50
   3  -3   0    3.60    2.20
   3  -3   0    2.90    2.30
   3  -3   0    1.20    2.10
  -3   2   0    2.20    3.00
   3  -2   0    1.10    1.10
   3  -2   0   -0.90    2.00
   3  -2   0    0.80    1.20
  -3   1   0    9.00    1.70
  -3   0   0   -1.30    2.20
   3   0   0    0.40    0.40
   3   0   0    0.00    0.40
  -3  -1   0   12.10    2.30
  -3  -1   0   10.10    1.90
  -3  -2   0    0.70    2.10
  -3  -2   0    1.00    1.40
   3   2   0    1.00    1.30
   3   2   0  -11.20    8.30
  -3  -3   0    6.90    3.50
  -3  -3   0    0.50    2.10
  -3  -3   0    2.90    3.00
   3   3   0    4.50    2.30
   3   3   0   24.40   10.80
  -3  -4   0    7.30    4.60
  -3  -4   0    4.00    3.00
  -3  -4   0   -2.80    5.10
  -3  -4   0    2.50    3.30
   3   4   0    6.30    4.70
   3   4   0    1.80   16.00
   3   4   0    0.70    1.40
  -3  -5   0  -11.20   10.90
  -3  -5   0   -7.80    2.60
  -3  -5   0    0.70    6.60
   3   5   0    0.40    1.00
   3   5   0   -5.80   13.80
   3   5   0   35.40   23.60
  -3  -6   0   -1.60    2.40
   3   6   0    0.70    0.90
   3   6   0   -1.70   31.00
   3   7   0    0.70    0.60
  -4   6   0    6.70    1.10
   4  -6   0    9.10    5.30
  -4   5   0    4.00    8.90
  -4   5   0    7.70    1.40
   4  -5   0   10.70    4.30
   4  -5   0    0.20    5.70
  -4   4   0    0.30    0.90
  -4   4   0   -0.30    6.40
   4  -4   0   -6.80    3.20
   4  -4   0   -0.60    3.30
  -4   3   0   54.59    7.30
   4  -3   0   64.79    5.40
   4  -3   0   61.99    5.70
   4  -3   0   60.19    5.50
  -4   2   0   43.70    4.60
   4  -2   0   35.50    3.30
  -4   0   0 9999.00  362.26
   4   0   0 8579.24  361.16
   4   0   0 9579.94  361.36
  -4  -1   0 1372.66   54.59
  -4  -2   0   49.50    4.80
  -4  -2   0   37.00    4.20
   4   2   0   39.00    3.20
   4   2   0   40.20   11.40
  -4  -3   0   66.59    6.70
  -4  -3   0   80.09    8.10
  -4  -3   0   70.79    7.50
   4   3   0   64.79   16.50
   4   3   0   72.79    5.40
  -4  -4   0    2.00    6.00
  -4  -4   0   12.20    7.10
  -4  -4   0    3.70    2.80
  -4  -4   0    0.10    4.10
   4   4   0    2.80    1.50
   4   4   0   16.60   18.60
   4   4   0    1.10    3.40
  -4  -5   0    8.70    3.20
   4   5   0    6.70   30.20
   4   5   0    5.60    1.50
   4   5   0    0.30   11.10
  -4  -6   0   -1.00    2.20
   4   6   0    5.80    1.30
   5  -6   0    0.80    4.90
  -5   5   0    5.60    7.10
  -5   5   0   11.40   12.20
  -5   5   0    4.70    2.60
   5  -5   0    3.10    5.50
   5  -5   0    5.20    3.80
  -5   4   0    2.00    6.40
  -5   4   0    2.60    1.00
   5  -4   0    5.50    3.40
  -5   3   0    0.40    4.00
   5  -3   0    1.00    2.20
   5  -3   0   -2.80    2.40
   5  -3   0    1.80    2.00
  -5   2   0   -1.20    1.80
   5  -2   0    0.40    1.00
  -5   0   0   -2.20    2.90
   5   0   0   -1.50    0.90
   5   0   0    0.20    0.80
  -5  -1   0   14.20   10.20
  -5  -1   0    3.80    1.70
   5   1   0    0.60    1.10
   5   2   0   15.00   13.40
  -5  -3   0   10.40    5.50
  -5  -3   0    0.50    2.70
   5   3   0    0.90    1.70
   5   3   0  -21.70   17.30
  -5  -4   0   -1.00    4.50
  -5  -4   0    0.10    9.50
  -5  -4   0   -0.10    2.50
   5   4   0    3.80    1.60
   5   4   0  -35.70   24.00
   5   4   0    3.40    3.10
  -5  -5   0    0.80    2.30
   5   5   0   -1.40    1.10
   5   5   0  -15.00   37.10
   5   5   0   -2.00   11.20
  -5  -6   0   -0.40    1.90
   5   6   0   -1.20    0.80
   6  -6   0    3.70   11.10
  -6   5   0    3.00    1.20
  -6   5   0    1.20    3.20
   6  -5   0   -1.90    5.70
   6  -5   0   13.40    7.30
  -6   4   0    3.40    1.20
  -6   4   0    2.80    2.60
   6  -4   0   14.10    4.20
   6  -3   0   51.49    5.70
   6  -3   0   48.30    4.90
   6  -2   0   25.00    2.30
  -6   0   0 1197.68   46.70
   6   0   0 1167.28   45.80
   6   0   0 1086.69   45.40
  -6  -1   0  190.18   17.80
   6   1   0  158.38    7.60
  -6  -2   0   21.10    3.90
   6   2   0   41.40   21.20
   6   2   0   27.70    2.90
  -6  -3   0   52.19    5.20
  -6  -3   0   48.30    6.80
  -6  -3   0   54.59    5.10
   6   3   0   53.79    4.80
   6   3   0   20.40   28.30
  -6  -4   0    6.50    2.80
  -6  -4   0    4.50    2.40
   6   4   0    6.70    3.30
   6   4   0    3.80    1.80
   6   4   0  -16.10   34.80
  -6  -5   0    3.10    2.20
   6   5   0    9.30   12.50
   6   5   0   -0.10    1.20
  -6  -6   0   -0.10    1.60
   6   6   0    0.60    1.00
   7  -6   0    4.40    4.90
   7  -5   0   -2.90    5.90
   7  -5   0   -3.10    4.10
  -7   4   0   -0.40    2.50
   7  -4   0    4.10    3.50
   7  -3   0   -1.30    3.00
   7  -3   0    3.10    2.40
   7  -2   0    0.40    1.10
  -7   0   0    1.50    3.00
   7   0   0    3.90    2.10
  -7  -1   0   10.70   11.60
   7   2   0   -0.50    1.40
  -7  -3   0   -3.60    2.10
  -7  -3   0    6.30    2.20
   7   3   0    0.80    1.70
  -7  -4   0    4.70    2.20
  -7  -4   0    1.20    2.10
   7   4   0    2.80    1.90
   7   4   0    0.60    2.70
  -7  -5   0    1.50    1.90
   7   5   0   -2.10   21.50
   7   5   0    0.70    1.30
   7   6   0    0.10    1.10
   8  -6   0    8.30    5.20
   8  -5   0    3.60    7.00
   8  -5   0   -4.90    4.20
  -8   4   0   -4.00    3.20
  -8   3   0   -0.50    2.20
   8  -3   0    1.30    2.30
   8  -3   0   -1.00    3.30
   8  -2   0   39.70    3.00
   8  -1   0  230.38    9.40
   8  -1   0  210.78    9.40
   8   0   0 1189.18   48.10
  -8  -2   0   42.20    4.70
  -8  -2   0   44.10    4.20
   8   2   0   41.80    4.00
  -8  -3   0   -1.60    1.90
  -8  -3   0    5.30    2.20
   8   3   0   -0.60    1.90
  -8  -4   0    1.10    2.00
  -8  -4   0    4.50    2.10
   8   4   0   -1.10    2.00
   8   4   0    5.80    3.00
  -8  -5   0    1.40    1.90
   8   5   0    6.70   14.40
   8   5   0    0.70    1.50
   8   5   0   -0.40    6.90
   8   6   0    0.50    1.10
   9  -6   0   -4.50    5.50
   9  -5   0    6.60    4.90
  -9   4   0   -1.70    2.70
   9  -4   0   -5.30    4.40
  -9   3   0    1.60    2.40
   9  -3   0    2.00    3.90
   9  -3   0    1.70    2.70
  -9   2   0    0.80    2.30
   9  -2   0   -2.30    1.50
   9  -1   0    1.70    2.00
   9  -1   0    2.40    1.60
   9   0   0   -0.90    1.80
  -9  -1   0  -19.80   11.10
   9   1   0   -1.20    1.50
  -9  -2   0    4.50    1.90
  -9  -2   0   -1.50    2.00
   9   2   0    0.30    1.80
  -9  -3   0    3.00    2.20
  -9  -3   0    0.40    1.80
   9   3   0    1.20    2.20
  -9  -4   0    0.90    1.80
  -9  -4   0   -0.90    1.90
   9   4   0   -0.70    2.60
   9   4   0    6.10    2.80
  -9  -5   0    0.30    1.60
   9   5   0    0.00    1.80
   9   6   0    0.10    1.20
  10  -5   0    7.80    5.40
  10  -4   0    0.00    4.90
  10  -4   0    3.10    5.50
 -10   3   0   14.50    3.00
  10  -3   0   19.80    5.20
  10  -3   0   16.90    3.90
 -10   2   0   -3.40    2.00
  10  -2   0   -0.20    1.90
 -10   1   0    8.80    2.40
 -10   0   0   47.90    4.70
  10   0   0   60.39    4.10
 -10  -1   0    0.70   10.50
  10   1   0    6.00    2.10
 -10  -2   0   -0.90    1.80
 -10  -2   0    4.30    2.10
  10   2   0    2.40    1.90
 -10  -3   0   11.10    2.60
 -10  -3   0   17.50    3.40
  10   3   0   13.20    3.20
 -10  -4   0   -1.00    1.50
 -10  -4   0    2.20    1.60
  10   4   0    1.60    2.80
  10   5   0   -2.70    2.20
  10   5   0    0.00    6.30
  11  -5   0  -10.10    5.80
  11  -4   0   -4.50    5.80
 -11   3   0    5.10    2.40
  11  -3   0    4.40    5.50
 -11   2   0    3.40    2.20
 -11   1   0    1.10    2.20
 -11   0   0    2.80    2.10
  11   0   0   -3.40    1.90
 -11  -1   0    4.10    6.70
  11   1   0    2.40    2.90
 -11  -2   0   -1.20    2.10
  11   2   0   -1.00    2.00
 -11  -3   0   -2.10    1.70
 -11  -3   0    5.70    2.00
  11   3   0   -0.50    2.40
 -11  -4   0    1.60    1.50
  11   4   0   11.40   11.60
  11   4   0   -1.00    2.90
  11   5   0    6.40   10.30
  12  -4   0   -5.60    7.00
 -12   3   0    0.20    2.50
 -12   2   0    4.10    2.30
 -12   1   0    2.50    2.10
 -12   0   0   10.10    2.70
  12   0   0   11.20    2.50
 -12  -1   0    3.00    2.20
  12   1   0    4.80    2.20
 -12  -2   0    3.20    2.20
  12   2   0    1.10    2.40
 -12  -3   0    3.60    2.00
  12   3   0    2.20    2.70
 -12  -4   0    1.50    1.40
  12   4   0    4.90    3.20
 -13   3   0   -1.00    2.70
 -13   2   0   -2.10    2.10
 -13   1   0    0.50    1.80
 -13   0   0    1.30    1.80
  13   0   0    1.30    2.70
 -13  -1   0   -2.80    1.80
  13   1   0    3.90    2.50
 -13  -2   0    0.90    1.90
 -13  -3   0    3.30    1.80
  13   3   0   -1.20    2.30
  13   4   0   -3.80    3.20
 -14   2   0    3.70    2.30
 -14   1   0    1.90    2.00
 -14   0   0   18.30    3.20
 -14  -1   0    0.50    1.70
  14   1   0    0.60    2.90
 -14  -2   0   -2.30    1.60
  14   2   0    5.70    2.90
 -14  -3   0    1.20    1.50
  14   3   0   -2.60    2.80
  14   4   0    0.90    4.70
 -15   2   0   -0.20    2.60
 -15   1   0   -2.00    1.70
 -15   0   0   -0.20    1.80
  15   0   0    3.30    3.90
 -15  -1   0    0.90    1.70
  15   1   0   -3.70    3.00
 -15  -2   0    3.70    1.70
  15   2   0   -2.50    2.80
 -15  -3   0   -0.20    1.00
  15   3   0    0.30    3.20
 -16   1   0   -0.10    1.90
 -16   0   0    0.70    1.60
  16   0   0   -6.10    5.20
 -16  -1   0    1.20    1.70
  16   1   0    4.80    3.90
 -16  -2   0    0.00    1.10
  16   2   0    0.70    3.50
 -16  -3   0    0.40    0.70
  16   3   0   -3.70    3.80
 -17   1   0    0.30    2.00
 -17   0   0    0.20    1.30
  17   1   0   15.40    5.30
 -17  -2   0   -0.60    1.00
 -17  -2  -1    6.00    1.40
  17   1   1    4.80    5.10
 -17   0  -1   -1.20    1.40
 -17   1  -1    6.40    4.30
  16   3   1    3.30    3.90
  16   2   1    5.40    3.60
  16   1   1   -6.50    3.80
 -16  -1  -1    0.90    1.50
  16   0   1   -0.40    5.50
 -16   0  -1    0.60    1.60
 -16   1  -1    2.70    2.00
  15   3   1    1.40    3.10
 -15  -3  -1   -0.30    1.20
  15   2   1    0.20    3.00
 -15  -2  -1   -1.80    1.30
  15   1   1   13.80    3.70
  15   0   1    1.00    4.00
 -15   0  -1    0.40    1.80
 -15   1  -1    4.10    2.10
 -15   2  -1    0.20    3.20
  14   4   1    1.10    5.00
  14   3   1    3.70    3.00
 -14  -3  -1    0.40    1.20
  14   2   1   -2.30    2.40
 -14  -2  -1   -1.50    1.50
  14   1   1   -0.80    2.60
 -14  -1  -1   -1.20    1.80
  14   0   1   -7.00    4.70
 -14   0  -1    0.80    2.00
 -14   1  -1   -1.20    1.80
 -14   2  -1    1.20    2.40
  13   4   1    0.80    3.50
  13   3   1    4.20    2.60
 -13  -3  -1    3.20    1.70
 -13  -2  -1   17.60    3.30
  13   1   1    0.30    2.40
 -13  -1  -1    1.10    1.90
  13   0   1    3.90    2.90
 -13   0  -1   -2.20    1.90
  13  -1   1   -7.60    3.50
 -13   1  -1    5.50    2.30
 -13   2  -1   21.20    3.60
  12   4   1    6.40    3.60
  12   3   1    3.30    2.60
 -12  -3  -1    3.30    2.00
  12   2   1   22.70    4.10
 -12  -2  -1   26.10    4.00
  12   1   1   15.60    3.40
 -12  -1  -1   14.50    3.00
  12   0   1   -0.30    2.10
 -12   0  -1   -2.00    2.00
 -12   1  -1   10.90    2.80
 -12   2  -1   29.30    3.90
 -12   3  -1    1.70    4.00
  12  -4   1   16.50    7.20
  11   5   1    7.10   11.20
  11   4   1    3.30    3.10
  11   4   1    5.60   15.60
 -11  -4  -1   -0.30    1.30
  11   3   1   13.20    3.80
  11   2   1    5.40    2.50
 -11  -2  -1    8.10    2.80
  11   1   1   23.30    4.10
 -11  -1  -1   19.60    8.10
 -11  -1  -1   17.10    3.40
  11   0   1   -2.10    1.90
 -11   0  -1   -3.70    2.10
 -11   1  -1   24.50    3.30
  11  -2   1    0.00    2.60
 -11   2  -1    4.00    2.40
  11  -3   1    5.50    3.80
  11  -3   1   25.90    5.70
 -11   3  -1   10.60    3.20
  11  -4   1    8.10    5.80
  11  -5   1    6.30    6.00
  10   5   1   -2.90    6.40
  10   5   1    3.10    2.10
  10   4   1    0.00    3.00
 -10  -4  -1   -1.60    1.40
 -10  -4  -1    0.70    1.70
  10   3   1   82.39    7.00
 -10  -3  -1   88.89    6.20
 -10  -3  -1   81.29    6.70
  10   2   1   61.29    5.30
 -10  -2  -1   71.49    5.10
 -10  -2  -1   55.99    5.40
 -10  -1  -1    9.80   12.60
  10   0   1    0.20    1.70
 -10   0  -1   -4.60    1.90
  10  -1   1    5.00    2.40
 -10   1  -1    2.30    2.10
  10  -2   1   52.89    4.30
 -10   2  -1   50.49    5.10
  10  -3   1  101.29    8.80
  10  -3   1   90.49    7.60
 -10   3  -1  100.59    7.00
  10  -4   1    8.00    5.80
  10  -5   1    2.30    5.70
   9   6   1    1.30    1.30
   9   5   1   -2.30    1.60
  -9  -5  -1    4.10    1.80
   9   4   1   -3.30    2.60
   9   4   1    1.50    2.50
  -9  -4  -1   -0.10    1.80
  -9  -4  -1    0.50    1.70
   9   3   1    6.50    2.70
  -9  -3  -1    6.20    2.40
  -9  -3  -1    4.20    2.50
   9   2   1    4.00    2.00
  -9  -2  -1   10.20    2.80
  -9  -2  -1    5.00    2.00
  -9  -1  -1   16.50   12.90
   9   0   1    2.50    1.60
   9  -1   1    2.90    1.80
   9  -1   1    4.30    2.30
   9  -2   1   -1.90    1.80
   9  -3   1   11.00    4.10
   9  -3   1    1.70    3.00
  -9   3  -1    3.50    3.10
   9  -4   1   -7.80    4.60
   9  -5   1   -1.10    4.60
   9  -6   1    1.50    5.50
   8   6   1    1.30    1.00
   8   5   1   -1.20   15.00
   8   5   1   -2.20    1.70
   8   5   1   -4.50    7.20
  -8  -5  -1   -1.10    1.60
   8   4   1   -0.30    1.80
   8   4   1   -0.90    2.50
  -8  -4  -1    1.60    2.10
  -8  -4  -1    3.90    2.10
   8   3   1   16.50    3.40
  -8  -3  -1   20.00    3.20
  -8  -3  -1   20.90    3.30
   8   2   1   -0.70    1.40
  -8  -2  -1   -1.10    2.00
  -8  -2  -1   -1.70    1.90
   8   1   1   81.49    6.40
   8   0   1   -2.20    3.30
   8   0   1    0.30    1.60
   8  -1   1   80.59    4.50
   8  -1   1   77.39    4.40
   8  -2   1   -1.30    1.30
   8  -3   1   15.80    3.50
   8  -3   1   20.60    4.30
  -8   3  -1   14.40    3.30
   8  -4   1    0.50    3.80
   8  -5   1    7.30    7.10
   8  -5   1    5.60    4.70
   8  -6   1   -3.00    5.00
   7   6   1    1.00    1.00
   7   5   1   -1.00    1.20
   7   5   1    5.30   14.00
  -7  -5  -1    1.60    2.00
   7   4   1    9.10    2.10
   7   4   1   11.70    3.30
  -7  -4  -1   19.50    3.50
  -7  -4  -1   15.20    3.10
  -7  -3  -1    2.00    4.30
  -7  -3  -1   -0.20    2.00
  -7  -3  -1   -3.40    2.10
   7   2   1   48.70    4.00
   7   1   1  244.38   10.80
  -7  -1  -1  218.18   20.30
   7   0   1   -1.40    2.20
   7   0   1   -0.90    1.40
  -7   0  -1   -1.40    3.70
   7  -1   1  255.77   10.70
   7  -1   1  265.97   10.80
   7  -2   1   43.20    3.20
   7  -3   1    0.70    2.90
   7  -3   1    6.70    2.60
   7  -4   1   22.20    5.10
   7  -4   1   19.20    4.70
   7  -5   1   -0.40    6.10
   7  -5   1   -9.10    4.10
   7  -6   1   -2.10    4.90
   6   6   1   -0.70    0.90
   6   5   1   16.70   12.80
   6   4   1  -68.69   36.60
  -6  -4  -1   12.90    6.20
   6   3   1   -1.00    1.70
   6   3   1   14.40   27.10
  -6  -3  -1   -0.80    2.00
  -6  -3  -1    3.10    2.40
  -6  -3  -1   -1.00    3.50
   6   2   1   18.00   21.40
   6   2   1    4.50    1.50
  -6  -2  -1    7.30    8.90
  -6  -2  -1    1.60    2.50
   6   1   1   31.40    2.60
   6   0   1    0.40    1.20
   6   0   1    2.40    1.60
   6  -2   1    3.50    1.30
   6  -3   1    0.30    1.90
   6  -3   1   -1.10    2.60
   6  -4   1   22.30    5.00
   6  -4   1   14.30    4.40
  -6   4  -1   16.30    1.60
  -6   4  -1   16.10    3.50
   6  -5   1    1.70    6.50
   6  -5   1   -1.40    5.50
  -6   5  -1   -0.90    1.00
   6  -6   1    6.60    8.70
   5   6   1    3.30    1.20
   5   5   1   12.60   12.30
   5   5   1  -65.39   36.70
  -5  -5  -1    5.10    2.70
   5   4   1   40.50    3.60
   5   4   1   63.39   26.20
   5   4   1   41.30    5.20
  -5  -4  -1   38.90    5.00
  -5  -4  -1   40.00   10.80
   5   3   1    9.80    2.60
   5   3   1  -19.90   19.10
  -5  -3  -1    8.50    3.30
  -5  -3  -1   12.50    5.50
   5   2   1   54.19   15.30
  -5  -2  -1   48.60    6.10
  -5  -2  -1   48.20    4.90
   5   1   1   43.70    3.20
  -5  -1  -1   47.90    3.90
   5   0   1    0.70    0.90
   5   0   1    1.40    1.10
  -5   0  -1    5.50    3.60
   5  -2   1   45.80    3.20
   5  -2   1   41.70    3.70
  -5   2  -1   41.80    4.20
   5  -3   1    7.90    2.90
   5  -3   1    4.00    2.90
   5  -3   1    5.70    2.40
  -5   3  -1    5.10    4.40
   5  -4   1   33.30    5.60
   5  -4   1   42.50    6.10
  -5   4  -1   38.30    2.70
  -5   4  -1   39.60    7.90
   5  -5   1    1.30    4.20
   5  -5   1    5.80    5.50
  -5   5  -1    4.40    1.10
  -5   5  -1    3.50    7.70
  -5   5  -1  -15.90   13.90
   5  -6   1    0.50    4.70
  -4  -6  -1    4.50    2.30
   4   5   1   22.80   27.10
   4   5   1   -9.90   11.90
  -4  -5  -1   -2.10    2.70
  -4  -5  -1    4.70   15.30
   4   4   1    2.60    3.70
   4   4   1    4.10    1.50
   4   4   1  -24.90   18.60
  -4  -4  -1    5.90    6.10
  -4  -4  -1   10.70    6.70
  -4  -4  -1    6.40    4.10
  -4  -4  -1    4.30    2.90
   4   3   1   82.89    5.80
   4   3   1   35.60   14.60
  -4  -3  -1   84.49    9.00
  -4  -3  -1   81.29    7.20
  -4  -3  -1   80.49    8.50
   4   2   1   70.29   12.40
   4   2   1   82.59    4.80
  -4  -2  -1   69.19    5.50
  -4  -2  -1   74.19    5.90
  -4  -1  -1   -0.90    1.80
   4   0   1    1.70    0.80
   4   0   1    0.40    0.80
  -4   0  -1    3.10    3.00
  -4   1  -1   33.80    2.40
  -4   1  -1   31.00    2.40
   4  -2   1   73.39    5.90
   4  -2   1   66.09    4.60
  -4   2  -1   73.09    5.80
   4  -3   1   73.19    6.00
   4  -3   1   83.69    6.00
   4  -3   1   62.09    5.70
  -4   3  -1   50.69    7.30
   4  -4   1    3.50    3.50
   4  -4   1    0.20    3.50
  -4   4  -1   -1.10    6.80
  -4   4  -1    2.50    1.00
   4  -5   1   -9.20    5.60
   4  -5   1   -1.20    3.80
  -4   5  -1   -2.00    9.10
  -4   5  -1   -1.30    0.80
   4  -6   1   -1.30    4.70
  -4   6  -1    2.30    0.80
   3   7   1    0.80    0.60
   3   6   1    0.20    0.90
   3   6   1   -2.40   30.80
  -3  -6  -1   -3.20    2.50
   3   5   1   14.50   14.10
   3   5   1   -0.50    1.00
   3   5   1   20.10   20.30
  -3  -5  -1   -2.70    6.70
  -3  -5  -1   -4.40    2.80
  -3  -5  -1   -7.30   10.20
  -3  -5  -1   -2.70    6.40
   3   4   1   51.49    4.00
   3   4   1   58.39    6.80
   3   4   1   69.29   19.20
  -3  -4  -1   71.69    9.10
  -3  -4  -1   60.29    6.50
  -3  -4  -1   56.19    7.20
  -3  -4  -1   69.39    8.70
   3   3   1   10.70   10.70
   3   3   1   18.40    3.20
  -3  -3  -1   14.20    3.70
  -3  -3  -1   14.50    4.00
  -3  -3  -1   17.80    4.10
   3   2   1   16.10    8.10
   3   2   1    2.90    1.40
  -3  -2  -1    4.00    2.20
  -3  -2  -1    2.40    1.50
   3   1   1 1059.19   45.80
  -3  -1  -1 1082.19   43.00
  -3  -1  -1 1083.89   42.90
   3   0   1    1.50    0.90
   3   0   1    0.30    0.60
   3  -1   1 1133.89   45.00
  -3   1  -1 1210.88   45.80
  -3   1  -1 1135.09   46.30
   3  -2   1    3.40    1.30
   3  -2   1    1.20    1.90
   3  -2   1    3.60    1.30
  -3   2  -1    1.40    3.30
   3  -3   1   20.60    3.70
   3  -3   1   19.40    3.60
   3  -3   1   16.50    3.40
  -3   3  -1   16.10    5.60
   3  -4   1   62.89    7.00
   3  -4   1   67.99    7.50
  -3   4  -1   52.69    3.60
  -3   4  -1   49.80   10.00
   3  -5   1    1.10    3.80
   3  -5   1   -0.40    5.40
  -3   5  -1   11.00   10.60
  -3   5  -1   -1.00    0.80
   3  -6   1    1.60    5.00
  -3   6  -1   -0.20    0.80
   2   7   1    1.00    0.70
  -2  -6  -1    4.80    9.80
  -2  -6  -1    4.40    2.80
   2   5   1   -6.50   19.50
   2   5   1    1.20    1.10
   2   5   1  -11.70   18.30
  -2  -5  -1    1.80    8.30
  -2  -5  -1    4.20    5.20
  -2  -5  -1   -6.50    8.80
  -2  -5  -1   -1.00    3.30
   2   4   1    0.50    1.20
   2   4   1   -2.00   13.10
  -2  -4  -1   -3.90    3.80
  -2  -4  -1    6.00    4.00
  -2  -4  -1  -10.00    3.90
   2   3   1  173.58   16.40
   2   3   1  204.18   10.10
  -2  -3  -1  177.48   11.20
  -2  -3  -1  200.48   11.60
  -2  -3  -1  194.78   11.60
   2   2   1  235.38   10.60
   2   2   1  225.88   15.30
  -2  -2  -1  230.38   11.80
  -2  -2  -1  223.48   11.40
  -2  -2  -1  242.08   11.50
   2   1   1   23.30    5.20
  -2  -1  -1   14.70    1.80
  -2  -1  -1   16.50    2.00
   2   0   1    1.10    0.60
   2   0   1    1.20    0.40
   2   0   1    0.30    0.30
  -2   0  -1    1.50    1.90
   2  -1   1   19.50    1.50
  -2   1  -1   26.50    3.10
   2  -2   1  217.28   10.70
   2  -2   1  223.68   10.50
   2  -2   1  225.08   10.70
  -2   2  -1  229.28   12.80
  -2   2  -1  217.88   11.20
   2  -3   1  191.78   11.00
   2  -3   1  197.38   11.10
   2  -3   1  218.48   11.90
  -2   3  -1  183.08   12.70
  -2   3  -1  188.48   13.90
   2  -4   1   -1.90    2.70
   2  -4   1    2.40    3.10
   2  -4   1    1.40    3.00
  -2   4  -1   -0.40    0.90
  -2   4  -1    4.30    7.60
   2  -5   1    2.30    8.80
   2  -5   1    2.90    4.10
  -2   5  -1    0.80    1.00
  -2   5  -1   13.40   11.80
   2  -6   1   -5.20    4.90
  -2   6  -1    1.50   15.10
  -2   6  -1   -0.50    0.80
  -2   7  -1    0.20    0.70
   1   7   1   -0.40    0.50
   1   6   1  -16.40   20.90
   1   6   1    0.50    0.90
  -1  -6  -1   10.50    7.30
   1   5   1    7.00   15.50
  -1  -5  -1    4.70    5.40
  -1  -5  -1    8.50    3.80
  -1  -5  -1    2.40    7.20
  -1  -5  -1    2.30    4.60
   1   4   1  104.39    5.70
   1   4   1   90.99   16.00
  -1  -4  -1  104.29    9.60
  -1  -4  -1  101.09    9.60
  -1  -4  -1  100.89    8.90
   1   3   1   45.30    9.70
  -1  -3  -1   48.30    5.30
  -1  -3  -1   52.79    5.70
  -1  -3  -1   56.39    5.50
   1   2   1  185.38   13.40
  -1  -2  -1  233.28   10.90
  -1  -2  -1  210.48   10.60
  -1  -2  -1  227.18   11.20
   1   1   1  297.47   14.00
  -1  -1  -1  272.07   12.10
  -1  -1  -1  288.87   12.30
   1   0   1    0.40    0.30
   1   0   1   -0.20    0.30
   1   0   1    0.30    0.30
  -1   0  -1    0.10    0.30
   1  -1   1  306.27   12.80
  -1   1  -1  320.67   14.20
   1  -2   1  196.08   10.30
   1  -2   1  218.28   10.20
   1  -2   1  210.68   10.40
  -1   2  -1  232.08   13.20
   1  -3   1   51.29    5.10
   1  -3   1   48.90    5.10
  -1   3  -1   55.49    6.90
   1  -4   1   98.29    8.90
   1  -4   1   98.09    9.00
   1  -4   1   99.79    8.80
  -1   4  -1  114.79   14.00
  -1   4  -1  100.49    5.50
  -1   4  -1   99.89   14.10
   1  -5   1   -5.10    6.30
   1  -5   1   -0.60    4.10
  -1   5  -1    1.60    1.00
  -1   5  -1   -6.40   12.60
   1  -6   1    4.40    5.60
  -1   6  -1    2.20   16.80
  -1   7  -1    1.10    0.60
   0   7   1    0.60    0.60
   0   6   1    9.30   18.40
   0   6   1    7.30    1.40
   0  -6  -1    8.00    6.10
   0   5   1   -4.00   13.30
   0   5   1    0.50    0.90
   0  -5  -1    4.70    6.40
   0  -5  -1   -0.50    5.10
   0  -5  -1   -2.40    4.20
   0   4   1    5.90    1.70
   0   4   1  -10.50    6.80
   0   4   1    4.00    8.90
   0  -4  -1    4.30    4.30
   0  -4  -1    3.50    3.80
   0   3   1    1.20    6.20
   0  -3  -1    0.20    2.20
   0  -3  -1    3.80    4.00
   0  -3  -1   -0.90    1.90
   0   2   1  250.67   15.30
   0  -2  -1  273.47   13.00
   0  -2  -1  288.17   12.90
   0  -2  -1  270.57   12.60
   0   1   1   -4.20    2.70
   0  -1  -1    0.50    0.90
   0  -1   1    0.60    0.80
   0   1  -1    0.00    2.60
   0  -2   1  286.77   13.10
   0  -2   1  280.77   13.10
   0  -2   1  273.27   12.80
   0   2  -1  263.47   15.60
   0  -3   1   -1.50    2.00
   0  -3   1    1.90    2.70
   0  -3   1   -0.70    1.80
   0   3  -1   -3.40    6.80
   0  -4   1    7.90    4.00
   0  -4   1    4.20    3.20
   0  -4   1    7.20    3.50
   0   4  -1    3.10    1.30
   0   4  -1   -3.60    7.00
   0   4  -1   12.70    9.90
   0  -5   1   -2.90    7.00
   0  -5   1    1.80    4.00
   0   5  -1  -13.00   14.00
   0   5  -1    0.70    0.90
   0  -6   1   15.30    7.00
   0   6  -1    7.80    1.40
   0   6  -1   -2.80   18.70
   0   7  -1    0.60    0.50
  -1   7   1    0.50    0.60
  -1   6   1   14.80   16.30
   1  -6  -1    8.90    5.30
  -1   5   1    2.10   12.50
  -1   5   1    2.50    1.00
   1  -5  -1   -3.00    3.80
   1  -5  -1   -2.80    5.80
   1  -5  -1   -3.50    4.90
  -1   4   1   97.99   13.90
  -1   4   1  135.19   14.80
  -1   4   1  102.29    6.00
   1  -4  -1  116.59    9.50
   1  -4  -1   98.79    9.40
   1  -4  -1  104.39    9.20
   1  -3  -1   48.40    4.90
   1  -3  -1   49.99    5.10
  -1   2   1  225.98   12.80
   1  -2  -1  205.48   10.40
   1  -2  -1  210.58   10.20
   1  -2  -1  219.18   10.40
  -1   1   1  329.67   14.60
   1  -1  -1  326.47   13.50
   1  -1  -1  333.27   14.10
   1   0  -1    0.00    0.20
  -1  -1   1  265.57   12.20
  -1  -1   1  293.57   12.50
   1   1  -1  315.27   14.50
  -1  -2   1  211.68   10.60
  -1  -2   1  221.68   11.00
  -1  -2   1  225.68   10.90
   1   2  -1  190.18   15.00
  -1  -3   1   46.20    5.70
  -1  -3   1   46.10    5.20
  -1  -3   1   48.60    5.10
   1   3  -1   54.09   10.00
   1   3  -1   66.89    5.80
  -1  -4   1   99.99    9.10
  -1  -4   1  108.69    9.70
  -1  -4   1   96.89    9.30
   1   4  -1   84.09   15.60
   1   4  -1  102.99    5.60
   1   4  -1   99.59   12.10
  -1  -5   1    3.00    3.60
  -1  -5   1    6.20    7.40
  -1  -5   1   -0.80    5.00
   1   5  -1   10.00   16.10
   1   5  -1    2.30    1.10
   1   5  -1  -18.40   26.70
  -1  -6   1   -5.40    3.90
  -1  -6   1    1.60    7.00
   1   6  -1   -0.30    0.80
   1   6  -1   19.10   21.40
   1   7  -1    0.30    0.50
  -2   6   1    3.40    1.00
  -2   6   1    2.50   14.40
   2  -6  -1   -8.70    4.90
  -2   5   1   -5.50   10.40
  -2   5   1    1.90    1.00
   2  -5  -1    9.20    5.90
   2  -5  -1    5.30    6.90
   2  -5  -1    1.30    3.70
  -2   4   1    1.30    1.10
  -2   4   1   -5.90    7.40
   2  -4  -1    1.20    3.30
   2  -4  -1   -3.00    3.10
   2  -4  -1   -4.60    2.90
  -2   3   1  191.08   12.60
  -2   3   1  175.38   13.20
   2  -3  -1  196.78   11.00
   2  -3  -1  193.68   10.70
  -2   2   1  226.08   12.40
   2  -2  -1  221.28   10.90
   2  -2  -1  239.38   10.70
   2  -2  -1  223.28   10.80
  -2   1   1   23.70    2.70
   2  -1  -1   18.80    1.60
   2  -1  -1   16.70    1.20
  -2   0   1    2.50    1.40
  -2  -1   1   16.40    2.00
  -2  -1   1   16.00    2.10
   2   1  -1   14.40    5.20
  -2  -2   1  230.68   11.30
  -2  -2   1  223.58   11.70
  -2  -2   1  238.88   11.50
   2   2  -1  238.58   15.90
   2   2  -1  222.08   10.30
  -2  -3   1  189.98   11.40
  -2  -3   1  179.38   11.20
  -2  -3   1  201.68   11.70
   2   3  -1  188.68    9.80
   2   3  -1  178.38   16.80
  -2  -4   1   -4.40    4.40
  -2  -4   1    8.60    3.80
  -2  -4   1    4.20    3.70
   2   4  -1    5.60    5.90
   2   4  -1   -0.20   11.70
  -2  -5   1   -5.10    7.80
  -2  -5   1   -7.40    5.20
  -2  -5   1    5.40    3.30
   2   5  -1   -2.10    1.10
   2   5  -1  -18.90   18.20
   2   5  -1   13.70   19.30
  -2  -6   1   -0.50   10.50
  -2  -6   1   -0.60    3.00
   2   6  -1    1.10    0.90
   2   7  -1    0.60    0.70
  -3   6   1    2.40    1.80
   3  -6  -1    1.20    4.50
  -3   5   1   -7.30    9.50
  -3   5   1   -0.10    0.90
   3  -5  -1    2.00    4.20
   3  -5  -1    7.10    6.00
   3  -5  -1  -12.70    5.30
  -3   4   1   43.00    9.10
  -3   4   1   58.19    3.60
   3  -4  -1   58.49    7.30
   3  -4  -1   67.59    7.60
   3  -4  -1   66.79    7.10
  -3   3   1    8.90    5.30
   3  -3  -1   16.60    3.30
   3  -3  -1   14.80    3.60
   3  -3  -1   21.70    3.80
  -3   2   1    7.40    3.10
   3  -2  -1    2.30    1.20
   3  -2  -1    3.10    2.50
   3  -2  -1    1.90    1.20
  -3   1   1 1207.18   47.10
  -3   0   1   -3.50    2.00
   3   0  -1    0.90    0.40
   3   0  -1   -0.30    0.40
  -3  -1   1 1082.89   43.10
  -3  -2   1    0.20    1.80
  -3  -2   1    3.20    1.60
   3   2  -1    3.10    1.30
   3   2  -1    2.60    8.00
  -3  -3   1    5.70    4.00
  -3  -3   1   12.60    3.30
  -3  -3   1   16.70    3.90
   3   3  -1   25.20    3.50
   3   3  -1   25.40   11.30
  -3  -4   1   43.90    6.80
  -3  -4   1   37.90    5.10
  -3  -4   1   36.70    6.10
   3   4  -1   60.79   17.10
   3   4  -1   46.30    3.70
  -3  -5   1    0.90    3.10
  -3  -5   1    6.20    6.70
  -3  -5   1   13.70   10.90
   3   5  -1    2.10    1.20
   3   5  -1    2.70   22.70
   3   5  -1    0.20   13.40
   3   6  -1   40.60   32.90
   3   7  -1    0.30    0.50
   4  -6  -1    5.60    4.70
  -4   5   1    1.10    1.00
  -4   5   1    5.10    8.70
   4  -5  -1    3.00    5.30
   4  -5  -1    2.80    3.80
  -4   4   1   -2.40    6.50
  -4   4   1    3.70    1.00
   4  -4  -1   -1.20    3.30
   4  -4  -1    4.20    5.30
   4  -4  -1    5.10    3.60
  -4   3   1   71.09    7.90
   4  -3  -1   75.09    5.90
   4  -3  -1   73.79    6.20
   4  -3  -1   76.79    6.20
  -4   2   1   67.99    5.40
   4  -2  -1   64.59    4.30
  -4   0   1    1.50    2.50
   4   0  -1    0.90    0.60
  -4  -1   1   30.30    2.90
  -4  -2   1   77.59    5.70
  -4  -2   1   70.39    5.90
   4   2  -1   54.89   12.10
   4   2  -1   72.59    4.70
  -4  -3   1   71.99    6.90
  -4  -3   1   75.49    8.40
  -4  -3   1   83.79    8.00
   4   3  -1   71.09   16.20
   4   3  -1   76.59    5.60
  -4  -4   1   13.70    6.80
  -4  -4   1   10.30    3.10
  -4  -4   1    2.90    6.20
  -4  -4   1    9.70    4.60
   4   4  -1   -0.90    3.60
   4   4  -1    4.30   20.60
  -4  -5   1    3.60    2.40
   4   5  -1    2.10    1.20
   4   5  -1   36.90   31.20
   4   5  -1   -0.80   15.40
  -4  -6   1    3.20    2.30
   4   6  -1    0.30    1.00
   5  -6  -1   -1.00    4.70
  -5   5   1    8.30    2.30
  -5   5   1   15.80   10.70
  -5   5   1    4.30    6.90
   5  -5  -1   10.70    5.60
   5  -5  -1    8.00    4.10
  -5   4   1   43.10    8.00
  -5   4   1   34.50    2.60
   5  -4  -1   42.60    6.00
   5  -4  -1   50.89    7.10
   5  -4  -1   50.49    7.10
  -5   3   1    4.20    3.80
   5  -3  -1    8.80    2.90
   5  -3  -1    6.40    3.00
   5  -3  -1    9.30    2.60
   5  -2  -1   47.50    3.20
  -5   0   1   -2.70    2.60
   5   0  -1    0.50    0.90
   5   0  -1    0.10    0.90
  -5  -1   1   61.69   11.20
   5   1  -1   45.50    3.00
  -5  -2   1   44.00    4.70
  -5  -2   1   46.80    5.80
   5   2  -1   43.50   17.00
  -5  -3   1   11.10    3.60
  -5  -3   1    6.40    5.30
   5   3  -1   13.80    2.80
   5   3  -1   -9.70   17.70
  -5  -4   1   30.10   10.80
  -5  -4   1   41.50    4.90
   5   4  -1   46.90    3.90
   5   4  -1   36.40   25.30
   5   4  -1   53.29    6.10
  -5  -5   1    5.00    2.50
   5   5  -1   27.60   38.90
   5   5  -1    1.00    1.40
   5   5  -1    1.00   12.20
  -5  -6   1   -0.40    1.80
   5   6  -1    2.00    1.10
   6  -6  -1    5.30    6.30
  -6   5   1    0.90    1.20
  -6   5   1   -5.50    2.20
   6  -5  -1   -9.10    5.40
   6  -5  -1    7.90    5.80
  -6   4   1   18.10    1.80
  -6   4   1   20.30    3.00
   6  -4  -1   16.60    4.60
   6  -3  -1    1.10    2.80
   6  -3  -1    3.00    2.60
   6  -3  -1    3.90    2.10
   6  -2  -1    0.50    1.10
  -6   0   1   -0.40    2.80
   6   0  -1    2.70    1.40
  -6  -1   1   30.30   11.00
   6   1  -1   32.20    2.70
   6   2  -1    2.30    1.50
   6   2  -1  -19.00   20.90
  -6  -3   1    5.00    2.20
  -6  -3   1   -0.80    2.30
   6   3  -1   12.00   28.40
   6   3  -1   -0.40    1.80
   6   4  -1  -75.49   56.09
  -6  -5   1    1.60    2.10
   6   5  -1   -2.10   12.60
   6   5  -1    0.00    1.10
  -6  -6   1    0.80    1.60
   6   6  -1   -0.30    0.90
   7  -6  -1    9.90    5.40
  -7   5   1   -4.40    3.10
   7  -5  -1   -6.00    6.00
   7  -5  -1   -2.80    4.10
  -7   4   1   13.10    2.90
   7  -4  -1   17.60    4.70
   7  -3  -1    1.90    3.10
   7  -3  -1    1.70    3.80
   7  -2  -1   43.80    2.90
  -7   0   1   -1.00    2.60
   7   0  -1   -3.00    2.00
  -7  -1   1  286.17   19.30
   7   1  -1  242.98   11.20
   7   2  -1   45.00    3.80
  -7  -3   1    6.90    2.40
  -7  -3   1    3.30    2.10
   7   3  -1    2.60    1.90
  -7  -4   1    9.60    3.20
  -7  -4   1   14.20    3.10
   7   4  -1   20.10    3.90
   7   4  -1   10.40    2.30
  -7  -5   1    3.70    2.10
   7   5  -1    5.20    1.40
   7   5  -1    5.10   21.70
   7   6  -1    2.40    1.10
   8  -6  -1    8.20    5.10
   8  -5  -1    7.50    6.90
   8  -5  -1   -6.00    4.50
  -8   4   1    5.40    2.30
   8  -4  -1    1.80    4.10
  -8   3   1   17.00    3.00
   8  -3  -1   21.40    3.60
   8  -3  -1   25.30    4.40
   8  -2  -1    3.10    1.20
   8   0  -1    3.90    2.90
  -8  -1   1  103.69   15.00
  -8  -2   1    1.10    2.00
  -8  -2   1    3.60    2.10
   8   2  -1   -1.10    1.30
  -8  -3   1   23.90    3.40
  -8  -3   1   16.90    3.20
   8   3  -1   17.80    3.30
  -8  -4   1    0.40    2.00
  -8  -4   1    1.50    2.00
   8   4  -1    2.20    2.60
  -8  -5   1   -1.10    1.80
   8   5  -1    0.20    1.40
   8   5  -1    3.80    6.50
   8   5  -1   -2.20   20.10
   8   6  -1    0.10    1.10
   9  -6  -1    3.40    5.60
   9  -5  -1   -3.40    4.80
  -9   4   1    8.40    2.60
   9  -4  -1   -0.80    4.50
   9  -4  -1    6.50    4.60
  -9   3   1    6.00    2.40
   9  -3  -1    7.20    4.10
   9  -3  -1    7.60    3.00
  -9   2   1   -3.90    2.00
   9  -2  -1    2.30    1.40
   9  -1  -1   -0.10    1.70
   9   0  -1    4.70    1.80
  -9  -1   1  -15.80   10.90
  -9  -1   1    2.70    2.20
   9   1  -1   -0.30    1.40
  -9  -2   1    0.00    1.80
  -9  -2   1    1.50    1.80
   9   2  -1    0.30    1.80
  -9  -3   1    6.40    2.60
  -9  -3   1    3.10    2.30
   9   3  -1    8.20    2.80
  -9  -4   1    3.40    1.90
  -9  -4   1    3.10    1.90
   9   4  -1    1.10    2.40
   9   4  -1    0.70    2.50
  -9  -5   1    0.90    1.40
   9   5  -1   -1.80    1.90
   9   6  -1    0.30    1.30
  10  -5  -1   -3.60    5.10
 -10   4   1    0.90    2.30
  10  -4  -1    4.30    5.50
  10  -4  -1    4.60    4.70
 -10   3   1  100.09    7.80
  10  -3  -1   92.39    9.00
  10  -3  -1   92.19    6.80
 -10   2   1   52.79    4.70
 -10   1   1    9.00    2.20
  10  -1  -1    3.50    2.70
 -10   0   1   -0.10    1.80
  10   0  -1    5.10    2.00
 -10  -1   1   -2.70    2.10
 -10  -1   1    3.70    9.90
 -10  -1   1   -1.10    1.90
  10   1  -1    2.00    1.70
 -10  -2   1   42.40    4.60
 -10  -2   1   58.99    5.20
  10   2  -1   53.99    5.00
 -10  -3   1   96.09    7.10
 -10  -3   1   80.29    6.30
  10   3  -1   85.19    7.20
 -10  -4   1   -0.30    1.70
 -10  -4   1    0.90    1.70
  10   4  -1   20.10   10.90
  10   4  -1   -0.10    2.70
 -10  -5   1    2.50    1.30
  10   5  -1   -0.20    1.90
  10   5  -1    9.70    6.30
  11  -5  -1  -15.70    5.80
 -11   4   1    4.50    3.70
  11  -4  -1   14.70    6.30
 -11   3   1   11.20    2.80
  11  -3  -1    5.60    5.90
 -11   2   1   -1.30    2.10
 -11   1   1   21.00    3.30
 -11   0   1    3.10    2.10
  11   0  -1   -2.30    1.90
 -11  -1   1   14.10    2.90
 -11  -2   1    5.90    2.00
 -11  -2   1    5.20    2.20
  11   2  -1    6.40    2.30
 -11  -3   1    2.90    2.20
 -11  -3   1    8.00    2.20
  11   3  -1    6.20    2.80
 -11  -4   1   -2.60    1.30
 -11  -4   1    0.80    1.50
  11   4  -1   -0.50   11.00
  11   4  -1    0.70    2.90
  11   5  -1   10.50   10.50
  12  -4  -1    1.50    7.20
 -12   3   1   11.10    2.80
 -12   2   1   31.40    4.00
 -12   1   1   11.10    4.40
 -12   0   1   -2.00    1.70
  12   0  -1    1.70    2.30
 -12  -1   1   10.60    3.00
  12   1  -1   16.60    3.20
 -12  -2   1   22.20    3.80
  12   2  -1   23.00    3.90
 -12  -3   1    7.40    2.70
  12   3  -1   12.80    3.40
  12   3  -1    7.90    9.80
 -12  -4   1    6.00    1.70
  12   4  -1    9.10    3.50
 -13   3   1    2.00    2.30
 -13   2   1   20.60    3.10
 -13   1   1    2.10    2.00
 -13   0   1   -0.70    1.70
  13   0  -1   -0.60    2.70
 -13  -1   1    2.20    2.10
  13   1  -1    3.50    2.30
 -13  -2   1   12.60    2.80
  13   2  -1   19.90   10.80
 -13  -3   1    6.80    2.30
  13   3  -1    5.00    2.80
  13   4  -1   -4.20    3.10
 -14   3   1    7.60    3.20
 -14   2   1   -1.90    1.90
 -14   1   1    0.70    1.90
 -14   0   1    2.40    1.80
  14   0  -1   -2.10    5.00
 -14  -1   1    3.50    2.00
  14   1  -1    0.90    2.80
 -14  -2   1    0.50    1.40
  14   2  -1   -0.40    2.70
 -14  -3   1    1.50    1.40
  14   3  -1    4.00    3.00
  14   4  -1    0.40    4.80
 -15   2   1    3.20    1.90
 -15   1   1    6.40    2.10
 -15   0   1    2.20    1.70
  15   0  -1    6.10    4.10
 -15  -1   1    4.00    2.00
  15   1  -1   11.00    3.60
 -15  -2   1    2.10    1.40
  15   2  -1   -1.00    2.80
 -15  -3   1   -1.30    0.90
  15   3  -1    1.70    3.00
 -16   2   1    1.60    2.30
 -16   1   1    2.00    1.60
 -16   0   1    0.10    1.70
  16   0  -1    2.20    5.10
 -16  -1   1   -0.60    1.30
  16   1  -1    4.00    3.70
 -16  -2   1   -2.60    1.10
  16   2  -1   -1.60    3.30
  16   3  -1    5.90    3.90
 -17   1   1    5.10    1.80
 -17   0   1    0.70    1.40
  17   1  -1   12.20    5.00
 -17  -2   1    4.20    1.20
 -17  -2  -2    3.10    1.20
  17   1   2   -5.40    5.00
 -17  -1  -2    1.40    1.20
 -17   0  -2   -3.20    1.60
  16   3   2    4.30    4.30
  16   2   2    5.90    3.80
 -16  -2  -2    2.30    2.40
  16   1   2    7.40    4.20
 -16  -1  -2   12.50    2.40
  16   0   2    3.00    5.50
 -16   0  -2    3.90    1.80
 -16   1  -2    8.40    2.60
  15   3   2    2.00    3.20
 -15  -3  -2    0.30    1.10
  15   2   2    2.80    2.90
 -15  -2  -2    0.40    1.40
  15   1   2   -2.70    3.20
 -15  -1  -2    1.50    1.60
  15   0   2    1.90    4.20
 -15   0  -2    1.90    1.90
 -15   1  -2    1.60    2.10
  14   4   2   -8.30    6.20
  14   3   2   11.30    3.70
 -14  -3  -2    9.60    2.30
  14   2   2    7.40    3.10
  14   1   2    0.00    2.50
 -14  -1  -2    2.20    1.80
  14   0   2    8.90    4.00
  14  -1   2   -8.50    5.00
 -14   1  -2    2.30    2.00
 -14   2  -2    5.40    2.80
  13   4   2    2.60    3.40
  13   3   2   18.00    4.00
 -13  -3  -2   13.50    2.90
 -13  -2  -2   22.80    3.60
  13   1   2    6.90    2.60
 -13  -1  -2   -0.50    1.90
  13   0   2   22.50    3.80
 -13   0  -2   11.80    3.00
  13  -1   2    9.80    3.90
 -13   2  -2   25.90    3.70
  12   4   2   -5.00    3.00
  12   3   2    2.70    2.50
 -12  -3  -2    0.00    1.80
  12   2   2   57.19    5.60
 -12  -2  -2   36.40    4.80
  12   1   2    3.20    2.30
 -12  -1  -2    5.40    2.20
  12   0   2    9.10    2.60
 -12   0  -2    1.90    2.20
 -12   1  -2    1.40    2.20
 -12   2  -2   47.40    5.10
  12  -3   2   -1.20    6.20
  12  -4   2   -3.90    6.80
  11   5   2    7.40    8.40
  11   4   2    2.30    3.10
  11   3   2   -0.50    2.50
 -11  -3  -2   -5.10    1.50
  11   2   2   -0.80    2.00
 -11  -2  -2    0.30    1.80
  11   1   2    5.00    2.00
 -11  -1  -2    3.20    2.30
 -11  -1  -2    1.00    9.30
  11   0   2   -0.80    2.00
 -11   0  -2   -1.50    1.90
 -11   1  -2    3.10    2.70
  11  -2   2   -4.80    2.90
 -11   2  -2   -2.80    2.50
  11  -3   2    3.80    5.30
  11  -3   2   -0.80    4.00
  11  -5   2    5.60    5.90
  10   5   2    8.10    7.10
  10   5   2    9.00    2.30
  10   4   2    1.20    2.90
 -10  -4  -2   -0.40    1.60
 -10  -4  -2    0.90    1.90
  10   3   2   46.00    5.40
 -10  -3  -2   40.90    5.10
 -10  -3  -2   56.79    4.80
  10   2   2   19.40    3.70
 -10  -2  -2   12.00    3.00
 -10  -2  -2   15.50    2.70
  10   1   2    8.50    2.20
 -10  -1  -2    2.10    2.20
 -10  -1  -2  -25.70   20.00
  10   0   2   -3.20    1.60
 -10   0  -2   -3.90    2.20
  10  -1   2    4.00    2.50
 -10   1  -2    3.50    2.70
  10  -2   2   12.70    2.90
 -10   2  -2   14.60    3.60
  10  -3   2   51.89    6.10
  10  -3   2   53.39    6.80
  10  -4   2  -11.00    5.50
  10  -5   2    1.60    5.30
   9   6   2    0.70    1.20
   9   5   2    2.10    1.80
   9   5   2    0.80    7.50
   9   4   2   -2.50    3.00
   9   4   2   -1.00    2.70
  -9  -4  -2    1.40    2.00
  -9  -4  -2   -3.50    1.50
   9   3   2  104.09    7.70
  -9  -3  -2  102.89    7.50
  -9  -3  -2  102.69    7.00
   9   2   2   10.10    2.50
  -9  -2  -2    5.60    2.20
  -9  -2  -2    5.40    2.30
  -9  -1  -2   11.50   14.40
   9   0   2   87.19    4.90
   9  -1   2    6.20    2.00
   9  -2   2    8.60    2.40
   9  -3   2  104.49   13.20
   9  -3   2   87.79    7.10
   9  -4   2    3.80    4.20
   9  -4   2    0.70    4.60
   9  -5   2   -4.20    4.70
   9  -6   2   13.30    6.00
   8   6   2    2.70    1.10
   8   5   2    1.50    1.50
   8   5   2    4.80   10.40
   8   5   2    7.30   13.60
  -8  -5  -2    0.10    1.70
   8   4   2   -3.50    2.00
   8   4   2    3.80    3.00
  -8  -4  -2    3.00    2.10
  -8  -4  -2    1.10    2.10
   8   3   2    6.70    2.30
  -8  -3  -2    5.80    2.30
  -8  -3  -2    3.60    2.20
   8   2   2   30.70    3.70
  -8  -2  -2   33.50    4.20
  -8  -2  -2   37.50    4.00
   8   1   2  232.28   10.90
  -8  -1  -2  258.57   22.00
   8   0   2   44.20    4.40
   8   0   2   45.90    5.40
   8   0   2   39.60    4.30
  -8   0  -2   40.00    5.20
   8  -1   2  237.88   10.80
   8  -2   2   38.30    3.40
   8  -3   2    4.40    3.40
   8  -3   2    3.80    2.50
   8  -4   2   -6.40    3.70
   8  -4   2   -0.60    6.50
   8  -5   2   -7.40    4.40
   8  -5   2    3.20    7.60
   8  -6   2    0.10    5.10
   7   6   2   -1.10    1.00
   7   5   2   11.90   18.10
   7   5   2   -0.60    1.40
  -7  -5  -2    1.80    2.00
   7   4   2    3.10    2.80
   7   4   2   -1.70    1.60
  -7  -4  -2    8.20    2.50
   7   3   2    3.50    1.80
  -7  -3  -2   -0.50    4.30
  -7  -3  -2   -1.10    2.20
  -7  -3  -2    2.10    2.00
   7   2   2   74.49    5.10
  -7  -2  -2   71.99    7.20
   7   1   2    0.60    1.30
  -7  -1  -2  -12.90   12.60
   7   0   2   58.09    4.50
   7   0   2   60.39    5.30
  -7   0  -2   66.89    7.40
   7  -1   2    2.60    1.40
   7  -1   2    0.50    1.10
   7  -2   2   65.89    4.30
   7  -3   2   -0.30    2.90
   7  -4   2    3.10    3.70
   7  -4   2   -1.40    3.20
   7  -5   2    3.50    6.30
   7  -5   2   -2.80    4.10
   7  -6   2   -3.70    4.80
   6   6   2    0.50    1.00
   6   5   2   10.20   11.50
   6   5   2    0.30    1.30
  -6  -5  -2    2.90    2.30
   6   4   2   -9.00   34.30
   6   4   2   12.80    2.10
   6   4   2   12.60    3.50
  -6  -4  -2   19.50    3.20
  -6  -4  -2   10.20    6.00
   6   3   2   -1.40   26.80
   6   3   2    5.10    2.10
  -6  -3  -2    1.60    2.10
  -6  -3  -2    8.10    2.50
  -6  -3  -2    2.10    3.50
   6   2   2   51.89    3.90
  -6  -2  -2   43.00    5.40
  -6  -2  -2   42.30    6.90
   6   1   2   12.70    1.90
  -6  -1  -2   10.90    2.60
  -6  -1  -2   16.70   12.40
   6   0   2  297.97   13.50
   6   0   2  319.47   13.80
  -6   0  -2  299.17   15.30
   6  -1   2   11.20    1.30
   6  -1   2    8.80    1.30
   6  -2   2   42.70    3.30
   6  -3   2    1.50    2.00
   6  -3   2    4.50    2.80
  -6   3  -2    1.00    3.10
  -6   3  -2   -0.20    3.20
   6  -4   2    9.00    4.20
   6  -4   2    3.20    3.60
  -6   4  -2   11.40    4.10
  -6   4  -2   11.70    1.40
   6  -5   2    3.20    6.20
  -6   5  -2    3.70    1.10
   6  -6   2    1.30    5.80
   5   6   2    1.60    1.10
   5   5   2    2.30   11.60
   5   5   2    2.80    1.20
   5   5   2  -44.10   36.30
  -5  -5  -2   -2.10    2.30
   5   4   2   16.80    2.40
   5   4   2    4.70   26.90
   5   4   2   26.60    4.30
  -5  -4  -2   25.60   10.60
  -5  -4  -2   27.00    6.70
  -5  -4  -2   20.60    3.90
   5   3   2  164.38    9.30
   5   3   2  203.08   24.00
  -5  -3  -2  163.48   11.20
  -5  -3  -2  178.18   12.40
   5   2   2   86.39   15.70
  -5  -2  -2   59.69    6.50
  -5  -2  -2   63.39    5.50
  -5  -1  -2  476.55   20.90
   5   0   2   -0.80    1.00
   5   0   2   -0.10    1.40
  -5   0  -2   -3.70    4.00
   5  -1   2  430.46   18.20
  -5   1  -2  440.66   18.20
  -5   1  -2  504.15   18.30
   5  -2   2   54.69    4.80
   5  -2   2   57.89    4.00
  -5   2  -2   67.59    5.70
   5  -3   2  153.38    9.50
   5  -3   2  168.08    9.50
  -5   3  -2  161.18   14.30
  -5   3  -2  158.88   10.70
   5  -4   2   21.90    4.40
   5  -4   2   23.30    4.50
  -5   4  -2   25.00   14.90
  -5   4  -2   19.20    7.00
  -5   4  -2   19.70    2.10
   5  -5   2   -4.00    5.50
   5  -5   2   -7.40    4.00
  -5   5  -2   -0.10    0.90
  -5   5  -2   20.90   15.50
  -5   5  -2   -5.70    7.70
   5  -6   2   11.00    5.20
   4   6   2    0.10    0.90
   4   5   2   16.00   26.30
   4   5   2    2.40   11.40
  -4  -5  -2   13.30   16.20
  -4  -5  -2    5.20    7.50
   4   4   2   -1.30    1.20
   4   4   2    9.40   21.70
   4   4   2   -3.80    3.70
  -4  -4  -2   -1.20    6.70
  -4  -4  -2    1.90    2.70
  -4  -4  -2   -5.20    3.60
  -4  -4  -2   -1.60    6.10
   4   3   2   34.40    4.00
   4   3   2   31.90   14.20
  -4  -3  -2   37.40    5.50
   4   2   2    3.40   10.00
   4   2   2    9.60    1.90
  -4  -2  -2    7.10    2.20
  -4  -2  -2    9.60    3.00
   4   1   2 1667.03   64.79
  -4  -1  -2 1595.64   65.49
  -4  -1  -2 1709.53   65.39
   4   0   2 2033.70   79.39
   4   0   2 1914.11   79.19
  -4   0  -2 2167.58   80.59
   4  -1   2 1667.73   65.39
  -4   1  -2 1725.83   66.09
  -4   1  -2 1665.73   66.09
   4  -2   2    9.50    1.90
   4  -2   2    8.10    1.70
   4  -2   2    9.70    2.20
  -4   2  -2    8.10    3.80
   4  -3   2   35.50    4.60
   4  -3   2   31.00    4.40
   4  -3   2   40.00    4.40
  -4   3  -2   23.70    5.90
   4  -4   2   -1.70    3.00
  -4   4  -2   14.70    7.50
  -4   4  -2    2.70    1.00
   4  -5   2    3.60    5.70
   4  -5   2   11.40    4.20
  -4   5  -2   -1.50    9.50
  -4   5  -2    0.00    0.90
   4  -6   2   -1.10    4.90
   3   7   2    0.00    0.50
   3   6   2   26.30   31.10
   3   5   2   10.80   14.00
   3   5   2   -1.70    1.00
   3   5   2   -7.70   20.90
  -3  -5  -2  -16.90   10.80
  -3  -5  -2    8.00    6.70
  -3  -5  -2   -4.20    6.40
  -3  -5  -2   -3.00    2.80
   3   4   2    1.00    1.40
   3   4   2   13.90    5.60
   3   4   2  -28.40   15.50
  -3  -4  -2   -8.70    2.90
  -3  -4  -2    6.80    4.60
  -3  -4  -2   -1.30    3.60
  -3  -4  -2   -9.20    4.70
   3   3   2   15.40    2.80
   3   3   2   -4.30   11.40
  -3  -3  -2   12.80    4.00
  -3  -3  -2    6.80    2.70
   3   2   2    8.80    1.90
   3   2   2   -6.80    7.60
  -3  -2  -2   11.50    3.50
  -3  -2  -2    5.60    1.90
  -3  -2  -2   10.50    2.50
   3   1   2 1816.42   73.29
  -3  -1  -2 1758.02   70.49
  -3  -1  -2 1809.52   70.69
   3   0   2    2.30    0.80
   3   0   2    1.30    0.80
  -3   0  -2    0.00    3.00
   3  -1   2 1881.91   75.19
  -3   1  -2 1964.80   75.99
  -3   1  -2 1968.20   76.19
   3  -2   2    8.90    2.10
   3  -2   2    9.50    1.90
   3  -2   2    9.70    2.30
  -3   2  -2    9.50    3.80
   3  -3   2    9.50    2.70
   3  -3   2    7.70    2.60
   3  -3   2   14.10    3.20
  -3   3  -2    4.50    5.20
   3  -4   2    2.20    3.20
   3  -4   2    1.20    3.20
  -3   4  -2    0.30    7.10
  -3   4  -2    0.50    1.00
   3  -5   2    0.50    5.50
   3  -5   2   -0.90    4.00
  -3   5  -2   -1.40    0.90
  -3   5  -2   24.30   12.10
   3  -6   2    3.70    4.60
   2   7   2   -0.60    0.50
   2   6   2    2.00    1.00
  -2  -6  -2    5.90   10.00
   2   5   2   11.90   17.00
   2   5   2    9.90    1.80
   2   5   2  -15.20   19.80
  -2  -5  -2    5.00    8.60
  -2  -5  -2   -1.10    3.60
  -2  -5  -2    4.60    8.20
  -2  -5  -2   19.50    5.60
   2   4   2    1.00    1.30
   2   4   2    4.90   13.10
  -2  -4  -2    2.20    4.80
  -2  -4  -2   -8.60    3.70
  -2  -4  -2    6.40    4.00
   2   3   2  143.59    8.20
   2   3   2  133.59   14.60
  -2  -3  -2  158.78    9.90
  -2  -3  -2  130.99    9.30
  -2  -3  -2  145.59    9.40
   2   2   2   32.40    7.40
   2   2   2   24.50    2.80
  -2  -2  -2   23.40    3.30
  -2  -2  -2   21.90    3.10
  -2  -2  -2   27.80    4.00
  -2  -1  -2    6.40    1.50
  -2  -1  -2    8.40    1.50
   2   0   2  496.15   19.40
   2   0   2  491.15   19.40
  -2   0  -2  477.35   19.30
   2  -1   2    8.80    1.40
   2  -1   2    9.90    1.30
  -2   1  -2    4.10    2.40
  -2   1  -2    8.00    1.30
   2  -2   2   21.20    2.50
   2  -2   2   21.90    2.90
   2  -2   2   17.80    2.70
  -2   2  -2   20.20    4.80
  -2   2  -2   26.80    3.90
   2  -3   2  165.68    9.20
   2  -3   2  147.89    9.10
   2  -3   2  137.09    9.00
  -2   3  -2  144.09   11.00
  -2   3  -2  126.99   11.40
   2  -4   2    7.20    3.50
   2  -4   2    0.70    3.30
   2  -4   2    3.50    3.30
  -2   4  -2    4.20    1.30
  -2   4  -2    3.20    8.10
   2  -5   2   12.30    4.50
  -2   5  -2   13.10    1.80
  -2   5  -2   16.70   12.10
   2  -6   2    2.10    5.20
  -2   6  -2    1.70    0.90
  -2   6  -2  -11.70   15.20
  -2   7  -2    0.10    0.60
   1   7   2    1.20    0.60
   1   6   2    1.90    1.00
   1   6   2   -3.40   20.50
  -1  -6  -2    2.00    7.00
   1   5   2    2.90    1.30
   1   5   2    8.80   15.10
  -1  -5  -2    6.00    4.70
  -1  -5  -2    2.90    4.00
  -1  -5  -2   -2.30    7.50
  -1  -5  -2    2.40    5.30
   1   4   2   25.20    2.50
   1   4   2   19.10   11.60
  -1  -4  -2   19.00    4.70
  -1  -4  -2   19.90    5.20
  -1  -4  -2   21.10    5.20
   1   3   2  165.38   14.30
  -1  -3  -2  173.28   10.10
  -1  -3  -2  151.68   10.50
  -1  -3  -2  163.38   10.10
   1   2   2   60.69    8.20
  -1  -2  -2   59.59    5.00
  -1  -2  -2   63.19    4.60
  -1  -2  -2   60.89    4.50
   1   1   2   46.60    5.30
  -1  -1  -2   37.00    2.80
  -1  -1  -2   37.80    2.70
   1   0   2   10.40    1.00
  -1   0  -2    9.40    0.90
  -1   0  -2   10.70    0.90
   1  -1   2   37.50    2.40
   1  -1   2   37.90    2.60
  -1   1  -2   43.70    4.50
  -1   1  -2   33.70    2.90
   1  -2   2   59.09    4.20
   1  -2   2   54.89    4.50
   1  -2   2   59.79    4.40
  -1   2  -2   55.39    5.10
  -1   2  -2   56.59    7.10
   1  -3   2  159.78    9.50
   1  -3   2  153.18    9.60
   1  -3   2  155.18   10.20
  -1   3  -2  150.38   10.80
   1  -4   2   21.50    4.70
   1  -4   2   25.50    5.30
   1  -4   2   21.30    4.60
  -1   4  -2   13.70    9.60
  -1   4  -2    9.40    9.20
  -1   4  -2   21.70    2.40
   1  -5   2    5.00    4.30
   1  -5   2   10.70    6.90
  -1   5  -2   -3.20   12.60
   1  -6   2    5.80    5.60
  -1   6  -2   -4.00   16.80
  -1   6  -2    0.00    0.80
  -1   7  -2    1.20    0.60
   0   7   2    0.50    0.60
   0   6   2    8.40   17.80
   0  -6  -2    5.60    6.20
   0   5   2   18.80   13.50
   0  -5  -2   10.30    6.80
   0  -5  -2   -1.80    5.70
   0   4   2    5.50    9.50
   0   4   2   11.50    1.80
   0  -4  -2    9.30    4.20
   0   3   2   -5.50    5.70
   0  -3  -2    3.90    2.30
   0  -3  -2   -1.40    1.90
   0   2   2   53.39    7.20
   0  -2  -2   67.19    4.50
   0  -2  -2   63.99    4.60
   0  -2  -2   65.39    5.10
   0   1   2   -0.20    2.50
   0  -1  -2   -0.70    0.60
   0  -1  -2   -0.50    0.70
   0   0   2  334.17   13.90
   0   0   2  383.26   14.40
   0   0  -2  332.67   14.00
   0  -1   2    0.00    0.80
   0  -1   2   -1.20    0.80
   0   1  -2    0.30    2.70
   0  -2   2   69.39    4.70
   0  -2   2   77.39    5.00
   0  -2   2   60.29    4.90
   0   2  -2   72.79    8.20
   0  -3   2   -0.40    1.80
   0  -3   2    3.40    2.10
   0   3  -2   -6.00    7.20
   0   3  -2    1.20    3.10
   0  -4   2   10.60    4.20
   0  -4   2   10.00    3.80
   0  -4   2   10.10    5.10
   0   4  -2   13.90    1.90
   0   4  -2   22.90   10.40
   0   4  -2    9.60    7.90
   0  -5   2    3.40    6.80
   0  -5   2    3.40    4.30
   0   5  -2    6.30   13.70
   0  -6   2    8.50    6.40
   0   6  -2   -1.90   18.60
   0   6  -2    0.30    0.80
   0   7  -2    0.30    0.50
  -1   7   2    1.30    0.60
  -1   6   2   -7.70   15.70
  -1   6   2    1.60    0.90
   1  -6  -2    2.70    5.20
  -1   5   2    5.80    1.20
  -1   5   2    5.80   11.80
   1  -5  -2    6.50    4.00
   1  -5  -2    3.70    6.40
   1  -5  -2    3.40    5.90
  -1   4   2   33.10   10.50
  -1   4   2   25.50    8.90
  -1   4   2   29.60    2.50
   1  -4  -2   19.00    4.60
   1  -4  -2   22.50    5.20
   1  -4  -2   22.50    5.40
   1  -3  -2  157.08    9.60
   1  -3  -2  162.68    9.50
   1  -3  -2  142.79   11.70
  -1   2   2   57.79    6.80
   1  -2  -2   63.09    4.40
   1  -2  -2   60.69    4.20
  -1   1   2   43.10    4.00
   1  -1  -2   40.90    2.40
   1  -1  -2   41.60    2.70
   1   0  -2   11.20    1.10
   1   0  -2   11.80    1.00
  -1  -1   2   33.00    2.70
  -1  -1   2   38.40    2.60
   1   1  -2   31.60    5.00
  -1  -2   2   53.19    4.20
  -1  -2   2   68.69    4.80
   1   2  -2   62.29    8.70
  -1  -3   2  155.98    9.90
  -1  -3   2  153.88    9.90
  -1  -3   2  155.48   10.00
   1   3  -2  138.29   14.60
   1   3  -2  178.88    9.10
  -1  -4   2   22.30    4.90
  -1  -4   2   14.70    4.70
  -1  -4   2   23.90    5.20
   1   4  -2   20.30    2.30
   1   4  -2   35.40    8.10
   1   4  -2   21.70   13.00
  -1  -5   2    7.10    4.20
  -1  -5   2    3.50    4.70
  -1  -5   2   17.50    7.70
   1   5  -2    4.30   16.70
   1   5  -2    0.80   24.70
   1   5  -2    5.20    1.50
  -1  -6   2   -8.00    3.60
  -1  -6   2    4.60    7.40
   1   6  -2    1.90    1.00
   1   6  -2   15.00   22.00
   1   7  -2    0.60    0.60
  -2   7   2   -1.60    1.00
  -2   6   2   10.40   14.70
  -2   6   2    2.50    0.90
   2  -6  -2   -1.40    4.80
  -2   5   2  -12.00    9.90
  -2   5   2    9.80    1.50
   2  -5  -2   11.50    7.60
   2  -5  -2   13.60    5.10
  -2   4   2   -2.60    7.60
  -2   4   2    4.30    1.20
   2  -4  -2    2.10    3.70
   2  -4  -2    4.30    3.40
   2  -4  -2    4.80    3.40
  -2   3   2  155.28   11.10
  -2   3   2  108.79   10.80
   2  -3  -2  138.19    8.60
   2  -3  -2  137.99    9.20
   2  -3  -2  145.19    8.90
  -2   2   2   21.20    4.40
   2  -2  -2   25.90    2.60
   2  -2  -2   23.50    2.70
   2  -2  -2   23.30    3.10
  -2   1   2    5.80    2.00
  -2   0   2  503.25   19.80
   2   0  -2  475.85   19.20
  -2  -1   2    7.30    1.40
  -2  -1   2    5.90    1.50
   2   1  -2    8.20    4.80
  -2  -2   2   18.60    3.00
  -2  -2   2   30.00    3.80
  -2  -2   2   29.50    4.20
   2   2  -2   22.60    2.60
   2   2  -2    8.30    7.30
  -2  -3   2  146.29    9.90
  -2  -3   2  151.18    9.80
  -2  -3   2  148.59    9.60
   2   3  -2  145.19   16.30
   2   3  -2  148.29    8.30
  -2  -4   2    6.20    3.80
  -2  -4   2   -4.10    4.80
  -2  -4   2    7.20    3.90
  -2  -4   2    9.50    5.30
   2   4  -2  -13.10   11.90
   2   4  -2    6.10    5.70
   2   4  -2    3.80    1.30
  -2  -5   2   10.70    9.40
  -2  -5   2    6.30    3.50
  -2  -5   2    3.20    5.70
   2   5  -2   27.80   19.80
   2   5  -2    9.80    1.90
   2   5  -2   12.50   16.60
  -2  -6   2   -5.00    2.90
  -2  -6   2    5.00   11.20
   2   6  -2   13.40   31.40
   2   6  -2    2.60    1.00
   2   7  -2    0.20    0.50
  -3   6   2    0.50    0.70
   3  -6  -2   -3.80    4.50
  -3   5   2    3.90   10.20
  -3   5   2    1.20    1.00
   3  -5  -2    1.40    5.60
   3  -5  -2    1.80    4.40
   3  -5  -2    1.50    5.40
  -3   4   2    5.30    1.10
  -3   4   2    9.10    7.20
   3  -4  -2    2.30    3.40
   3  -4  -2   -1.10    3.50
   3  -4  -2    8.10    3.60
  -3   3   2   14.40    5.20
   3  -3  -2   11.50    2.90
   3  -3  -2   16.70    3.20
  -3   2   2    2.70    3.10
   3  -2  -2   13.80    2.50
   3  -2  -2    8.40    1.80
   3  -2  -2    5.00    1.70
  -3   1   2 1970.00   76.49
  -3   0   2    3.40    1.90
   3   0  -2    1.20    0.60
  -3  -1   2 1837.12   70.89
  -3  -1   2 1752.32   70.39
  -3  -2   2    7.40    2.20
  -3  -2   2    7.00    2.60
   3   2  -2    6.80    1.60
   3   2  -2   12.60    9.20
  -3  -3   2   10.70    3.80
  -3  -3   2    0.70    3.80
  -3  -3   2    8.30    3.40
   3   3  -2   12.30    2.50
   3   3  -2   10.70   11.10
  -3  -4   2   -4.80    2.80
  -3  -4   2   -9.30    4.40
  -3  -4   2   14.60    5.80
  -3  -4   2    3.70    3.70
   3   4  -2   -3.30   15.00
   3   4  -2    1.10    6.90
   3   4  -2    8.70    4.60
   3   4  -2    0.30    1.20
  -3  -5   2    2.10    3.00
  -3  -5   2    3.10   11.90
  -3  -5   2   10.00    7.00
   3   5  -2   15.20   21.10
   3   5  -2   24.10   16.80
  -3  -6   2    2.80    2.60
   3   6  -2    0.70    0.90
   3   6  -2  -19.50   32.80
   3   7  -2   -0.50    0.50
  -4   6   2    4.60    1.90
   4  -6  -2    6.70    4.80
  -4   5   2    0.90    0.90
  -4   5   2   -2.50    8.50
   4  -5  -2    4.50    4.30
   4  -5  -2    5.50    5.40
  -4   4   2   -0.30    6.30
  -4   4   2    1.40    1.00
   4  -4  -2   -1.60    3.20
   4  -4  -2    2.10    3.50
  -4   3   2   27.80    5.70
   4  -3  -2   35.90    4.80
   4  -3  -2   33.10    4.00
   4  -3  -2   30.00    4.40
  -4   2   2   11.90    3.00
   4  -2  -2    9.20    1.90
  -4   0   2 2076.89   78.29
   4   0  -2 1925.81   77.49
   4   1  -2 1686.03   67.49
  -4  -2   2    5.80    2.40
  -4  -2   2    8.10    3.00
   4   2  -2    8.80    2.00
   4   2  -2   12.60   11.20
  -4  -3   2   31.80    5.10
  -4  -3   2   31.50    6.00
  -4  -3   2   30.30    5.20
   4   3  -2   45.20   15.50
   4   3  -2   32.10    3.70
  -4  -4   2    3.90    2.70
  -4  -4   2    0.00    4.10
  -4  -4   2   -1.80    6.50
  -4  -4   2   -0.20    6.20
   4   4  -2   -2.00    3.40
   4   4  -2   -9.30   18.90
   4   4  -2    1.90    1.30
  -4  -5   2   -3.30    2.50
   4   5  -2  -21.20   30.00
   4   5  -2   10.70   12.80
   4   5  -2    0.80    1.20
  -4  -6   2    5.00    2.30
   5  -6  -2   -3.90    4.80
  -5   5   2   -1.30    0.90
  -5   5   2   -0.20    5.80
  -5   5   2   -1.40    8.90
  -5   5   2    2.90    1.90
   5  -5  -2    1.30    4.20
   5  -5  -2  -10.70    4.90
  -5   4   2   24.70    6.70
  -5   4   2   21.40    2.10
   5  -4  -2   24.40    5.10
   5  -4  -2   16.40    4.90
   5  -4  -2   32.00    5.60
  -5   3   2  169.18   10.20
   5  -3  -2  169.48    9.80
   5  -3  -2  168.58   10.10
   5  -3  -2  168.18    9.50
   5  -2  -2   56.89    3.60
  -5   0   2    3.90    2.60
  -5  -1   2  489.85   25.70
   5   1  -2  461.95   19.70
  -5  -2   2   59.89    6.30
   5   2  -2   68.39   17.80
  -5  -3   2  170.58   12.50
  -5  -3   2  160.78   11.00
   5   3  -2  176.68   24.80
   5   3  -2  171.78    9.30
  -5  -4   2   20.90    3.60
  -5  -4   2   -5.20   10.30
   5   4  -2   62.59   28.40
   5   4  -2   19.20    2.60
   5   4  -2   21.60    4.30
  -5  -5   2   -2.30    2.30
   5   5  -2   -6.80   13.50
   5   5  -2   13.40   39.00
   5   5  -2   -0.10    1.10
  -5  -6   2    3.40    2.00
   5   6  -2    0.40    0.90
   6  -6  -2    2.90    6.20
  -6   5   2    6.60    2.30
   6  -5  -2   -3.80    5.70
  -6   4   2   11.40    1.60
  -6   4   2   14.50    2.80
   6  -4  -2    6.40    3.90
   6  -4  -2   13.90    5.30
   6  -4  -2   21.00    4.80
   6  -3  -2    4.50    2.90
   6  -3  -2    3.70    2.10
   6  -3  -2    8.00    2.90
   6  -2  -2   41.30    3.00
  -6   0   2  311.87   13.30
   6   0  -2  282.07   12.70
  -6  -1   2   19.30   10.00
   6   1  -2   13.50    2.00
   6   2  -2   42.40    3.60
   6   2  -2   60.69   25.70
  -6  -3   2    4.30    2.50
  -6  -3   2    0.10    2.30
   6   3  -2  -42.90   28.50
   6   3  -2    5.90    1.90
  -6  -4   2    8.60    3.00
  -6  -4   2    9.20    2.60
   6   4  -2    9.60    3.20
   6   4  -2   10.90    2.20
  -6  -5   2   -3.10    2.00
   6   5  -2    3.60    1.40
   6   5  -2    8.90   13.00
  -6  -6   2    0.90    1.50
   6   6  -2    1.00    1.00
   7  -6  -2    3.60    5.00
  -7   5   2    0.40    2.60
   7  -5  -2   -3.30    4.20
   7  -5  -2   -1.70    6.10
  -7   4   2    1.10    2.00
   7  -4  -2    7.50    4.10
   7  -4  -2    3.00    3.70
  -7   3   2    5.10    2.00
   7  -3  -2    2.00    3.20
   7  -3  -2    1.50    2.50
   7  -2  -2   71.79    4.00
   7   0  -2   62.79    4.60
  -7  -1   2    0.60   10.30
   7   1  -2    0.10    1.40
   7   2  -2   66.69    4.70
  -7  -3   2    1.50    2.00
  -7  -3   2    5.50    2.20
   7   3  -2    2.00    1.80
  -7  -4   2    1.90    2.40
  -7  -4   2    6.70    2.40
   7   4  -2   -2.80    1.90
   7   4  -2    4.50    3.00
  -7  -5   2    1.30    2.00
   7   5  -2    3.10    1.50
  -7  -6   2   -1.60    1.40
   7   6  -2    2.30    1.40
   8  -6  -2    2.30    4.70
  -8   5   2   -0.30    2.20
   8  -5  -2   -0.40    4.80
   8  -5  -2    9.80    7.20
  -8   4   2    2.10    2.10
   8  -4  -2    3.60    4.30
  -8   3   2    7.80    2.10
   8  -3  -2    4.60    2.60
   8  -3  -2    5.20    3.60
   8  -2  -2   30.50    2.40
   8   0  -2   41.00    4.70
  -8  -1   2  273.77   20.30
  -8  -2   2   36.60    4.10
  -8  -2   2   38.80    4.10
   8   2  -2   32.30    3.60
  -8  -3   2    2.30    2.30
  -8  -3   2    2.70    2.00
   8   3  -2    1.50    1.90
  -8  -4   2   -2.50    1.90
  -8  -4   2    0.90    1.80
   8   4  -2    5.90    8.20
   8   4  -2    5.40    2.90
   8   4  -2   -5.60    2.00
  -8  -5   2   -1.30    1.80
   8   5  -2    0.50    1.30
   8   5  -2    6.90    6.60
   8   6  -2    0.10    1.10
   9  -6  -2    1.90    5.70
   9  -5  -2   -9.20    4.60
  -9   4   2   -1.90    2.10
   9  -4  -2    2.30    4.60
   9  -4  -2    0.30    4.70
  -9   3   2  113.99    6.60
   9  -3  -2   94.99    8.60
   9  -3  -2   89.59    6.90
  -9   2   2    6.10    2.30
   9  -2  -2    7.90    1.60
   9  -1  -2    0.60    1.60
   9   0  -2   81.89    4.90
  -9  -1   2    4.40   10.60
   9   1  -2    1.80    1.50
  -9  -2   2    8.00    2.60
  -9  -2   2    9.50    2.30
   9   2  -2    6.40    2.10
  -9  -3   2   98.99    7.00
  -9  -3   2  108.29    7.60
   9   3  -2  101.29    7.60
  -9  -4   2   -1.90    1.80
  -9  -4   2    3.60    1.70
   9   4  -2  -14.40    8.60
   9   4  -2    0.10    2.50
   9   4  -2    1.80    2.70
  -9  -5   2    4.50    1.70
   9   5  -2    2.60    1.80
   9   6  -2    0.20    1.30
  10  -5  -2   11.30    5.70
 -10   4   2    4.10    2.30
  10  -4  -2    1.70    5.10
  10  -4  -2   -5.60    5.40
 -10   3   2   49.40    5.50
  10  -3  -2   52.69    5.40
  10  -3  -2   66.99    7.10
 -10   2   2   15.60    2.50
  10  -1  -2    9.90    2.70
 -10   0   2   -0.50    1.70
  10   0  -2    4.90    2.10
 -10  -1   2  -11.70    9.20
 -10  -1   2   10.10    2.30
 -10  -1   2    3.50    2.30
  10   1  -2    6.90    1.90
 -10  -2   2    7.50    2.60
 -10  -2   2    7.40    2.40
  10   2  -2   13.50    3.00
 -10  -3   2   41.70    4.50
 -10  -3   2   49.99    5.20
  10   3  -2   54.29    5.70
 -10  -4   2   -0.90    1.60
 -10  -4   2   -2.30    1.60
  10   4  -2    2.60    2.60
  10   4  -2   -1.30    9.90
 -10  -5   2    4.10    1.70
  10   5  -2    5.70    2.40
  10   5  -2    8.40    6.30
  11  -5  -2   -7.20    5.70
 -11   4   2   -0.60    2.20
  11  -4  -2    5.70    6.00
 -11   3   2    0.10    1.90
 -11   2   2   -0.40    1.90
 -11   1   2    3.30    2.20
 -11   0   2   -1.40    1.80
  11   0  -2   -3.70    2.00
 -11  -1   2    2.40    1.90
  11   1  -2    5.00    2.50
 -11  -2   2    4.10    1.80
 -11  -2   2    4.30    2.20
  11   2  -2    0.60    2.00
 -11  -3   2   -2.70    1.60
 -11  -3   2   -0.10    2.00
  11   3  -2   10.20    8.50
  11   3  -2   -4.10    2.20
 -11  -4   2   -1.50    1.40
 -11  -4   2   -0.70    1.30
  11   4  -2   -1.70    2.60
  11   4  -2    2.20   11.50
  11   5  -2    7.10   10.60
  12  -4  -2    2.50    7.20
 -12   3   2   -0.50    1.90
 -12   2   2   56.29    5.00
 -12   1   2    0.60    2.30
 -12   0   2    2.00    2.30
  12   0  -2    3.00    2.30
 -12  -1   2    2.10    2.10
  12   1  -2    0.30    6.60
  12   1  -2    2.00    2.30
 -12  -2   2   33.40    4.50
 -12  -3   2    4.30    2.10
  12   3  -2    0.50   10.50
  12   3  -2    3.30    2.60
 -12  -4   2   -1.20    1.10
  12   4  -2    2.10    2.90
 -13   3   2   10.60    2.70
 -13   2   2   26.60    3.60
 -13   1   2    3.10    2.10
 -13   0   2   14.50    3.00
  13   0  -2   22.00    3.70
 -13  -1   2   -0.20    1.80
  13   1  -2    4.10    2.70
 -13  -2   2   23.10    3.80
  13   2  -2   37.50   12.60
 -13  -3   2   14.80    3.10
  13   3  -2   20.80    4.40
 -13  -4   2   -0.30    0.80
  13   4  -2   -4.60    3.00
 -14   3   2    6.40    2.50
 -14   2   2    5.00    2.10
 -14   1   2    0.80    1.80
 -14   0   2    2.40    2.00
  14   0  -2   -0.20    3.70
 -14  -1   2    0.20    1.60
  14   1  -2    1.00    2.80
 -14  -2   2    5.00    2.00
  14   2  -2    2.00    2.60
 -14  -3   2    3.60    1.70
  14   3  -2    9.00    3.30
  14   4  -2   -1.50    4.20
 -15   2   2   -3.20    1.70
 -15   1   2   -1.80    1.60
 -15   0   2    1.60    1.70
  15   0  -2    4.50    4.10
 -15  -1   2   -0.30    1.70
  15   1  -2    1.50    3.20
 -15  -2   2   -1.00    1.20
  15   2  -2   -1.60    3.00
 -15  -3   2    0.30    1.00
  15   3  -2    1.80    3.00
 -16   2   2    1.30    1.90
 -16   1   2   12.00    2.50
  16   0  -2   15.90    5.20
 -16  -1   2    8.90    2.20
  16   1  -2   17.40    4.10
 -16  -2   2    3.80    1.50
  16   2  -2    6.80    3.50
 -16  -3   2    0.10    0.70
  16   3  -2   -2.40    3.70
 -17   1   2   -0.70    1.50
 -17   0   2   -2.30    1.20
  17   1  -2    5.10    5.30
 -17  -2   2    2.10    0.90
  17   1   3    1.90    5.20
 -17  -1  -3    1.10    1.40
 -17   0  -3    0.90    2.00
  16   3   3   -4.80    5.60
  16   2   3    0.60    3.80
 -16  -2  -3    6.80    2.00
  16   1   3    3.20    4.00
  16   0   3   11.70    5.70
 -16   1  -3   -6.00    2.30
  15   3   3    7.60    3.60
 -15  -3  -3   -1.50    1.30
  15   2   3    6.70    3.20
  15   1   3   14.40    4.00
 -15  -1  -3    9.80    2.50
  15   0   3    1.90    4.30
 -15   0  -3   -0.30    1.80
 -15   1  -3   10.80    2.80
  14   3   3   19.00    4.30
  14   2   3   -1.10    2.80
 -14  -2  -3   -1.10    1.60
  14   1   3    0.10    2.60
 -14  -1  -3    2.30    1.60
  14   0   3   -2.70    3.30
 -14   0  -3    3.40    1.90
  14  -1   3    1.90    5.10
 -14   1  -3    6.50    2.90
  13   4   3    1.80    3.70
  13   3   3    3.50    2.90
 -13  -2  -3    3.70    2.30
  13   1   3    1.60    2.50
 -13  -1  -3    3.90    2.30
  13   0   3   -3.60    2.70
 -13   0  -3   -0.10    2.30
  13  -1   3   -1.60    3.80
 -13   1  -3    6.60    2.50
 -13   2  -3   -0.10    3.00
  12   4   3   -2.70    3.30
  12   3   3    8.10    3.10
 -12  -3  -3   -2.20    1.60
  12   2   3   87.99    7.00
 -12  -2  -3   75.99    6.50
  12   1   3    8.60    2.40
 -12  -1  -3    4.10    2.30
  12   0   3   -1.10    2.20
 -12   0  -3   -1.90    2.20
  12  -1   3   -3.20    2.90
 -12   1  -3    5.60    2.60
 -12   2  -3   81.69    6.70
  12  -3   3    8.20    6.40
  12  -4   3    5.50    6.50
  11   4   3    3.70    3.30
  11   3   3    4.00    2.80
 -11  -3  -3    2.40    2.20
  11   2   3    7.20    2.50
 -11  -2  -3    9.40    2.70
  11   1   3    2.90    2.40
 -11  -1  -3    5.80    2.40
 -11  -1  -3   18.30   10.90
  11   0   3   -1.60    2.00
 -11   0  -3   -0.30    2.10
  11  -1   3    6.60    2.70
 -11   1  -3    4.20    2.70
  11  -2   3    7.90    3.40
  11  -2   3   13.90    4.60
 -11   2  -3    9.00    3.50
  11  -3   3    7.80    5.50
  11  -3   3    7.20    4.20
  11  -5   3    7.70    5.90
  10   5   3    9.40    7.80
  10   4   3    9.60    3.70
  10   3   3   19.90    3.80
 -10  -3  -3   21.70    4.00
 -10  -3  -3   27.80    3.60
  10   2   3    5.80    2.20
 -10  -2  -3    0.80    2.10
  10   1   3   39.00    4.00
 -10  -1  -3   42.10    4.60
  10   0   3   -0.30    1.70
 -10   0  -3   -2.40    2.40
  10  -1   3   40.60    3.70
 -10   1  -3   39.10    4.40
  10  -2   3    7.00    3.80
  10  -2   3   -4.10    2.40
 -10   2  -3    2.70    3.20
  10  -3   3   23.70    4.70
  10  -3   3   27.40    5.40
  10  -4   3   11.90    5.00
  10  -4   3    9.70    6.00
  10  -5   3   -3.00    5.10
   9   6   3    2.20    1.20
   9   5   3    0.30    1.80
   9   4   3    5.40    2.50
   9   4   3    0.80    3.00
  -9  -4  -3   -1.70    1.70
   9   3   3   57.69    5.70
  -9  -3  -3   59.19    5.40
  -9  -3  -3   58.39    4.90
   9   2   3    3.80    2.00
  -9  -2  -3    5.50    2.20
  -9  -2  -3    4.20    2.20
   9   1   3    0.30    1.50
  -9  -1  -3   -1.30   15.80
   9   0   3    1.50    1.50
  -9   0  -3    1.70    3.40
   9  -1   3    0.10    1.90
   9  -2   3    5.80    2.40
   9  -2   3    1.10    4.00
   9  -3   3   53.19    6.10
   9  -4   3    0.10    4.00
   9  -4   3   -4.90    4.60
   9  -5   3    2.30    5.10
   9  -6   3    2.00    5.70
   8   6   3    0.10    1.20
   8   5   3   10.00   22.10
   8   5   3    2.90    1.70
   8   4   3    3.10    2.20
   8   4   3   12.20    3.80
  -8  -4  -3    8.30    2.60
   8   3   3    6.00    2.30
  -8  -3  -3    9.00    2.30
  -8  -3  -3    5.50    2.30
   8   2   3  118.59    7.20
  -8  -2  -3  117.29    7.10
  -8  -2  -3  113.49    7.50
   8   1   3   49.90    4.00
  -8  -1  -3   65.69   16.30
   8   0   3   -7.70    4.20
   8   0   3   -0.20    1.40
   8   0   3   -0.10    2.00
  -8   0  -3   -4.90    5.10
   8  -1   3   50.09    3.90
   8  -2   3  120.19    6.60
   8  -2   3  103.39    6.70
   8  -3   3   10.50    3.70
   8  -3   3    7.30    2.90
   8  -4   3    3.00    4.00
   8  -4   3    7.60    4.70
   8  -5   3    2.90    4.50
   8  -5   3    8.40   11.70
   8  -6   3  -11.30    5.00
   7   6   3   -0.20    1.20
   7   5   3   -0.40    1.50
  -7  -5  -3    0.20    1.90
   7   4   3    8.40    3.20
  -7  -4  -3    6.80    2.60
  -7  -4  -3    2.90    7.30
   7   3   3   36.30    4.10
  -7  -3  -3   27.30    6.10
  -7  -3  -3   37.40    4.40
  -7  -3  -3   42.60    4.50
   7   2   3   75.39    5.40
  -7  -2  -3   91.89    7.90
   7   1   3  171.98    8.50
  -7  -1  -3  200.08   20.50
   7   0   3    0.60    1.70
   7   0   3    0.20    1.30
   7   0   3   -4.20    2.90
  -7   0  -3   11.30    5.60
   7  -1   3  176.98    8.40
   7  -2   3   60.19    5.00
   7  -2   3   74.39    4.60
   7  -3   3   37.50    4.70
   7  -3   3   32.90    5.00
   7  -4   3    2.10    3.80
   7  -4   3    6.80    3.70
   7  -5   3    3.90    4.40
   7  -5   3  -15.10    7.10
   7  -6   3   -0.90    4.90
   6   6   3    0.50    0.90
   6   5   3   -0.40    1.10
  -6  -5  -3    3.40    2.10
   6   4   3    6.10    3.20
   6   4   3    6.70    1.80
   6   4   3  -21.60   36.30
  -6  -4  -3    3.20    5.50
  -6  -4  -3   14.10    2.80
   6   3   3   75.59    6.00
   6   3   3  126.59   27.00
  -6  -3  -3   92.29    6.50
  -6  -3  -3  113.49   15.70
  -6  -3  -3   76.89    8.40
  -6  -3  -3   90.69    6.30
   6   2   3   43.00   20.20
   6   2   3   11.20    2.30
  -6  -2  -3    4.10    3.20
  -6  -2  -3    3.20    5.70
   6   1   3  221.28   10.10
  -6  -1  -3  223.88   11.00
  -6  -1  -3  232.88   20.80
   6   0   3    0.80    1.40
   6   0   3    1.00    2.20
  -6   0  -3    5.30    5.40
   6  -1   3  215.08    9.50
   6  -2   3   13.20    2.20
   6  -3   3   79.59    6.70
   6  -3   3   84.09    6.50
  -6   3  -3   95.29    7.30
  -6   3  -3   91.99    7.90
   6  -4   3    5.80    3.60
   6  -4   3    7.20    3.60
  -6   4  -3    4.40    1.20
  -6   4  -3   -1.50    4.80
   6  -5   3    2.60    5.80
  -6   5  -3    1.50    1.00
   6  -6   3   -0.80    7.40
   5   6   3    0.10    0.90
   5   5   3  -28.00   32.20
   5   5   3    2.60    1.40
  -5  -5  -3    5.90    8.30
  -5  -5  -3    1.70    2.50
   5   4   3    8.70    3.60
   5   4   3    8.00   24.90
  -5  -4  -3   13.90    9.90
  -5  -4  -3    5.50    4.70
  -5  -4  -3    0.00    2.50
   5   3   3   48.20   18.10
   5   3   3   50.29    4.60
  -5  -3  -3   45.10    7.10
  -5  -3  -3   51.89    6.90
   5   2   3   54.99   16.10
  -5  -2  -3   55.59    7.70
  -5  -2  -3   58.19    5.50
   5   1   3   29.50    2.60
  -5  -1  -3   34.10    3.80
   5   0   3   -0.30    1.70
   5   0   3    1.10    1.20
  -5   0  -3   -0.30    4.70
   5  -1   3   23.60    1.90
  -5   1  -3   20.80    2.80
  -5   1  -3   33.70    4.00
   5  -2   3   51.89    3.80
   5  -2   3   52.59    5.20
  -5   2  -3   64.49    6.50
  -5   2  -3   45.70    5.30
   5  -3   3   32.70    4.50
   5  -3   3   37.00    4.50
  -5   3  -3   47.70    9.70
  -5   3  -3   38.30    6.40
   5  -4   3    4.20    2.90
   5  -4   3    4.50    3.70
  -5   4  -3    1.20    1.10
  -5   4  -3   -6.50   15.70
  -5   4  -3    2.90    6.90
   5  -5   3   -1.10    5.20
   5  -5   3   10.60    4.30
  -5   5  -3   -1.40    8.50
  -5   5  -3  -24.10   18.00
  -5   5  -3    0.40    0.90
   5  -6   3   -0.60    5.00
   4   6   3    1.80    0.90
   4   5   3   47.40   28.80
   4   5   3    1.70    1.10
  -4  -5  -3   -6.80    7.10
  -4  -5  -3   -3.80    2.60
  -4  -5  -3   -3.00   14.70
   4   4   3   -2.00    4.00
   4   4   3    7.60   20.80
   4   4   3   -0.40    1.30
  -4  -4  -3    0.70    2.80
  -4  -4  -3    3.50    6.00
  -4  -4  -3    1.10    4.20
  -4  -4  -3    6.00    6.90
   4   3   3   43.10    4.30
   4   3   3   42.00   14.00
  -4  -3  -3   34.50    5.10
  -4  -3  -3   37.50    6.10
   4   2   3  227.78   18.40
  -4  -2  -3  237.08   12.10
  -4  -2  -3  235.08   12.30
   4   1   3  270.37   11.80
  -4  -1  -3  273.17   12.50
  -4  -1  -3  284.87   12.50
  -4   0  -3    5.90    4.10
   4  -1   3  285.97   11.80
  -4   1  -3  269.27   12.60
  -4   1  -3  288.37   12.90
   4  -2   3  190.68   10.40
   4  -2   3  218.88   10.20
  -4   2  -3  237.98   13.20
   4  -3   3   27.80    4.20
   4  -3   3   37.90    4.40
  -4   3  -3   36.50    6.70
   4  -4   3    1.80    3.40
   4  -4   3    2.90    4.50
  -4   4  -3   -0.40    7.20
  -4   4  -3   -0.30    1.00
   4  -5   3    8.50    6.10
   4  -5   3    5.40    4.10
  -4   5  -3   -6.00    9.50
   4  -6   3   -0.20    4.80
  -4   6  -3    0.30    0.70
   3   6   3    0.60    0.90
   3   6   3   -8.30   29.20
   3   5   3   11.40   14.00
   3   5   3   11.80   21.20
   3   5   3    1.80    1.10
  -3  -5  -3    8.90    6.70
  -3  -5  -3  -26.90   11.00
  -3  -5  -3    1.10    6.30
  -3  -5  -3    5.70    2.90
   3   4   3   18.00    6.20
   3   4   3   11.80   15.50
   3   4   3   19.90    2.50
  -3  -4  -3   17.80    6.20
  -3  -4  -3   14.90    4.00
  -3  -4  -3   15.40    4.70
  -3  -4  -3   18.90    5.20
   3   3   3   71.39    5.60
   3   3   3   68.09   13.50
  -3  -3  -3   76.39    7.30
  -3  -3  -3   74.99    6.80
  -3  -3  -3   67.89    6.80
   3   2   3  125.49    6.40
   3   2   3  122.59   13.20
  -3  -2  -3  103.89    7.70
  -3  -2  -3  116.19    7.20
  -3  -2  -3  121.59    7.30
   3   1   3 1300.17   53.69
  -3  -1  -3 1280.17   50.69
  -3  -1  -3 1239.08   50.49
   3   0   3   -1.40    0.90
   3   0   3   -0.10    0.80
  -3   0  -3   -4.10    3.60
  -3   0  -3    1.30    0.90
   3  -1   3 1291.97   51.99
  -3   1  -3 1337.97   52.99
  -3   1  -3 1355.26   53.09
   3  -2   3  122.99    6.50
   3  -2   3   98.49    7.30
  -3   2  -3   88.39    8.10
   3  -3   3   68.59    5.90
   3  -3   3   66.49    5.80
   3  -3   3   68.09    5.70
  -3   3  -3   58.99    8.80
   3  -4   3   15.10    4.20
   3  -4   3   15.00    4.30
  -3   4  -3   12.50    8.30
   3  -5   3    1.20    5.70
   3  -5   3    2.50    4.00
  -3   5  -3   21.00   11.10
  -3   5  -3    6.80    1.30
   3  -6   3    6.90    4.80
   2   7   3    0.60    0.50
   2   6   3    1.50    0.80
  -2  -6  -3   -0.70    9.80
   2   5   3   -4.00   20.50
   2   5   3    4.20    1.40
   2   5   3   28.00   18.90
  -2  -5  -3    6.50   11.70
  -2  -5  -3   11.70    5.50
  -2  -5  -3    0.80    8.80
  -2  -5  -3   -0.90    3.30
   2   4   3    9.90    1.80
   2   4   3    7.20   11.80
  -2  -4  -3    8.20    3.80
  -2  -4  -3   10.40    5.20
  -2  -4  -3    8.00    4.30
   2   3   3   63.69   11.50
   2   3   3   68.49    5.60
  -2  -3  -3   60.09    6.00
  -2  -3  -3   64.69    6.20
  -2  -3  -3   71.49    6.70
   2   2   3   -0.10    1.50
  -2  -2  -3    2.20    1.50
  -2  -2  -3    6.40    2.60
  -2  -2  -3    1.60    1.80
   2   1   3 1101.89   45.10
  -2  -1  -3 1062.99   42.80
  -2  -1  -3 1051.39   42.70
   2   0   3    1.80    0.80
  -2   0  -3   -0.30    0.70
   2  -1   3 1195.38   43.90
  -2   1  -3 1004.40   43.80
  -2   1  -3 1140.09   45.00
   2  -2   3    2.00    1.40
   2  -2   3    2.30    1.40
  -2   2  -3   -2.10    4.00
  -2   2  -3    3.30    2.30
   2  -3   3   72.79    6.00
   2  -3   3   66.99    5.80
   2  -3   3   67.29    6.00
  -2   3  -3   78.99    8.50
  -2   3  -3   70.59   10.20
   2  -4   3   10.30    4.00
   2  -4   3    4.10    3.40
  -2   4  -3   19.20    8.50
   2  -5   3    9.80    4.30
  -2   5  -3  -20.70   11.40
   2  -6   3    8.10    5.30
  -2   6  -3    4.20   18.30
  -2   7  -3    1.20    0.70
   1   7   3    1.30    0.60
   1   6   3   21.40   22.50
   1   5   3   -0.60   13.60
   1   5   3    5.50    1.40
  -1  -5  -3   -3.80    3.70
  -1  -5  -3   15.90    5.40
  -1  -5  -3    9.30    7.20
  -1  -5  -3   -2.80    7.00
   1   4   3   14.30   10.70
   1   4   3   18.40    2.10
  -1  -4  -3   20.90    5.60
  -1  -4  -3   14.20    4.30
  -1  -4  -3   20.50    5.60
   1   3   3    7.90    7.20
  -1  -3  -3   10.90    3.30
  -1  -3  -3    6.90    2.90
   1   2   3    1.30    4.70
  -1  -2  -3    4.60    1.80
  -1  -2  -3    6.80    2.00
   1   1   3 4077.89  156.08
  -1  -1  -3 3786.82  154.38
  -1  -1  -3 4067.79  154.38
   1   0   3    0.90    0.60
  -1   0  -3   -1.00    0.40
   1  -1   3 4137.89  154.08
  -1   1  -3 3538.75  154.28
  -1   1  -3 4259.57  155.38
   1  -2   3    5.70    1.80
   1  -2   3    4.80    1.60
  -1   2  -3   -0.90    4.60
  -1   2  -3    3.90    2.30
   1  -3   3    8.70    2.70
   1  -3   3    6.20    2.30
   1  -3   3    5.50    2.60
  -1   3  -3    6.00    4.30
   1  -4   3   27.10    5.50
   1  -4   3   18.20    4.60
   1  -4   3   17.90    4.40
  -1   4  -3   24.70    9.30
  -1   4  -3   25.70   10.40
   1  -5   3   12.20    5.00
   1  -5   3   13.40    6.70
  -1   5  -3   13.40   13.20
   1  -6   3    5.00    5.90
  -1   6  -3    4.00   17.30
  -1   6  -3    1.70    0.80
  -1   7  -3    0.50    0.60
   0   7   3   -0.20    0.60
   0   6   3    6.60   17.20
   0  -6  -3   12.80    7.00
   0   5   3   14.80   12.90
   0   5   3   -2.00    0.90
   0  -5  -3    2.00    4.40
   0  -5  -3   -3.20    5.70
   0  -5  -3   -2.60    6.80
   0   4   3   -1.30    9.70
   0  -4  -3    7.70    3.60
   0  -4  -3    3.30    3.20
   0  -4  -3   18.70    8.50
   0   3   3   -1.50    5.60
   0  -3  -3   -2.50    2.10
   0  -3  -3    0.50    1.80
   0  -3  -3   -0.80    2.60
   0   2   3   69.59    8.00
   0  -2  -3   87.89    5.30
   0  -2  -3   74.49    5.30
   0   1   3   -2.30    2.60
   0  -1  -3   -1.30    0.70
   0  -1  -3    0.10    0.80
   0   0   3   -1.70    1.50
   0   0   3   -0.50    0.60
   0   0  -3    0.10    0.50
   0  -1   3    0.30    0.90
   0  -1   3    0.60    0.90
   0   1  -3   -1.40    2.90
   0   1  -3    0.60    1.10
   0  -2   3   70.29    4.90
   0  -2   3   73.59    5.20
   0   2  -3   84.59    8.50
   0   2  -3   66.29    5.70
   0  -3   3    0.80    4.00
   0  -3   3   -2.40    1.80
   0  -3   3    2.00    2.40
   0   3  -3    4.00    3.40
   0   3  -3    1.50    7.90
   0  -4   3   13.90    4.60
   0   4  -3   18.30    8.50
   0   4  -3   19.80   11.10
   0  -5   3   -2.00    6.20
   0  -5   3   -0.50    4.30
   0   5  -3   29.20   15.30
   0   6  -3   21.40   19.60
   0   7  -3   -0.50    0.50
  -1   7   3    0.90    0.60
  -1   6   3  -15.40   15.80
  -1   6   3    0.90    0.80
   1  -6  -3    1.00    5.20
  -1   5   3   10.50   11.30
  -1   5   3   10.70    1.70
   1  -5  -3    9.50    4.50
   1  -5  -3    7.80    6.70
   1  -5  -3   20.30    7.90
  -1   4   3   16.70    8.90
  -1   4   3   20.20    2.10
  -1   4   3   16.70   11.70
   1  -4  -3   14.60    4.90
   1  -4  -3   23.80    5.00
   1  -4  -3   13.70    4.50
  -1   3   3    6.30    5.90
   1  -3  -3   13.30    3.60
   1  -3  -3    3.60    2.20
   1  -3  -3    9.20    3.00
  -1   2   3    1.60    3.80
   1  -2  -3    7.10    1.80
   1  -2  -3    7.10    1.90
   1  -2  -3    4.80    3.40
  -1   1   3 4528.25  174.38
   1  -1  -3 4641.44  173.38
   1  -1  -3 4274.87  173.08
  -1   0   3    0.00    0.60
   1   0  -3    0.80    0.70
   1   0  -3    0.90    0.70
  -1  -1   3 3823.92  151.68
  -1  -1   3 3889.01  151.78
   1   1  -3 4023.70  153.68
  -1  -2   3    7.10    2.00
  -1  -2   3    4.70    1.70
  -1  -2   3    1.20    2.30
   1   2  -3   10.70    5.80
  -1  -3   3   11.90    3.20
  -1  -3   3    6.60    2.60
  -1  -3   3   11.70    3.50
   1   3  -3   -2.60    9.50
   1   3  -3   13.90    4.30
   1   3  -3   10.40    3.40
  -1  -4   3   28.50    5.80
  -1  -4   3   16.20    4.50
  -1  -4   3   28.00    5.70
   1   4  -3   27.80   13.20
   1   4  -3   17.30    7.60
  -1  -5   3    6.20    7.80
  -1  -5   3    4.40    3.80
  -1  -5   3   12.10    5.10
   1   5  -3    7.00    1.60
   1   5  -3   -7.00   30.80
   1   5  -3   23.60   16.30
  -1  -6   3    4.30    7.80
  -1  -6   3   -8.10    3.40
   1   6  -3  -17.10   27.10
   1   6  -3    2.20    0.80
   1   7  -3    1.90    0.70
  -2   6   3    6.20   23.40
   2  -6  -3    7.20    5.40
  -2   5   3    7.60   10.60
  -2   5   3    7.10    1.40
   2  -5  -3   10.00    7.00
   2  -5  -3    4.90    4.10
  -2   4   3    2.60    7.40
  -2   4   3   13.20    1.70
   2  -4  -3    4.90    3.80
   2  -4  -3   10.60    3.90
   2  -4  -3   17.50    4.30
  -2   3   3   58.39    8.50
   2  -3  -3   73.59    6.00
   2  -3  -3   62.19    5.60
   2  -3  -3   65.19    6.20
  -2   2   3    4.50    3.50
   2  -2  -3    1.20    1.30
   2  -2  -3    2.50    2.00
   2  -2  -3    3.00    1.30
  -2   1   3 1257.87   50.59
   2  -1  -3 1291.37   50.09
   2   0  -3    1.80    0.90
   2   0  -3    1.20    0.80
  -2  -1   3  985.20   41.70
   2   1  -3 1120.49   44.40
  -2  -2   3   -0.20    1.40
  -2  -2   3    0.00    1.90
  -2  -2   3    2.90    2.60
   2   2  -3    3.90    7.30
   2   2  -3   -1.20    1.30
  -2  -3   3   66.79    6.90
  -2  -3   3   67.29    6.40
  -2  -3   3   75.79    6.60
   2   3  -3   76.29    5.60
   2   3  -3   75.99   13.30
  -2  -4   3    8.40    3.40
  -2  -4   3   17.50    5.30
  -2  -4   3   10.70    4.40
  -2  -4   3   14.60    4.50
   2   4  -3   13.70    6.90
   2   4  -3    0.80   14.20
  -2  -5   3    5.60    5.80
  -2  -5   3    3.40    9.20
  -2  -5   3    5.50    3.40
   2   5  -3    5.70    1.40
   2   5  -3   11.90   19.90
   2   5  -3   -4.80   18.20
  -2  -6   3   -3.90    2.80
  -2  -6   3   -9.90   12.70
   2   6  -3    0.90    0.80
   2   6  -3   17.80   47.00
   2   7  -3    0.50    0.60
  -3   6   3    0.40    0.90
  -3   6   3    0.60   16.10
   3  -6  -3   -1.70    4.90
  -3   5   3    7.30    1.40
  -3   5   3    8.50    9.80
   3  -5  -3    0.10    5.60
   3  -5  -3    3.70    6.00
   3  -5  -3    3.30    4.00
  -3   4   3   18.60    7.50
  -3   4   3   21.50    2.10
   3  -4  -3   17.30    4.60
   3  -4  -3   19.40    4.60
   3  -4  -3   20.40    4.80
  -3   3   3   58.99    7.80
   3  -3  -3   76.49    5.80
   3  -3  -3   63.79    5.80
  -3   2   3  126.09    8.00
   3  -2  -3  124.59    6.90
   3  -2  -3  120.09    6.50
   3  -2  -3  120.29    6.70
  -3   1   3 1390.26   54.49
  -3   0   3   -0.40    2.10
   3   0  -3    0.20    0.80
  -3  -1   3 1316.97   52.19
  -3  -2   3  114.79    7.20
  -3  -2   3  119.89    7.20
   3   2  -3  116.39    6.20
   3   2  -3  123.09   13.70
  -3  -3   3   60.39    6.30
  -3  -3   3   64.49    6.80
   3   3  -3   69.19   14.50
   3   3  -3   67.29    5.10
  -3  -4   3   23.80    6.10
  -3  -4   3   13.50    5.30
   3   4  -3   30.30    8.30
   3   4  -3   19.10   15.80
   3   4  -3   19.80    5.10
   3   4  -3   21.60    2.60
  -3  -5   3   21.50    7.50
  -3  -5   3   24.90   11.20
  -3  -5   3    8.10    3.00
   3   5  -3    4.40    1.50
   3   5  -3   18.70   20.10
   3   5  -3  -32.40   21.40
  -3  -6   3   -1.20    2.70
   3   6  -3  -20.80   40.50
   3   6  -3    1.60    1.00
  -4   6   3   -0.30    1.60
  -4   6   3    2.20    1.00
   4  -6  -3    3.90    5.20
  -4   5   3    9.40    8.80
  -4   5   3    1.60    1.00
   4  -5  -3    0.20    3.70
   4  -5  -3   -4.80    6.00
   4  -5  -3    3.90    5.70
  -4   4   3    4.20    1.10
  -4   4   3    6.80    6.60
   4  -4  -3    3.20    3.20
   4  -4  -3    0.80    3.50
  -4   3   3   39.90    6.10
   4  -3  -3   40.10    4.70
   4  -3  -3   47.10    4.70
  -4   2   3  213.18   11.00
   4  -2  -3  241.08   10.60
   4  -2  -3  226.78   10.70
  -4   0   3   -4.90    2.40
   4   0  -3    1.50    0.90
   4   1  -3  286.87   12.30
  -4  -2   3  216.38   11.20
   4   2  -3  180.28   19.20
  -4  -3   3   29.50    6.30
  -4  -3   3   35.90    5.40
  -4  -3   3   40.20    5.90
   4   3  -3   38.20    4.00
   4   3  -3   15.10   15.10
  -4  -4   3   -3.20    6.30
  -4  -4   3   -9.60    6.30
  -4  -4   3    0.20    2.70
   4   4  -3    2.00    1.30
   4   4  -3   18.70   21.50
   4   4  -3   -0.30    5.50
   4   4  -3   -1.10    3.30
  -4  -5   3   -1.40    2.50
   4   5  -3    3.40   11.20
   4   5  -3   17.10   31.90
  -4  -6   3   -1.20    1.90
   4   6  -3    1.50    0.90
  -5   6   3   -1.40    1.80
   5  -6  -3   -7.40    4.60
  -5   5   3    2.80    1.10
   5  -5  -3   -7.00    5.50
   5  -5  -3    4.50    4.50
  -5   4   3    2.30    1.10
  -5   4   3    5.40    5.70
   5  -4  -3   -0.20    4.00
   5  -4  -3    3.30    3.70
   5  -4  -3    1.20    3.40
  -5   3   3   39.30    5.30
   5  -3  -3   44.40    4.60
   5  -3  -3   42.60    5.00
   5  -3  -3   43.60    5.40
   5  -2  -3   54.39    3.50
  -5   0   3    2.40    2.70
   5   0  -3    2.20    1.20
  -5  -1   3   10.30    9.80
  -5  -2   3   52.89    6.40
   5   2  -3   46.10   18.40
  -5  -3   3   36.40    7.10
   5   3  -3   40.70    4.10
   5   3  -3   65.89   20.80
  -5  -4   3    0.30    2.20
  -5  -4   3  -21.00   11.30
  -5  -4   3   -0.50    2.50
   5   4  -3    3.80    6.20
   5   4  -3   -5.60   26.00
   5   4  -3   -1.30    1.60
   5   4  -3   -0.30    2.90
   5   5  -3    1.10   11.30
   5   5  -3   74.99   41.70
  -5  -6   3    0.00    1.80
   5   6  -3    1.40    0.90
  -6   5   3   -1.90    1.80
   6  -5  -3    2.30    5.50
  -6   4   3    8.60    2.30
  -6   4   3   10.40    1.60
   6  -4  -3    8.10    3.70
   6  -4  -3    1.40    4.20
   6  -4  -3    2.50    4.50
   6  -3  -3   84.29    7.20
   6  -3  -3   85.19    6.20
   6  -2  -3    9.30    1.60
   6   0  -3    2.60    1.60
  -6  -1   3  220.98   17.50
   6   1  -3  210.38    9.70
   6   2  -3  -10.50   29.70
  -6  -3   3   98.19    6.60
  -6  -3   3   84.09    6.50
   6   3  -3   95.89   29.50
   6   3  -3   81.89    5.90
  -6  -4   3    2.40    2.60
  -6  -4   3    7.30    2.90
   6   4  -3    5.70    3.30
   6   4  -3    7.60    6.90
   6   4  -3    5.80    1.80
  -6  -5   3    0.50    2.30
   6   5  -3    2.40    1.40
   6   5  -3    1.30   12.60
  -6  -6   3   -0.10    1.60
   6   6  -3    0.20    0.90
   7  -6  -3    1.40    4.70
  -7   5   3   -1.00    2.80
   7  -5  -3   -5.20    4.20
  -7   4   3    1.00    1.80
   7  -4  -3    5.90    3.90
   7  -4  -3    0.70    3.80
  -7   3   3   44.20    4.00
   7  -3  -3   53.79    6.10
   7  -3  -3   38.00    4.40
   7  -2  -3   76.59    4.20
   7   0  -3    1.10    2.20
  -7  -1   3  209.98   17.00
   7   1  -3  179.38    8.80
   7   2  -3   65.99    4.70
  -7  -3   3   52.09    4.60
  -7  -3   3   38.70    4.50
   7   3  -3   35.20    4.60
  -7  -4   3    2.90    2.50
  -7  -4   3    4.30    2.30
   7   4  -3   13.10    7.30
   7   4  -3    2.30    2.80
  -7  -5   3   -3.50    1.60
   7   5  -3   -0.70   14.90
   7   5  -3   -4.90    1.60
  -7  -6   3   -2.50    1.10
   8  -6  -3   -0.70    4.90
  -8   5   3   -0.10    1.90
   8  -5  -3    5.50    8.80
   8  -5  -3   -8.50    4.40
  -8   4   3    5.60    2.30
   8  -4  -3    7.00    5.40
   8  -4  -3    7.60    4.60
  -8   3   3    2.70    1.90
   8  -3  -3    8.30    2.60
   8  -3  -3   13.00    3.80
   8  -2  -3  111.89    5.50
   8   0  -3   -0.10    1.80
   8   0  -3   -9.60    3.20
  -8  -1   3   68.09   11.70
   8   1  -3   48.30    4.00
  -8  -2   3  101.99    6.50
  -8  -2   3  106.19    6.80
   8   2  -3  111.39    6.60
  -8  -3   3    5.50    2.70
  -8  -3   3    6.60    2.40
   8   3  -3    4.00    2.30
  -8  -4   3    8.70    2.50
  -8  -4   3    6.10    2.60
   8   4  -3   11.30    3.50
   8   4  -3    4.40    7.90
   8   4  -3    9.50    2.40
  -8  -5   3    0.10    1.50
   8   5  -3   -0.20    6.40
   8   5  -3    2.80    1.50
  -8  -6   3    1.70    1.20
   8   6  -3   -0.50    1.00
   9  -6  -3   -6.70    5.60
  -9   5   3    1.30    2.00
   9  -5  -3   -6.50    4.60
  -9   4   3    1.30    1.90
   9  -4  -3   -6.30    4.50
   9  -4  -3   -2.50    4.70
  -9   3   3   59.59    4.60
   9  -3  -3   67.99    7.10
   9  -3  -3   46.00    5.50
  -9   2   3    5.70    3.30
   9  -2  -3    3.20    1.30
   9  -1  -3   -1.60    1.70
   9   0  -3   -4.20    1.80
  -9  -1   3   14.50   10.70
  -9  -2   3   -3.90    1.80
  -9  -2   3    1.60    1.90
   9   2  -3    3.00    1.90
  -9  -3   3   50.79    5.40
  -9  -3   3   57.89    5.20
   9   3  -3   60.79    5.60
  -9  -4   3   -2.30    1.60
  -9  -4   3    4.00    1.90
   9   4  -3   -8.30    8.60
   9   4  -3   -1.40    2.60
   9   4  -3    2.70    2.90
  -9  -5   3    2.30    1.80
   9   5  -3    6.70    6.50
   9   5  -3    0.60    1.90
   9   6  -3   -1.20    1.10
  10  -5  -3    1.80    5.10
 -10   4   3    5.20    2.30
  10  -4  -3    9.20    5.30
  10  -4  -3    7.90    5.70
 -10   3   3   35.10    3.80
  10  -3  -3   33.50    4.30
 -10   2   3    5.00    2.00
 -10   1   3   54.69    4.30
  10  -1  -3   37.80    4.40
 -10   0   3    3.20    2.10
  10   0  -3    3.10    2.10
 -10  -1   3   45.40    4.30
 -10  -1   3   37.80    9.60
 -10  -1   3   39.90    3.90
  10   1  -3   43.60    3.90
 -10  -2   3    7.00    2.20
 -10  -2   3   -2.40    1.80
  10   2  -3   -2.30    1.80
 -10  -3   3   23.10    3.70
 -10  -3   3   24.70    3.50
  10   3  -3   27.10    8.60
  10   3  -3   26.00    4.40
 -10  -4   3    4.80    1.90
 -10  -4   3    4.10    2.00
  10   4  -3    9.50   13.30
  10   4  -3    7.80    3.20
 -10  -5   3   -0.20    1.10
  10   5  -3   -0.60    2.00
  10   5  -3   -1.80    6.10
  11  -5  -3    3.20    6.30
  11  -4  -3    8.50    6.00
  11  -3  -3   17.50    5.90
 -11   2   3    7.30    2.40
 -11   1   3    5.60    2.10
 -11   0   3   -5.30    1.50
  11   0  -3   -3.10    2.10
 -11  -1   3    2.00    1.80
  11   1  -3    4.70    2.10
 -11  -2   3   10.70    3.00
 -11  -2   3   11.20    2.60
  11   2  -3    8.20    2.70
 -11  -3   3    2.30    2.00
 -11  -3   3    8.30    2.80
  11   3  -3    6.80    2.90
  11   3  -3    5.60    8.40
 -11  -4   3    0.90    1.40
 -11  -4   3    0.80    1.60
  11   4  -3   -3.50   13.40
  11   4  -3    0.70    2.70
  11   5  -3    6.70    7.70
  12  -4  -3   15.80    7.40
 -12   3   3    6.00    2.10
 -12   2   3   81.99    6.10
 -12   1   3    5.40    2.20
  12   0  -3   -0.60    2.20
 -12  -1   3    8.60    2.30
  12   1  -3    1.90    2.40
  12   1  -3    2.90    7.00
 -12  -2   3   69.39    6.30
  12   2  -3   55.59   10.40
  12   2  -3   92.99    7.00
 -12  -3   3    2.90    1.80
 -12  -3   3    6.30    1.80
  12   3  -3    4.10   11.50
  12   3  -3    6.30    2.90
 -12  -4   3   -0.20    1.20
  12   4  -3    2.60    2.80
 -13   3   3   -4.00    1.70
 -13   2   3    2.50    1.90
 -13   1   3    2.50    1.90
 -13   0   3   -0.20    1.70
  13   0  -3   -2.70    2.70
 -13  -1   3    0.50    1.80
  13   1  -3   -1.20    2.40
  13   2  -3   20.00   11.10
 -13  -3   3   -2.30    1.50
  13   3  -3   -1.10    2.50
 -13  -4   3    0.00    1.00
  13   4  -3   -4.90    3.10
 -14   3   3    6.70    2.70
 -14   2   3    1.10    1.80
 -14   1   3    4.30    1.90
 -14   0   3   -3.90    1.40
  14   0  -3   -8.90    3.20
 -14  -1   3    0.90    1.60
  14   1  -3   -1.70    2.70
 -14  -2   3   -0.20    1.50
  14   2  -3    2.20    2.50
 -14  -3   3    6.50    2.10
  14   3  -3   16.20    4.10
  14   4  -3    0.60    3.90
 -15   3   3    1.70    3.90
 -15   2   3    2.10    1.60
 -15   1   3    7.80    2.10
  15   0  -3    7.70    4.00
 -15  -1   3    4.40    1.90
  15   1  -3   12.30    3.60
 -15  -2   3   -0.20    1.30
  15   2  -3   -0.30    2.90
 -15  -3   3    3.10    1.20
  15   3  -3    1.80    3.00
 -16   2   3    6.70    2.00
 -16   1   3   -1.40    1.50
 -16   0   3    0.20    1.20
  16   0  -3    4.00    5.00
  16   1  -3   11.10    3.90
  16   2  -3   13.60    3.80
 -16  -3   3    0.00    0.80
  16   3  -3    2.90    6.40
 -17   1   3    1.20    1.40
 -17   0   3    0.50    1.20
 -17  -1   3    0.00    1.10
 -17  -2   3    0.10    0.60
  17   1   4    3.90    5.20
 -17  -1  -4    1.40    1.40
 -17   0  -4   -1.00    2.20
  16   2   4    1.80    3.70
 -16  -2  -4   -1.70    1.30
  16   1   4    6.90    4.20
 -16  -1  -4    3.80    1.90
  16   0   4   10.80    5.60
 -16   0  -4    0.50    3.00
  15   3   4    1.90    3.60
  15   2   4    2.20    3.40
 -15  -2  -4    2.20    1.80
  15   1   4    5.90    3.50
 -15  -1  -4    0.60    2.00
  15   0   4    0.30    4.20
 -15   0  -4    1.60    1.90
 -15   1  -4    4.40    2.70
  14   4   4   -1.40    4.50
  14   3   4   12.40    3.90
 -14  -3  -4    8.00    2.30
  14   2   4   -1.20    2.60
 -14  -2  -4    0.80    1.80
  14   1   4    3.00    3.10
 -14  -1  -4   -0.80    1.90
  14   0   4   -1.40    3.40
 -14   0  -4    7.00    2.30
  14  -1   4   -1.10    5.00
 -14   1  -4    2.70    3.20
  13   4   4   -5.20    3.70
  13   3   4    0.20    2.80
 -13  -3  -4   -0.60    1.50
  13   2   4    4.80    2.90
 -13  -2  -4    3.20    2.30
 -13  -2  -4  -24.30   14.40
  13   1   4    6.10    3.00
 -13  -1  -4   11.60    2.90
  13   0   4    7.70    3.10
 -13   0  -4    4.10    2.60
  13  -1   4    8.90    4.60
 -13   1  -4   12.70    3.20
  13  -2   4   13.50    6.90
  12   4   4    3.60    3.50
  12   3   4    6.70    3.50
 -12  -3  -4    1.90    1.90
  12   2   4    8.50    2.80
 -12  -2  -4    1.80    2.20
  12   1   4    6.10    2.70
 -12  -1  -4    4.50    2.70
  12   0   4   27.60    3.60
 -12   0  -4   18.40    3.30
  12  -1   4   13.50    3.20
 -12   1  -4    3.60    2.70
  12  -2   4   16.20    5.40
  12  -3   4    6.30    6.30
  11   4   4   19.30    4.70
  11   3   4    4.20    2.50
 -11  -3  -4    2.40    1.70
  11   2   4  132.09    8.80
 -11  -2  -4  136.39    8.90
  11   1   4   56.09    5.00
 -11  -1  -4   24.80   13.10
 -11  -1  -4   58.19    5.30
  11   0   4    3.90    2.10
 -11   0  -4    4.50    2.50
  11  -1   4   49.90    6.10
  11  -1   4   51.29    5.00
 -11   1  -4   57.39    5.60
  11  -2   4  113.09    8.30
  11  -3   4   -3.80    5.10
  11  -3   4    5.80    4.50
  11  -4   4   10.70    5.60
  11  -5   4   -7.50    5.70
  10   5   4    0.70    1.90
  10   4   4   13.00    4.20
  10   3   4   27.20    4.50
 -10  -3  -4   28.40    4.10
  10   2   4   30.10    4.30
 -10  -2  -4   24.00    3.90
  10   1   4   32.30    3.80
 -10  -1  -4   42.60    4.40
  10   0   4   47.20    4.20
 -10   0  -4   59.49    5.30
  10  -1   4   30.20    4.70
  10  -1   4   42.90    4.10
  10  -2   4   34.00    4.60
  10  -2   4   30.70    4.40
  10  -3   4   36.10    5.80
  10  -3   4   48.20    6.30
  10  -4   4    8.50    6.30
  10  -4   4    1.90    5.00
  10  -5   4   -0.40    5.30
   9   6   4    0.70    1.10
   9   5   4   -3.30    1.50
   9   4   4   19.10    3.30
   9   4   4   18.70    4.20
  -9  -4  -4   14.50    2.90
   9   3   4    3.30    2.30
  -9  -3  -4    3.30    2.20
  -9  -3  -4    0.30    2.10
   9   2   4   92.49    6.50
  -9  -2  -4   91.29    6.10
  -9  -2  -4   94.49    6.60
   9   1   4   36.00    3.70
  -9  -1  -4   26.40   18.60
   9   0   4   61.39    6.00
   9  -1   4   46.30    4.40
   9  -1   4   32.30    3.50
   9  -2   4   96.69    6.90
   9  -2   4   92.89    7.90
   9  -3   4    6.60    3.50
   9  -3   4   -2.70    3.60
   9  -4   4   20.70    6.20
   9  -4   4   22.60    5.50
   9  -5   4    4.30    5.00
   9  -6   4   -6.10    6.70
   8   6   4    0.80    1.20
   8   5   4    2.90    1.50
   8   4   4    2.50    3.00
   8   4   4   -2.60    2.00
  -8  -4  -4   -2.30    1.90
   8   3   4    7.40    2.60
  -8  -3  -4   12.80    2.50
  -8  -3  -4    4.40    6.70
  -8  -3  -4    9.10    2.70
   8   2   4   25.60    3.60
  -8  -2  -4   25.60    6.60
  -8  -2  -4   20.40    3.40
  -8  -2  -4   22.80    3.10
   8   1   4   45.00    3.70
  -8  -1  -4   43.00   17.50
   8   0   4  319.77   14.30
   8   0   4  347.67   16.40
  -8   0  -4  354.66   18.50
   8  -1   4   42.50    3.20
   8  -1   4   37.00    3.70
   8  -2   4   25.00    3.60
   8  -2   4   29.30    3.60
   8  -3   4    9.10    3.30
   8  -3   4   13.70    3.80
   8  -4   4    2.80    3.70
   8  -4   4   -0.50    4.10
   8  -5   4    8.90    4.70
   8  -6   4  -13.70    5.10
   7   6   4    0.80    1.10
  -7  -5  -4    2.00    2.00
   7   4   4   -1.10    3.00
   7   4   4    2.10    1.60
  -7  -4  -4    2.40    2.30
  -7  -4  -4   10.80    7.60
   7   3   4    6.10    2.10
  -7  -3  -4    4.80    2.30
  -7  -3  -4   -3.80    4.50
  -7  -3  -4    1.50    2.00
   7   2   4  143.29    8.00
  -7  -2  -4  134.89    9.90
   7   1   4  207.18    9.80
  -7  -1  -4  215.18   22.70
   7   0   4   29.40    4.60
   7   0   4   27.80    3.50
  -7   0  -4   26.60    7.50
   7  -1   4  229.18   10.70
   7  -2   4  141.69    7.70
   7  -2   4  139.49    7.70
   7  -3   4    7.40    2.60
   7  -3   4   -0.20    3.00
   7  -4   4    4.30    3.80
   7  -4   4   -1.20    3.50
   7  -5   4    6.10    4.30
   7  -6   4   -1.20    4.80
   6   6   4   -0.10    0.80
   6   5   4    2.40    1.40
  -6  -5  -4    1.20    2.30
   6   4   4   16.00   34.10
   6   4   4   41.50    3.70
   6   4   4   35.40    5.20
  -6  -4  -4   40.70    8.10
  -6  -4  -4   39.50    4.70
   6   3   4   31.60   24.50
   6   3   4    5.00    2.10
  -6  -3  -4    6.00    2.50
  -6  -3  -4    1.20    3.70
  -6  -3  -4    5.20   13.00
  -6  -3  -4    4.70    2.20
   6   2   4  379.16   32.50
   6   2   4  397.96   17.60
  -6  -2  -4  380.06   19.80
  -6  -2  -4  410.26   19.10
  -6  -1  -4   24.20   16.30
   6   0   4   47.10    4.70
   6   0   4   43.40    4.20
  -6   0  -4   46.00    7.70
   6  -1   4    2.20    1.30
  -6   1  -4    3.90    3.30
  -6   1  -4    1.10    2.60
   6  -2   4  355.86   16.50
   6  -2   4  393.06   16.80
  -6   2  -4  397.76   17.10
  -6   2  -4  370.16   16.90
   6  -3   4    3.90    2.50
   6  -3   4    0.90    2.80
  -6   3  -4    1.90    5.70
  -6   3  -4    4.40    4.30
   6  -4   4   43.20    6.30
   6  -4   4   37.60    6.20
  -6   4  -4   44.50    3.00
  -6   4  -4   44.30    7.00
   6  -5   4   -1.50    5.80
  -6   5  -4    0.90    0.90
   6  -6   4   -5.50    5.00
   5   6   4    0.50    0.90
   5   5   4   47.20   34.90
   5   4   4    1.10    1.40
   5   4   4  -11.60   23.50
   5   4   4   -1.20    3.60
  -5  -4  -4    7.40   10.40
  -5  -4  -4    0.00    2.40
  -5  -4  -4   -3.70    4.30
   5   3   4   12.90    2.70
   5   3   4   10.50   19.20
  -5  -3  -4   17.80    5.50
  -5  -3  -4   23.00    4.80
   5   2   4    4.10    1.70
   5   2   4   12.40   13.70
  -5  -2  -4    8.10    2.60
   5   1   4  118.69    6.20
  -5  -1  -4  123.69    7.10
  -5  -1  -4  138.59    8.80
   5   0   4    8.90    2.30
   5   0   4   10.00    2.00
  -5   0  -4    8.10    5.80
   5  -1   4  128.99    6.20
  -5   1  -4  112.09    7.00
  -5   1  -4  143.39    8.10
   5  -2   4    4.00    1.60
   5  -2   4    5.80    2.20
  -5   2  -4   -4.50    4.70
  -5   2  -4    2.90    3.80
   5  -3   4   10.00    3.00
   5  -3   4   10.30    3.00
  -5   3  -4    7.40    5.00
  -5   3  -4    9.40    9.60
   5  -4   4   -0.50    3.20
   5  -4   4    6.10    3.10
  -5   4  -4   -9.90    6.90
  -5   4  -4    2.70   17.70
  -5   4  -4    1.70    1.10
   5  -5   4    0.80    5.60
   5  -5   4    0.90    3.90
  -5   5  -4   11.70   12.90
  -5   5  -4    2.70    1.00
   5  -6   4   -1.70    4.90
   4   6   4    2.80    1.20
   4   5   4   45.10   25.10
  -4  -5  -4   -7.90    7.70
  -4  -5  -4    2.10    2.70
   4   4   4    3.50    1.30
   4   4   4    0.60    4.60
   4   4   4   -9.80   20.30
  -4  -4  -4   -4.00    4.10
  -4  -4  -4   -4.90    6.50
  -4  -4  -4    6.80    6.00
  -4  -4  -4   -5.30    2.80
   4   3   4   10.10    2.70
   4   3   4   -2.70   12.90
  -4  -3  -4    8.40    3.30
  -4  -3  -4   16.60    4.70
   4   2   4   16.30   10.90
  -4  -2  -4   17.00    3.50
  -4  -2  -4   19.90    3.50
   4   1   4   20.10    2.30
   4   1   4   33.50   10.10
  -4  -1  -4   25.10    3.10
  -4  -1  -4   23.00    3.00
   4   0   4  318.67   13.70
   4   0   4  309.97   13.50
  -4   0  -4  309.57   15.90
   4  -1   4   18.80    1.90
  -4   1  -4   21.10    3.30
  -4   1  -4   21.60    4.30
   4  -2   4   13.30    2.60
   4  -2   4   13.30    2.30
  -4   2  -4   15.90    6.60
   4  -3   4   12.50    3.10
   4  -3   4    7.70    2.70
  -4   3  -4    9.20    5.60
   4  -4   4    0.80    3.50
   4  -4   4    6.90    3.40
   4  -5   4    0.90    5.40
   4  -5   4   -4.40    3.70
  -4   5  -4    2.80    0.90
  -4   5  -4    4.30   10.90
   4  -6   4   -1.30    4.70
  -4   6  -4    1.30    0.80
   3   6   4    1.60    1.00
   3   6   4  -26.40   33.50
   3   5   4    2.60    1.20
   3   5   4   20.80   21.20
  -3  -5  -4   -0.10    5.80
  -3  -5  -4    0.80    2.80
  -3  -5  -4    3.60   14.50
  -3  -5  -4   -6.00    6.60
   3   4   4   14.90    2.10
   3   4   4    1.40    8.90
   3   4   4   10.80   15.70
  -3  -4  -4   26.40    6.00
  -3  -4  -4    9.90    5.00
  -3  -4  -4   22.10    6.20
   3   3   4   -8.40   10.50
   3   3   4    4.20    2.40
  -3  -3  -4    6.10    2.90
  -3  -3  -4    8.80    3.40
  -3  -3  -4   -1.50    3.50
   3   2   4  528.85   21.70
   3   2   4  487.65   26.90
  -3  -2  -4  511.95   22.80
  -3  -2  -4  509.15   22.60
  -3  -2  -4  514.75   22.90
   3   1   4  564.94   26.50
  -3  -1  -4  560.64   23.10
  -3  -1  -4  539.95   23.20
   3   0   4  154.88    7.20
  -3   0  -4  148.39    6.90
   3  -1   4  571.54   23.50
  -3   1  -4  588.24   25.00
  -3   1  -4  577.44   24.60
   3  -2   4  471.75   20.00
   3  -2   4  486.25   20.00
  -3   2  -4  417.76   21.60
   3  -3   4    3.00    2.40
   3  -3   4    4.30    2.30
  -3   3  -4   16.10    6.30
   3  -4   4   18.70    4.60
   3  -4   4   20.60    5.10
  -3   4  -4   23.70    8.70
   3  -5   4   -7.90    5.30
   3  -5   4    1.00    4.00
  -3   5  -4    4.80   11.30
  -3   5  -4    2.90    1.10
   3  -6   4    7.20    5.30
  -3   6  -4    8.20   18.20
   2   7   4    0.20    0.60
   2   6   4   14.10   24.80
   2   6   4    0.10    0.80
  -2  -6  -4   -1.10   11.10
   2   5   4   15.60   22.10
   2   5   4    5.90   16.50
   2   5   4   10.30    1.90
  -2  -5  -4   16.10    9.90
  -2  -5  -4    1.70    3.20
  -2  -5  -4   26.10    7.80
  -2  -5  -4    1.00    5.60
   2   4   4   15.00    2.00
   2   4   4   19.20   12.50
  -2  -4  -4   17.60    4.80
  -2  -4  -4    8.00    3.90
  -2  -4  -4   18.40    4.80
  -2  -4  -4   15.60    4.90
   2   3   4  135.99    8.50
   2   3   4  145.69   15.50
  -2  -3  -4  150.48    9.70
  -2  -3  -4  149.19    9.50
   2   2   4   46.30    8.50
   2   2   4   54.49    4.00
  -2  -2  -4   61.29    4.80
  -2  -2  -4   50.49    4.50
   2   1   4   11.20    5.10
  -2  -1  -4   18.90    2.60
  -2  -1  -4   20.40    2.60
   2   0   4  534.45   20.90
  -2   0  -4  487.95   20.60
  -2   0  -4  509.75   20.50
   2  -1   4   17.80    1.90
  -2   1  -4   21.40    3.60
  -2   1  -4   19.20    2.20
   2  -2   4   59.19    4.50
   2  -2   4   49.70    4.00
  -2   2  -4   48.00    6.80
  -2   2  -4   60.29    6.10
   2  -3   4  143.79    9.20
   2  -3   4  142.69    9.00
   2  -3   4  146.09    9.10
  -2   3  -4  140.69   10.90
  -2   3  -4  126.49   12.90
   2  -4   4   16.10    4.30
  -2   4  -4    6.10    8.70
   2  -5   4   14.70   11.80
   2  -5   4   13.60    4.50
  -2   5  -4    8.60    1.60
  -2   5  -4   -1.20   11.80
   2  -6   4    8.90    5.50
  -2   7  -4    0.30    0.70
   1   7   4   -0.10    0.50
   1   6   4    4.40    1.20
   1   6   4    9.00   23.90
  -1  -6  -4    4.60    7.40
   1   5   4    8.30    1.70
   1   5   4   42.10   16.40
  -1  -5  -4    7.50    5.00
  -1  -5  -4   -0.60    7.40
   1   4   4   11.40   10.70
   1   4   4   15.60    2.00
  -1  -4  -4   13.40    4.10
  -1  -4  -4   21.70    5.00
   1   3   4    8.30    7.40
  -1  -3  -4    3.40    2.20
  -1  -3  -4    4.50    2.80
  -1  -3  -4    2.30    2.70
   1   2   4   88.69    9.30
  -1  -2  -4  103.69    6.60
  -1  -2  -4  106.19    6.30
  -1  -2  -4  102.29    6.40
   1   1   4  667.13   28.90
  -1  -1  -4  638.14   26.80
  -1  -1  -4  676.43   27.10
   1   0   4   13.20    1.70
   1   0   4   12.70    3.30
  -1   0  -4   12.90    1.40
   1  -1   4  649.14   25.80
  -1   1  -4  575.94   26.10
  -1   1  -4  683.03   27.30
   1  -2   4  104.89    6.20
   1  -2   4   85.09    6.00
   1  -2   4  103.39    6.00
  -1   2  -4   91.29    8.50
  -1   2  -4   86.89    6.70
   1  -3   4    1.80    2.40
   1  -3   4    6.30    2.60
   1  -3   4    0.90    2.30
  -1   3  -4    5.90    6.60
  -1   3  -4   10.90    4.40
   1  -4   4   15.50    4.60
   1  -4   4   22.20    4.60
  -1   4  -4   14.00    9.70
  -1   4  -4   22.20   10.20
   1  -5   4    2.10    6.50
   1  -5   4   12.40    4.80
  -1   5  -4   16.20   13.40
  -1   5  -4    9.60    1.70
   1  -6   4    7.50    6.20
  -1   6  -4   27.20   19.30
  -1   7  -4    0.00    0.50
   0   7   4   -0.80    0.50
   0   7   4    0.60    1.20
   0   6   4    0.30    0.90
   0   6   4  -10.60   18.60
   0  -6  -4    1.40    6.30
   0   5   4    0.40    0.90
   0   5   4    1.30   12.30
   0  -5  -4    0.90    4.20
   0  -5  -4   -5.20    6.60
   0   4   4   18.70    2.10
   0   4   4   18.70    9.80
   0  -4  -4   16.60    4.20
   0  -4  -4   15.70    5.10
   0  -4  -4   13.90    4.10
   0   3   4   -0.30    6.30
   0  -3  -4    2.00    2.70
   0  -3  -4   -2.40    2.10
   0  -3  -4    1.10    1.90
   0   2   4   43.70    7.00
   0  -2  -4   40.00    4.30
   0  -2  -4   43.20    3.70
   0  -2  -4   44.60    3.90
   0   1   4   -1.10    3.10
   0  -1  -4   -0.10    0.80
   0  -1  -4   -0.50    0.80
   0   0   4   36.30    2.40
   0   0  -4   35.30    2.50
   0  -1   4   -1.20    0.90
   0   1  -4   -1.00    1.20
   0   1  -4   -1.20    3.20
   0  -2   4   48.60    3.90
   0  -2   4   39.70    4.10
   0  -2   4   39.50    3.90
   0   2  -4   40.50    4.50
   0   2  -4   37.20    6.80
   0  -3   4    0.00    1.90
   0  -3   4    2.80    2.40
   0  -3   4   -4.10    2.20
   0   3  -4   -2.70    7.10
   0  -4   4   21.40    9.00
   0  -4   4   15.20    4.50
   0   4  -4   27.90    8.60
   0   4  -4    1.60    9.90
   0  -5   4    3.20    4.50
   0  -5   4   -5.80    6.60
   0   5  -4    4.60   14.50
   0  -6   4    3.50    6.60
   0   6  -4   16.80   21.50
   0   7  -4   -0.90    0.50
  -1   7   4    0.00    0.70
  -1   6   4    2.60    1.00
  -1   6   4    2.50   16.80
   1  -6  -4   -3.00    5.30
  -1   5   4   10.70    1.70
  -1   5   4   19.40   12.10
   1  -5  -4   19.50    5.50
   1  -5  -4    6.20    7.90
  -1   4   4   12.40    8.70
  -1   4   4   13.30    1.80
   1  -4  -4   10.30    4.10
   1  -4  -4   24.30    5.60
   1  -4  -4   21.50    4.80
  -1   3   4   -2.90    5.70
   1  -3  -4    5.80    2.40
   1  -3  -4    0.70    2.30
   1  -3  -4    6.00    2.80
  -1   2   4  102.29    8.40
   1  -2  -4  103.59    6.00
   1  -2  -4  100.39    6.50
   1  -2  -4   94.79    6.00
  -1   1   4  717.53   30.50
   1  -1  -4  748.03   29.60
  -1   0   4   15.40    1.60
   1   0  -4   14.70    1.70
   1   1  -4  635.24   28.40
   1   1  -4  652.53   27.30
  -1  -2   4   95.09    6.20
  -1  -2   4   99.19    6.20
   1   2  -4   92.99    7.00
   1   2  -4   99.29   10.90
  -1  -3   4    2.00    2.30
  -1  -3   4    5.60    2.60
   1   3  -4    3.10    3.40
   1   3  -4   12.70    8.50
   1   3  -4    2.50    3.10
  -1  -4   4   20.40    4.60
  -1  -4   4   18.30    5.20
   1   4  -4   29.50    8.70
   1   4  -4   10.30   11.70
  -1  -5   4   -8.30    7.50
  -1  -5   4    3.30    4.80
   1   5  -4    7.00   16.80
   1   5  -4    5.30    1.40
   1   5  -4   15.10   27.80
  -1  -6   4   -2.90    3.40
  -1  -6   4    5.60    8.30
   1   6  -4    1.60    0.90
   1   7  -4    0.40    0.60
   2  -6  -4    8.40    5.10
  -2   5   4   11.10    1.70
  -2   5   4    8.70   10.50
   2  -5  -4   10.40    7.10
   2  -5  -4   -2.00   10.30
   2  -5  -4   12.80    4.90
  -2   4   4   19.30    2.00
  -2   4   4   13.50    8.00
   2  -4  -4   14.20    4.50
   2  -4  -4   16.70    4.30
   2  -4  -4   10.80    4.40
  -2   3   4  141.39   11.60
   2  -3  -4  142.19    9.30
   2  -3  -4  142.59    8.80
   2  -3  -4  139.89    9.00
  -2   2   4   55.49    6.30
   2  -2  -4   56.39    4.00
   2  -2  -4   53.19    4.10
  -2   1   4   22.90    3.40
   2  -1  -4   17.20    1.90
   2   0  -4  558.14   23.80
   2   0  -4  504.35   21.30
  -2  -1   4   15.20    2.10
   2   1  -4    6.40    5.50
  -2  -2   4   60.59    5.20
  -2  -2   4   56.59    4.70
  -2  -2   4   55.69    4.70
   2   2  -4   49.99    9.30
   2   2  -4   52.19    4.10
  -2  -3   4  140.59    9.50
  -2  -3   4  154.98    9.80
  -2  -3   4  128.39    9.30
   2   3  -4  144.29    8.10
   2   3  -4  133.89   17.20
   2   3  -4  141.79   10.90
  -2  -4   4   18.20    5.30
  -2  -4   4   14.30    4.60
   2   4  -4    7.30   13.30
   2   4  -4    9.20    6.50
  -2  -5   4   -0.30    5.60
  -2  -5   4    1.10    9.00
  -2  -5   4    6.80    3.30
   2   5  -4    2.00   19.70
   2   5  -4    2.60   19.50
  -2  -6   4    2.60    2.80
   2   6  -4    2.30    0.90
   2   6  -4    1.00   28.90
   2   7  -4    0.60    0.50
  -3   6   4    7.40   12.70
  -3   6   4    0.80    0.90
   3  -6  -4    2.00    4.50
  -3   5   4   -7.40    9.40
   3  -5  -4    6.30    6.30
   3  -5  -4    6.90    4.30
   3  -5  -4   -3.60    6.00
  -3   4   4    6.30    7.10
  -3   4   4   18.50    2.00
   3  -4  -4   20.70    4.80
   3  -4  -4   14.40    4.50
   3  -4  -4   15.30    4.50
  -3   3   4    1.00    4.50
   3  -3  -4    5.70    2.40
   3  -3  -4    6.10    3.00
   3  -3  -4    5.70    2.60
   3  -2  -4  482.75   21.30
   3  -2  -4  508.35   21.30
  -3   1   4  567.94   23.60
   3  -1  -4  586.24   23.30
   3   0  -4  155.58    7.40
   3   0  -4  148.99    6.90
  -3  -1   4  550.64   22.10
   3   1  -4  488.85   27.00
  -3  -2   4  497.45   21.90
   3   2  -4  488.15   28.20
   3   2  -4  493.25   20.70
  -3  -3   4    5.80    4.20
  -3  -3   4    6.20    2.90
  -3  -3   4    0.60    3.10
   3   3  -4    3.30    2.10
   3   3  -4   15.30   12.50
  -3  -4   4   11.90    5.50
  -3  -4   4   11.60    3.40
  -3  -4   4   12.70    5.00
   3   4  -4   15.80    7.20
   3   4  -4    8.30   17.80
   3   4  -4   19.50    4.80
  -3  -5   4   16.80    7.80
  -3  -5   4    9.30   11.90
  -3  -5   4   -0.90    2.70
   3   5  -4    2.80   14.90
   3   5  -4   -3.20   22.10
   3   5  -4    3.00    1.20
  -3  -6   4    2.90    2.40
   3   6  -4    2.30    0.90
  -4   6   4    4.80    1.00
  -4   6   4    3.10    1.50
   4  -6  -4    2.20    4.60
  -4   5   4    0.20    8.50
  -4   5   4    0.80    0.90
   4  -5  -4   -2.00    3.70
   4  -5  -4    3.90    5.80
   4  -5  -4   -6.50    6.00
  -4   4   4    2.40    1.10
   4  -4  -4    5.20    4.10
   4  -4  -4    6.40    3.60
   4  -4  -4    2.90    3.80
  -4   3   4   15.30    4.80
   4  -3  -4   10.40    2.90
   4  -3  -4   13.10    3.40
   4  -3  -4   17.80    3.40
   4  -2  -4   20.20    2.50
   4  -2  -4   12.40    2.30
   4  -2  -4   14.60    2.80
   4   0  -4  309.07   13.10
   4   1  -4   18.50    2.10
  -4  -2   4   18.30    3.60
   4   2  -4   17.80   12.40
  -4  -3   4   19.30    5.70
  -4  -3   4    7.50    4.40
   4   3  -4   19.90   15.70
   4   3  -4    8.90    2.40
  -4  -4   4   15.40    7.00
  -4  -4   4    3.60    7.20
  -4  -4   4   -0.30    2.50
   4   4  -4    3.00    1.60
   4   4  -4   10.60    6.40
   4   4  -4   31.60   22.90
   4   4  -4    6.40    3.60
   4   5  -4   42.40   32.80
  -4  -6   4    1.80    2.30
   4   6  -4    1.80    1.00
  -5   6   4   -0.70    2.50
   5  -6  -4    3.40    4.70
  -5   5   4    2.70    1.20
   5  -5  -4    5.30    7.20
   5  -5  -4    3.50    4.10
   5  -5  -4    3.60    6.20
  -5   4   4    1.70    5.40
  -5   4   4    1.70    1.00
   5  -4  -4   -3.60    3.40
   5  -4  -4    4.00    4.10
   5  -4  -4    5.90    3.60
  -5   3   4   10.00    4.00
   5  -3  -4   17.80    3.40
   5  -3  -4   13.60    3.30
   5  -2  -4    8.60    4.10
   5   0  -4    8.20    1.80
  -5  -1   4  106.79   13.20
   5   1  -4  129.19    6.30
  -5  -2   4    7.20    3.90
   5   2  -4   -1.30   16.60
   5   2  -4   -0.50    1.20
  -5  -3   4    8.10    6.10
   5   3  -4   26.30   22.20
   5   3  -4   15.10    2.90
  -5  -4   4    2.30    2.50
  -5  -4   4    3.50    2.40
   5   4  -4  -28.60   27.50
   5   4  -4   -0.80    1.50
   5   4  -4    2.90    3.10
   5   4  -4   -2.30    6.20
  -5  -5   4    2.90    2.30
   5   5  -4    3.50    1.50
   5   5  -4  -12.00   11.90
   5   5  -4   26.60   45.00
  -5  -6   4    2.60    2.00
   5   6  -4    1.50    1.00
  -6   6   4    0.50    1.70
   6  -6  -4    1.90    5.80
  -6   5   4    1.30    1.60
   6  -5  -4   -0.60    7.40
   6  -5  -4    8.00    6.10
  -6   4   4   51.29    3.60
  -6   4   4   55.39    4.30
   6  -4  -4   48.60    6.70
   6  -4  -4   58.89    8.00
   6  -4  -4   59.49    8.30
  -6   3   4    0.30    2.00
   6  -3  -4    1.70    2.20
   6  -3  -4   10.10    3.30
   6  -2  -4  383.56   16.20
   6   0  -4   46.10    3.70
  -6  -1   4   10.70   10.40
   6   1  -4    4.90    1.40
   6   2  -4  384.76   16.90
  -6  -3   4    5.30    2.50
  -6  -3   4    0.90    2.30
   6   3  -4    4.20    2.10
  -6  -4   4   42.90    5.10
  -6  -4   4   50.09    4.90
   6   4  -4   36.10    9.90
   6   4  -4   44.30    4.10
   6   4  -4   49.10    5.90
  -6  -5   4    3.50    2.10
   6   5  -4    2.30    1.20
   6   5  -4   -7.40   13.20
  -6  -6   4    0.20    1.70
   6   6  -4    0.60    0.80
   7  -6  -4    2.40    4.60
  -7   5   4    2.60    2.00
   7  -5  -4   -5.00    4.10
  -7   4   4    0.20    2.60
   7  -4  -4    2.50    4.20
   7  -4  -4   -1.40    3.80
   7  -3  -4    4.40    2.50
   7  -2  -4  130.79    6.40
   7   0  -4   33.10    4.20
  -7  -1   4  241.38   18.60
   7   1  -4  208.88   10.00
   7   2  -4  115.19    6.60
  -7  -3   4    0.00    2.20
  -7  -3   4    2.40    2.20
   7   3  -4   -2.00    1.70
  -7  -4   4    6.30    2.40
  -7  -4   4    0.80    2.10
   7   4  -4    3.10    1.90
   7   4  -4   11.50    7.50
   7   4  -4   -4.60    2.50
  -7  -5   4    0.10    1.70
   7   5  -4   -3.80   14.90
  -7  -6   4    1.60    1.50
   7   6  -4   -0.30    1.30
   8  -6  -4    0.60    4.90
  -8   5   4    1.90    1.60
   8  -5  -4   -2.80    4.40
  -8   4   4   -0.90    1.70
   8  -4  -4   -1.00    4.00
   8  -4  -4    4.90    4.40
  -8   3   4   13.90    2.40
   8  -3  -4   14.80    3.10
   8  -2  -4   28.30    2.60
   8  -1  -4   49.40    3.30
   8   0  -4  311.77   15.00
  -8  -1   4   47.30   11.90
   8   1  -4   40.20    3.70
  -8  -2   4   27.80    3.40
  -8  -2   4   22.10    3.40
   8   2  -4   22.20    3.10
  -8  -3   4    9.50    2.80
  -8  -3   4    7.80    2.40
   8   3  -4    7.00    2.30
  -8  -4   4   -2.30    1.80
  -8  -4   4    2.20    1.90
   8   4  -4    1.10    7.90
   8   4  -4    0.90    2.80
   8   4  -4    4.90    2.40
  -8  -5   4    1.90    1.60
   8   5  -4   -1.50    1.30
   8   5  -4    7.00    6.70
  -8  -6   4    1.40    1.30
   8   6  -4   -1.80    1.10
  -9   5   4   -3.20    1.70
   9  -5  -4   -9.20    4.40
  -9   4   4   28.50    3.40
   9  -4  -4   22.50    5.80
   9  -4  -4   24.40    5.60
  -9   3   4    3.30    1.90
   9  -3  -4    3.80    3.10
  -9   2   4   88.69    5.70
   9  -2  -4   89.99    4.60
   9  -2  -4   90.29    5.80
  -9   1   4   38.40    3.70
   9  -1  -4   43.60    3.70
   9   0  -4   64.89    4.50
  -9  -1   4   38.20    4.00
  -9  -1   4   40.80   11.20
   9   1  -4   34.80    3.60
  -9  -2   4   88.59    6.20
  -9  -2   4   96.79    6.50
   9   2  -4   92.69    6.20
  -9  -3   4    7.20    2.10
  -9  -3   4    5.00    2.60
   9   3  -4   15.10    6.70
   9   3  -4    2.90    2.20
  -9  -4   4   18.00    3.20
  -9  -4   4   13.10    2.80
   9   4  -4   20.30    4.10
   9   4  -4   18.80    3.10
   9   4  -4   26.20   11.10
  -9  -5   4   -1.30    1.30
   9   5  -4    2.60    8.60
   9   5  -4   -3.10    1.60
   9   6  -4    1.50    1.30
  10  -5  -4   11.00    5.20
  10  -4  -4   17.50    5.70
  10  -4  -4   23.10    7.60
 -10   3   4   50.39    4.40
  10  -3  -4   42.30    5.00
  10  -3  -4   36.10    6.20
 -10   2   4   26.90    3.30
 -10   1   4   33.70    3.80
  10  -1  -4   45.30    4.80
 -10   0   4   52.39    4.60
  10   0  -4   53.19    4.60
 -10  -1   4   32.40    3.50
 -10  -1   4   36.40    3.90
  10   1  -4   36.00    3.70
 -10  -2   4   30.30    4.00
 -10  -2   4   30.80    3.50
  10   2  -4   28.00    4.10
 -10  -3   4   35.60    4.40
 -10  -3   4   35.20    4.20
  10   3  -4   34.90    9.80
  10   3  -4   42.50    5.60
 -10  -4   4   16.10    2.80
  10   4  -4    6.10   11.20
  10   4  -4   11.20    3.70
 -10  -5   4    2.70    1.40
  10   5  -4   -0.90    2.40
  10   5  -4   -8.30    5.90
  11  -5  -4    9.70    7.50
 -11   4   4   13.30    2.80
  11  -4  -4   22.70    6.70
 -11   3   4    0.10    1.70
  11  -3  -4   -4.40    5.70
 -11   1   4   52.79    4.70
 -11   0   4   -0.80    1.70
  11   0  -4    3.70    2.30
 -11  -1   4   53.79    4.80
  11   1  -4   44.20    4.50
  11   1  -4   40.50    7.90
 -11  -2   4  129.69    8.50
  11   2  -4  135.59    8.40
  11   2  -4  100.99   13.20
 -11  -3   4    0.90    1.80
 -11  -3   4    1.90    2.00
  11   3  -4   -2.70    7.80
  11   3  -4    3.20    2.60
 -11  -4   4    7.00    2.20
 -11  -4   4    6.10    1.80
  11   4  -4    6.40    3.10
  11   4  -4  -10.50   13.50
  12  -4  -4   14.90    7.10
 -12   3   4    8.00    2.30
 -12   2   4    5.20    2.00
 -12   1   4    6.00    2.20
 -12   0   4   22.50    3.40
  12   0  -4   31.40    3.60
 -12  -1   4    4.80    2.20
  12   1  -4    3.10    6.90
  12   1  -4    4.30    2.40
 -12  -2   4    5.10    2.20
 -12  -2   4    4.90    2.50
  12   2  -4    8.00    9.00
  12   2  -4    3.00    2.60
 -12  -3   4    6.50    1.80
 -12  -3   4    8.70    2.40
  12   3  -4   -0.80   10.90
  12   3  -4    9.80    3.60
 -12  -4   4   -0.60    1.20
 -12  -4   4   -0.10    1.00
  12   4  -4    3.20    2.90
 -13   4   4   -1.50    2.20
 -13   3   4    3.20    1.60
 -13   2   4    8.90    2.50
 -13   1   4   12.70    2.60
 -13   0   4    3.60    2.20
  13   0  -4    7.00    3.10
 -13  -1   4    7.20    2.30
  13   1  -4   14.00    3.30
 -13  -2   4    6.40    2.50
  13   2  -4   18.90   11.70
  13   2  -4    4.30    3.00
 -13  -3   4    2.00    1.60
  13   3  -4    3.40    2.70
 -13  -4   4    0.40    0.80
  13   4  -4   -1.10    3.10
 -14   3   4    8.30    2.30
 -14   2   4   -0.10    1.50
 -14   1   4    4.10    1.70
 -14   0   4    0.60    1.60
  14   0  -4    0.30    3.10
 -14  -1   4    4.50    2.00
  14   1  -4    0.30    2.70
 -14  -2   4   -0.30    1.50
  14   2  -4    2.10    2.60
  14   3  -4   17.40    3.80
  14   4  -4   -2.00    3.90
 -15   3   4    2.40    2.00
 -15   2   4    1.60    2.00
 -15   1   4    6.00    2.00
 -15   0   4   -0.90    1.40
  15   0  -4    1.60    4.00
 -15  -1   4    1.60    1.50
  15   1  -4    4.50    3.30
 -15  -2   4    3.50    1.90
  15   2  -4    7.40    3.20
 -15  -3   4   -0.30    0.90
  15   3  -4    1.50    3.00
 -16   2   4    1.80    1.60
 -16   1   4    3.20    1.80
 -16   0   4    0.20    1.40
  16   0  -4   -8.80    5.00
  16   1  -4   13.20    4.00
 -16  -2   4    1.50    1.30
  16   2  -4    1.00    3.10
 -16  -3   4   -0.50    0.90
 -17   1   4   -1.20    1.20
 -17   0   4   -0.40    1.10
 -17  -1   4    1.10    1.00
  17   1   5    6.60    6.10
  16   2   5   11.40    4.00
  16   1   5    9.10    4.30
 -16  -1  -5    2.40    2.50
  16   0   5   -4.50    5.40
 -16   0  -5    0.10    2.00
  15   3   5    2.30    3.40
  15   2   5    3.70    3.40
  15   1   5   -6.30    3.20
 -15  -1  -5   -0.80    1.60
  15   0   5    6.10    4.30
 -15   0  -5    3.30    2.10
  14   4   5   -1.80    4.40
  14   3   5   17.60    4.50
 -14  -3  -5   13.10    2.90
  14   2   5    3.90    2.90
 -14  -2  -5   -0.40    1.60
  14   1   5    9.60    3.40
 -14  -1  -5    6.70    2.80
  14   0   5    8.80    3.60
 -14   0  -5    3.50    2.20
  14  -1   5   23.50    5.40
 -14   1  -5    9.70    3.30
  13   4   5    2.80    3.80
  13   3   5   10.10    3.80
 -13  -3  -5    7.50    2.10
 -13  -2  -5   29.20   17.90
  13   1   5    1.60    2.40
 -13  -1  -5    1.20    2.20
  13   0   5   -7.70    2.70
 -13   0  -5   -1.40    2.20
  13  -1   5   -4.30    4.00
 -13   1  -5    2.50    3.00
  13  -2   5   -9.20    5.90
  13  -3   5   23.40    7.70
  13  -4   5   13.60    8.40
  12   4   5    3.30    3.80
  12   3   5    5.60    3.10
 -12  -3  -5    5.70    2.40
  12   2   5    8.40    2.90
 -12  -2  -5    2.50    2.20
  12   1   5    8.30    2.80
 -12  -1  -5    8.90    2.80
  12   0   5    0.20    2.30
 -12   0  -5   -0.60    2.40
  12  -1   5   10.20    3.50
 -12   1  -5    1.70    3.30
  12  -2   5    5.40    5.00
  12  -2   5    5.60    4.70
  12  -3   5    9.70    6.30
  11   4   5    9.80    3.90
  11   3   5   11.50    3.60
 -11  -3  -5    5.20    2.20
  11   2   5   69.09    6.20
 -11  -2  -5   79.09    6.60
  11   1   5   11.80    2.70
 -11  -1  -5   17.70   15.10
 -11  -1  -5   11.30    3.10
  11   0   5   -4.60    1.90
 -11   0  -5   -7.50    2.30
  11  -1   5   13.70    4.00
  11  -1   5   10.80    2.80
 -11   1  -5    0.70    3.10
  11  -2   5   61.19    7.00
  11  -2   5   74.49    7.60
  11  -3   5   -2.60    5.20
  11  -3   5   15.30    5.10
  11  -4   5   17.20    6.00
  11  -5   5   -1.40    5.80
  10   5   5   -1.60    2.00
  10   4   5    0.70    3.50
  10   3   5   14.50    3.80
 -10  -3  -5   10.20    2.70
  10   2   5   17.50    3.30
 -10  -2  -5   12.70    3.10
  10   1   5    1.80    2.00
 -10  -1  -5    4.60    2.60
  10   0   5   -2.70    1.70
 -10   0  -5   -3.50    2.40
  10  -1   5   -0.80    2.40
  10  -1   5    8.30    3.20
  10  -2   5   21.80    4.40
  10  -2   5   16.10    3.80
  10  -3   5    2.90    4.50
  10  -3   5   12.70    4.80
  10  -4   5    1.10    4.70
  10  -5   5    2.20    5.20
   9   6   5   -1.70    1.20
   9   5   5   -0.40    1.70
   9   4   5   18.30    4.30
   9   4   5   14.20    3.30
   9   3   5    1.50    2.10
  -9  -3  -5    6.50    3.10
   9   2   5    6.70    2.60
  -9  -2  -5    1.30    2.70
   9   1   5   48.60    4.20
  -9  -1  -5   76.59   21.40
   9   0   5   -4.40    1.50
   9   0   5   -0.40    2.40
   9  -1   5   39.70    4.80
   9  -1   5   48.30    4.00
   9  -2   5    5.70    2.80
   9  -2   5    9.30    3.10
   9  -3   5   14.30    4.20
   9  -3   5    8.90    3.90
   9  -4   5   19.10    6.10
   9  -4   5   12.90    5.00
   9  -5   5   -8.20    4.60
   8   6   5   -1.20    1.10
   8   5   5   -4.60    1.30
   8   4   5    6.30    2.20
   8   4   5    6.20    3.70
  -8  -4  -5    0.40    1.90
   8   3   5   -0.10    2.00
  -8  -3  -5   -1.80    2.00
  -8  -3  -5    3.60    6.90
  -8  -3  -5    5.50    2.40
   8   2   5  132.29    8.00
  -8  -2  -5  132.09    7.70
  -8  -2  -5  119.79   11.90
  -8  -2  -5  140.49    8.50
   8   1   5    0.20    1.50
  -8  -1  -5  -10.50   19.70
   8   0   5    1.10    1.50
   8   0   5    0.70    2.10
  -8   0  -5    1.80    7.90
   8  -1   5   -0.10    1.80
   8  -1   5    2.10    1.70
   8  -2   5  124.29    7.70
   8  -3   5    4.60    3.20
   8  -3   5    7.20    3.10
   8  -4   5   -1.20    4.30
   8  -4   5   -4.10    3.60
   8  -5   5   -4.00    4.20
   8  -6   5   -0.50    5.30
   7   6   5    0.70    1.60
   7   5   5   15.90    3.50
   7   4   5    8.90    3.60
  -7  -4  -5   11.70    8.10
  -7  -4  -5   22.30    3.80
   7   3   5    5.00    2.10
  -7  -3  -5    4.10    4.70
  -7  -3  -5    7.80    2.40
  -7  -3  -5    5.50    2.10
   7   2   5  205.88   10.60
  -7  -2  -5  205.68   12.60
   7   1   5  205.98   10.10
  -7  -1  -5  230.68   25.10
   7   0   5   -0.30    1.40
   7   0   5    1.50    1.90
  -7   0  -5   -0.50   10.30
   7  -1   5  226.78   10.70
  -7   1  -5  201.08   10.50
  -7   1  -5  233.68   11.40
   7  -2   5  201.78   10.40
   7  -2   5  212.98   10.60
   7  -3   5    3.30    2.70
   7  -3   5    4.70    3.10
   7  -4   5   18.90    4.50
   7  -4   5    6.70    4.40
  -7   4  -5   21.10    2.20
   7  -5   5    2.40    4.40
   7  -6   5    3.80    5.20
   6   6   5    0.90    0.90
   6   5   5    6.70    1.60
  -6  -5  -5    4.70   11.00
   6   4   5   11.90   31.80
   6   4   5   35.00    3.70
   6   4   5   47.60    6.40
  -6  -4  -5   41.50    5.20
  -6  -4  -5   49.10    8.90
   6   3   5   85.49    6.40
   6   3   5   53.49   24.70
  -6  -3  -5   96.99    8.90
  -6  -3  -5   89.79    6.70
   6   2   5   16.50   19.20
   6   2   5   15.10    2.80
  -6  -2  -5   -4.80    5.90
  -6  -2  -5   10.20    3.50
   6   1   5    3.20    1.50
  -6  -1  -5    3.30    2.60
   6   0   5   -0.30    1.50
   6   0   5    2.20    1.20
  -6   0  -5    4.50    6.90
   6  -1   5    8.80    1.80
  -6   1  -5   10.60    4.60
   6  -2   5   17.00    2.90
   6  -2   5   16.90    2.70
  -6   2  -5   13.70    4.00
  -6   2  -5   18.90    5.00
   6  -3   5   94.29    7.50
  -6   3  -5   91.89   10.00
  -6   3  -5  101.79    9.00
   6  -4   5   40.50    6.10
   6  -4   5   41.40    6.20
  -6   4  -5   35.60    7.00
  -6   4  -5   38.30    2.80
   6  -5   5    2.10    4.30
   6  -5   5   -0.20    5.90
  -6   5  -5    3.20    1.00
   6  -6   5   -1.00    5.10
   5   6   5   -0.90    0.80
   5   5   5  -56.79   48.60
   5   5   5    1.90    1.30
  -5  -5  -5    0.70    9.50
  -5  -5  -5    2.70    2.50
   5   4   5   28.50   24.10
   5   4   5   22.10    2.70
   5   4   5   20.90    4.80
  -5  -4  -5   17.30    3.70
  -5  -4  -5   46.00    8.30
  -5  -4  -5   15.20   10.20
   5   3   5   31.30   17.00
   5   3   5    1.40    2.00
  -5  -3  -5    5.20    2.20
  -5  -3  -5    5.00    5.40
  -5  -3  -5   -3.10    3.00
   5   2   5  243.28   22.90
   5   2   5  270.57   12.90
  -5  -2  -5  257.47   13.60
  -5  -2  -5  262.77   14.20
   5   1   5   47.40    3.40
  -5  -1  -5   51.99    4.60
   5   0   5    1.20    1.40
  -5   0  -5    1.90    6.40
   5  -1   5   53.39    3.70
  -5   1  -5   49.80    5.10
  -5   1  -5   61.49    6.50
   5  -2   5  261.37   12.30
   5  -2   5  250.17   12.30
  -5   2  -5  286.67   15.20
  -5   2  -5  249.38   14.00
   5  -3   5    3.30    2.50
   5  -3   5   -1.20    2.20
  -5   3  -5   -4.90    5.30
  -5   3  -5   -1.20   10.50
   5  -4   5   18.00    4.40
   5  -4   5   26.10    5.30
  -5   4  -5   19.60    8.00
  -5   4  -5   28.00    2.30
  -5   4  -5   54.29   20.20
   5  -5   5    6.60    4.60
   5  -5   5   -6.30    6.00
  -5   5  -5    3.10    1.00
   5  -6   5    3.10    5.10
   4   6   5    0.70    0.90
   4   5   5    0.50    1.10
   4   5   5   -2.10   27.60
  -4  -5  -5   -5.40    2.70
  -4  -5  -5    0.00   13.70
  -4  -5  -5   -6.20    6.90
   4   4   5   10.50    5.20
   4   4   5   15.40    2.20
   4   4   5   19.10   19.80
  -4  -4  -5    8.60    4.60
  -4  -4  -5    8.90    6.10
  -4  -4  -5    8.90    3.50
  -4  -4  -5   10.10    7.30
   4   3   5   23.40   14.20
   4   3   5   39.20    4.50
  -4  -3  -5   37.20    5.60
  -4  -3  -5   40.50    5.90
   4   2   5   26.10   10.40
  -4  -2  -5   14.60    3.00
  -4  -2  -5   15.20    3.40
   4   1   5   93.99   11.60
  -4  -1  -5   83.39    5.50
  -4  -1  -5   92.49    5.70
   4   0   5    1.20    1.20
  -4   0  -5    1.40    1.40
  -4   0  -5    2.20    6.00
   4  -1   5   82.39    4.60
  -4   1  -5   86.99    6.20
  -4   1  -5   74.69    7.80
   4  -2   5   11.70    2.70
   4  -2   5   12.20    2.20
  -4   2  -5   27.00    7.60
   4  -3   5   36.40    4.90
   4  -3   5   28.40    4.30
  -4   3  -5   32.90    7.40
   4  -4   5   18.50    4.60
   4  -4   5   15.80    4.10
  -4   4  -5    3.80   12.60
   4  -5   5   -2.10    3.80
   4  -5   5    2.50    5.80
  -4   5  -5   -6.00   10.40
  -4   5  -5    3.40    1.10
   4  -6   5   -0.20    4.80
  -4   6  -5    1.10    0.80
   3   6   5    3.70    1.10
   3   5   5    3.20    1.30
   3   5   5   19.10   20.20
  -3  -5  -5   -0.90    6.70
  -3  -5  -5   -2.80    6.80
  -3  -5  -5   -1.30    2.80
   3   4   5   15.30   15.90
   3   4   5   23.50    2.60
  -3  -4  -5   20.00    4.30
  -3  -4  -5   22.20    5.50
  -3  -4  -5   34.20    7.30
  -3  -4  -5   32.50    6.20
   3   3   5   21.00    3.50
   3   3   5   12.40   10.90
  -3  -3  -5   26.30    4.60
  -3  -3  -5   29.30    5.10
  -3  -3  -5   21.30    4.30
   3   2   5  205.78   16.50
   3   2   5  221.98   10.70
  -3  -2  -5  229.58   12.10
  -3  -2  -5  235.18   11.70
  -3  -2  -5  236.28   12.00
   3   1   5    7.80    1.80
   3   1   5    5.60    6.60
  -3  -1  -5    8.10    1.90
  -3  -1  -5   11.30    2.10
   3   0   5   -1.50    1.00
  -3   0  -5    1.20    1.00
   3  -1   5    7.50    1.50
  -3   1  -5    8.50    1.60
  -3   1  -5    4.10    2.90
  -3   1  -5   17.90    5.20
   3  -2   5  224.38   10.80
   3  -2   5  209.78   10.80
  -3   2  -5  209.78   12.80
  -3   2  -5  229.48   11.10
   3  -3   5   23.10    3.90
  -3   3  -5   24.70    7.60
   3  -4   5   25.70    5.30
  -3   4  -5   13.80    8.90
   3  -5   5    4.40    4.20
   3  -5   5   -9.30    5.30
  -3   5  -5    0.30    1.00
  -3   5  -5    7.60   11.80
   3  -6   5    1.20    5.20
  -3   6  -5    8.20   15.00
  -3   6  -5    0.30    0.80
   2   7   5   -0.50    0.60
   2   6   5   40.70   24.70
   2   5   5   30.70    3.00
   2   5   5   12.70   21.20
   2   5   5   16.70   16.70
  -2  -5  -5   35.10    8.30
  -2  -5  -5   31.30   14.10
  -2  -5  -5   20.50    4.20
   2   4   5   17.00   12.20
   2   4   5    3.50    1.40
  -2  -4  -5   -3.70    3.60
  -2  -4  -5    2.40    3.50
  -2  -4  -5    4.20    7.80
  -2  -4  -5    2.60    3.80
   2   3   5    0.20    8.50
   2   3   5   12.40    3.60
  -2  -3  -5    8.00    3.10
  -2  -3  -5   11.90    3.70
  -2  -3  -5    4.60    3.00
   2   2   5    8.40    7.40
  -2  -2  -5   10.10    2.80
  -2  -2  -5    4.60    2.10
  -2  -2  -5    3.90    1.90
   2   1   5  368.16   18.70
  -2  -1  -5  370.86   16.10
  -2  -1  -5  365.76   16.00
   2   0   5   -0.60    1.00
  -2   0  -5    0.70    0.80
  -2   0  -5   -0.60    1.00
   2  -1   5  391.66   15.70
  -2   1  -5  330.17   15.60
  -2   1  -5  382.46   17.80
   2  -2   5    6.50    2.20
  -2   2  -5    6.60    2.90
  -2   2  -5    4.50    4.20
   2  -3   5   10.30    2.70
   2  -3   5    8.10    2.80
  -2   3  -5   15.10    5.40
  -2   3  -5    8.40    6.90
   2  -4   5    0.80    3.50
   2  -4   5    8.90    3.50
  -2   4  -5    9.40    8.90
   2  -5   5   38.30    7.30
   2  -5   5   22.60    7.50
  -2   5  -5   25.10    2.50
  -2   5  -5    4.50   12.50
   2  -6   5   -0.80    5.40
  -2   6  -5    0.30    0.70
  -2   7  -5    0.30    0.80
   1   7   5   -0.60    0.50
   1   6   5    0.80    0.70
  -1  -6  -5    3.40    6.90
   1   5   5    4.10    1.40
   1   5   5    8.70   15.50
  -1  -5  -5    7.20    4.90
  -1  -5  -5  -10.00    7.80
  -1  -5  -5    8.00    7.00
   1   4   5   35.30   13.20
   1   4   5   24.80    2.50
  -1  -4  -5   31.50    5.70
  -1  -4  -5   28.00    6.40
  -1  -4  -5   22.20    6.00
   1   3   5    8.00    7.80
  -1  -3  -5    9.00    2.80
  -1  -3  -5   14.00    3.50
  -1  -3  -5   17.30    3.70
   1   2   5  102.19   10.00
  -1  -2  -5  118.59    6.90
  -1  -2  -5  115.39    6.90
  -1  -2  -5  103.79    7.10
   1   1   5 1132.19   46.80
  -1  -1  -5 1057.59   44.50
  -1  -1  -5 1172.88   44.90
   1   0   5   -3.70    3.50
  -1   0  -5    0.10    0.70
   1  -1   5 1115.09   44.80
  -1   1  -5 1139.29   46.40
   1  -2   5  115.99    7.00
   1  -2   5  118.69    6.90
  -1   2  -5  115.99    7.80
  -1   2  -5  113.59   10.00
   1  -3   5   11.30    3.10
   1  -3   5   11.70    3.20
  -1   3  -5   11.40    7.40
  -1   3  -5   11.50    4.60
   1  -4   5   24.20    5.40
  -1   4  -5   11.60   10.80
  -1   4  -5   41.00   10.60
   1  -5   5    2.20    4.20
  -1   5  -5    9.40   13.00
  -1   5  -5    2.80    1.00
  -1   6  -5   16.40   22.10
  -1   7  -5   -0.10    0.50
   0   7   5    0.60    1.20
   0   7   5    0.90    0.60
   0   6   5    2.40    1.00
   0  -6  -5    7.40    6.40
   0   5   5    0.10   12.80
   0   5   5    2.10    1.10
   0  -5  -5  -10.50    7.80
   0  -5  -5    1.70    4.30
   0  -5  -5   -6.60   10.50
   0   4   5   13.30    1.90
   0   4   5    9.50   10.20
   0  -4  -5    6.50    4.30
   0  -4  -5   12.00    4.00
   0  -4  -5   25.30    5.80
   0   3   5    6.40   11.10
   0  -3  -5    3.00    2.50
   0  -3  -5    2.50    2.70
   0  -3  -5    0.40    1.90
   0   2   5   62.99    8.10
   0  -2  -5   58.29    4.50
   0  -2  -5   55.39    4.90
   0  -2  -5   56.59    4.30
   0   1   5   -3.50    3.00
   0  -1  -5    0.90    1.00
   0  -1  -5   -1.50    0.80
   0   0   5   -0.70    0.90
   0   0   5   -1.10    2.50
   0   0  -5   -0.50    0.90
   0  -1   5    0.90    1.10
   0   1  -5   -1.30    1.40
   0   1  -5    1.20    3.60
   0  -2   5   65.99    5.00
   0  -2   5   58.49    4.60
   0   2  -5   52.19    5.30
   0   2  -5   47.30    8.10
   0  -3   5    6.10    2.60
   0  -3   5   -0.90    2.50
   0   3  -5   -2.10    7.40
   0   3  -5    6.20    3.60
   0  -4   5   10.40    4.70
   0  -4   5    8.50    3.80
   0   4  -5    9.50    8.20
   0   4  -5   11.70   10.40
   0  -5   5    3.10    4.80
   0  -5   5   -1.30    7.00
   0   5  -5    0.10    0.80
   0   5  -5   17.30   15.00
   0  -6   5   10.80    7.10
   0   6  -5    4.10    1.20
   0   7  -5   -0.90    0.50
  -1   7   5    0.30    0.70
  -1   7   5    1.10    1.40
  -1   6   5    0.00    0.70
   1  -6  -5  -11.50    5.10
  -1   5   5   11.10   11.80
  -1   5   5    0.90    1.10
   1  -5  -5   -1.00    6.50
   1  -5  -5    3.00    4.20
  -1   4   5   19.60    8.70
  -1   4   5   23.60    2.30
   1  -4  -5   18.60    4.70
   1  -4  -5   18.70    4.70
   1  -4  -5   23.60    5.20
  -1   3   5   12.60    5.90
   1  -3  -5   11.50    3.00
   1  -3  -5   13.20    3.00
   1  -3  -5   19.60    3.70
  -1   2   5  113.39    9.20
   1  -2  -5  117.89    6.90
   1  -2  -5  127.19    7.40
   1  -2  -5  119.39    6.80
  -1   1   5 1219.08   50.79
   1  -1  -5 1288.47   49.90
  -1   0   5   -0.10    1.10
   1   0  -5   -0.20    0.90
  -1  -1   5 1020.80   43.10
   1   1  -5 1121.39   44.30
   1   1  -5 1100.99   45.40
  -1  -2   5  110.79    7.00
  -1  -2   5  110.89    6.80
   1   2  -5  100.49   10.80
   1   2  -5  109.19    7.80
   1   2  -5  106.79    5.80
  -1  -3   5   14.30    3.60
   1   3  -5   35.80    9.80
   1   3  -5   10.60    4.20
  -1  -4   5   28.50    6.30
  -1  -4   5   20.60    5.10
   1   4  -5   32.70    9.00
   1   4  -5   31.80   14.00
  -1  -5   5    5.90    3.50
  -1  -5   5    2.50    7.70
  -1  -5   5    0.20    5.20
   1   5  -5   29.50   18.10
   1   5  -5   14.80   25.80
   1   5  -5    1.70    1.00
  -1  -6   5    4.00    3.60
  -1  -6   5   12.90    9.20
   1   6  -5    1.20    0.80
   1   6  -5   16.20   39.60
   1   7  -5   -0.50    0.50
  -2   6   5    0.20    0.80
   2  -6  -5   -4.90    4.90
  -2   5   5   26.00    2.50
  -2   5   5   17.20   11.10
   2  -5  -5   18.00    6.40
   2  -5  -5   28.10    6.80
   2  -5  -5   27.10    7.50
  -2   4   5    5.10    1.20
  -2   4   5    7.90    7.30
   2  -4  -5   -1.10    3.50
   2  -4  -5    7.10    4.00
   2  -4  -5    3.90    3.70
  -2   3   5    9.30    5.50
   2  -3  -5    8.20    2.90
   2  -3  -5    7.90    2.90
   2  -3  -5   10.70    3.10
  -2   2   5    6.20    3.50
   2  -2  -5    3.20    1.60
   2  -2  -5    7.30    2.30
  -2   1   5  397.46   16.80
   2  -1  -5  387.86   15.90
   2  -1  -5  345.17   16.30
  -2   0   5   -2.40    1.20
   2   0  -5    2.00    1.10
  -2  -1   5  343.07   15.50
   2   1  -5  374.16   16.70
  -2  -2   5    5.20    2.00
   2   2  -5    0.00    7.40
   2   2  -5    3.60    1.60
   2   2  -5    2.00    2.20
  -2  -3   5    5.70    3.60
  -2  -3   5   10.20    3.50
   2   3  -5    9.70    3.90
   2   3  -5   10.40   10.50
  -2  -4   5    2.00    3.30
  -2  -4   5   11.30    5.40
  -2  -4   5    5.10    4.20
   2   4  -5   -7.00    6.10
   2   4  -5   -2.90   15.30
  -2  -5   5   19.50    6.80
  -2  -5   5   21.00    9.80
  -2  -5   5   15.90    3.60
   2   5  -5   44.30   17.50
   2   5  -5   20.60   20.50
   2   5  -5   17.70    2.30
  -2  -6   5    1.40    3.10
   2   6  -5  -19.30   28.10
   2   6  -5    0.10    0.90
   2   7  -5   -0.10    0.50
  -3   6   5    1.00    0.90
  -3   6   5  -10.10   12.10
   3  -6  -5    3.40    4.50
  -3   5   5    4.90    9.70
  -3   5   5    1.50    1.00
   3  -5  -5    4.10    4.20
   3  -5  -5   -4.70    6.00
   3  -5  -5   -0.70    6.00
  -3   4   5   22.20    2.20
  -3   4   5   17.50    8.10
   3  -4  -5   22.90    5.10
   3  -4  -5   19.10    5.10
  -3   3   5   31.80    6.10
   3  -3  -5   26.30    4.50
   3  -3  -5   29.50    4.30
   3  -3  -5   25.20    4.10
   3  -2  -5  230.38   11.00
   3  -2  -5  219.48   10.60
   3  -2  -5  230.08   11.40
  -3   1   5    8.60    2.30
   3  -1  -5   10.30    1.70
   3   0  -5   -0.30    1.10
   3   0  -5    0.20    1.50
  -3  -1   5    6.40    2.00
   3   1  -5   17.80    8.60
   3   1  -5    9.50    1.60
  -3  -2   5  218.28   11.30
   3   2  -5  222.78   10.10
   3   2  -5  188.38   17.70
  -3  -3   5   26.50    4.90
  -3  -3   5   22.70    4.60
   3   3  -5   18.00   13.40
   3   3  -5   13.60    4.60
   3   3  -5   31.40    4.20
  -3  -4   5   20.30    5.60
  -3  -4   5   22.30    7.10
  -3  -4   5   19.30    3.70
   3   4  -5   31.30   17.60
   3   4  -5   23.90    5.30
   3   4  -5   15.00    7.10
  -3  -5   5    1.00   17.50
  -3  -5   5    6.10    8.20
  -3  -5   5    6.00    2.80
   3   5  -5    9.70   23.10
   3   5  -5   -8.20   25.30
  -3  -6   5    3.60    2.60
   3   6  -5    2.20    1.00
  -4   6   5    1.50    1.00
  -4   6   5   -0.10    1.30
   4  -6  -5   -4.10    4.50
  -4   5   5    1.70    1.20
  -4   5   5    6.30    8.60
   4  -5  -5    4.40    6.40
   4  -5  -5   -1.20    4.30
   4  -5  -5    5.70    6.20
  -4   4   5   15.30    1.70
  -4   4   5   16.20   12.10
   4  -4  -5   18.50    4.80
   4  -4  -5    5.50    3.90
   4  -4  -5   18.80    5.00
  -4   3   5   20.30    5.30
   4  -3  -5   42.70    4.60
   4  -3  -5   37.80    5.30
   4  -3  -5   36.00    4.70
   4  -2  -5   13.90    2.20
   4  -2  -5   10.90    2.20
   4   0  -5    1.20    1.40
   4   0  -5   -1.00    1.50
   4   1  -5   79.29    4.70
   4   2  -5    0.60   12.40
  -4  -3   5   36.50    6.00
  -4  -3   5   31.80    6.30
   4   3  -5   34.30    3.90
   4   3  -5   25.40    5.90
   4   3  -5   20.70   16.70
  -4  -4   5    8.80    8.60
  -4  -4   5   17.40    3.40
  -4  -4   5   27.60    7.80
   4   4  -5   16.00   22.40
   4   4  -5   24.10    8.30
   4   4  -5   16.30    4.30
   4   5  -5    9.30   13.20
   4   5  -5   35.80   33.60
  -4  -6   5   -2.50    1.90
   4   6  -5    0.90    0.80
  -5   6   5    0.40    1.50
   5  -6  -5    0.90    4.60
  -5   5   5    1.80    1.10
   5  -5  -5   -2.10    7.10
   5  -5  -5   -1.20    4.00
   5  -5  -5  -11.20    5.60
  -5   4   5   23.10    6.50
  -5   4   5   26.20    2.50
   5  -4  -5   27.00    5.70
   5  -4  -5   31.40    5.70
   5  -4  -5   36.00    6.50
  -5   3   5    0.90    3.70
   5  -3  -5    4.30    3.00
   5  -3  -5    2.20    2.40
   5  -3  -5    1.70    2.10
  -5   2   5  247.18   11.20
   5  -2  -5  267.47   12.30
   5  -2  -5  268.07   11.80
   5   0  -5   -1.60    1.70
   5   0  -5    1.70    1.60
  -5  -1   5   45.90   10.50
   5   1  -5   48.00    3.40
  -5  -2   5  246.78   14.00
   5   2  -5  227.48   26.50
   5   2  -5  293.47   15.00
  -5  -3   5   -5.20    6.00
   5   3  -5    6.60    4.50
   5   3  -5    1.10    1.90
   5   3  -5  -20.10   20.80
  -5  -4   5   27.10    4.10
  -5  -4   5   29.60    4.00
   5   4  -5   24.30   28.80
   5   4  -5   38.20    9.90
   5   4  -5   25.30    4.60
   5   4  -5   26.20    3.10
   5   5  -5   75.59   65.59
  -5  -6   5   -0.60    1.70
   5   6  -5   -0.30    0.80
   6  -6  -5    9.50    5.40
  -6   5   5    6.60    2.00
   6  -5  -5    3.80    6.20
   6  -5  -5   -0.20    4.40
  -6   4   5   43.50    3.30
  -6   4   5   45.40    4.00
   6  -4  -5   45.50    7.20
   6  -4  -5   55.69    6.90
   6  -4  -5   45.60    7.20
   6  -3  -5   83.79    7.20
   6  -3  -5  100.09    7.80
   6  -3  -5   89.79    6.60
   6  -2  -5   11.00    4.30
   6  -2  -5   15.60    2.10
   6  -1  -5    0.90    1.40
   6   0  -5    3.50    2.30
   6   0  -5   -1.50    1.90
  -6  -1   5   14.10   10.70
   6   1  -5    4.90    1.50
   6   2  -5   12.00    2.10
  -6  -3   5   71.59    6.20
   6   3  -5   80.39    5.90
   6   3  -5   85.59   10.10
  -6  -4   5   38.80    4.50
  -6  -4   5   37.20    4.80
   6   4  -5   49.40    5.70
   6   4  -5   29.30    9.30
   6   4  -5   30.00    3.40
  -6  -5   5    7.70    2.20
   6   5  -5    4.20   12.50
  -6  -6   5    0.30    1.50
   6   6  -5   -0.70    0.80
  -7   6   5    2.50    2.20
   7  -6  -5   -0.80    5.00
  -7   5   5    5.20    1.90
   7  -5  -5   15.30   10.40
   7  -5  -5   -0.50    4.40
  -7   4   5   18.30    2.90
   7  -4  -5   15.20    4.90
   7  -4  -5   14.80    4.80
   7  -4  -5   20.80    6.70
  -7   3   5    2.90    1.70
   7  -3  -5   -2.40    2.30
   7  -3  -5   -0.80    3.50
   7  -2  -5  211.18    9.60
   7  -1  -5  209.18   11.20
   7   0  -5   -4.80    3.00
   7   0  -5    5.40    2.20
  -7  -1   5  217.58   19.20
   7   1  -5  208.58    9.90
   7   2  -5  173.28    9.00
  -7  -3   5    3.50    2.30
  -7  -3   5    3.40    2.20
   7   3  -5    4.90    5.00
   7   3  -5    0.10    1.90
  -7  -4   5   22.00    3.40
  -7  -4   5   14.90    3.30
   7   4  -5   26.00   10.70
   7   4  -5   15.40    3.60
   7   4  -5   13.20    2.60
  -7  -5   5    4.10    2.60
   7   5  -5   14.10   14.90
   7   5  -5    0.50    1.90
  -7  -6   5    0.70    1.30
   7   6  -5    1.00    0.90
   8  -6  -5    4.10    4.90
  -8   5   5   -1.30    1.50
   8  -5  -5   -6.00    4.20
  -8   4   5   -0.10    1.60
   8  -4  -5    1.80    4.40
   8  -4  -5    1.80    4.50
  -8   3   5    0.80    1.50
   8  -3  -5    5.60    3.80
   8  -3  -5    5.20    2.70
  -8   2   5  135.49    7.00
   8  -2  -5  123.89    7.80
   8  -2  -5  125.89    6.40
   8  -1  -5    2.80    2.00
   8   0  -5    4.80    4.10
   8   0  -5    2.30    1.90
  -8  -1   5   12.00   10.50
  -8  -2   5  129.49    7.50
  -8  -2   5  127.59    7.80
   8   2  -5  123.29    7.30
  -8  -3   5    1.20    2.00
  -8  -3   5    5.70    2.60
   8   3  -5    5.90    5.10
   8   3  -5   -0.70    2.10
  -8  -4   5    0.70    2.10
  -8  -4   5   -3.30    1.90
   8   4  -5    3.40    2.80
   8   4  -5   -1.30    9.50
   8   4  -5    1.10    2.10
  -8  -5   5    1.90    1.80
   8   5  -5    0.50    1.40
   8   5  -5    7.90    7.20
  -8  -6   5    2.70    1.30
   8   6  -5   -1.60    1.10
  -9   5   5    2.40    1.60
   9  -5  -5   -3.50    4.50
  -9   4   5   19.90    2.90
   9  -4  -5   19.80    5.50
   9  -4  -5   12.20    5.40
  -9   3   5    7.70    2.20
   9  -3  -5    8.60    3.00
  -9   2   5   12.90    2.20
   9  -2  -5   11.50    1.90
   9  -2  -5   16.40    3.60
  -9   1   5   50.29    4.20
   9  -1  -5   54.89    4.70
  -9   0   5    0.20    1.70
  -9  -1   5   71.99   18.40
  -9  -1   5   50.09    4.40
   9   1  -5   49.50    4.20
   9   1  -5   50.69    7.20
  -9  -2   5    5.70    2.00
  -9  -2   5    5.20    2.20
   9   2  -5    3.60    2.00
  -9  -3   5    7.90    3.10
   9   3  -5    8.50    6.30
   9   3  -5    9.40    2.70
  -9  -4   5   15.20    2.70
   9   4  -5   19.20    3.00
   9   4  -5   17.90    4.00
   9   4  -5    6.70   11.80
  -9  -5   5   -0.40    1.50
   9   5  -5    5.10    6.70
   9   5  -5   -1.50    1.80
   9   6  -5   -0.40    1.30
  10  -5  -5    7.20    5.00
 -10   4   5    2.90    2.00
  10  -4  -5    0.20    4.90
 -10   3   5    9.40    2.80
  10  -3  -5   13.40    5.10
  10  -3  -5   15.10    3.80
 -10   2   5   21.00    2.80
 -10   1   5    5.20    2.20
  10  -1  -5    7.50    3.60
 -10   0   5    1.00    1.70
  10   0  -5    3.70    2.10
 -10  -1   5   -0.50    2.40
 -10  -1   5    4.50    2.30
  10   1  -5    4.40    2.00
 -10  -2   5   12.60    2.80
 -10  -2   5   13.80    2.40
  10   2  -5   11.60    5.90
  10   2  -5   12.00    3.00
 -10  -3   5   15.40    3.40
 -10  -3   5    9.70    2.50
  10   3  -5    7.90    7.20
  10   3  -5   10.90    3.80
 -10  -4   5    1.20    1.40
 -10  -4   5    1.90    1.60
  10   4  -5   -0.70    2.80
  10   4  -5    9.20   15.30
 -10  -5   5    0.90    1.30
  10   5  -5   -0.40    6.10
  10   5  -5    4.90    2.30
  11  -4  -5   20.90    6.50
 -11   3   5   11.40    2.40
  11  -3  -5    6.80    5.90
 -11   2   5   75.39    5.60
 -11   1   5    6.70    2.20
 -11   0   5    0.30    1.80
  11   0  -5    3.40    2.30
 -11  -1   5    7.60    2.30
 -11  -1   5    6.70    2.50
  11   1  -5    7.80    2.30
  11   1  -5    6.00    5.50
 -11  -2   5   72.69    6.00
 -11  -2   5   72.09    5.60
  11   2  -5   55.19   10.80
  11   2  -5   71.89    6.00
 -11  -3   5    6.10    2.60
 -11  -3   5    9.70    2.20
  11   3  -5   16.10    3.90
  11   3  -5    2.00    9.20
 -11  -4   5    7.90    2.10
 -11  -4   5    2.80    1.50
  11   4  -5    8.00    3.40
 -11  -5   5    1.40    1.10
  12  -4  -5   27.20    7.60
 -12   3   5    2.50    1.90
 -12   2   5   -0.90    1.50
 -12   1   5    6.10    2.30
 -12   0   5    2.40    1.70
  12   0  -5    0.80    2.70
 -12  -1   5   16.20    2.90
  12   1  -5   13.30    3.10
  12   1  -5    4.60    7.30
 -12  -2   5    1.10    2.00
 -12  -2   5   -3.20    1.60
  12   2  -5   -2.00    2.10
  12   2  -5   -8.90    8.60
 -12  -3   5    6.40    2.30
 -12  -3   5    5.00    1.90
  12   3  -5    1.40    2.80
  12   3  -5  -16.10   11.80
 -12  -4   5    1.10    1.10
 -12  -4   5    3.50    1.40
  12   4  -5    3.50    3.10
 -13   4   5   -0.10    1.80
 -13   3   5   14.50    2.50
 -13   2   5   -2.00    1.50
 -13   1   5    4.20    1.80
 -13   0   5   -1.70    1.60
  13   0  -5   -2.50    2.70
 -13  -1   5    1.30    1.90
  13   1  -5    5.20    2.60
 -13  -2   5    1.70    2.00
  13   2  -5   -3.60   10.70
  13   2  -5   -1.20    2.40
  13   3  -5   14.50    3.70
 -13  -4   5    0.40    0.90
  13   4  -5    1.00    3.20
 -14   3   5   11.10    2.30
 -14   2   5    2.60    1.70
 -14   1   5    7.60    2.30
 -14   0   5    1.40    1.50
  14   0  -5    0.60    3.10
 -14  -1   5    7.80    2.40
  14   1  -5    8.90    3.60
 -14  -2   5    1.10    1.60
  14   2  -5    2.90    2.70
  14   3  -5   13.00    3.70
  14   4  -5    1.70    4.20
 -15   3   5    2.20    1.70
 -15   2   5   -0.30    1.50
 -15   1   5    1.20    1.50
 -15   0   5    0.40    1.30
  15   0  -5   -0.50    3.90
 -15  -1   5   -1.50    1.20
  15   1  -5   -1.20    3.10
  15   2  -5    4.60    3.00
 -15  -3   5    0.00    0.90
  15   3  -5   -2.20    2.80
 -16   2   5    1.80    1.60
 -16   1   5   -1.40    1.30
 -16   0   5    0.50    1.30
  16   0  -5   -8.30    4.90
  16   1  -5    7.00    3.80
 -16  -2   5    1.30    1.10
  16   2  -5    4.00    3.40
 -17   1   5   -3.30    1.20
 -17   0   5   -0.60    1.00
 -17  -1   5    0.70    0.90
  16   2   6    2.90    3.70
  16   1   6    3.50    4.10
 -16  -1  -6   -1.60    1.60
  16   0   6    9.50    8.00
 -16   0  -6    7.10    2.80
  15   3   6    0.60    3.70
  15   2   6  -11.90    4.50
 -15  -2  -6    0.50    1.70
  15   1   6    3.10    3.80
 -15  -1  -6    0.50    1.70
  15   0   6    0.00    4.30
 -15   0  -6    0.20    2.10
  14   4   6   -2.60    5.80
  14   2   6    1.60    3.00
 -14  -2  -6    0.50    1.70
  14   1   6    4.10    3.00
 -14  -1  -6    0.80    2.20
  14   0   6    3.10    4.00
 -14   0  -6    1.80    2.70
  14  -1   6   14.10    5.00
  14  -2   6   -0.20    7.00
  13   4   6   15.30    4.50
  13   3   6   14.80    4.00
  13   2   6    5.40    2.80
 -13  -2  -6    2.00    2.00
  13   1   6    1.20    2.70
 -13  -1  -6    1.10    2.00
  13   0   6   -1.30    2.90
 -13   0  -6    2.10    2.60
  13  -1   6    0.70    4.10
 -13   1  -6    1.00    4.70
  13  -2   6    2.00    5.90
  13  -3   6   19.70    8.00
  13  -4   6   12.50    8.20
  12   4   6   -0.40    4.30
  12   3   6    4.50    2.80
 -12  -3  -6    3.00    1.90
  12   2   6    1.20    2.40
 -12  -2  -6    3.30    2.20
  12   1   6    3.60    2.40
 -12  -1  -6    0.70    2.50
 -12  -1  -6    5.20    7.90
  12   0   6  120.69    7.70
 -12   0  -6  107.79    7.80
  12  -1   6    4.40    3.60
 -12   1  -6    2.70    3.80
  12  -2   6   -2.80    4.70
  12  -2   6   -8.00    4.60
  12  -3   6   -3.90    7.50
  12  -3   6   20.90    6.00
  12  -4   6    0.00    6.20
  11   4   6    4.20    3.50
  11   3   6   12.20    3.50
 -11  -3  -6    7.80    2.60
  11   2   6   -0.70    2.10
 -11  -2  -6   -3.00    2.00
  11   1   6   -3.50    1.90
 -11  -1  -6   -2.00   17.40
 -11  -1  -6    0.90    2.30
 -11   0  -6   91.19    6.80
  11  -1   6    6.10    2.90
  11  -1   6   -5.50    3.50
 -11   1  -6   -8.90    6.00
  11  -2   6   -0.80    3.90
  11  -2   6   -3.50    3.90
  11  -3   6    5.30    5.10
  11  -3   6   15.60    5.70
  11  -4   6   -8.70    4.90
  11  -5   6    5.80    5.90
  10   5   6    3.90    2.10
  10   4   6   25.20    5.10
  10   3   6   22.30    4.30
 -10  -3  -6   22.60    3.80
  10   2   6   -1.30    1.80
 -10  -2  -6    2.50    2.30
  10   1   6   -2.90    1.70
 -10  -1  -6   -3.40    2.40
  10   0   6   10.60    2.50
 -10   0  -6   23.40    4.20
 -10   0  -6   12.70    5.60
 -10   0  -6   14.40    4.20
  10  -1   6    6.20    3.10
  10  -1   6   -5.70    2.30
  10  -2   6    0.60    3.00
  10  -2   6    0.60    3.50
  10  -3   6   37.10    6.10
  10  -4   6   37.10    6.60
  10  -5   6    3.80    5.20
   9   6   6   -2.10    1.10
   9   5   6    1.40    1.70
   9   4   6    5.40    3.40
   9   4   6    9.70    2.60
   9   3   6   13.70    3.60
  -9  -3  -6   11.10    3.10
  -9  -2  -6   10.50    2.90
   9   1   6   46.90    4.30
  -9  -1  -6   64.09   24.40
   9   0   6    7.20    2.00
   9   0   6    2.70    2.90
   9  -1   6   41.90    4.20
   9  -1   6   39.70    5.00
   9  -2   6    0.40    3.10
   9  -2   6    3.10    2.60
   9  -3   6   11.10    4.20
   9  -3   6    7.80    4.10
   9  -4   6   13.30    4.90
   9  -4   6   10.00    5.80
   9  -5   6   -2.90    4.70
   8   6   6    0.20    1.20
   8   5   6   -3.80    1.40
   8   4   6   20.90    4.50
   8   4   6   21.80    3.30
   8   3   6    4.80    2.30
  -8  -3  -6   -2.50    1.90
  -8  -3  -6    3.30    2.40
  -8  -3  -6   -0.40    6.90
   8   2   6    2.60    1.90
  -8  -2  -6   -1.40    5.70
  -8  -2  -6   -2.70    2.40
   8   1   6   21.40    3.00
  -8  -1  -6   42.60   23.20
   8   0   6  109.69    6.10
   8   0   6  108.19    7.90
  -8   0  -6  127.89   13.80
   8  -1   6   26.20    2.90
   8  -1   6   23.90    3.70
  -8   1  -6   28.10    5.80
  -8   1  -6   21.10    3.30
   8  -2   6    9.30    2.90
   8  -2   6    4.00    2.40
   8  -3   6    8.50    3.40
   8  -4   6   21.60    5.70
   8  -4   6   20.00    4.70
   8  -5   6   -1.50    4.70
   8  -6   6    6.30    5.60
   7   6   6   -0.50    0.80
   7   5   6   22.70    2.90
   7   4   6   12.90    4.10
   7   4   6   16.50    2.70
  -7  -4  -6    3.50    7.50
  -7  -4  -6   11.40    3.30
   7   3   6    2.10    2.60
   7   3   6    3.40    2.10
  -7  -3  -6    8.20    2.50
  -7  -3  -6   -3.40    2.10
  -7  -3  -6    0.00    5.20
   7   2   6   22.80    3.70
  -7  -2  -6   21.20    4.90
   7   1   6   82.19    5.40
  -7  -1  -6   85.89    7.50
   7   0   6  267.07   13.90
   7   0   6  270.57   12.10
  -7   0  -6  304.77   20.20
   7  -1   6   88.99    5.70
   7  -1   6   81.59    4.90
  -7   1  -6   79.09    8.60
  -7   1  -6   77.99    6.50
   7  -2   6   34.70    4.10
  -7   2  -6   31.70    4.60
  -7   2  -6   34.60    4.50
   7  -3   6    2.20    2.60
   7  -3   6   -1.50    2.80
   7  -4   6   20.10    4.90
   7  -4   6   15.70    4.80
  -7   4  -6   14.90    1.60
   7  -5   6   21.50    7.70
   7  -5   6   21.90    5.90
   7  -6   6    4.80    5.20
   6   6   6    2.70    1.20
   6   5   6   11.10    2.10
  -6  -5  -6   17.60   11.90
   6   4   6   66.69    7.50
   6   4   6   56.19    4.80
   6   4   6   47.10   36.90
  -6  -4  -6   56.09    6.90
  -6  -4  -6   85.89   11.10
   6   3   6   56.79   26.40
   6   3   6   19.10    3.40
  -6  -3  -6   14.40    4.70
  -6  -3  -6   29.50    3.70
  -6  -3  -6   21.30    5.30
   6   2   6  140.59    7.70
   6   2   6  140.09   24.90
  -6  -2  -6  119.99   11.90
   6   1   6   -2.00    1.30
  -6  -1  -6    0.60    2.60
   6   0   6   96.79    5.20
   6   0   6   92.29    6.30
  -6   0  -6  112.39   11.90
   6  -1   6   -2.20    1.30
  -6   1  -6   -3.10    3.00
  -6   1  -6    0.00    5.40
   6  -2   6  132.49    7.80
   6  -2   6  143.69    8.00
  -6   2  -6  127.79    9.40
  -6   2  -6  142.49   10.90
   6  -3   6   28.50    4.60
   6  -3   6   23.80    4.10
  -6   3  -6   28.90    9.40
  -6   3  -6   25.50    6.10
   6  -4   6   62.99    7.30
   6  -4   6   57.99    7.60
  -6   4  -6   53.19    8.60
  -6   4  -6   56.99    3.40
   6  -5   6   11.90    5.00
   6  -5   6    5.30    6.10
  -6   5  -6    7.80    1.20
   6  -6   6    3.70    5.40
   5   6   6   -1.70    0.80
   5   5   6  -51.39   71.99
  -5  -5  -6    0.60    8.40
   5   4   6   31.90    5.80
   5   4   6   22.70   27.00
   5   4   6   16.90    2.50
  -5  -4  -6   33.50    7.50
  -5  -4  -6   22.20    3.80
  -5  -4  -6   20.20   10.20
   5   3   6   32.60   17.90
   5   3   6   10.90    2.80
  -5  -3  -6   17.80    3.10
  -5  -3  -6    7.50    3.40
  -5  -3  -6   14.50    3.40
   5   2   6   70.89   15.60
   5   2   6   61.49    4.70
  -5  -2  -6   57.99    5.70
  -5  -2  -6   54.29    6.50
   5   1   6  228.18   10.40
  -5  -1  -6  223.98   11.30
   5   0   6   27.70    3.30
   5   0   6   26.40    2.50
  -5   0  -6   42.10   10.00
   5  -1   6  205.78    9.40
   5  -1   6  208.68   10.00
  -5   1  -6  215.98   13.00
   5  -2   6   58.09    4.90
   5  -2   6   51.99    4.50
  -5   2  -6   49.50    6.50
  -5   2  -6   74.19    9.00
   5  -3   6   17.60    3.60
   5  -3   6    9.70    3.10
  -5   3  -6    3.30   12.40
  -5   3  -6   12.30    6.50
   5  -4   6   16.60    4.80
   5  -4   6   25.40    5.20
  -5   4  -6   24.20    8.70
   5  -5   6    8.20    4.80
   5  -5   6   21.00    7.10
  -5   5  -6   -0.10   16.40
  -5   5  -6   10.60    1.60
   5  -6   6    4.00    5.90
   4   6   6    1.10    1.00
   4   5   6  -13.00   25.60
   4   5   6   -1.00    1.10
  -4  -5  -6    8.40    7.50
   4   4   6   14.50    5.50
   4   4   6    7.50   18.70
  -4  -4  -6    8.50    3.10
  -4  -4  -6   25.20    7.80
  -4  -4  -6   -0.70    3.90
  -4  -4  -6   12.40    6.40
   4   3   6    3.80    2.30
   4   3   6  -15.30   14.10
  -4  -3  -6    6.90    4.20
  -4  -3  -6   -0.50    4.50
  -4  -3  -6    4.60    2.90
   4   2   6   66.49    4.70
   4   2   6   70.99   12.90
  -4  -2  -6   75.59    6.30
  -4  -2  -6   73.69    6.00
   4   1   6  261.37   13.70
   4   1   6  280.87   18.40
   4   1   6  273.67   12.10
  -4  -1  -6  276.77   12.90
  -4  -1  -6  275.57   12.80
   4   0   6  703.33   29.30
  -4   0  -6  699.43   28.60
  -4   0  -6  706.13   33.60
   4  -1   6  266.17   12.20
  -4   1  -6  263.37   13.50
  -4   1  -6  276.67   15.30
   4  -2   6   64.99    5.10
   4  -2   6   66.79    4.90
  -4   2  -6   71.79   10.40
   4  -3   6    4.20    2.30
   4  -3   6    2.80    2.50
  -4   3  -6   22.90   17.20
  -4   3  -6    7.90    6.30
   4  -4   6    8.50    3.80
   4  -4   6    4.40    3.30
  -4   4  -6    1.80    8.30
   4  -5   6    8.70    4.60
   4  -5   6   -8.30    5.70
  -4   5  -6   12.00   11.50
   4  -6   6   -4.20    5.00
  -4   6  -6    0.30    0.70
   3   6   6    2.10    1.00
   3   5   6    9.40    1.90
  -3  -5  -6    3.80   12.00
  -3  -5  -6   13.10    8.20
  -3  -5  -6    2.30    6.60
   3   4   6    6.50   16.00
   3   4   6    3.70    1.20
  -3  -4  -6   -0.10    3.70
  -3  -4  -6    8.40    3.00
  -3  -4  -6   -6.40    4.30
   3   3   6   -2.10    2.60
   3   3   6    4.90   10.80
  -3  -3  -6    1.10    2.40
  -3  -3  -6   -2.80    3.30
   3   2   6    8.30    8.20
   3   2   6    9.40    2.20
  -3  -2  -6    7.50    2.60
  -3  -2  -6    9.20    3.20
   3   1   6  785.32   36.80
   3   1   6  823.92   34.60
   3   1   6  818.12   32.90
  -3  -1  -6  848.62   33.80
  -3  -1  -6  802.72   33.60
   3   0   6 1356.16   52.69
  -3   0  -6 1279.17   52.09
   3  -1   6  805.12   32.40
  -3   1  -6  797.22   33.80
  -3   1  -6  801.02   34.80
  -3   1  -6  778.12   32.10
   3  -2   6   12.20    2.50
   3  -2   6    9.10    2.20
  -3   2  -6   19.40   11.20
  -3   2  -6   16.30    4.80
  -3   2  -6   13.40    3.30
   3  -3   6   -0.10    2.20
   3  -3   6    0.00    2.10
  -3   3  -6    0.00    6.30
  -3   3  -6   -1.70    5.30
   3  -4   6    1.10    3.50
   3  -4   6   -1.70    2.60
  -3   4  -6    9.60    8.50
   3  -5   6    9.00    4.80
   3  -5   6   10.20    6.80
  -3   5  -6   13.00   12.20
  -3   5  -6    5.50    1.30
   3  -6   6    1.80    4.90
  -3   6  -6  -16.40   15.30
  -3   6  -6    1.10    0.70
   2   6   6   20.90   24.00
  -2  -6  -6    3.00   10.90
   2   5   6   32.80    3.00
   2   5   6   29.90   19.00
  -2  -5  -6   20.30    6.90
  -2  -5  -6   27.70    6.70
   2   4   6   29.80    2.70
   2   4   6   37.50   14.50
  -2  -4  -6   32.20    7.00
  -2  -4  -6   21.40    5.20
  -2  -4  -6   21.10    5.10
  -2  -4  -6   22.40    4.40
   2   3   6   19.60    4.00
   2   3   6   10.40    9.40
  -2  -3  -6   15.40    3.70
  -2  -3  -6    9.20    3.40
  -2  -3  -6   10.40    3.40
   2   2   6   66.39    9.90
   2   2   6   59.99    4.50
  -2  -2  -6   64.59    5.50
  -2  -2  -6   55.29    4.70
   2   1   6  824.92   36.60
  -2  -1  -6  839.72   34.00
  -2  -1  -6  824.02   33.90
   2   0   6  848.32   33.80
   2   0   6  842.12   35.50
  -2   0  -6  804.82   33.20
   2  -1   6  876.51   34.20
  -2   1  -6  805.92   34.30
  -2   1  -6  838.72   35.60
   2  -2   6   54.79    4.60
   2  -2   6   55.39    4.50
  -2   2  -6   52.09    7.50
  -2   2  -6   49.99    5.30
   2  -3   6   14.90    3.40
   2  -3   6   16.60    3.40
  -2   3  -6   18.20    5.10
  -2   3  -6   21.90    7.70
   2  -4   6   33.60    5.90
   2  -4   6   24.60    4.90
  -2   4  -6   24.90   10.30
   2  -5   6   12.70    5.30
   2  -5   6   24.00    8.40
  -2   5  -6   27.10    2.50
  -2   5  -6   26.40   13.80
   2  -6   6    3.20    5.60
  -2   6  -6   19.80   22.30
  -2   6  -6    0.90    0.80
   1   7   6    0.90    0.50
   1   6   6  -10.90   22.90
   1   6   6    2.90    1.10
  -1  -6  -6    1.90    7.40
   1   5   6   13.00   16.00
   1   5   6   14.50    2.10
  -1  -5  -6   15.10    5.40
  -1  -5  -6   10.60    6.70
   1   4   6    5.30   10.00
   1   4   6    0.40    1.00
  -1  -4  -6   -4.20    3.30
  -1  -4  -6   -0.10    3.40
  -1  -4  -6    1.70    4.00
   1   3   6   10.10   12.20
  -1  -3  -6    3.50    2.90
  -1  -3  -6    0.60    2.00
  -1  -3  -6    3.30    2.80
   1   2   6   30.10    7.10
  -1  -2  -6   37.70    3.80
  -1  -2  -6   44.10    4.70
  -1  -2  -6   43.10    4.40
   1   1   6  238.08   13.10
  -1  -1  -6  222.98   10.50
  -1  -1  -6  234.08   10.80
   1   0   6  302.57   13.30
  -1   0  -6  304.87   13.20
   1  -1   6  233.38   10.70
  -1   1  -6  243.58   12.60
  -1   1  -6  228.98   11.20
   1  -2   6   43.20    4.20
   1  -2   6   38.20    3.80
  -1   2  -6   53.39    7.50
  -1   2  -6   45.20    5.00
   1  -3   6    4.70    2.60
   1  -3   6    2.10    2.30
  -1   3  -6    6.30    4.40
  -1   3  -6   10.00    7.10
   1  -4   6    2.50    3.80
  -1   4  -6  -20.00    8.80
  -1   4  -6    7.30    9.40
   1  -5   6   25.50   13.90
   1  -5   6   14.50    5.50
  -1   5  -6    9.80    1.70
  -1   5  -6   15.60   14.70
   1  -6   6   10.00    6.60
  -1   7  -6   -0.80    0.50
   0   7   6    0.10    0.50
   0   6   6   12.00    1.80
   0   6   6   -1.00   20.70
   0  -6  -6   15.90    7.00
   0   5   6    1.80    1.10
   0   5   6    8.10   13.00
   0  -5  -6    2.60    4.30
   0  -5  -6   -0.80    5.50
   0   4   6   -2.60    8.90
   0  -4  -6    4.40    3.40
   0  -4  -6    6.90    4.50
   0  -4  -6    0.60    3.20
   0   3   6   -7.10    5.80
   0  -3  -6    1.30    2.30
   0  -3  -6    2.20    2.00
   0  -3  -6   -2.70    2.40
   0   2   6   79.89    8.00
   0  -2  -6   68.89    5.10
   0  -2  -6   64.49    5.40
   0  -2  -6   73.49    5.20
   0   1   6   -1.90    3.40
   0  -1  -6   -1.60    0.90
   0  -1  -6   -0.70    0.90
   0   0   6 1495.35   61.89
   0   0   6 1617.84   63.19
   0   0  -6 1599.04   62.09
   0  -1   6   -1.20    1.00
   0   1  -6   -2.10    3.90
   0   1  -6   -0.30    1.30
   0  -2   6   84.59    5.50
   0  -2   6   69.29    5.50
   0   2  -6   71.39    9.10
   0   2  -6   77.19    6.50
   0  -3   6    1.50    2.40
   0  -3   6   -2.50    2.20
   0   3  -6   -0.40    3.50
   0  -4   6   14.90    4.80
   0  -4   6    9.30    3.80
   0   4  -6    2.10    8.10
   0   4  -6   -4.10   11.40
   0  -5   6    2.80    4.50
   0   5  -6    9.70   15.60
   0  -6   6   15.80    7.50
   0   6  -6    9.50    1.60
   0   7  -6    0.50    0.50
  -1   7   6   -1.00    1.10
  -1   7   6   -0.20    0.70
   1  -6  -6   12.50    5.80
  -1   5   6   11.80    2.00
  -1   5   6   12.90   11.90
   1  -5  -6   20.10    5.90
   1  -5  -6   13.00    6.10
   1  -5  -6   14.80    7.60
  -1   4   6    8.80    8.80
   1  -4  -6    6.50    3.60
   1  -4  -6    6.10    4.10
  -1   3   6    4.80    6.00
   1  -3  -6    7.90    2.70
   1  -3  -6    4.00    2.40
   1  -3  -6    6.10    2.70
  -1   2   6   45.20    6.40
   1  -2  -6   42.00    3.90
   1  -2  -6   41.00    4.20
   1  -1  -6  259.77   11.70
  -1   0   6  307.57   14.10
  -1   0   6  334.47   15.30
   1   0  -6  341.27   14.40
  -1  -1   6  223.58   10.80
   1   1  -6  245.38   11.90
   1   1  -6  229.98   13.50
  -1  -2   6   45.90    4.50
  -1  -2   6   41.50    3.90
   1   2  -6   36.80    4.70
   1   2  -6   44.20    8.10
   1   2  -6   38.20    3.40
  -1  -3   6    5.50    2.70
   1   3  -6    8.60    9.00
   1   3  -6    0.80    3.70
   1   3  -6    9.90    5.30
  -1  -4   6    6.20    3.90
  -1  -4   6   -1.90    4.10
   1   4  -6   -6.70    6.70
   1   4  -6    3.20   12.20
  -1  -5   6    4.80   10.00
  -1  -5   6   20.40    6.50
  -1  -5   6   14.10    3.30
   1   5  -6   21.90    2.30
   1   5  -6  -14.70   16.10
  -1  -6   6    4.30    3.40
  -1  -6   6   12.80    9.70
   1   6  -6  -25.50   24.30
   1   6  -6    1.00    0.90
   1   7  -6    1.00    0.60
  -2   6   6   -6.20   17.50
  -2   6   6    1.20    0.90
   2  -6  -6  -11.50    4.60
  -2   5   6   29.10    2.80
  -2   5   6   22.10   11.30
   2  -5  -6   33.30    8.00
   2  -5  -6   34.90    7.20
   2  -5  -6   31.00    7.40
  -2   4   6   23.60    8.80
  -2   4   6   34.60    2.80
   2  -4  -6   33.30    5.80
   2  -4  -6   36.40    6.00
   2  -4  -6   40.30    6.90
  -2   3   6   12.00    5.80
   2  -3  -6   19.40    3.50
   2  -3  -6   11.80    3.60
   2  -3  -6   14.60    3.30
  -2   2   6   60.89    6.30
   2  -2  -6   54.29    4.10
   2  -2  -6   49.70    4.80
   2  -2  -6   57.79    4.70
  -2   1   6  864.51   35.90
   2  -1  -6  873.81   35.20
   2   0  -6  911.81   37.00
  -2  -1   6  842.42   35.10
   2   1  -6  926.11   36.50
   2   1  -6  813.52   38.00
  -2  -2   6   50.69    4.60
   2   2  -6   42.50    8.20
   2   2  -6   62.49   11.20
   2   2  -6   48.60    3.60
  -2  -3   6   15.20    4.20
   2   3  -6   25.50    5.80
   2   3  -6   21.20   11.60
  -2  -4   6   18.00    4.10
  -2  -4   6   28.90    6.30
  -2  -4   6   38.30    6.00
   2   4  -6   33.50   16.40
  -2  -5   6   28.10    6.90
  -2  -5   6   18.70    3.50
   2   5  -6   27.50    2.80
   2   5  -6    8.50   22.00
   2   5  -6    3.60   22.80
   2   6  -6   17.00   32.10
  -3   6   6    1.40    0.90
   3  -6  -6    4.10    5.60
  -3   5   6    6.90    1.40
  -3   5   6    1.00    9.50
   3  -5  -6   14.10    5.20
   3  -5  -6    7.60    6.40
   3  -5  -6    3.50    6.60
  -3   4   6    4.40    7.60
   3  -4  -6   -1.30    3.60
   3  -4  -6    2.20    3.40
   3  -4  -6   -3.00    2.90
  -3   3   6    2.60    4.50
   3  -3  -6    0.90    2.10
   3  -3  -6    2.30    3.00
   3  -3  -6   -0.50    2.10
   3  -2  -6   14.30    2.90
   3  -2  -6    7.50    1.80
  -3   1   6  763.72   33.30
   3  -1  -6  861.51   33.00
   3   0  -6 1237.48   49.70
  -3  -1   6  823.52   33.20
   3   1  -6  781.42   32.50
   3   1  -6  793.12   37.20
   3   1  -6  833.52   34.70
  -3  -2   6   10.50    4.00
  -3  -2   6    9.60    2.90
   3   2  -6   18.10    4.30
   3   2  -6   10.60    2.00
   3   2  -6    8.10   10.30
  -3  -3   6    4.50    3.30
  -3  -3   6   -3.80    3.70
   3   3  -6   -1.90    3.40
   3   3  -6    3.40    2.10
   3   3  -6   10.30   13.20
  -3  -4   6   -1.70    5.70
  -3  -4   6   -8.90    4.90
  -3  -4   6    2.90    2.90
   3   4  -6    5.10   18.00
   3   4  -6    1.90    6.80
   3   4  -6    4.00    4.70
  -3  -5   6   -8.00    8.40
  -3  -5   6    5.50    2.80
   3   5  -6   -4.40   27.70
   3   5  -6    7.60    1.70
   3   5  -6    6.40   14.90
  -3  -6   6    6.10    2.20
  -4   6   6    0.50    1.20
  -4   6   6    0.80    1.00
   4  -6  -6    4.20    4.90
  -4   5   6   -0.90    8.60
  -4   5   6   -0.70    1.00
   4  -5  -6   -2.00    4.00
   4  -5  -6    7.70    6.30
   4  -5  -6   -2.00    6.70
  -4   4   6    5.80    1.20
  -4   4   6    5.40    6.60
   4  -4  -6    2.50    3.90
   4  -4  -6   -0.40    3.70
   4  -4  -6    7.20    4.00
  -4   3   6    5.00    4.60
   4  -3  -6    1.00    2.10
   4  -3  -6    1.40    2.20
   4  -3  -6    9.40    3.60
  -4   2   6   79.69    5.90
   4  -2  -6   68.49    4.50
   4  -2  -6   62.29    5.40
   4  -2  -6   63.69    5.50
   4  -1  -6  265.97   11.70
   4  -1  -6  256.17   11.90
   4   0  -6  657.13   27.20
   4   0  -6  634.84   26.80
   4   1  -6  270.77   11.90
   4   1  -6  268.47   14.00
  -4  -2   6   85.79    6.60
   4   2  -6   66.09    7.00
   4   2  -6   60.79   15.50
   4   2  -6   71.49    4.70
  -4  -3   6   -1.40    5.70
  -4  -3   6   -3.10    4.50
   4   3  -6    0.70    3.50
   4   3  -6    1.50    1.90
   4   3  -6   27.90   17.60
  -4  -4   6   20.10    9.00
  -4  -4   6    2.50    7.90
  -4  -4   6    6.40    2.90
   4   4  -6   30.20   23.20
   4   4  -6    5.70    6.50
   4   4  -6   11.60    4.00
   4   5  -6    8.20   31.80
   4   5  -6    8.90   12.60
  -4  -6   6    2.90    2.20
   4   6  -6    0.20    0.80
  -5   6   6   -0.70    1.30
   5  -6  -6   -3.10    7.60
  -5   5   6   13.00    1.80
   5  -5  -6   -2.40    6.30
   5  -5  -6   15.30    5.20
   5  -5  -6   10.10    7.40
  -5   4   6   28.50    6.60
  -5   4   6   22.90    2.50
   5  -4  -6   29.00    5.50
   5  -4  -6   30.90    6.00
   5  -4  -6   25.00    5.50
  -5   3   6   18.30    4.50
   5  -3  -6   14.20    3.40
   5  -3  -6   13.40    3.40
   5  -3  -6   14.80    4.10
   5  -2  -6   61.79    4.90
   5  -2  -6   70.99    4.40
   5  -1  -6  205.58    9.70
   5   0  -6   28.40    3.40
   5   0  -6   28.50    4.10
  -5  -1   6  237.88   19.60
   5   1  -6  212.48   10.00
  -5  -2   6   51.99    6.30
   5   2  -6   49.20   19.80
   5   2  -6   55.49    4.10
   5   2  -6   63.39    6.90
  -5  -3   6    6.40    6.70
  -5  -3   6   11.20    3.20
   5   3  -6   10.70    2.60
   5   3  -6   10.30    4.80
   5   3  -6  -13.50   23.00
  -5  -4   6   23.30    3.70
  -5  -4   6   24.20    4.20
   5   4  -6   20.60    8.40
   5   4  -6   24.20    3.10
   5   4  -6   -2.30   30.90
  -5  -5   6    8.00    2.70
   5   5  -6   -6.30   12.10
  -5  -6   6   -5.00    1.70
   5   6  -6   -1.30    0.80
   6  -6  -6    8.80    5.60
  -6   5   6   12.40    2.10
   6  -5  -6    9.10    4.80
   6  -5  -6   20.40    7.20
  -6   4   6   59.19    4.40
  -6   4   6   60.19    3.80
   6  -4  -6   52.69    7.50
   6  -4  -6   80.89    9.10
   6  -4  -6   50.39    6.90
   6  -3  -6   31.40    5.30
   6  -3  -6   32.30    4.80
   6  -2  -6  134.09    6.90
   6  -1  -6   -1.90    2.40
   6   0  -6  104.79    6.80
   6   0  -6  102.79    6.70
  -6  -1   6   12.30   11.60
   6   2  -6  114.29    6.60
  -6  -3   6   13.90    3.00
   6   3  -6   20.30    3.20
  -6  -4   6   42.50    5.30
   6   4  -6   54.19    4.40
   6   4  -6   70.49    6.60
   6   4  -6   56.29   12.20
  -6  -5   6   11.20    2.80
   6   5  -6    8.90   14.30
   6   5  -6    9.40    2.20
  -6  -6   6   -1.40    1.70
   6   6  -6    0.90    1.00
  -7   6   6   -0.50    1.50
   7  -6  -6   -2.90    4.70
  -7   5   6   21.70    2.70
   7  -5  -6   25.60    7.70
   7  -5  -6   24.70    6.00
  -7   4   6   15.30    2.50
   7  -4  -6   14.00    4.90
   7  -4  -6   11.30    4.50
   7  -4  -6   14.10    6.50
  -7   3   6    1.30    1.70
   7  -3  -6   11.10    3.80
   7  -3  -6    4.50    2.60
   7  -2  -6   26.30    5.10
   7  -1  -6   88.89    5.60
   7   0  -6  277.57   13.50
   7   0  -6  260.17   13.60
  -7  -1   6   88.49   13.80
   7   1  -6   84.19    5.20
   7   1  -6   85.79    7.50
   7   2  -6   24.70    3.10
   7   2  -6   48.40    8.00
  -7  -3   6    4.00    2.60
  -7  -3   6   -0.90    1.90
   7   3  -6    4.40    2.10
   7   3  -6    3.90    4.70
  -7  -4   6    7.70    2.70
  -7  -4   6   15.30    2.90
   7   4  -6   13.90    3.60
   7   4  -6   11.60    9.30
  -7  -5   6   18.00    4.30
   7   5  -6   11.00    2.00
   7   5  -6    4.30   14.20
  -7  -6   6    3.30    2.20
   8  -6  -6   10.40    5.20
  -8   5   6    0.50    1.40
   8  -5  -6    3.80    4.50
  -8   4   6   25.10    3.20
   8  -4  -6   19.80    5.60
   8  -4  -6   21.80    5.80
  -8   3   6    2.20    1.60
   8  -3  -6   12.00    4.10
   8  -3  -6   -0.40    2.60
  -8   2   6    4.70    1.60
   8  -2  -6    4.60    4.30
   8  -2  -6    2.40    1.50
   8  -1  -6   29.40    3.80
   8   0  -6  105.29    6.00
   8   0  -6  103.49   11.70
  -8  -1   6   38.60   12.00
   8   1  -6   26.40    3.20
   8   1  -6   19.10    4.60
  -8  -2   6    3.90    2.10
  -8  -2   6    0.60    2.10
   8   2  -6    2.90    1.70
  -8  -3   6    6.00    2.30
  -8  -3   6    2.40    2.20
   8   3  -6    4.60    5.40
   8   3  -6    8.50    2.60
  -8  -4   6   15.70    2.90
  -8  -4   6   10.60    2.80
   8   4  -6   13.70   10.60
   8   4  -6   23.20    3.00
   8   4  -6   18.60    4.00
  -8  -5   6   -0.30    1.50
   8   5  -6    0.40    7.10
   8   5  -6   -1.00    1.30
  -8  -6   6    2.20    1.10
   8   6  -6   -2.70    1.00
  -9   5   6   -1.00    1.40
   9  -5  -6    0.00    4.50
  -9   4   6   14.40    2.60
   9  -4  -6   16.10    5.20
   9  -4  -6   10.10    5.30
  -9   3   6   19.10    2.50
   9  -3  -6   16.30    3.60
   9  -3  -6    3.60    4.60
  -9   2   6   -0.30    1.40
   9  -2  -6   -1.60    1.70
   9  -2  -6   -1.30    4.10
  -9   1   6   49.99    4.10
   9  -1  -6   49.80    5.00
  -9   0   6   -0.30    1.70
  -9  -1   6   37.10    4.10
   9   1  -6   45.50    7.10
   9   1  -6   42.50    4.00
  -9  -2   6    3.10    1.80
  -9  -2   6    1.30    2.10
   9   2  -6    1.70    4.40
  -9  -3   6    9.60    3.60
  -9  -3   6    9.80    2.70
   9   3  -6    7.30    6.70
   9   3  -6   17.00    3.70
  -9  -4   6    8.20    2.30
  -9  -4   6    6.20    2.10
   9   4  -6   13.30   10.60
   9   4  -6    1.00    3.10
   9   4  -6   17.10    3.70
  -9  -5   6   -0.90    1.30
   9   5  -6   11.80    6.80
   9   5  -6    0.70    1.50
   9   6  -6    0.00    1.20
  10  -5  -6   11.00    5.20
 -10   4   6   27.90    4.20
  10  -4  -6   31.20    6.30
  10  -4  -6   17.70    8.10
 -10   3   6   35.50    4.00
  10  -3  -6   26.50    4.80
  10  -3  -6   36.10    5.70
  10  -2  -6    4.50    2.00
  10  -2  -6    5.00    3.40
 -10   1   6    2.10    1.60
 -10   0   6   15.80    2.70
  10   0  -6   19.40    2.90
 -10  -1   6   -4.70    1.60
  10   1  -6    0.60    4.40
  10   1  -6    0.50    1.70
 -10  -2   6    1.70    2.10
 -10  -2   6   -3.80    1.70
  10   2  -6   -2.40    1.70
  10   2  -6   -3.70    5.60
 -10  -3   6   24.00    3.40
 -10  -3   6   29.70    4.10
  10   3  -6   20.30    9.30
  10   3  -6   23.30    4.70
 -10  -4   6   16.80    2.80
  10   4  -6   27.90   17.10
  10   4  -6   16.20    3.90
 -10  -5   6   -1.20    1.30
  10   5  -6   -0.10    2.10
  10   5  -6    5.60    7.00
 -11   5   6    5.80    2.00
  11  -5  -6    6.50    7.20
 -11   4   6    3.20    1.60
  11  -4  -6   -1.50    5.70
 -11   3   6   12.70    2.50
  11  -3  -6   15.20    6.10
 -11   2   6    1.10    1.50
 -11   1   6   -4.60    1.50
 -11   0   6   67.29    5.30
  11   0  -6   63.89    5.20
 -11  -1   6    2.00    1.90
 -11  -1   6    1.10    2.30
  11   1  -6   -3.60    5.70
  11   1  -6    0.20    1.90
 -11  -2   6   -2.20    1.70
 -11  -2   6    6.80    2.30
  11   2  -6    0.60    2.00
  11   2  -6    3.20    6.60
 -11  -3   6    6.40    2.00
 -11  -3   6    8.40    2.40
  11   3  -6   -4.90    9.50
  11   3  -6   10.50    3.60
 -11  -4   6    2.00    1.20
 -11  -4   6    0.00    1.40
  11   4  -6    1.00    3.30
 -11  -5   6    0.10    1.10
 -12   4   6    0.90    1.70
  12  -4  -6    3.20    7.00
 -12   3   6   -0.20    1.90
 -12   2   6    0.70    1.60
  12  -1  -6   11.00    3.40
 -12   0   6  120.19    7.60
  12   0  -6  116.29    7.60
 -12  -1   6    2.20    2.00
  12   1  -6   -4.70    7.00
  12   1  -6    3.60    2.20
 -12  -2   6    1.10    1.80
 -12  -2   6    1.50    1.90
  12   2  -6   -4.80    8.70
  12   2  -6    2.10    2.40
 -12  -3   6   -1.00    1.50
 -12  -3   6    1.80    1.80
  12   3  -6   -9.50   14.00
  12   3  -6   -0.50    2.60
 -12  -4   6    0.00    1.20
 -12  -4   6   -1.10    0.90
  12   4  -6   -2.80    2.90
 -13   4   6   15.40    2.40
 -13   3   6    9.10    2.00
 -13   2   6    3.00    1.70
  13  -1  -6    5.70    4.10
 -13   0   6    0.30    1.60
  13   0  -6   -1.80    2.60
 -13  -1   6    0.90    1.70
  13   1  -6    5.20    2.70
 -13  -2   6    2.30    1.80
  13   2  -6    5.60   13.50
  13   2  -6   -1.40    2.70
 -13  -3   6    7.80    2.10
  13   3  -6   17.90    4.10
  13   4  -6   -0.10    3.40
 -14   3   6    9.50    2.10
 -14   2   6   -2.50    1.20
 -14   1   6    1.70    2.30
 -14   0   6    5.40    1.80
  14   0  -6    9.30    3.40
 -14  -1   6   -0.10    1.70
  14   1  -6   -1.90    2.70
 -14  -2   6    1.10    1.60
  14   2  -6    1.40    2.70
 -14  -3   6    6.00    1.50
  14   4  -6    7.20    4.10
 -15   3   6    4.30    1.70
 -15   2   6   -0.10    1.50
 -15   1   6    2.50    1.50
 -15   0   6    0.00    1.40
  15   0  -6   -3.30    3.80
  15   1  -6    5.80    3.20
 -15  -2   6   -0.30    1.20
  15   3  -6    5.20    3.20
 -16   2   6   -2.40    1.30
 -16   1   6   -1.70    1.20
  16   0  -6   11.80    5.20
 -16  -1   6   -1.40    1.10
  16   1  -6   -2.90    3.50
 -16  -2   6    1.90    1.20
  16   2  -6   -4.40    3.00
 -17   1   6    0.70    1.20
 -17   0   6   -3.20    1.00
 -17  -1   6    0.40    0.90
  16   2   7   -1.10    3.70
  16   1   7    0.90    4.30
 -16  -1  -7   -1.60    1.80
  16   0   7    5.20    5.40
  16  -1   7    0.30    8.90
  15   3   7    3.10    3.60
 -15  -2  -7    1.40    1.50
  15   1   7   -1.00    3.50
 -15  -1  -7    1.40    1.90
  15   0   7    3.20    4.60
 -15   0  -7   -1.00    2.50
  15  -1   7    9.80    9.00
  14   3   7    4.50    4.10
  14   2   7    5.60    3.10
 -14  -2  -7    0.90    1.80
  14   1   7   -2.10    3.00
 -14  -1  -7    2.30    2.20
  14   0   7    5.10    3.70
 -14   0  -7    0.60    2.80
  14  -1   7   -4.40    5.10
  14  -2   7   -9.30    6.70
  13   4   7   -1.10    4.00
  13   3   7    4.40    3.40
  13   2   7    5.30    2.90
 -13  -2  -7    4.90    2.00
  13   1   7   27.20    4.50
 -13  -1  -7   21.20    3.60
  13   0   7   -1.50    2.90
 -13   0  -7   -1.50    2.80
  13  -1   7   33.20    5.80
  13  -2   7  -13.00    5.60
  13  -3   7   -8.70    8.80
  12   3   7   -1.00    2.80
  12   2   7   12.60    3.50
 -12  -2  -7    8.70    2.60
  12   1   7    4.70    2.60
 -12  -1  -7    0.00    2.40
 -12  -1  -7   -5.60   10.20
  12   0   7    1.20    2.60
 -12   0  -7   -2.60    2.70
  12  -1   7   -3.30    3.20
  12  -2   7   16.00    5.60
  12  -2   7    2.30    5.30
  12  -3   7    1.70    5.80
  12  -3   7    4.30    6.70
  12  -4   7   -9.30    5.70
  11   4   7    2.70    3.70
  11   3   7   10.90    3.90
 -11  -3  -7   13.10    2.90
  11   2   7   18.10    3.80
 -11  -2  -7   16.30    3.60
  11   1   7   16.70    3.30
 -11  -1  -7   18.60    3.80
 -11  -1  -7    9.10   21.00
  11   0   7    3.30    2.30
 -11   0  -7    3.50    3.00
  11  -1   7   14.40    4.50
  11  -1   7   12.10    3.70
  11  -2   7   14.10    4.90
  11  -2   7   24.20    4.70
  11  -3   7   13.40    5.30
  11  -3   7   15.80    6.10
  11  -4   7   -4.30    4.90
  11  -5   7   -0.90    6.70
  10   5   7    2.30    1.90
  10   4   7   -2.30    3.70
  10   4   7    2.80    3.20
  10   3   7   92.89    7.80
 -10  -3  -7   72.89    6.70
  10   2   7    0.40    1.80
 -10  -2  -7   -0.60    2.20
  10   1   7    5.70    2.30
 -10  -1  -7    4.50    2.60
  10   0   7    1.70    1.90
  10   0   7   -2.10    3.40
 -10   0  -7    3.10    3.30
 -10   0  -7    1.20    4.30
 -10   0  -7   -4.60    7.80
  10  -1   7   -1.80    3.20
  10  -1   7    3.30    2.60
  10  -2   7   -1.20    3.40
  10  -3   7   71.19    8.50
  10  -3   7   84.89    8.70
  10  -4   7   -3.20    4.60
  10  -4   7    3.70    7.10
  10  -5   7   -1.40    5.20
   9   5   7    0.00    1.90
   9   4   7   19.70    3.50
   9   4   7   11.70    5.30
   9   3   7    0.50    2.20
  -9  -3  -7    1.80    2.10
   9   2   7    9.90    2.70
  -9  -2  -7    7.60    2.90
   9   1   7   82.99    6.00
  -9  -1  -7   95.39    7.30
   9   0   7    0.90    1.60
   9   0   7    0.60    2.80
   9  -1   7   85.19   10.60
   9  -1   7   83.59    6.00
   9  -2   7   13.80    3.60
   9  -2   7   18.90    3.90
   9  -3   7    4.00    3.90
   9  -3   7   -4.40    3.60
   9  -4   7   22.80    6.80
   9  -4   7   21.30    7.90
   9  -5   7    7.60    4.90
   8   6   7    0.90    1.10
   8   5   7    0.70    1.40
   8   4   7    0.20    3.70
   8   4   7    0.50    2.20
   8   3   7    5.10    2.50
   8   3   7   -1.70    3.10
  -8  -3  -7   10.40    7.90
  -8  -3  -7    3.20    2.40
   8   2   7   32.10    3.90
  -8  -2  -7   21.00    6.90
  -8  -2  -7   35.40    4.10
   8   1   7    2.10    1.60
   8   0   7    1.40    2.40
   8   0   7   -0.70    1.60
  -8   0  -7    3.30   11.60
   8  -1   7    1.70    2.60
   8  -1   7    1.60    2.20
  -8   1  -7    1.80    3.60
   8  -2   7   43.60    5.10
   8  -3   7   -0.10    3.50
   8  -3   7   -0.40    3.20
   8  -4   7    1.90    3.60
   8  -4   7    0.00    4.80
   8  -5   7   -2.10    4.50
   8  -6   7   -5.20   10.90
   7   6   7   -0.30    0.90
   7   5   7    3.20    1.50
   7   4   7    3.60    2.10
   7   4   7   -4.30    3.70
  -7  -4  -7    2.00    8.50
   7   3   7   19.60    6.10
  -7  -3  -7   25.30    3.90
  -7  -3  -7   25.20    6.70
  -7  -3  -7   21.40    3.30
   7   2   7    6.00    2.00
   7   1   7   24.00    3.20
   7   0   7   -0.50    1.30
   7   0   7   -2.60    2.10
  -7   0  -7   -0.40   10.50
   7  -1   7   18.30    3.20
   7  -1   7   21.30    2.80
  -7   1  -7   22.90    7.20
  -7   1  -7   13.90    4.30
   7  -2   7   13.40    3.10
   7  -2   7    8.60    2.80
  -7   2  -7    4.40    4.10
   7  -3   7   23.30    4.60
   7  -3   7   26.30    4.50
  -7   3  -7   20.40    8.30
  -7   3  -7   23.50    4.90
   7  -4   7    5.60    3.40
  -7   4  -7    2.30    1.30
   7  -5   7    3.20    7.10
   7  -6   7    2.70    5.20
   6   6   7    1.00    1.00
   6   5   7   20.50    2.90
  -6  -5  -7   10.70   14.50
   6   4   7   29.00    5.20
   6   4   7   27.10   35.20
   6   4   7   23.30    3.00
  -6  -4  -7   32.50    7.90
  -6  -4  -7   18.60    4.00
   6   3   7   11.50   26.60
   6   3   7    1.90    2.20
  -6  -3  -7    3.00    2.20
  -6  -3  -7   -0.60    2.20
  -6  -3  -7   -2.90    3.70
   6   2   7   -2.90    1.40
   6   2   7  -31.30   19.90
  -6  -2  -7   -2.80    3.10
  -6  -2  -7    6.10    6.60
   6   1   7   -0.20    1.30
  -6  -1  -7    1.00    2.70
   6   0   7    0.50    1.20
   6   0   7   -1.20    1.70
  -6   0  -7   -6.00   10.00
   6  -1   7    2.10    1.80
   6  -1   7    2.10    1.50
  -6   1  -7    3.10    5.80
   6  -2   7    0.20    2.50
   6  -2   7    1.00    1.80
  -6   2  -7    0.30    6.90
  -6   2  -7    4.70    4.10
   6  -3   7   -1.60    2.70
   6  -3   7    1.80    2.50
  -6   3  -7   13.10   11.30
  -6   3  -7    1.20    6.10
   6  -4   7   32.00    6.50
   6  -4   7   32.10    5.80
  -6   4  -7   28.90    7.90
   6  -5   7   10.90    5.20
   6  -5   7   14.50    7.30
  -6   5  -7   18.80    1.90
   6  -6   7    1.10    5.20
   5   6   7    2.20    1.30
   5   5   7    1.50    1.40
   5   5   7  -43.00   35.80
  -5  -5  -7  -10.30    8.60
   5   4   7    7.10    4.50
   5   4   7   22.70   26.40
   5   4   7   11.80    2.20
  -5  -4  -7   15.90    6.40
  -5  -4  -7   10.00    3.00
  -5  -4  -7   -7.00   10.80
   5   3   7   26.60   19.20
   5   3   7   28.10    4.00
  -5  -3  -7   15.60    6.50
  -5  -3  -7   21.80    3.80
  -5  -3  -7   23.90    5.10
   5   2   7   25.50   14.70
   5   2   7   28.30    3.30
  -5  -2  -7   24.40    5.10
  -5  -2  -7   26.70    4.30
   5   1   7  447.16   28.70
   5   1   7  494.85   23.00
   5   1   7  492.45   20.70
  -5  -1  -7  506.45   21.70
  -5  -1  -7  480.95   21.50
   5   0   7   -0.40    1.20
   5   0   7   -0.30    1.60
  -5   0  -7    2.00    8.70
  -5   0  -7    4.10    2.10
   5  -1   7  470.05   20.70
   5  -1   7  467.45   20.10
  -5   1  -7  494.55   23.80
   5  -2   7   23.00    3.40
   5  -2   7   28.00    3.80
  -5   2  -7   25.90    5.50
   5  -3   7   21.60    4.20
   5  -3   7   26.90    4.70
  -5   3  -7   20.80    7.10
  -5   3  -7   12.80   14.60
   5  -4   7   16.20    4.70
  -5   4  -7   22.50    8.50
   5  -5   7   -3.80    5.80
  -5   5  -7   10.90   10.10
   5  -6   7    1.30    5.90
  -5   6  -7    0.70    0.80
   4   6   7    1.50    1.10
   4   5   7    0.90    1.10
   4   5   7   19.50   27.80
  -4  -5  -7    2.90    7.50
   4   4   7    0.10    1.30
   4   4   7  -25.10   18.70
   4   4   7    3.90    5.30
  -4  -4  -7    4.60    2.80
  -4  -4  -7   11.10    6.30
  -4  -4  -7    4.30    4.40
   4   3   7   41.60   14.20
   4   3   7   41.20    4.90
  -4  -3  -7   45.60    6.50
  -4  -3  -7   53.19    7.30
  -4  -3  -7   39.80    5.80
   4   2   7   -6.40   11.50
   4   2   7    5.10    1.80
  -4  -2  -7    3.00    2.30
  -4  -2  -7    6.10    3.10
  -4  -2  -7   10.90    4.50
   4   1   7    1.90    1.40
   4   1   7   14.40   11.20
   4   1   7    3.00    2.30
  -4  -1  -7    5.10    1.90
  -4  -1  -7   -0.40    2.30
   4   0   7    0.30    1.50
   4   0   7    1.20    1.20
  -4   0  -7    1.70    1.60
   4  -1   7    2.20    1.40
   4  -1   7    1.20    1.60
  -4   1  -7    2.10    3.20
  -4   1  -7    4.70    1.70
  -4   1  -7   12.50    7.30
   4  -2   7    5.40    1.90
   4  -2   7    9.60    2.50
  -4   2  -7   10.70   10.10
   4  -3   7   46.30    5.30
   4  -3   7   45.70    5.40
  -4   3  -7   42.10    8.40
  -4   3  -7   47.60   19.50
   4  -4   7   -1.50    3.50
   4  -4   7   -0.70    3.10
  -4   4  -7    3.90    8.60
   4  -5   7   -0.10    3.90
   4  -5   7   -3.10    5.80
  -4   5  -7  -18.30   14.00
  -4   5  -7    0.30    0.80
   4  -6   7    9.90    5.50
   3   6   7    1.60    1.00
   3   5   7   16.60   21.00
   3   5   7    1.40    1.30
  -3  -5  -7   -3.60   11.60
  -3  -5  -7   11.60    7.00
  -3  -5  -7   -1.00    6.70
   3   4   7    3.20   16.10
   3   4   7    9.30    1.80
  -3  -4  -7   17.00    5.50
  -3  -4  -7    8.60    4.40
  -3  -4  -7   18.80    6.50
  -3  -4  -7   15.90    3.60
   3   3   7   -2.70    2.80
   3   3   7   -6.50   10.50
  -3  -3  -7    1.20    3.50
  -3  -3  -7    5.00    3.20
  -3  -3  -7    5.30    3.60
   3   2   7  123.39    7.00
   3   2   7  124.19   14.20
  -3  -2  -7  119.99    7.80
  -3  -2  -7  118.09    8.20
  -3  -2  -7  126.89    7.90
   3   1   7   14.60    2.90
   3   1   7   11.70    7.40
  -3  -1  -7   15.30    2.70
  -3  -1  -7   15.60    2.70
   3   0   7    0.60    1.30
  -3   0  -7    1.40    1.30
  -3   0  -7   -2.90    1.50
   3  -1   7   16.40    2.40
   3  -1   7    9.00    2.10
  -3   1  -7   12.60    2.20
  -3   1  -7   16.30    4.20
   3  -2   7  108.09    7.30
   3  -2   7  122.29    7.50
  -3   2  -7  146.59    9.40
  -3   2  -7  134.79   10.00
  -3   2  -7  142.09   15.60
  -3   3  -7   11.30    7.10
  -3   3  -7    7.70    5.90
   3  -4   7    3.70    3.80
   3  -4   7   12.00    3.90
   3  -5   7   -0.20    4.40
   3  -5   7  -10.90    6.60
  -3   5  -7    6.80   12.20
  -3   5  -7    2.20    0.90
   3  -6   7    1.80    5.10
  -3   6  -7    5.30   26.00
  -3   6  -7    1.20    0.70
   2   6   7    5.00   38.00
   2   6   7    1.00    0.80
  -2  -6  -7   -1.30   10.90
   2   5   7   42.30    3.50
   2   5   7   33.40   19.30
  -2  -5  -7   34.60    7.70
  -2  -5  -7   38.50    7.90
  -2  -5  -7   29.80   11.00
   2   4   7    1.00   13.60
   2   4   7    0.30    1.10
  -2  -4  -7    3.40    3.80
  -2  -4  -7    2.30    3.80
  -2  -4  -7    4.00    3.40
  -2  -4  -7   -5.40    4.70
   2   3   7   -9.70    3.40
   2   3   7   -3.90    8.70
  -2  -3  -7    5.90    3.20
  -2  -3  -7    2.70    3.00
  -2  -3  -7    0.60    2.40
   2   2   7   39.70    4.10
   2   2   7   25.70    7.90
  -2  -2  -7   33.20    4.10
  -2  -2  -7   41.10    4.30
  -2  -2  -7   42.10    4.80
   2   1   7   15.80    2.40
   2   1   7    9.30    2.60
   2   1   7   18.40    6.40
  -2  -1  -7   15.70    2.50
   2   0   7   -3.40    4.80
   2   0   7   -1.50    1.20
  -2   0  -7   -0.50    1.10
  -2   0  -7    0.10    0.90
   2  -1   7    8.40    1.80
   2  -1   7   12.20    2.20
  -2   1  -7   13.90    4.30
  -2   1  -7   12.20    2.20
   2  -2   7   43.00    4.20
   2  -2   7   41.10    4.00
  -2   2  -7   35.00    6.30
  -2   2  -7   39.60    5.00
   2  -3   7    6.80    2.50
   2  -3   7    1.90    2.30
  -2   3  -7   -0.60    4.50
  -2   3  -7   -0.50    7.00
   2  -4   7   -6.90    4.40
   2  -4   7    2.30    3.70
  -2   4  -7    9.20   10.00
   2  -5   7   56.09   10.50
   2  -5   7   46.50    7.50
  -2   5  -7   10.30   14.30
  -2   5  -7   41.80    3.20
  -2   6  -7   20.70   18.40
   1   6   7  -28.50   20.00
   1   6   7    1.50    0.90
  -1  -6  -7   18.40    7.80
   1   5   7   -2.40    1.10
   1   5   7    6.30   15.00
  -1  -5  -7    0.80    8.60
  -1  -5  -7   -1.00    5.80
  -1  -5  -7   -0.20    4.90
   1   4   7   22.50   10.80
   1   4   7   27.00    2.60
  -1  -4  -7   27.60    5.80
  -1  -4  -7   18.50    4.70
  -1  -4  -7   27.50    5.90
   1   3   7  144.39   15.20
  -1  -3  -7  144.39   10.00
  -1  -3  -7  162.38   10.20
  -1  -3  -7  168.18   10.30
   1   2   7   18.40    6.30
  -1  -2  -7   20.90    3.20
  -1  -2  -7   25.30    3.60
  -1  -2  -7   26.30    3.80
   1   1   7   59.69    7.20
  -1  -1  -7   54.19    3.90
  -1  -1  -7   47.00    3.60
   1   0   7    0.90    1.30
   1   0   7    1.30    3.80
  -1   0  -7    1.10    0.90
   1  -1   7   51.19    3.80
  -1   1  -7   54.29    6.40
  -1   1  -7   50.39    4.20
  -1   2  -7   21.20    3.80
  -1   2  -7   17.20    6.70
   1  -3   7  161.18   10.00
   1  -3   7  158.18    9.90
  -1   3  -7  130.99   13.80
   1  -4   7   30.20    6.00
  -1   4  -7   21.20   11.90
  -1   4  -7   28.90   10.60
   1  -5   7    5.80    4.60
   1  -5   7   -9.30    7.40
  -1   5  -7    1.90    1.00
  -1   5  -7   -3.20   14.40
   1  -6   7   -1.80    6.50
  -1   6  -7    0.20   20.00
  -1   6  -7    2.70    0.90
   0   6   7    8.70   18.50
   0   6   7    2.50    1.00
   0  -6  -7   -0.10    6.20
   0   5   7    0.60    1.00
   0   5   7   -9.00   12.60
   0  -5  -7    0.90    7.80
   0  -5  -7    3.10    5.70
   0  -5  -7    3.90    4.70
   0   4   7    4.10    9.80
   0   4   7   15.40    2.00
   0  -4  -7    9.40    4.10
   0  -4  -7   12.20    4.20
   0  -4  -7   16.20    4.90
   0   3   7   -4.80    6.00
   0  -3  -7   -0.40    2.00
   0  -3  -7   -0.50    2.30
   0  -3  -7   -3.90    2.60
   0   2   7   20.00    5.80
   0  -2  -7   25.80    3.70
   0   1   7    3.10    3.50
   0  -1  -7    0.50    1.00
   0  -1  -7    0.60    1.00
   0   0   7    0.10    1.30
   0   0   7   -3.30    3.10
   0   0  -7    0.90    1.20
   0  -1   7    1.40    1.30
   0   1  -7   -0.50    1.40
   0   1  -7   -2.80    4.10
   0  -2   7   29.70    3.90
   0  -2   7   30.40    3.60
   0   2  -7   18.40    6.30
   0   2  -7   28.30    4.50
   0  -3   7    4.10    2.50
   0  -3   7   -2.30    2.60
   0   3  -7   -0.70    8.50
   0   3  -7   10.00    4.30
   0  -4   7   10.70    4.60
   0  -4   7   10.50    4.40
   0   4  -7    9.40    8.30
   0   4  -7   28.50   13.20
   0  -5   7    5.90   10.80
   0  -5   7   -0.70    4.50
   0  -5   7    4.30    3.70
   0   5  -7   -3.30   15.90
   0  -6   7    8.40    7.80
   0   6  -7    9.10   22.60
  -1   6   7    6.60   16.50
  -1   6   7    2.00    1.00
   1  -6  -7    3.30    5.40
  -1   5   7  -10.00   11.50
  -1   5   7    0.30    1.00
   1  -5  -7   -3.50    6.80
   1  -5  -7    6.10    5.80
   1  -5  -7    0.40    4.40
  -1   4   7   30.40    9.80
  -1   4   7   24.60    2.50
   1  -4  -7   20.10    5.10
   1  -4  -7   30.30    6.20
   1  -4  -7   27.30    5.70
  -1   3   7  149.69   12.50
   1  -3  -7  159.88   10.30
   1  -3  -7  163.28   10.10
   1  -3  -7  162.98   10.30
  -1   2   7   23.20    5.20
   1  -2  -7   32.00    3.30
   1  -2  -7   20.20    3.10
   1  -2  -7   23.90    3.80
  -1   1   7   58.79    6.30
   1  -1  -7   49.10    3.70
  -1   0   7    2.40    1.60
   1   0  -7    1.80    1.40
  -1  -1   7   47.40    3.80
   1   1  -7   53.39    7.70
   1   1  -7   49.60    4.50
  -1  -2   7   25.30    3.60
  -1  -2   7   24.00    3.60
   1   2  -7   28.20    2.90
   1   2  -7   40.70    5.70
   1   2  -7   23.70    8.40
  -1  -3   7  149.88   10.00
  -1  -3   7  148.09   10.00
   1   3  -7  160.68   11.90
   1   3  -7  159.18   18.10
   1   3  -7  151.58    9.00
  -1  -4   7   26.70    5.20
  -1  -4   7   34.10    6.70
  -1  -4   7   16.30    4.00
   1   4  -7   15.40   13.30
   1   4  -7   46.30   10.30
  -1  -5   7   -1.60    5.70
  -1  -5   7  -19.30   16.90
   1   5  -7    1.20   18.00
   1   5  -7    0.10    1.10
  -1  -6   7    9.10    3.10
   1   6  -7    3.10    1.00
   1   6  -7  -26.70   26.20
  -2   6   7   -8.60   14.30
  -2   6   7   -1.50    0.70
   2  -6  -7   -7.10    4.70
  -2   5   7   43.40   12.50
  -2   5   7   40.80    3.20
   2  -5  -7   35.60    7.10
   2  -5  -7   44.00    8.90
   2  -5  -7   28.70    7.30
  -2   4   7    2.70    1.00
  -2   4   7    4.30    7.60
   2  -4  -7   -8.40    3.50
   2  -4  -7    1.10    3.60
   2  -4  -7   -0.30    3.50
  -2   3   7    1.00    5.00
   2  -3  -7    5.20    3.00
   2  -3  -7    2.30    2.20
   2  -3  -7    5.40    2.70
  -2   2   7   36.30    5.70
   2  -2  -7   48.60    4.40
   2  -2  -7   37.90    3.90
   2  -2  -7   37.10    3.60
  -2   1   7    5.60    3.20
   2  -1  -7   10.10    1.80
  -2   0   7    0.60    1.60
  -2  -1   7   10.00    2.20
   2   1  -7   14.70    3.30
   2   1  -7   10.50    2.00
   2   1  -7   21.90    7.10
  -2  -2   7   38.30    4.70
  -2  -2   7   34.20    4.30
   2   2  -7   32.90   10.70
   2   2  -7   40.70    3.30
   2   2  -7   46.20    6.10
  -2  -3   7    4.70    3.30
  -2  -3   7    2.20    3.30
   2   3  -7   -2.00    3.40
   2   3  -7   -2.30   12.00
   2   3  -7   -2.70    3.90
  -2  -4   7    3.90    4.40
  -2  -4   7   -4.70    5.70
  -2  -4   7   -6.60    2.70
   2   4  -7    7.50    6.90
   2   4  -7   -3.80   15.00
  -2  -5   7   23.90    4.30
  -2  -5   7   19.40   13.20
  -2  -5   7   45.60    8.30
   2   5  -7   -9.10   21.50
   2   5  -7   74.89   24.40
   2   5  -7   38.20    3.30
  -2  -6   7   -5.40    2.70
   2   6  -7   -0.10    0.80
  -3   6   7    3.00    1.00
   3  -6  -7   -5.00    4.80
  -3   5   7   -8.80    9.90
   3  -5  -7   -3.50    6.20
   3  -5  -7   -2.00    4.20
   3  -5  -7   -1.20    6.40
  -3   4   7   14.60    1.80
   3  -4  -7    8.80    4.00
   3  -4  -7   10.10    4.20
   3  -4  -7   19.40    5.40
  -3   3   7   -7.40    4.90
   3  -3  -7    0.90    2.40
   3  -3  -7    5.30    2.60
   3  -3  -7    0.70    2.80
   3  -2  -7  133.59    8.00
   3  -2  -7  132.09    7.30
   3  -2  -7  136.39    7.80
  -3   1   7   10.40    2.90
   3  -1  -7   12.60    3.10
   3   0  -7   -1.10    1.20
  -3  -1   7    9.40    2.60
   3   1  -7   27.80    9.60
   3   1  -7   17.40    3.40
  -3  -2   7  128.09    8.30
  -3  -2   7  131.39    9.00
   3   2  -7  143.79   15.90
   3   2  -7  124.09    9.50
  -3  -3   7    6.70    4.40
  -3  -3   7    3.30    3.80
   3   3  -7    3.30    2.20
   3   3  -7   11.60   14.30
   3   3  -7    6.60    4.20
  -3  -4   7   14.50    5.80
  -3  -4   7   12.70    3.10
  -3  -4   7    3.80    7.00
   3   4  -7    7.20    4.90
   3   4  -7   15.80    7.80
   3   4  -7  -12.10   18.30
  -3  -5   7   12.70   19.10
  -3  -5   7    2.40    2.60
  -3  -5   7   -8.30    9.10
   3   5  -7    9.30   15.10
   3   5  -7    7.50   28.60
   3   5  -7    3.20    1.30
  -3  -6   7    1.70    2.40
   3   6  -7    0.00    0.80
  -4   6   7    3.70    1.10
  -4   6   7    1.80    1.30
   4  -6  -7    7.40    5.50
  -4   5   7   -1.10    1.00
  -4   5   7   -7.10   10.40
   4  -5  -7   -6.20    4.00
   4  -5  -7    0.90    6.80
   4  -5  -7    6.30    6.40
  -4   4   7    1.00    1.00
  -4   4   7   -4.10    6.60
   4  -4  -7    4.30    3.90
   4  -4  -7    2.20    3.70
   4  -4  -7   -2.60    3.30
  -4   3   7   42.80    6.60
   4  -3  -7   50.29    5.30
   4  -3  -7   50.49    6.60
   4  -3  -7   51.59    5.30
   4  -2  -7    3.40    1.50
   4  -2  -7    5.30    2.60
   4  -2  -7    3.90    1.80
   4  -2  -7    9.50    6.40
   4  -1  -7    1.00    2.50
   4  -1  -7    3.00    1.40
   4   0  -7    0.80    1.50
   4   1  -7    2.10    2.10
   4   1  -7    2.60    1.30
  -4  -2   7    6.00    3.60
   4   2  -7    5.60    1.60
   4   2  -7    5.10    2.80
   4   2  -7   10.20   14.80
  -4  -3   7   46.80    7.40
  -4  -3   7   45.10    6.90
   4   3  -7   48.40    4.40
   4   3  -7   40.90   21.10
   4   3  -7   56.09    8.80
  -4  -4   7  -12.30    8.20
  -4  -4   7    1.20    9.00
  -4  -4   7    0.70    2.40
   4   4  -7   -2.40    3.70
   4   4  -7   -2.50    7.00
   4   4  -7  -19.70   23.80
  -4  -5   7    1.30    2.30
   4   5  -7   24.10   38.30
   4   5  -7   -3.20   13.70
   4   5  -7    1.70    1.20
  -4  -6   7    8.00    2.10
   4   6  -7    1.10    1.00
  -5   6   7    0.50    1.20
  -5   5   7    1.80    1.20
   5  -5  -7  -15.50    6.20
   5  -5  -7   14.00    7.70
  -5   4   7    7.60    1.60
  -5   4   7    4.20    5.80
   5  -4  -7    6.60    4.00
   5  -4  -7   10.30    4.30
   5  -4  -7   12.30    4.90
  -5   3   7   28.90    4.90
   5  -3  -7   29.20    4.90
   5  -3  -7   28.70    5.00
   5  -3  -7   23.20    4.00
   5  -2  -7   25.70    4.10
   5  -2  -7   28.80    3.00
   5  -2  -7   24.00    6.20
   5  -2  -7   28.10    3.50
   5  -1  -7  470.35   19.60
   5  -1  -7  445.86   19.90
   5   0  -7    1.70    1.70
   5   0  -7    0.10    1.70
   5   0  -7   -0.70    3.10
  -5  -1   7  471.25   28.10
   5   1  -7  482.25   20.20
   5   1  -7  474.25   22.80
  -5  -2   7   23.30    5.80
   5   2  -7   29.70    3.00
   5   2  -7   32.80    6.00
   5   2  -7   11.90   20.10
  -5  -3   7   27.60    3.70
  -5  -3   7   14.20    7.50
   5   3  -7   25.30    3.50
   5   3  -7   15.00    5.60
   5   3  -7   21.50   25.90
  -5  -4   7    6.10    2.60
   5   4  -7    9.40    3.40
   5   4  -7    2.60   32.70
   5   4  -7    5.00    8.00
  -5  -5   7    0.00    2.30
   5   5  -7   -3.30   12.60
   5   5  -7   -0.80    1.10
  -5  -6   7   -1.60    1.80
   5   6  -7    1.50    1.00
   6  -6  -7    4.80    4.70
  -6   5   7   13.50    2.30
   6  -5  -7   21.20   11.10
   6  -5  -7   22.30    5.60
   6  -5  -7   27.70    8.00
  -6   4   7   29.00    2.40
  -6   4   7   27.00    3.90
   6  -4  -7   24.40    5.40
   6  -4  -7   37.70    7.00
   6  -4  -7   22.80    5.50
   6  -3  -7    4.90    2.90
   6  -3  -7    1.90    3.40
   6  -3  -7    1.10    2.40
   6  -2  -7    5.60    5.10
   6  -2  -7   -5.90    2.90
   6  -1  -7    5.10    2.70
   6   0  -7    1.20    2.10
  -6  -1   7   18.00   12.10
   6   2  -7   -0.70    1.20
   6   2  -7    1.80    2.90
  -6  -3   7    4.00    2.40
  -6  -3   7   -1.70    2.10
   6   3  -7   -0.20    4.30
   6   3  -7   -3.30    1.60
  -6  -4   7   20.30    4.00
  -6  -4   7   19.70    3.70
   6   4  -7   25.50    4.70
   6   4  -7   34.50   10.90
   6   4  -7   28.10    3.10
  -6  -5   7    7.00    2.40
   6   5  -7   10.40   14.60
   6   5  -7   13.10    2.30
  -6  -6   7   -2.90    1.60
   6   6  -7    0.80    0.90
  -7   6   7    0.80    1.40
   7  -6  -7    0.60    4.70
  -7   5   7    0.80    1.50
   7  -5  -7   -1.60    7.20
   7  -5  -7    3.10    4.40
  -7   4   7    5.30    2.00
   7  -4  -7    4.60    6.30
   7  -4  -7    6.10    4.00
  -7   3   7   27.10    3.00
   7  -3  -7   26.00    4.00
   7  -3  -7   20.10    4.80
   7  -2  -7    1.20    5.10
   7  -2  -7   11.80    3.50
   7  -1  -7   19.30    3.50
   7   0  -7    6.90    4.40
   7   0  -7   -0.90    1.90
   7   0  -7   -1.90    2.30
  -7  -1   7   27.80   12.80
   7   1  -7   19.10    2.90
   7   1  -7   24.90    4.90
   7   2  -7    7.40    3.80
   7   2  -7    7.60    2.00
  -7  -3   7   36.20    4.30
   7   3  -7   28.10    7.70
  -7  -4   7    1.90    2.60
  -7  -4   7    6.90    2.40
   7   4  -7    4.30   11.80
   7   4  -7    6.90    3.50
   7   4  -7    3.10    2.20
  -7  -5   7   -0.60    1.80
   7   5  -7  -23.30   12.80
   7   5  -7    4.60    1.60
  -7  -6   7   -0.10    1.30
   7   6  -7   -0.70    0.80
  -8   6   7    0.40    1.70
   8  -6  -7   -1.00    8.80
   8  -5  -7    3.10    4.60
  -8   4   7    3.70    1.50
   8  -4  -7   -4.60    4.10
   8  -4  -7   -5.50    4.40
  -8   3   7    0.00    1.60
   8  -3  -7   13.20    4.20
   8  -3  -7    2.60    2.90
   8  -2  -7   53.49    8.40
   8  -1  -7    1.30    3.60
   8   0  -7    2.20    1.90
   8   1  -7    0.10    1.60
   8   1  -7    4.70    3.20
   8   2  -7   27.90    6.30
   8   2  -7   35.00    3.60
  -8  -3   7    1.10    2.10
  -8  -3   7    6.10    2.10
   8   3  -7   11.10    6.40
   8   3  -7    2.40    2.20
  -8  -4   7    1.50    2.00
  -8  -4   7    3.20    2.10
   8   4  -7    4.10    2.40
   8   4  -7  -10.80    8.90
   8   4  -7    2.40    3.00
  -8  -5   7    0.20    1.60
   8   5  -7   -1.90    1.30
  -8  -6   7    0.30    1.00
   8   6  -7   -1.00    1.00
  -9   5   7    1.60    1.40
   9  -5  -7    1.50    4.70
  -9   4   7   17.80    2.70
   9  -4  -7   28.50    6.30
  -9   3   7    1.60    2.00
   9  -3  -7    2.20    2.90
   9  -3  -7    1.60    3.90
  -9   2   7   12.60    2.20
   9  -2  -7    8.60    2.30
   9  -2  -7   10.80    4.10
   9  -1  -7   78.99    5.90
   9  -1  -7   72.29    7.40
  -9   0   7    2.30    1.70
   9   0  -7    1.30    2.00
  -9  -1   7  110.59    8.90
   9   1  -7   83.89    5.80
   9   1  -7   71.39    8.60
  -9  -2   7    4.90    2.20
  -9  -2   7    8.10    2.40
   9   2  -7   -1.90    4.80
   9   2  -7   11.50    2.80
  -9  -3   7    2.90    2.00
  -9  -3   7    1.00    2.20
   9   3  -7    0.10    2.20
   9   3  -7   -6.30    6.40
  -9  -4   7   10.10    2.50
  -9  -4   7   12.50    2.70
   9   4  -7   12.00   11.30
  -9  -5   7    1.30    1.20
   9   5  -7   -1.80    1.60
   9   5  -7   -4.90    7.00
  10  -5  -7   14.00    5.20
 -10   4   7    0.80    1.80
  10  -4  -7   13.00    5.00
  10  -4  -7    6.30    6.40
 -10   3   7   82.19    5.70
  10  -3  -7   87.79    9.30
 -10   2   7    2.00    1.70
  10  -2  -7    1.60    2.10
  10  -2  -7   -5.10    4.30
 -10   1   7    2.90    1.60
  10  -1  -7    2.90    3.20
 -10   0   7   -1.40    1.50
  10   0  -7   -4.90    2.00
 -10  -1   7   -0.40    1.70
 -10  -1   7    5.20    2.40
  10   1  -7   -4.00    4.60
  10   1  -7   -1.50    1.90
 -10  -2   7    3.40    1.80
 -10  -2   7   -0.80    2.00
  10   2  -7    1.00    5.90
  10   2  -7    2.30    1.90
 -10  -3   7   73.59    5.80
 -10  -3   7   65.49    6.20
  10   3  -7   89.39    7.20
  10   3  -7   80.29   13.70
 -10  -4   7    6.00    3.00
  10   4  -7    0.60    2.80
  10   4  -7    2.80   11.60
 -10  -5   7    1.90    1.50
  10   5  -7   -2.90    2.10
 -11   5   7    0.30    1.60
  11  -5  -7    1.10    5.90
 -11   4   7   -0.60    1.40
  11  -4  -7   -8.10    5.70
  11  -3  -7    3.30    5.60
 -11   2   7   16.20    2.80
 -11   1   7   14.70    2.70
  11  -1  -7   17.10    3.40
 -11   0   7    3.20    1.60
  11   0  -7   -0.10    2.30
 -11  -1   7   13.00    2.80
 -11  -1   7   15.60    2.70
  11   1  -7    6.70    6.10
  11   1  -7   18.20    3.20
 -11  -2   7   16.40    3.10
 -11  -2   7   17.70    2.80
  11   2  -7   17.80    3.50
  11   2  -7   12.30    7.70
 -11  -3   7   10.00    2.70
 -11  -3   7    6.50    2.10
  11   3  -7    8.00    3.10
  11   3  -7    7.00    9.60
 -11  -4   7   -0.80    1.10
 -11  -4   7    1.70    1.40
  11   4  -7   -6.50    2.80
 -11  -5   7    1.10    1.60
 -12   4   7   -4.20    1.40
 -12   3   7    0.90    1.70
 -12   2   7   11.60    2.50
 -12   1   7    2.50    1.70
  12  -1  -7   -2.80    3.10
 -12   0   7    2.70    1.70
  12   0  -7    3.10    2.70
  12   1  -7   12.10    7.50
 -12  -2   7    9.30    2.80
  12   2  -7   14.60    9.80
  12   2  -7   15.90    3.50
 -12  -3   7    3.40    1.80
  12   3  -7    9.10   15.20
  12   3  -7    7.20    3.00
 -12  -4   7    0.30    1.20
 -12  -4   7   -0.60    1.10
 -13   4   7    1.30    1.40
 -13   3   7    4.40    1.70
 -13   2   7    6.70    1.90
 -13   1   7   25.40    3.40
  13  -1  -7   33.70    5.10
 -13   0   7   -1.70    1.40
  13   0  -7   -1.50    2.60
 -13  -1   7   25.60    3.70
  13   1  -7   25.30    4.20
 -13  -2   7    0.60    1.80
  13   2  -7    6.70    2.90
  13   3  -7    5.40    3.10
 -13  -4   7    0.40    1.10
  13   4  -7   -6.20    3.00
 -14   4   7   -2.60    1.70
 -14   3   7    7.00    2.00
 -14   2   7    0.60    1.50
 -14   1   7    2.60    1.80
 -14   0   7    0.70    1.50
  14   0  -7   -1.70    3.10
 -14  -1   7    0.20    1.80
  14   1  -7    5.20    2.60
 -14  -2   7    1.60    1.70
  14   2  -7    6.30    2.70
 -14  -3   7    0.50    0.80
  14   3  -7    3.30    3.60
  14   4  -7   -5.30    4.80
 -15   3   7    1.30    1.40
 -15   2   7    3.50    1.60
 -15   1   7   -0.10    1.40
 -15   0   7   -0.10    1.30
  15   0  -7    4.00    3.90
 -15  -1   7   -0.80    1.50
  15   1  -7   -5.40    2.90
 -15  -2   7   -0.30    1.20
  15   2  -7    0.30    3.10
 -15  -3   7   -0.70    0.80
  15   3  -7    0.90    3.10
 -16   2   7    2.80    1.30
 -16   1   7    0.30    1.30
 -16   0   7   -0.60    1.00
  16   0  -7   -1.60    4.90
 -16  -1   7    2.50    1.30
  16   1  -7   -1.50    3.40
  16   2  -7    3.40    3.20
 -17   1   7   -0.80    1.00
 -17   0   7    0.30    1.00
 -17  -1   7    1.30    0.80
  16   2   8    3.80    3.80
  16   1   8    2.80    4.30
  16   0   8    4.70    5.40
  16  -1   8    1.90    8.00
  15   3   8   -3.30    3.90
  15   2   8    0.80    3.50
  15   1   8    0.80    3.50
 -15  -1  -8    2.20    2.00
  15   0   8   -4.10    4.30
  15  -1   8    0.30    6.40
  14   3   8   -0.80    3.40
  14   2   8    4.30    3.40
 -14  -2  -8    0.00    1.90
  14   1   8    0.60    3.30
 -14  -1  -8    1.30    1.90
  14   0   8    1.50    3.90
 -14   0  -8   -4.60    2.60
  14  -1   8    4.90    4.90
  14  -2   8    4.40    8.90
  13   4   8    4.00    4.50
  13   3   8    3.10    3.20
  13   2   8   -1.90    2.80
 -13  -2  -8   -2.30    3.50
  13   1   8    5.50    3.10
 -13  -1  -8    0.90    2.30
  13   0   8   24.90    4.70
 -13   0  -8   20.60    3.80
  13  -1   8    2.70    4.50
  13  -2   8    0.10    5.30
  12   4   8    2.10    4.20
  12   3   8   -3.30    3.00
  12   2   8   26.40    4.90
 -12  -2  -8   27.40    4.00
  12   1   8    2.20    2.50
 -12  -1  -8  -20.40   13.10
 -12  -1  -8    1.40    2.40
  12   0   8   90.59    7.40
  12  -1   8    3.80    3.50
  12  -2   8   30.70    6.40
  12  -2   8   31.00    5.80
  12  -3   8   -8.10    6.80
  12  -3   8   -1.90    5.20
  12  -4   8   -5.90    5.70
  11   4   8   11.00    4.60
  11   3   8    4.20    4.90
 -11  -3  -8    1.10    2.30
  11   2   8    5.50    2.70
 -11  -2  -8    6.50    2.40
 -11  -1  -8   -3.40    2.40
 -11  -1  -8  -18.20   29.00
  11   0   8    2.20    2.40
 -11   0  -8   -0.90    3.20
  11  -1   8    8.60    3.30
  11  -1   8   -3.80    4.10
  11  -2   8    6.20    4.00
  11  -2   8   -4.00    4.70
  11  -3   8    4.50    6.00
  11  -4   8   16.10    5.60
  10   5   8    0.90    2.20
  10   4   8   -1.30    3.90
  10   4   8   -1.50    2.90
  10   3   8   17.70    4.10
 -10  -3  -8   12.00    3.10
  10   2   8    8.90    2.80
 -10  -2  -8    7.50    2.80
  10   1   8    9.50    2.70
 -10  -1  -8   10.90    3.30
  10   0   8   41.70    4.50
  10   0   8   30.10    5.90
 -10   0  -8   37.20    5.10
 -10   0  -8   28.40   10.70
 -10   0  -8   37.60    6.50
  10  -1   8    9.20    3.20
  10  -1   8   11.10    4.00
  10  -2   8   10.50    4.00
  10  -2   8   10.60    4.20
  10  -3   8   13.40    5.30
  10  -3   8   24.20    5.60
  10  -4   8    4.90    4.70
  10  -4   8   13.50    7.40
  10  -5   8   11.00    5.50
   9   5   8    2.40    2.10
   9   4   8   28.30    3.80
   9   4   8   38.70    9.70
   9   3   8    8.00    2.90
  -9  -3  -8    6.20    2.80
   9   2   8   18.20    3.40
  -9  -2  -8   18.90    3.70
   9   1   8   12.50    2.70
  -9  -1  -8   13.70    3.80
   9   0   8   13.00    2.60
   9  -1   8   16.00    3.90
   9  -1   8   16.30    3.30
   9  -2   8   16.20    4.20
   9  -2   8   16.00    4.10
   9  -3   8    7.10    4.00
   9  -3   8    8.50    4.30
   9  -4   8   18.20    6.70
   9  -4   8   25.80    6.70
   9  -5   8    0.80    4.80
   8   6   8    0.70    0.90
   8   5   8   -0.30    1.40
   8   4   8    7.80    4.20
   8   4   8    3.60    2.10
   8   3   8    1.70    2.80
   8   3   8    1.80    2.30
  -8  -3  -8    0.30    2.10
  -8  -3  -8   21.70    7.80
   8   2   8    6.90    2.20
  -8  -2  -8    6.80    6.60
   8   1   8  116.59    7.10
   8   0   8  104.99    6.40
   8   0   8  113.49    8.70
  -8   0  -8  120.09   17.10
   8  -1   8  118.49    7.30
   8  -1   8  115.09    8.20
  -8   1  -8  129.59    9.20
   8  -2   8    6.00    3.00
   8  -2   8    3.20    3.00
   8  -3   8    2.80    3.30
   8  -3   8   -6.30    3.30
   8  -4   8    3.60    3.80
   8  -4   8    5.40    5.30
   8  -6   8    3.90    5.90
   7   6   8    0.60    1.10
   7   5   8    6.30    2.10
   7   4   8   11.20    2.40
   7   4   8    4.10    4.00
  -7  -4  -8   -5.10    8.40
   7   3   8    4.70    2.20
   7   3   8    2.00    2.60
  -7  -3  -8   -2.90    5.00
  -7  -3  -8    7.70    2.40
   7   2   8    3.60    1.80
  -7  -2  -8    2.10    4.30
   7   1   8  105.39    6.50
  -7  -1  -8  111.79    9.00
   7   0   8    8.60    3.20
  -7   0  -8  -22.20   13.00
   7  -1   8  123.49    7.10
   7  -1   8  112.69    7.70
  -7   1  -8  113.39    9.10
  -7   1  -8  141.59   13.80
   7  -2   8   -1.00    2.50
   7  -2   8    0.90    2.20
  -7   2  -8   -3.40    4.40
   7  -3   8    8.50    3.50
   7  -3   8    5.80    3.20
  -7   3  -8   -0.60    7.20
  -7   3  -8    7.90    5.30
   7  -4   8    5.80    3.80
   7  -4   8    7.60    4.90
  -7   4  -8    9.50    1.30
   7  -5   8    5.40    7.40
   7  -6   8   -8.80    5.10
   6   6   8   -0.20    0.80
   6   5   8    3.20    1.60
  -6  -5  -8    0.10   13.50
   6   4   8   41.40   34.80
   6   3   8    3.10    2.30
   6   3   8   25.50   23.40
   6   3   8    2.40    1.90
  -6  -3  -8    3.50    4.20
   6   2   8   60.89   21.90
   6   2   8   47.50    4.50
  -6  -2  -8   56.99    6.40
  -6  -2  -8   65.69   10.20
   6   1   8   41.70    6.00
  -6  -1  -8   38.60    4.70
   6   0   8   84.89    6.60
   6   0   8   89.89    5.30
  -6   0  -8  113.99   15.20
   6  -1   8   33.90    3.70
   6  -1   8   33.00    3.70
  -6   1  -8   31.30    9.00
  -6   1  -8   32.00    5.60
   6  -2   8   48.80    5.10
   6  -2   8   57.09    5.20
  -6   2  -8   48.90    7.10
  -6   2  -8   72.89   10.60
   6  -3   8    8.70    2.90
   6  -3   8   11.90    3.40
  -6   3  -8   10.40    6.80
   6  -4   8   12.70    4.20
   6  -4   8    9.60    4.60
  -6   4  -8    1.90    7.40
   6  -6   8   -3.70    5.40
   5   6   8    2.20    1.00
   5   5   8  -25.00   35.20
   5   5   8    1.30    1.20
  -5  -5  -8   -4.30    9.10
   5   4   8    6.70   26.90
   5   4   8    5.20    1.70
  -5  -4  -8    7.00    5.20
   5   3   8    7.40   17.30
   5   3   8   16.30    3.60
  -5  -3  -8    9.70    6.40
  -5  -3  -8   24.50    5.20
  -5  -3  -8    8.70    2.90
   5   2   8   29.40    3.50
   5   2   8   27.60   14.50
  -5  -2  -8   24.60    5.20
  -5  -2  -8   39.20    5.30
   5   1   8  -13.80   13.30
   5   1   8    0.70    2.50
   5   1   8    0.90    1.40
  -5  -1  -8    3.30    2.40
  -5  -1  -8    4.40    3.60
   5   0   8  286.37   13.10
   5   0   8  293.87   14.50
  -5   0  -8  296.77   13.60
  -5   0  -8  321.07   22.70
   5  -1   8    3.30    1.80
   5  -1   8    0.80    1.60
  -5   1  -8  -17.00    8.50
   5  -2   8   32.70    5.10
   5  -2   8   27.60    3.90
  -5   2  -8   24.90    5.90
  -5   2  -8   17.90   10.80
   5  -3   8   16.80    4.00
   5  -3   8   25.40    4.40
  -5   3  -8   10.70    7.10
  -5   3  -8   17.80   17.50
   5  -4   8    2.50    4.10
   5  -4   8    4.70    3.30
  -5   4  -8   -6.70    8.30
   5  -5   8    5.10    6.30
  -5   5  -8  -26.10   10.20
   5  -6   8   -4.50    5.30
  -5   6  -8    0.90    0.80
   4   6   8    1.60    1.00
  -4  -5  -8    8.90    8.10
   4   4   8   29.60   19.40
   4   4   8   -1.90    6.20
   4   4   8    2.30    1.40
  -4  -4  -8    3.80    4.30
  -4  -4  -8    6.20    6.60
  -4  -4  -8   -6.50    7.70
   4   3   8    8.00    2.90
   4   3   8   18.50   14.90
  -4  -3  -8    0.40    2.90
  -4  -3  -8    9.00    4.50
  -4  -3  -8    1.60    4.80
   4   2   8   17.10    2.80
   4   2   8   15.00   11.10
  -4  -2  -8   13.40    3.30
  -4  -2  -8    9.60    3.60
  -4  -2  -8   11.60    4.50
   4   1   8  289.37   20.00
  -4  -1  -8  277.67   13.40
  -4  -1  -8  276.67   13.50
   4   0   8  191.38    9.80
   4   0   8  172.38    8.60
  -4   0  -8  173.58    8.90
   4  -1   8  270.27   12.90
   4  -1   8  263.37   12.40
  -4   1  -8  277.37   14.70
  -4   1  -8  274.87   12.40
  -4   1  -8  274.17   18.70
   4  -2   8   16.30    2.90
   4  -2   8   14.20    2.90
  -4   2  -8    7.50    5.10
  -4   2  -8    2.10   12.30
   4  -3   8    2.30    2.70
   4  -3   8    2.50    2.60
  -4   3  -8   -6.70    6.30
   4  -4   8    2.10    3.90
   4  -4   8   -0.60    3.00
  -4   4  -8    4.80    9.40
   4  -5   8    6.50    6.80
   4  -5   8   -3.30    3.90
   4  -6   8   -7.10    5.60
  -4   6  -8    0.40    0.70
   3   6   8    3.90    1.20
   3   5   8   28.90   19.70
   3   5   8   40.30    3.50
  -3  -5  -8   24.90    8.10
  -3  -5  -8   44.30   14.60
  -3  -5  -8   30.20    9.40
   3   4   8    9.90    1.90
   3   4   8    4.20   16.20
  -3  -4  -8    8.70    6.40
  -3  -4  -8    3.30    5.10
  -3  -4  -8    8.90    4.60
   3   3   8    0.00    3.40
   3   3   8   12.20   10.50
  -3  -3  -8    6.00    3.70
  -3  -3  -8    5.40    3.50
  -3  -3  -8    1.20    2.40
   3   2   8  154.68   16.30
  -3  -2  -8  149.09    9.10
  -3  -2  -8  159.78    9.40
  -3  -2  -8  144.69    9.00
   3   1   8    5.90    1.70
   3   1   8    9.00    2.90
   3   1   8    5.60    7.80
  -3  -1  -8    5.30    2.10
  -3  -1  -8    4.70    1.70
   3   0   8   39.30    3.10
   3   0   8   29.90    3.50
   3   0   8   24.70    8.20
  -3   0  -8   37.30    3.30
  -3   0  -8   33.30    3.40
   3  -1   8    6.30    1.90
   3  -1   8    7.90    1.90
  -3   1  -8    5.50    2.00
  -3   1  -8    1.50    2.30
  -3   1  -8    6.40    3.60
   3  -2   8  155.78    9.00
   3  -2   8  163.98    8.90
  -3   2  -8  140.09   21.50
  -3   2  -8  136.49   11.10
  -3   2  -8  149.29    9.20
   3  -3   8    2.10    2.40
   3  -3   8    0.90    2.40
  -3   3  -8   -4.00    5.60
  -3   3  -8   -4.10    7.20
   3  -4   8    8.80    4.00
   3  -4   8   12.50    3.80
  -3   4  -8   11.30   10.40
   3  -5   8   46.00    9.30
   3  -5   8   43.00    7.30
  -3   5  -8   34.20    2.80
  -3   5  -8   40.30   14.60
   3  -6   8    0.00    5.50
   2   6   8    1.10    0.80
  -2  -6  -8   -4.20   15.50
   2   5   8   24.80    3.00
   2   5   8   23.70   17.90
  -2  -5  -8   18.20    8.60
  -2  -5  -8   13.90   10.90
  -2  -5  -8   12.90    8.00
   2   4   8    0.10    1.20
   2   4   8   -2.70   11.40
  -2  -4  -8   -2.70    3.90
  -2  -4  -8    2.20    5.10
  -2  -4  -8    0.80    4.10
   2   3   8   18.40    4.50
   2   3   8   14.70    9.30
  -2  -3  -8   10.70    3.70
  -2  -3  -8   14.40    3.70
  -2  -3  -8   16.10    4.00
   2   2   8   65.59    5.10
   2   2   8   77.19   10.60
  -2  -2  -8   70.99    5.50
  -2  -2  -8   62.69    5.70
  -2  -2  -8   61.39    5.30
   2   1   8  296.77   14.50
   2   1   8  295.67   17.00
   2   1   8  296.07   13.10
  -2  -1  -8  289.57   13.40
  -2  -1  -8  278.47   13.50
   2   0   8   24.30    6.30
   2   0   8   24.90    3.20
   2   0   8   26.60    3.10
  -2   0  -8   21.60    2.50
  -2   0  -8   20.20    2.40
   2  -1   8  297.07   13.40
   2  -1   8  286.27   13.10
  -2   1  -8  278.07   13.40
  -2   1  -8  281.47   15.30
   2  -2   8   61.59    5.20
   2  -2   8   60.59    5.10
  -2   2  -8   70.79    9.20
  -2   2  -8   62.89    6.00
   2  -3   8    8.90    3.70
   2  -3   8   10.60    3.30
  -2   3  -8    0.60    7.60
  -2   3  -8   16.10    5.40
   2  -4   8    0.10    2.80
   2  -4   8    1.20    3.80
  -2   4  -8   -5.40   10.80
   2  -5   8   14.70    8.10
   2  -5   8   28.80    7.00
  -2   5  -8   28.10   14.80
  -2   5  -8   21.90    2.30
   2  -6   8   -4.80    5.50
  -2   6  -8  -19.80   21.70
  -2   6  -8    0.90    0.80
   1   6   8    8.00    1.60
   1   6   8   -4.60   23.20
  -1  -6  -8   12.10    9.00
   1   5   8    3.50    1.20
   1   5   8    7.90   14.90
  -1  -5  -8    0.90    5.10
  -1  -5  -8   -0.20    9.40
  -1  -5  -8    4.20    6.20
   1   4   8    2.90    1.30
   1   4   8  -10.40   11.20
  -1  -4  -8    0.10    4.30
  -1  -4  -8   -7.50    3.30
  -1  -4  -8   -2.10    3.50
   1   3   8    9.80    8.60
  -1  -3  -8    9.80    3.20
  -1  -3  -8    3.30    2.60
  -1  -3  -8    1.50    2.80
   1   2   8  172.68    9.40
   1   2   8  167.88   13.00
  -1  -2  -8  170.18    9.70
  -1  -2  -8  177.48   10.50
  -1  -2  -8  163.28    9.60
   1   1   8 2023.00   81.39
   1   1   8 2054.49   82.99
  -1  -1  -8 2027.40   80.49
  -1  -1  -8 2068.89   80.79
  -1  -1  -8 2010.00   80.29
   1   0   8 1065.59   43.40
   1   0   8 1010.40   41.50
  -1   0  -8  992.80   41.30
   1  -1   8 1992.50   77.69
   1  -1   8 2031.00   77.99
  -1   1  -8 1843.42   79.79
  -1   1  -8 1990.20   78.49
   1  -2   8  175.88    9.80
  -1   2  -8  179.68   13.10
  -1   2  -8  177.58   10.60
   1  -3   8    2.80    2.50
   1  -3   8    9.70    3.00
  -1   3  -8    2.40    4.40
  -1   3  -8   17.90    8.00
   1  -4   8   -3.50    4.10
  -1   4  -8   11.10   10.30
  -1   4  -8    3.40   12.20
   1  -5   8   -3.80    7.80
   1  -5   8   -4.70    4.80
  -1   5  -8  -14.80   14.80
   1  -6   8   17.70    7.20
  -1   6  -8   15.30   20.90
   0   6   8   27.20   18.30
   0  -6  -8   10.80    6.60
   0   5   8    2.70    1.10
   0   5   8   -3.70   13.10
   0  -5  -8   -4.30    8.10
   0  -5  -8    8.30    5.10
   0  -5  -8    0.40    5.80
   0   4   8    5.00    1.40
   0   4   8    4.70    9.80
   0  -4  -8    6.60    4.20
   0  -4  -8    0.20    3.80
   0   3   8    6.90    6.40
   0  -3  -8    3.10    2.30
   0  -3  -8    1.10    2.50
   0  -3  -8    2.50    2.50
   0   2   8  430.36   22.30
   0  -2  -8  436.46   19.60
   0  -2  -8  435.86   20.00
   0   1   8   -0.20    3.80
   0  -1  -8   -1.30    1.70
   0  -1  -8    0.10    1.00
   0   0   8  601.04   26.90
   0   0   8  583.74   25.30
   0   0  -8  618.84   25.40
   0  -1   8   -3.00    1.70
   0  -1   8   -1.30    1.30
   0   1  -8    1.10    1.40
   0   1  -8    1.00    4.70
   0  -2   8  433.16   19.30
   0  -2   8  424.56   19.10
   0   2  -8  381.96   22.50
   0   2  -8  407.66   20.20
   0  -3   8   -0.30    2.20
   0  -3   8   -3.30    2.40
   0   3  -8   -1.60    4.00
   0   3  -8    4.90    9.20
   0  -4   8    0.50    4.60
   0  -4   8   10.00    3.90
   0   4  -8    0.80   13.50
   0   4  -8    8.10    8.30
   0  -5   8    0.30    4.60
   0  -5   8   -5.40    3.50
   0  -5   8    1.50    8.40
   0   5  -8    6.70   18.00
   0  -6   8   -1.30    8.10
   0   6  -8   -3.10   23.10
  -1   6   8   11.30   16.30
  -1   6   8   10.10    1.60
   1  -6  -8    4.60    5.80
  -1   5   8    3.20   12.30
  -1   5   8    4.10    1.20
   1  -5  -8   -0.30    5.80
   1  -5  -8   -2.90    4.60
   1  -5  -8   -7.30    6.80
  -1   4   8    8.70    9.00
  -1   4   8    2.10    1.10
   1  -4  -8    3.10    3.70
   1  -4  -8    6.00    3.90
   1  -4  -8    4.80    4.00
  -1   3   8    2.40    5.60
   1  -3  -8    3.60    2.40
   1  -3  -8    6.20    3.10
   1  -3  -8    3.70    2.50
  -1   2   8  155.08   11.20
   1  -2  -8  164.48    9.40
   1  -2  -8  189.18    9.30
   1  -2  -8  161.08    9.40
  -1   1   8 2056.29   83.19
   1  -1  -8 2145.09   81.89
   1  -1  -8 2008.10   81.69
  -1   0   8 1028.80   43.80
   1   0  -8 1140.69   44.20
  -1  -1   8 2004.20   80.69
   1   1  -8 2055.79   81.69
   1   1  -8 2074.99   79.89
   1   1  -8 2007.90   83.39
  -1  -2   8  172.58    9.60
  -1  -2   8  174.78    9.70
   1   2  -8  142.79   14.00
   1   2  -8  166.58    8.30
  -1  -3   8   13.90    3.50
  -1  -3   8    9.60    3.60
   1   3  -8   -6.50   10.00
   1   3  -8   11.70    4.60
   1   3  -8   10.10    3.50
  -1  -4   8   -4.20    4.60
  -1  -4   8    5.10    3.50
  -1  -4   8    4.60    4.20
   1   4  -8   14.60    8.20
   1   4  -8   23.10   14.40
  -1  -5   8    0.30    6.00
  -1  -5   8   -3.40    9.10
  -1  -5   8    4.80    3.30
   1   5  -8    0.40   20.80
   1   5  -8    2.00    1.00
  -1  -6   8    4.10    3.40
  -1  -6   8   17.30   13.00
   1   6  -8    7.70    1.50
  -2   6   8    0.60    0.80
  -2   6   8  -17.10   23.20
   2  -6  -8    2.50    5.20
  -2   5   8   19.50    2.40
  -2   5   8    6.50   11.40
   2  -5  -8   14.90    6.90
   2  -5  -8   31.10    9.20
   2  -5  -8   17.70    5.30
  -2   4   8  -12.30   12.20
  -2   4   8    1.60    1.00
   2  -4  -8    0.50    3.50
   2  -4  -8    5.90    4.00
   2  -4  -8    3.40    3.30
  -2   3   8   19.40    6.50
   2  -3  -8   18.20    3.90
   2  -3  -8   17.50    3.70
   2  -3  -8   12.40    3.30
  -2   2   8   69.69    7.30
   2  -2  -8   66.99    5.10
   2  -2  -8   63.99    4.80
   2  -2  -8   59.69    5.30
  -2   1   8  284.97   14.10
   2  -1  -8  273.57   12.90
   2  -1  -8  290.37   13.10
  -2   0   8   20.70    2.90
   2   0  -8   26.70    3.40
  -2  -1   8  304.97   14.30
   2   1  -8  286.07   12.80
   2   1  -8  298.47   14.70
   2   1  -8  259.17   17.50
  -2  -2   8   60.19    5.80
  -2  -2   8   69.59    5.70
   2   2  -8   66.19    4.40
   2   2  -8   60.09    6.40
   2   2  -8   77.29   12.80
  -2  -3   8   16.50    4.30
  -2  -3   8   16.60    4.20
   2   3  -8   10.40    5.10
   2   3  -8   19.30   12.20
   2   3  -8   15.70    3.20
  -2  -4   8    2.90    2.90
  -2  -4   8    1.10    4.50
   2   4  -8   -7.00   17.10
   2   4  -8    7.30    6.90
  -2  -5   8   24.00    7.70
  -2  -5   8   36.10   12.40
  -2  -5   8   16.10    3.70
   2   5  -8   -8.90   22.60
   2   5  -8   17.90    2.40
   2   5  -8   -8.70   23.50
  -2  -6   8    0.60    2.60
   2   6  -8    0.70    1.00
  -3   6   8    4.00    1.10
   3  -6  -8    2.10    5.00
  -3   5   8   40.10    3.20
  -3   5   8   37.10   11.30
   3  -5  -8   33.80    9.00
   3  -5  -8   26.70    8.30
   3  -5  -8   41.10    7.40
  -3   4   8   12.30    7.70
  -3   4   8   11.30    1.60
   3  -4  -8   10.90    4.30
   3  -4  -8    8.50    4.20
   3  -4  -8   13.50    4.40
  -3   3   8    7.00    5.00
   3  -3  -8    0.60    2.20
   3  -3  -8    7.70    3.10
   3  -3  -8    3.50    2.50
   3  -2  -8  132.69    8.40
   3  -2  -8  145.59    8.30
   3  -2  -8  146.09    7.90
  -3   1   8    7.40    3.10
   3  -1  -8    6.90    2.20
   3  -1  -8    7.00    1.70
   3   0  -8   27.40    3.20
   3   0  -8   34.50    3.10
  -3  -1   8    8.10    2.50
   3   1  -8    9.40    1.80
   3   1  -8    5.80   10.10
   3   1  -8    7.00    2.50
  -3  -2   8  158.58    9.50
  -3  -2   8  131.19    9.60
   3   2  -8  161.38   11.00
   3   2  -8  147.99   17.40
  -3  -3   8    7.40    3.80
  -3  -3   8    1.70    4.20
   3   3  -8    2.20    2.10
   3   3  -8   -9.70   14.50
   3   3  -8   -0.10    3.90
  -3  -4   8   17.30    7.60
  -3  -4   8   10.40    3.10
  -3  -4   8    0.50    5.90
   3   4  -8    8.70    5.10
   3   4  -8  -22.30   20.30
   3   4  -8    9.90    7.00
  -3  -5   8   34.30   10.80
  -3  -5   8   27.00    4.30
   3   5  -8   26.90   14.40
   3   5  -8   16.40   30.40
   3   5  -8   32.70    3.10
  -3  -6   8   -1.30    2.20
   3   6  -8    4.10    1.30
  -4   6   8    0.40    1.20
   4  -6  -8   -5.10    4.80
  -4   5   8    1.80    1.20
   4  -5  -8   -1.90    4.20
   4  -5  -8    4.30    6.50
   4  -5  -8    0.40    7.10
  -4   4   8   -0.60    1.10
  -4   4   8   -2.20    6.80
   4  -4  -8    5.20    4.00
   4  -4  -8    2.10    3.50
   4  -4  -8    1.80    4.00
  -4   3   8   -0.70    4.80
   4  -3  -8    8.20    3.00
   4  -3  -8    1.90    2.90
   4  -3  -8    1.80    2.60
  -4   2   8   11.80    3.70
   4  -2  -8   15.00    2.40
   4  -2  -8   21.10    3.60
   4  -2  -8   17.70    3.20
   4  -1  -8  266.37   13.50
   4  -1  -8  260.47   12.30
   4  -1  -8  273.97   12.50
   4   0  -8  170.58    8.50
   4   0  -8  183.18    9.50
   4   1  -8  282.87   15.00
   4   1  -8  285.17   12.70
  -4  -2   8   13.50    4.10
   4   2  -8   13.90    2.60
   4   2  -8   30.90   17.70
   4   2  -8   12.30    4.10
  -4  -3   8   -6.30    6.40
   4   3  -8    2.10    2.30
   4   3  -8    5.60    4.40
   4   3  -8   11.90   19.00
  -4  -4   8  -11.70   10.10
  -4  -4   8   17.00   13.50
  -4  -4   8    6.10    2.80
   4   4  -8   22.60   29.00
   4   4  -8  -10.70    6.80
   4   4  -8    7.80    3.90
  -4  -5   8    4.90    2.40
   4   5  -8    8.30   13.40
  -4  -6   8    0.20    1.80
   4   6  -8    1.10    0.90
  -5   6   8    1.70    1.40
   5  -6  -8    3.10    5.30
  -5   5   8    3.30    1.30
   5  -5  -8    0.90    6.90
   5  -5  -8   10.60    8.20
   5  -5  -8    3.80    5.10
  -5   4   8    3.20    5.90
  -5   4   8    3.10    1.40
   5  -4  -8    5.20    4.50
   5  -4  -8    4.90    4.00
   5  -4  -8    1.60    3.70
  -5   3   8   17.00    4.70
   5  -3  -8   18.40    4.30
   5  -3  -8   17.50    4.00
   5  -2  -8   34.00    3.80
   5  -2  -8   27.40    4.20
   5  -1  -8    2.00    3.40
   5  -1  -8    2.30    1.50
   5  -1  -8    4.20    2.30
   5   0  -8  297.97   14.50
   5   1  -8    2.00    1.40
   5   1  -8    0.60    2.40
  -5  -2   8   30.10    6.40
   5   2  -8   25.70    3.30
   5   2  -8   18.40    4.70
   5   2  -8   27.80   24.40
  -5  -3   8   21.20    8.80
  -5  -3   8   15.00    3.10
   5   3  -8   20.70    3.30
   5   3  -8  -17.40   27.00
  -5  -4   8    1.80    2.50
  -5  -4   8    0.60    3.00
   5   4  -8  -37.80   34.90
   5   4  -8    9.00    3.80
   5   4  -8    5.00    8.40
  -5  -5   8   -4.70    2.00
   5   5  -8   -3.80   14.00
   5   5  -8    2.50    1.50
  -5  -6   8    1.40    1.70
   5   6  -8    3.00    1.00
  -6   6   8    2.00    1.10
   6  -6  -8    0.90    4.90
  -6   5   8    4.10    1.70
   6  -5  -8    0.60    4.20
  -6   4   8    9.20    2.00
  -6   4   8    3.80    1.70
   6  -4  -8    0.10    3.60
   6  -4  -8    1.30    5.00
   6  -4  -8    3.80    4.20
   6  -3  -8    6.30    3.50
   6  -3  -8   -0.90    2.50
   6  -3  -8    1.80    3.10
   6  -2  -8   48.60    5.40
   6  -2  -8   50.19    4.80
   6  -1  -8   33.10    4.90
   6   0  -8   84.89    5.20
   6   0  -8   76.19    8.00
   6   0  -8   78.19    6.20
  -6  -1   8   36.40   14.40
   6   1  -8   37.80    3.40
   6   1  -8   37.40    5.80
   6   2  -8   47.90    4.10
   6   2  -8   58.09    8.50
  -6  -3   8    2.50    2.60
  -6  -3   8    7.60    2.60
   6   3  -8   -1.20    4.80
   6   3  -8    3.30    2.00
  -6  -4   8    9.00    2.60
  -6  -4   8    3.10    3.00
   6   4  -8   12.60    3.80
   6   4  -8   16.60    9.90
   6   4  -8    6.80    2.00
   6   5  -8    7.40   22.80
   6   5  -8    6.10    2.50
  -6  -6   8    0.80    1.60
   6   6  -8    0.30    1.00
   7  -6  -8    5.90    4.90
  -7   5   8    8.40    1.80
   7  -5  -8    9.50    8.10
   7  -5  -8    0.70    4.60
  -7   4   8    7.20    2.10
   7  -4  -8   10.00    4.30
   7  -4  -8    9.00    5.30
   7  -4  -8    3.20    6.70
  -7   3   8    7.20    1.80
   7  -3  -8    2.80    2.80
   7  -3  -8    1.80    3.50
  -7   2   8    3.10    1.60
   7  -1  -8  111.19    6.90
   7  -1  -8  115.19    8.20
   7   0  -8    8.20    3.30
   7   0  -8   10.10    2.30
   7   1  -8  106.39    6.40
   7   1  -8  118.09    9.30
  -7  -2   8    2.60    2.20
   7   2  -8    4.10    3.70
   7   2  -8    0.50    1.40
  -7  -3   8    6.10    2.60
  -7  -3   8    2.20    2.20
   7   3  -8    3.10    2.30
   7   3  -8   14.10    6.40
  -7  -4   8    5.90    2.60
  -7  -4   8   10.50    2.40
   7   4  -8   11.10    2.50
   7   4  -8    7.20    3.40
   7   4  -8    8.90    9.50
  -7  -5   8    6.20    2.20
   7   5  -8  -20.60   14.60
  -7  -6   8    1.50    1.20
   7   6  -8   -2.40    0.70
   8  -6  -8    7.50    5.20
  -8   5   8    0.30    1.20
   8  -5  -8   -2.60    4.20
  -8   4   8    3.60    1.50
   8  -4  -8    1.50    4.30
   8  -4  -8   -2.60    4.60
  -8   3   8    0.40    1.50
   8  -3  -8    4.60    2.80
   8  -3  -8   -1.90    3.80
  -8   2   8    9.00    2.00
   8  -2  -8    8.30    3.50
  -8   1   8  107.09    6.80
   8  -1  -8   98.89    6.70
   8  -1  -8  107.09    8.90
   8   0  -8  105.49    6.70
   8   0  -8  105.79    7.90
   8   1  -8  123.39   10.00
   8   1  -8  118.89    7.00
  -8  -2   8    8.10    2.60
  -8  -2   8    7.10    2.30
   8   2  -8    6.50    2.00
   8   2  -8    3.50    4.50
  -8  -3   8    1.80    1.90
  -8  -3   8    4.60    2.40
   8   3  -8    0.60    6.60
   8   3  -8   -0.10    1.90
  -8  -4   8    1.90    2.00
  -8  -4   8   -1.20    1.70
   8   4  -8    6.10   10.00
   8   4  -8    0.00    3.20
   8   4  -8   -2.70    2.20
  -8  -5   8    3.50    1.70
   8   5  -8    0.00    1.50
  -8  -6   8    1.00    1.20
   8   6  -8   -0.30    1.10
  -9   5   8    0.30    1.30
   9  -5  -8    3.80    8.40
  -9   4   8   28.70    3.50
   9  -4  -8   28.40    6.80
   9  -4  -8   24.20    7.00
  -9   3   8    3.70    1.70
   9  -3  -8    4.60    3.30
   9  -3  -8    1.60    4.10
  -9   2   8   18.00    2.50
   9  -2  -8   13.00    2.70
   9  -2  -8   15.70    4.30
  -9   1   8   14.00    2.30
  -9   0   8   10.00    2.30
   9   0  -8   11.90    2.60
  -9  -1   8   16.50    2.70
  -9  -1   8   13.60    2.70
   9   1  -8   18.90    3.10
   9   1  -8   23.70    5.90
  -9  -2   8   18.60    3.20
  -9  -2   8   11.20    2.60
   9   2  -8    3.60    5.20
   9   2  -8   19.60    3.40
  -9  -3   8    5.20    2.00
  -9  -3   8    5.10    2.30
   9   3  -8    6.70    2.50
   9   3  -8   -2.50    6.70
  -9  -4   8   12.60    2.50
  -9  -4   8   16.30    3.00
   9   4  -8   14.10   13.60
   9   4  -8   30.70    7.70
  -9  -5   8   -1.40    1.30
   9   5  -8    1.20    2.00
 -10   5   8    0.90    1.30
  10  -5  -8   -1.50    4.80
 -10   4   8    3.40    1.60
  10  -4  -8    1.10    4.70
  10  -4  -8    7.30    8.00
 -10   3   8   21.90    3.00
  10  -3  -8   10.90    5.30
  10  -3  -8   15.70    4.40
 -10   2   8    7.10    2.20
  10  -2  -8   11.40    4.30
  10  -2  -8   10.80    2.80
 -10   1   8   15.70    2.50
  10  -1  -8   11.50    3.30
 -10   0   8   37.10    3.90
  10   0  -8   31.50    3.90
 -10  -1   8    4.10    2.10
 -10  -1   8    7.70    2.40
  10   1  -8   14.60    5.20
 -10  -2   8    8.90    2.30
 -10  -2   8   10.60    2.80
  10   2  -8    7.70    2.60
  10   2  -8   11.90    7.00
 -10  -3   8   10.00    2.70
 -10  -3   8   21.20    3.00
  10   3  -8   17.60    3.60
  10   3  -8   22.80    9.90
 -10  -4   8   -0.50    1.30
 -10  -4   8    3.70    2.00
  10   4  -8  -15.20   16.50
  10   4  -8    4.90    3.20
 -10  -5   8    2.20    1.40
  11  -5  -8   13.30   10.60
 -11   4   8    9.10    2.00
  11  -4  -8   13.10    6.00
 -11   3   8    2.20    1.80
 -11   2   8    4.40    2.00
  11  -2  -8    4.90    4.30
 -11   1   8    0.70    1.60
  11  -1  -8   -5.00    3.20
 -11   0   8    1.90    1.60
  11   0  -8    2.00    2.70
 -11  -1   8   -1.60    2.30
 -11  -1   8    3.10    2.80
  11   1  -8   -1.00    6.20
  11   1  -8    2.10    2.10
 -11  -2   8    2.80    2.10
 -11  -2   8    4.20    2.10
  11   2  -8    0.10    7.60
  11   2  -8    1.60    2.10
 -11  -3   8    5.40    2.10
 -11  -3   8    4.30    2.00
  11   3  -8    1.30   10.90
  11   3  -8    6.80    4.00
 -11  -4   8    1.40    0.90
 -11  -4   8    4.20    1.60
  11   4  -8    8.00    3.30
 -11  -5   8    0.40    1.00
  12  -4  -8   15.30    6.60
 -12   3   8    0.30    1.60
  12  -3  -8   -9.00    6.00
 -12   2   8   29.20    3.80
 -12   1   8   -0.20    1.40
  12  -1  -8   -2.30    3.10
 -12   0   8   84.29    6.30
  12   0  -8   87.79    6.50
 -12  -1   8    0.70    1.70
  12   1  -8   -2.40    8.10
  12   1  -8   -1.40    2.00
 -12  -2   8   23.10    3.70
 -12  -2   8   32.60    3.30
  12   2  -8   25.60   10.20
  12   2  -8   29.10    4.70
 -12  -3   8    2.10    1.40
 -12  -3   8    2.70    1.60
  12   3  -8   -2.80    2.50
  12   3  -8    2.00   12.60
 -12  -4   8   -0.40    1.10
 -12  -4   8    0.40    1.20
  12   4  -8   -1.00    3.20
 -13   4   8    5.90    1.70
 -13   3   8   -1.70    1.20
 -13   2   8    1.50    1.70
  13  -1  -8   16.10    5.10
 -13   0   8   18.00    3.10
 -13  -1   8    1.60    1.80
  13   1  -8   12.30    3.30
 -13  -2   8   -0.40    1.50
  13   2  -8    2.10    2.40
  13   2  -8    2.60   15.20
 -13  -3   8    0.50    1.00
  13   3  -8    3.00    3.10
  13   4  -8   10.30    3.70
 -14   4   8   -0.90    1.40
 -14   3   8    0.60    1.50
 -14   2   8    3.30    1.50
 -14   1   8    2.10    1.50
  14  -1  -8   -7.10    4.30
 -14   0   8    1.80    1.90
  14   0  -8   -1.80    3.10
 -14  -1   8    2.60    1.80
  14   1  -8    3.80    2.90
  14   2  -8   11.30    3.30
 -14  -3   8    1.10    1.10
  14   3  -8   -1.30    2.80
 -15   3   8    1.10    1.20
 -15   2   8    0.90    1.40
 -15   1   8    0.90    1.50
 -15   0   8   -0.70    1.20
  15   0  -8   -0.20    4.90
  15   1  -8    3.20    3.20
 -15  -2   8   -0.90    1.00
  15   2  -8   -1.00    2.90
  15   3  -8    5.50    3.30
 -16   2   8   -1.10    1.10
 -16   1   8    2.70    1.40
 -16   0   8    4.80    1.50
  16   1  -8    4.70    3.80
 -16  -2   8   -0.90    0.50
  16   2  -8   -1.10    3.40
 -17   1   8    0.90    1.10
 -17   0   8    0.90    1.00
 -17  -1   8   -0.60    0.60
  16   2   9   -3.80    4.90
  16   1   9   -1.20    4.20
  16   0   9  -12.50    4.90
  16  -1   9    0.00    7.60
  15   3   9   -3.70    4.30
  15   2   9    4.70    3.60
  15   1   9   -2.70    3.60
  15   0   9    0.60    4.40
  15  -1   9   -5.50    5.60
  14   3   9    2.20    3.70
  14   2   9    0.30    3.20
  14   1   9    6.00    3.40
 -14  -1  -9    3.10    2.20
  14   0   9   -0.10    3.60
  14  -1   9    5.30    4.80
  13   4   9    5.60    5.10
  13   3   9   -5.50    3.10
  13   2   9   -3.60    2.70
 -13  -2  -9   -0.50    1.90
 -13  -1  -9    1.80    2.60
  13   0   9    1.90    3.30
 -13   0  -9    4.20    3.40
  13  -2   9   -8.30    5.30
  12   4   9    0.90    4.50
  12   3   9   -3.60    3.10
  12   2   9   -1.50    2.60
 -12  -2  -9    0.30    2.40
  12   1   9    3.40    2.50
 -12  -1  -9   18.60   16.30
 -12  -1  -9   -1.60    2.60
  12   0   9    0.30    2.80
 -12   0  -9   -1.00    4.40
  12  -1   9    1.70    5.30
  12  -1   9   -1.40    3.50
  12  -2   9   -6.50    5.50
  12  -2   9    2.90    4.40
  12  -3   9    8.40    5.20
  12  -4   9    6.10    5.50
  11   4   9    4.00    4.30
  11   3   9    7.40    4.30
  11   2   9    9.70    3.50
 -11  -2  -9    6.70    3.00
  11   1   9    9.00    3.30
 -11  -1  -9    7.50    3.30
 -11   0  -9   11.00    4.00
  11  -1   9    8.90    3.70
  11  -1   9    7.60    4.90
  11  -2   9   11.60    4.30
  11  -2   9   10.90    6.30
  11  -3   9    5.10    6.30
  11  -3   9    1.70    5.10
  11  -4   9   -3.10    4.80
  11  -5   9   -5.40    6.50
  10   5   9   -1.80    1.80
  10   4   9    4.20    2.90
  10   4   9    3.50    4.20
  10   3   9   -3.70    2.50
  10   2   9   11.90    3.30
 -10  -2  -9   13.60    3.20
  10   1   9   -1.90    2.10
 -10  -1  -9   -2.10    2.50
  10   0   9    0.80    3.80
  10   0   9   -5.40    2.10
 -10   0  -9    9.30    5.50
 -10   0  -9  -15.40   13.00
 -10   0  -9    2.80    6.00
  10  -1   9    0.00    3.60
  10  -1   9    0.70    2.70
  10  -2   9   17.40    4.40
  10  -2   9   17.10    4.70
  10  -3   9   -1.20    5.10
  10  -3   9    2.20    4.20
  10  -4   9    8.60    7.90
  10  -4   9   11.70    5.20
  10  -5   9  -12.40    5.10
   9   5   9   -0.60    1.60
   9   4   9    6.10    4.30
   9   4   9    1.40    2.40
   9   3   9   28.70    5.00
   9   2   9    1.00    2.30
  -9  -2  -9    4.50    2.60
   9   1   9    6.30    2.10
  -9  -1  -9   10.00    3.50
   9   0   9   -6.90    2.90
   9   0   9   -0.90    2.00
   9  -1   9    6.30    3.50
   9  -1   9    7.80    2.80
  -9   1  -9   13.40    7.40
  -9   1  -9    1.40    4.30
   9  -2   9    2.30    3.50
   9  -2   9    7.80    3.40
   9  -3   9   31.00    6.20
   9  -3   9   38.10    6.40
   9  -4   9   -1.70    4.00
   9  -4   9    6.70    6.60
   9  -5   9    4.60    7.20
   8   6   9    1.40    1.10
   8   5   9    1.00    1.60
   8   4   9   -1.20    2.00
   8   4   9   -1.10    4.20
   8   3   9   -3.30    2.80
  -8  -3  -9    5.00   10.40
   8   2   9   33.60    4.60
  -8  -2  -9   27.50    7.70
  -8  -2  -9   44.30    4.50
   8   1   9    8.30    2.40
   8   0   9    0.40    2.80
   8   0   9   -1.20    1.70
  -8   0  -9    8.30   15.80
   8  -1   9   10.10    3.60
   8  -1   9   12.30    3.00
  -8   1  -9    4.10    4.60
   8  -2   9   38.30    5.30
   8  -2   9   35.60    5.50
  -8   2  -9   31.20    6.70
  -8   2  -9   32.70    5.50
   8  -3   9   -1.30    3.30
   8  -3   9    1.70    3.60
   8  -4   9    7.40    5.80
   8  -4   9    6.60    3.80
   8  -6   9   -0.10    5.90
   7   6   9    0.80    0.90
   7   5   9    0.40    1.30
   7   4   9    3.50    4.50
   7   4   9    2.70    1.90
  -7  -4  -9    4.40    9.50
   7   3   9   -5.50    2.10
   7   3   9    0.60    2.50
  -7  -3  -9   -1.70    6.20
   7   2   9    5.70    2.40
  -7  -2  -9   13.00    4.80
  -7  -2  -9    8.30    2.70
   7   1   9   -0.90    1.60
  -7  -1  -9   -0.40    4.50
   7   0   9    1.90    1.60
   7   0   9   -3.50    2.30
  -7   0  -9   -4.90   15.60
   7  -1   9    3.60    2.20
   7  -1   9    2.20    2.20
  -7   1  -9    2.20   10.20
  -7   1  -9    8.60    4.70
   7  -2   9   10.50    3.10
   7  -2   9    4.70    2.90
  -7   2  -9   14.70    5.50
   7  -3   9    5.60    3.30
   7  -3   9    0.60    3.00
  -7   3  -9   -2.10    9.60
  -7   3  -9    4.90    7.00
   7  -4   9    9.80    5.00
   7  -4   9    6.00    3.90
  -7   4  -9    5.60    1.10
   7  -6   9   -0.70    5.60
   6   6   9    0.70    1.10
  -6  -5  -9    4.40   13.60
   6   4   9   13.10    2.60
   6   4   9   38.10   35.70
   6   4   9   17.30    5.10
  -6  -4  -9   13.30    7.50
   6   3   9    2.00    2.60
   6   3   9  -10.60   24.30
   6   3   9    2.20    1.90
  -6  -3  -9    6.00    4.40
   6   2   9    4.50    1.90
   6   2   9   10.00   23.60
  -6  -2  -9   -1.30    3.40
   6   1   9    0.40    2.80
   6   1   9   -0.30    1.50
  -6  -1  -9    1.10    3.00
   6   0   9    3.70    1.70
   6   0   9   -2.10    2.00
  -6   0  -9   16.30   14.70
   6  -1   9    1.30    1.90
  -6   1  -9   19.80   10.70
  -6   1  -9    5.90    4.30
   6  -2   9    1.90    2.50
   6  -2   9    4.50    2.70
  -6   2  -9   12.10    5.50
  -6   2  -9   -2.80   10.90
   6  -3   9    2.00    2.90
   6  -3   9    1.80    3.10
  -6   3  -9    2.50    7.10
   6  -4   9   12.40    5.30
   6  -4   9   16.80    4.60
  -6   4  -9   27.20   21.70
  -6   4  -9    4.70    8.60
   6  -5   9   27.20    9.10
  -6   5  -9   28.70    2.20
   6  -6   9    1.20    5.30
   5   6   9    3.10    1.20
   5   5   9    2.70    1.30
   5   5   9  -11.60   36.80
  -5  -5  -9    8.80   11.30
   5   4   9  -16.30   28.30
   5   4   9    9.40    5.40
   5   4   9    5.20    1.70
  -5  -4  -9    8.20    5.50
   5   3   9   16.60    3.70
   5   3   9   25.30   18.10
  -5  -3  -9   15.30    4.80
  -5  -3  -9   18.50    6.90
   5   2   9  123.09    7.60
  -5  -2  -9  126.89   10.10
  -5  -2  -9  130.19    8.90
   5   1   9  205.28   12.10
   5   1   9  199.18    9.90
  -5  -1  -9  191.68   11.20
  -5  -1  -9  194.48   10.70
   5   0   9   -2.00    1.80
   5   0   9   -0.10    1.50
  -5   0  -9    2.20    2.30
   5  -1   9  188.38   10.30
   5  -1   9  188.38    9.70
  -5   1  -9  179.98   12.00
  -5   1  -9  240.68   18.40
   5  -2   9  137.09    8.50
   5  -2   9  110.79    7.90
  -5   2  -9  136.39   11.50
  -5   2  -9  138.19   16.60
   5  -3   9    8.10    3.20
   5  -3   9   10.80    3.70
  -5   3  -9   18.80    7.40
   5  -4   9    0.60    4.50
   5  -4   9    3.00    3.30
  -5   4  -9    5.70    9.20
   5  -5   9    3.20    6.90
  -5   5  -9   20.80   11.70
  -5   5  -9    4.30    1.10
   5  -6   9    3.30    5.20
  -5   6  -9    3.40    0.80
   4   6   9    2.90    1.10
   4   5   9    0.50   25.90
   4   5   9    2.40    1.30
  -4  -5  -9   12.20    9.50
   4   4   9   11.10    2.00
   4   4   9   33.70   20.20
   4   4   9    3.90    7.50
  -4  -4  -9   12.60    6.10
  -4  -4  -9    4.90    8.50
  -4  -4  -9   19.10    6.90
   4   3   9   12.60    3.40
  -4  -3  -9    7.30    3.30
  -4  -3  -9    2.20    5.00
   4   2   9   61.69   13.10
  -4  -2  -9   63.49    5.80
  -4  -2  -9   60.99    6.50
   4   1   9   40.10   10.70
   4   1   9   39.00    4.90
  -4  -1  -9   52.39    4.70
   4   0   9   -0.80    1.40
  -4   0  -9    0.10    1.70
   4  -1   9   49.99    4.20
   4  -1   9   46.80    4.30
  -4   1  -9   44.40    6.40
  -4   1  -9   52.59   13.20
   4  -2   9   65.79    5.60
  -4   2  -9   63.59    6.30
  -4   2  -9   54.49   16.50
  -4   2  -9   63.59    8.70
   4  -3   9    7.00    2.90
   4  -3   9    6.20    3.30
  -4   3  -9   -1.80    6.80
   4  -4   9   14.30    4.90
   4  -4   9   14.40    4.00
  -4   4  -9   23.90   10.50
   4  -5   9    1.50    4.90
   4  -5   9    8.40    7.30
  -4   5  -9  -13.80   12.40
  -4   5  -9   -0.30    0.70
   4  -6   9    7.60    7.40
  -4   6  -9    3.10    0.80
   3   6   9    2.30    1.10
   3   5   9   48.00   25.20
   3   5   9    6.40    1.70
  -3  -5  -9    4.80   14.20
  -3  -5  -9   -8.40    6.90
  -3  -5  -9    9.60    7.70
   3   4   9   11.60   14.60
   3   4   9    5.40    1.50
  -3  -4  -9    1.50    4.70
  -3  -4  -9    5.20    5.10
  -3  -4  -9   12.40    7.00
   3   3   9   20.70    6.60
   3   3   9   21.00   11.90
  -3  -3  -9   15.00    4.70
  -3  -3  -9   10.00    3.30
  -3  -3  -9   13.40    4.60
   3   2   9    5.10    8.70
  -3  -2  -9   10.90    3.20
  -3  -2  -9   16.70    3.80
  -3  -2  -9   19.10    3.90
   3   1   9  298.07   19.10
   3   1   9  302.97   14.10
   3   1   9  318.57   15.80
  -3  -1  -9  316.17   14.70
  -3  -1  -9  315.47   14.80
   3   0   9   -6.60    7.40
   3   0   9    1.40    1.80
   3   0   9   -2.50    1.40
  -3   0  -9   -0.50    1.20
  -3   0  -9    0.60    1.80
   3  -1   9  294.17   13.70
  -3   1  -9  289.57   13.80
  -3   1  -9  322.87   16.60
   3  -2   9    8.80    2.70
   3  -2   9    8.70    2.70
  -3   2  -9   11.60    5.90
  -3   2  -9   16.50    3.80
   3  -3   9   16.80    3.60
   3  -3   9   11.70    3.60
  -3   3  -9   14.50    6.40
  -3   3  -9   13.70    7.10
   3  -4   9    3.90    4.30
   3  -4   9   -1.60    3.10
  -3   4  -9  -19.10   10.10
   3  -5   9    4.60    4.70
   3  -5   9   -1.70    7.10
  -3   5  -9    3.00    1.00
  -3   5  -9    7.50   21.90
   3  -6   9   -6.40    6.20
  -3   6  -9    0.50    0.70
   2   6   9   -0.10    0.90
   2   5   9   44.80    3.60
   2   5   9   27.30   17.70
  -2  -5  -9   34.60    7.50
  -2  -5  -9   14.70   11.10
   2   4   9   32.40   14.10
   2   4   9   30.00    3.00
  -2  -4  -9   41.00    8.00
  -2  -4  -9   17.00    5.00
  -2  -4  -9   39.40   10.50
   2   3   9   55.29    6.70
   2   3   9   49.30   12.30
  -2  -3  -9   62.09    6.70
  -2  -3  -9   61.49    6.60
  -2  -3  -9   57.39    6.40
   2   2   9   63.19    5.30
   2   2   9   72.79   10.70
  -2  -2  -9   68.59    5.70
  -2  -2  -9   59.89    5.80
  -2  -2  -9   61.19    5.50
   2   1   9    1.00    5.80
   2   1   9    3.80    2.40
  -2  -1  -9    1.30    2.20
  -2  -1  -9    4.80    1.80
  -2  -1  -9    2.60    1.40
   2   0   9    0.90    1.60
   2   0   9    1.50    1.70
   2   0   9   10.30    6.80
  -2   0  -9    0.30    1.10
   2  -1   9   -0.20    1.70
   2  -1   9    3.40    1.80
  -2   1  -9    3.80    4.50
  -2   1  -9    0.10    1.50
   2  -2   9   63.19    5.30
  -2   2  -9   55.19    8.40
  -2   2  -9   61.79    6.20
   2  -3   9   67.89    6.40
   2  -3   9   55.29    6.10
  -2   3  -9   67.49    8.70
  -2   3  -9   68.59   11.30
   2  -4   9   25.90    5.30
   2  -4   9   38.30    6.70
   2  -5   9   50.39    8.50
   2  -5   9   32.10    8.70
  -2   5  -9   22.10   15.70
   2  -6   9   -2.60    5.90
  -2   6  -9   -1.40    0.60
   1   6   9    4.30    1.20
  -1  -6  -9    0.90    8.70
   1   5   9    0.20   14.90
   1   5   9   23.70    2.80
  -1  -5  -9   22.60    6.50
  -1  -5  -9   21.70    7.10
  -1  -5  -9   19.00   10.00
   1   4   9    4.70    1.40
   1   4   9   13.10   10.70
  -1  -4  -9    5.80    6.30
  -1  -4  -9    4.00    4.00
  -1  -4  -9   -8.50    4.60
   1   3   9    1.80    8.70
  -1  -3  -9    2.90    2.70
  -1  -3  -9    3.30    3.10
  -1  -3  -9    2.40    3.00
   1   2   9   23.40    7.00
   1   2   9   30.40    4.40
  -1  -2  -9   19.80    3.40
  -1  -2  -9   16.50    3.10
   1   1   9   23.70    3.50
   1   1   9   23.90    6.70
   1   1   9   26.20    4.00
  -1  -1  -9   29.10    3.60
  -1  -1  -9   22.20    2.90
  -1  -1  -9   15.50    2.60
   1   0   9   -5.60    4.80
   1   0   9    1.30    1.80
  -1   0  -9    0.00    1.20
   1  -1   9   20.70    3.00
  -1   1  -9   24.40    5.70
  -1   1  -9   24.10    3.70
   1  -2   9   21.10    3.40
  -1   2  -9   21.90    4.10
  -1   2  -9   19.20    7.30
   1  -3   9    6.60    3.00
   1  -3   9   -0.50    2.30
  -1   3  -9    5.20    4.30
  -1   3  -9    7.70    8.90
   1  -4   9    1.00    4.30
   1  -4   9   -0.90    2.90
  -1   4  -9   -7.00   12.40
  -1   4  -9   -6.30   10.40
   1  -5   9   23.80   10.30
   1  -5   9   23.30    6.40
  -1   5  -9   36.40   17.10
   1  -6   9   15.40    7.60
  -1   6  -9    6.50    1.30
   0   6   9   14.10   23.10
   0   6   9   10.30    1.70
   0  -6  -9   11.50    6.90
   0   5   9   10.10   13.40
   0  -5  -9    7.90    6.00
   0  -5  -9    3.80    4.80
   0  -5  -9    3.70    8.00
   0   4   9   -4.10   10.10
   0  -4  -9    0.00    3.70
   0  -4  -9    5.20    3.50
   0  -4  -9   -1.50    4.30
   0   3   9   -6.90    6.30
   0  -3  -9   -0.10    2.60
   0  -3  -9    0.80    2.60
   0  -3  -9   -2.20    2.50
   0   2   9  402.26   21.80
   0  -2  -9  420.56   19.40
   0  -2  -9  412.56   18.90
   0   1   9    0.10    4.70
   0  -1  -9   -0.70    1.90
   0  -1  -9    1.20    1.30
   0   0   9    4.90    4.20
   0   0   9    1.60    1.80
   0   0  -9    2.10    1.40
   0  -1   9    2.00    1.90
   0  -1   9   -0.60    1.50
   0   1  -9    5.70    5.40
   0   1  -9    1.50    1.70
   0  -2   9  387.26   19.50
   0   2  -9  392.46   17.50
   0   2  -9  396.36   22.80
   0   2  -9  407.96   19.90
   0  -3   9    0.80    3.10
   0  -3   9    2.10    2.40
   0   3  -9   -3.80    9.70
   0   3  -9   -1.80    3.80
   0  -4   9    2.40    5.10
   0  -4   9   -4.10    4.00
   0   4  -9  -11.40   14.10
   0   4  -9  -13.90    8.40
   0  -5   9   -1.30    3.40
   0  -5   9   -7.20    4.90
   0  -5   9    5.10    8.60
   0   5  -9    6.80   17.60
   0   6  -9   12.20    1.80
  -1   6   9    4.40    1.20
   1  -6  -9    5.80    5.80
  -1   5   9   26.90   13.10
  -1   5   9   25.60    2.50
   1  -5  -9   12.70    6.40
   1  -5  -9   30.50    9.60
   1  -5  -9   21.00    6.10
  -1   4   9    3.20   12.90
  -1   4   9    4.40    1.20
   1  -4  -9    5.20    3.70
   1  -4  -9   -1.00    3.40
   1  -4  -9    1.80    4.10
  -1   3   9    8.70    6.20
   1  -3  -9    4.40    2.90
   1  -3  -9    2.20    2.40
   1  -3  -9    4.00    2.70
  -1   2   9   34.00    6.50
   1  -2  -9   22.90    3.50
  -1   1   9   13.50    4.20
   1  -1  -9   16.00    2.50
  -1   0   9    3.40    1.90
   1   0  -9    1.60    1.40
   1   0  -9    2.00    1.50
  -1  -1   9   19.40    3.00
   1   1  -9   26.60    4.00
   1   1  -9   22.70    2.80
   1   1  -9   28.30    7.50
  -1  -2   9   24.70    3.90
  -1  -2   9   25.00    3.70
   1   2  -9   18.30    4.00
   1   2  -9   28.50    9.10
   1   2  -9   23.00    2.80
  -1  -3   9   -4.10    2.90
  -1  -3   9   -1.20    2.90
   1   3  -9    5.00    4.30
   1   3  -9    5.20    3.30
   1   3  -9   -3.60   11.40
  -1  -4   9    4.60    4.50
  -1  -4   9    8.50    5.70
  -1  -4   9    5.70    3.50
   1   4  -9    8.00    9.80
   1   4  -9  -25.50   15.20
  -1  -5   9   34.20    8.00
  -1  -5   9   41.10   11.00
   1   5  -9   12.10   19.50
  -1  -6   9    7.80    3.60
  -1  -6   9   26.20   13.70
   1   6  -9    5.30    1.30
   2  -6  -9    4.80    5.30
  -2   5   9   28.90   12.50
  -2   5   9   40.10    3.30
   2  -5  -9   50.89    8.30
   2  -5  -9   49.40    9.30
   2  -5  -9   41.20    9.40
  -2   4   9   14.70    8.50
  -2   4   9   35.60    2.80
   2  -4  -9   31.80    6.60
   2  -4  -9   30.70    6.10
   2  -4  -9   28.80    6.20
  -2   3   9   47.10    8.70
   2  -3  -9   65.69    6.20
   2  -3  -9   58.39    6.30
   2  -3  -9   58.49    6.10
  -2   2   9   56.59    7.10
   2  -2  -9   61.69    5.10
   2  -2  -9   68.69    5.10
   2  -2  -9   57.09    5.50
  -2   1   9    5.50    3.40
   2  -1  -9    3.20    2.10
   2  -1  -9    1.90    1.30
  -2   0   9    2.00    2.20
   2   0  -9    1.10    1.50
   2   0  -9   -1.40    1.30
  -2  -1   9    4.40    2.10
   2   1  -9    3.40    1.40
   2   1  -9   -6.80    7.70
   2   1  -9    4.80    2.50
  -2  -2   9   66.99    5.70
  -2  -2   9   50.49    5.80
   2   2  -9   62.59   12.20
   2   2  -9   62.89    4.40
   2   2  -9   61.49    6.60
  -2  -3   9   55.69    6.60
  -2  -3   9   47.10    6.50
   2   3  -9   51.49    5.20
   2   3  -9   53.49   14.50
   2   3  -9   67.49    8.90
  -2  -4   9   22.90    5.70
  -2  -4   9   34.20    7.80
  -2  -4   9   17.30    3.90
   2   4  -9   36.40   10.10
   2   4  -9   28.80   20.00
  -2  -5   9   26.20    8.30
  -2  -5   9   28.50    4.10
  -2  -5   9   10.70   13.70
   2   5  -9   73.09   26.90
   2   5  -9   52.09   17.60
  -2  -6   9   -1.60    2.50
   2   6  -9    0.00    0.80
  -3   6   9    2.40    1.00
   3  -6  -9    3.60    4.90
  -3   5   9    3.80    1.20
   3  -5  -9    3.00    6.60
   3  -5  -9   -4.20    6.60
   3  -5  -9   -5.50    5.00
  -3   4   9    2.20    7.70
  -3   4   9    7.20    1.40
   3  -4  -9    4.40    3.80
   3  -4  -9    6.50    3.80
   3  -4  -9    6.20    4.40
  -3   3   9   21.10    6.50
   3  -3  -9    9.20    3.50
   3  -3  -9   12.70    3.60
  -3   2   9   15.30    5.00
   3  -2  -9   12.70    2.40
   3  -2  -9   19.20    3.30
   3  -2  -9   11.80    3.20
  -3   1   9  299.67   14.60
   3  -1  -9  277.37   13.40
   3  -1  -9  294.77   13.60
   3   0  -9    0.30    1.40
  -3  -1   9  289.77   13.10
   3   1  -9  239.68   12.10
  -3  -2   9    5.80    4.10
  -3  -2   9    9.70    3.20
   3   2  -9   15.80    2.60
   3   2  -9    9.40    3.60
   3   2  -9    5.80   12.00
  -3  -3   9   16.40    5.60
  -3  -3   9    9.30    4.70
   3   3  -9   14.60    3.00
   3   3  -9   16.70    5.80
   3   3  -9   31.40   16.50
  -3  -4   9   -2.50    2.60
  -3  -4   9   -3.20    6.00
   3   4  -9   35.20   25.30
   3   4  -9   -4.50    5.10
   3   4  -9   -2.50    7.50
  -3  -5   9    2.80    2.70
   3   5  -9  -12.20   15.10
   3   5  -9    3.60    1.20
   3   5  -9  -15.40   31.10
  -3  -6   9   -3.20    2.10
   3   6  -9    1.30    1.10
  -4   6   9    5.60    1.60
  -4   6   9    3.90    1.30
  -4   5   9    1.80    1.10
  -4   5   9    3.00    8.90
   4  -5  -9   -4.20    7.00
   4  -5  -9   -0.20    6.80
   4  -5  -9   -8.10    6.80
  -4   4   9   17.30    7.70
  -4   4   9   15.20    1.90
   4  -4  -9   18.10    4.70
   4  -4  -9    8.70    4.50
   4  -4  -9   10.80    5.00
  -4   3   9   13.80    7.00
   4  -3  -9    6.70    2.90
   4  -3  -9   14.90    3.60
   4  -3  -9    9.00    3.10
  -4   2   9   54.59    6.40
   4  -2  -9   70.09    5.30
   4  -2  -9   71.09    5.00
   4  -2  -9   62.09    5.70
   4  -1  -9   40.40    3.80
   4  -1  -9   49.40    4.30
   4   0  -9   -0.30    1.50
   4   0  -9   -0.10    1.60
   4   1  -9   47.50    5.40
   4   1  -9   44.80    3.60
  -4  -2   9   68.69    7.60
   4   2  -9   73.39    8.00
   4   2  -9   65.29    4.80
   4   2  -9   82.79   18.10
  -4  -3   9   12.10    7.50
  -4  -3   9    8.00    2.90
   4   3  -9    8.90   21.10
   4   3  -9    8.00    2.40
   4   3  -9    3.30    4.90
  -4  -4   9    2.00   11.60
   4   4  -9  -22.10   27.90
   4   4  -9   12.00    4.50
   4   4  -9   12.60    8.40
   4   5  -9   17.20   44.80
   4   5  -9   16.10   15.50
  -4  -6   9    2.70    2.00
   4   6  -9    1.50    0.90
  -5   6   9    4.30    1.40
   5  -6  -9    8.80    5.20
  -5   5   9   -1.70    1.20
   5  -5  -9   -1.30    6.90
   5  -5  -9    8.90    4.70
   5  -5  -9   -2.80    8.30
  -5   4   9    4.60    6.00
  -5   4   9    1.80    1.40
   5  -4  -9    1.40    4.00
   5  -4  -9   12.60    5.30
   5  -4  -9    7.10    3.90
  -5   3   9    6.00    4.30
   5  -3  -9    7.60    3.30
   5  -3  -9   11.00    3.90
   5  -3  -9    9.10    3.50
   5  -2  -9  121.89    8.10
   5  -2  -9  130.79    7.80
   5  -1  -9  190.78    9.60
   5  -1  -9  177.58    9.40
   5  -1  -9  183.48   12.10
   5   0  -9   -0.70    1.70
   5   0  -9   -1.80    1.50
   5   1  -9  189.48   12.10
   5   1  -9  207.48    9.80
  -5  -2   9  131.99   11.90
   5   2  -9  147.59   27.00
   5   2  -9  126.79    7.30
   5   2  -9  124.29   10.70
  -5  -3   9   11.10    2.90
   5   3  -9   15.70    3.00
   5   3  -9    8.50    5.20
   5   3  -9   20.20   29.90
  -5  -4   9    2.50    2.60
  -5  -4   9    5.60    3.10
   5   4  -9   -1.90   40.90
   5   4  -9    1.20    8.50
   5   4  -9    3.00    3.60
   5   5  -9   23.20   14.30
  -5  -6   9    0.60    1.80
   5   6  -9    3.90    1.10
  -6   6   9    0.10    1.00
   6  -6  -9    2.10    5.10
  -6   5   9   23.80    3.70
   6  -5  -9   27.70    9.30
   6  -5  -9   24.40    6.00
   6  -5  -9   45.40   11.10
  -6   4   9   18.50    2.10
  -6   4   9   12.30    2.50
   6  -4  -9   10.20    5.50
   6  -4  -9   23.60    5.50
   6  -4  -9   11.00    4.80
   6  -3  -9    7.60    3.50
   6  -3  -9    7.00    2.90
   6  -3  -9    5.00    3.80
   6  -1  -9   -2.60    4.60
   6  -1  -9   -1.90    1.80
   6  -1  -9   -2.90    2.30
   6   0  -9   -1.70    1.70
   6   0  -9    3.10    2.20
   6   1  -9    1.80    2.70
   6   1  -9    0.40    1.50
   6   2  -9   -2.30    3.90
   6   2  -9    3.60    1.70
  -6  -3   9    1.80    2.20
   6   3  -9    7.90    5.50
   6   3  -9   -0.20    2.10
  -6  -4   9   11.40    5.60
  -6  -4   9   11.50    2.90
   6   4  -9   -0.70    9.40
   6   4  -9    3.40    3.60
   6   5  -9  -15.90   15.30
  -6  -6   9    0.40    1.50
   6   6  -9   -0.20    1.00
  -7   6   9   -1.40    1.10
   7  -6  -9    0.80    4.60
   7  -5  -9    8.00    4.60
  -7   4   9   11.10    2.20
   7  -4  -9   -0.40    4.10
   7  -4  -9    4.70    4.60
  -7   3   9    1.20    1.40
   7  -3  -9    1.70    3.00
   7  -3  -9    1.20    3.40
  -7   2   9    6.40    1.70
   7  -2  -9    9.10    3.50
   7  -1  -9    4.80    2.60
   7  -1  -9    3.10    5.20
   7   0  -9    0.70    1.80
   7   0  -9    0.60    2.40
   7   1  -9    3.40    3.50
   7   1  -9    3.50    1.70
  -7  -2   9   10.20    2.30
  -7  -2   9    7.50    2.40
   7   2  -9    9.00    2.00
   7   2  -9    8.60    5.30
  -7  -3   9   -2.00    2.00
  -7  -3   9    7.10    2.60
   7   3  -9    0.20    5.60
   7   3  -9   -1.10    1.80
  -7  -4   9    9.10    2.50
  -7  -4   9   11.60    2.90
   7   4  -9    6.20    3.60
   7   4  -9    7.90    2.10
   7   4  -9    9.90    9.90
  -7  -5   9    1.80    1.80
   7   5  -9    1.10    1.40
  -7  -6   9    1.30    1.10
   7   6  -9   -1.30    0.90
  -8   6   9   -1.20    1.20
   8  -6  -9    2.50    5.20
  -8   5   9    5.00    1.50
   8  -5  -9    0.90    4.40
  -8   4   9    4.00    1.50
   8  -4  -9    2.80    4.20
   8  -4  -9   11.90    5.10
  -8   3   9    1.30    1.50
   8  -3  -9    2.20    3.10
   8  -3  -9   -1.80    3.50
  -8   2   9   38.40    3.60
   8  -2  -9   46.30    5.50
  -8   1   9   12.90    2.20
   8  -1  -9   12.90    3.80
   8   0  -9   -1.30    2.70
   8   0  -9   -1.50    1.80
  -8  -1   9   12.60    2.80
   8   1  -9    8.10    2.10
   8   1  -9    7.50    4.20
  -8  -2   9   35.10    3.80
  -8  -2   9   35.20    4.30
   8   2  -9   41.10    4.00
   8   2  -9   27.00    7.30
  -8  -3   9    0.60    1.90
  -8  -3   9    1.90    2.20
   8   3  -9   -0.90    2.20
   8   3  -9    1.20    6.10
  -8  -4   9    1.30    2.00
  -8  -4   9    4.70    2.00
   8   4  -9   16.30   10.70
   8   4  -9    7.50    3.70
   8   4  -9    4.10    2.50
  -8  -5   9    2.40    1.70
   8   5  -9    3.50    1.80
  -8  -6   9   -0.30    1.20
   8   6  -9   -1.10    0.80
  -9   5   9    3.60    1.60
   9  -5  -9   -2.20    5.60
  -9   4   9    2.70    1.60
   9  -4  -9    4.90    4.50
   9  -4  -9   10.10    5.80
  -9   3   9   34.90    3.60
   9  -3  -9   42.20    5.90
   9  -3  -9   39.00    5.40
  -9   2   9    5.50    1.80
   9  -2  -9    7.80    3.60
  -9   1   9    5.10    1.80
   9  -1  -9    8.90    3.00
  -9   0   9    1.30    1.50
   9   0  -9   -0.30    3.30
   9   0  -9    2.60    2.20
  -9  -1   9    4.70    2.20
  -9  -1   9    5.10    2.10
   9   1  -9    8.50    2.20
   9   1  -9    3.60    5.00
  -9  -2   9    6.50    2.10
  -9  -2   9    0.70    2.00
   9   2  -9    2.80    1.80
   9   2  -9    0.50    5.20
  -9  -3   9   28.20    4.00
  -9  -3   9   38.10    4.00
   9   3  -9   34.50    5.00
   9   3  -9   29.40    9.70
  -9  -4   9    4.40    1.90
  -9  -4   9    0.80    1.70
   9   4  -9    4.50   10.30
   9   4  -9    4.60    3.40
  -9  -5   9    4.70    1.60
   9   5  -9    2.10    1.70
 -10   5   9    3.90    1.30
  10  -5  -9   -1.70    4.90
 -10   4   9    8.40    1.90
  10  -4  -9    7.50    5.10
 -10   3   9    3.70    1.70
  10  -3  -9    0.60    3.90
  10  -3  -9   11.00    4.80
  10  -2  -9   13.60    3.10
 -10   1   9   -2.50    1.40
  10  -1  -9    6.60    2.90
 -10   0   9   -1.90    1.40
  10   0  -9   -0.60    2.10
 -10  -1   9    4.70    1.80
 -10  -1   9   -1.70    2.00
  10   1  -9   -2.50    5.10
  10   1  -9   -0.30    2.10
 -10  -2   9   14.30    2.60
  10   2  -9   22.80    8.10
  10   2  -9   12.20    2.90
 -10  -3   9   -1.00    1.60
 -10  -3   9    6.20    2.20
  10   3  -9   -0.60    2.40
  10   3  -9    1.20    8.80
 -10  -4   9    0.60    1.30
 -10  -4   9    6.20    1.90
  10   4  -9    8.80    3.40
  10   4  -9   -2.70   10.50
 -10  -5   9    1.20    1.30
 -11   5   9   -0.50    1.20
 -11   4   9   -1.10    1.30
  11  -4  -9   -2.60    7.20
 -11   3   9    6.50    1.90
  11  -3  -9    7.60    5.30
 -11   2   9   12.20    2.40
  11  -2  -9   21.50    3.60
 -11   1   9   10.90    2.50
  11  -1  -9   13.00    3.20
 -11   0   9    3.60    1.90
  11   0  -9    1.30    2.40
 -11  -1   9   11.30    2.70
 -11  -1   9   10.10    2.50
  11   1  -9   17.30    6.70
  11   1  -9   13.90    3.00
 -11  -2   9   18.00    2.80
 -11  -2   9   13.80    2.80
  11   2  -9    6.20    8.20
  11   2  -9   17.20    3.50
 -11  -3   9    2.60    2.00
 -11  -3   9    6.00    1.90
  11   3  -9   10.30   10.30
  11   3  -9    5.00    3.50
 -11  -4   9    1.30    1.30
 -11  -4   9    2.00    1.20
  11   4  -9    1.00    3.20
 -11  -5   9   -0.70    0.90
 -12   4   9   -0.90    1.20
  12  -4  -9  -18.70    6.20
  12  -3  -9   11.90    5.90
 -12   2   9    2.80    1.60
  12  -2  -9    3.60    4.50
 -12   1   9   -0.80    1.40
  12  -1  -9    1.10    3.20
 -12   0   9    1.10    1.70
  12   0  -9    0.20    2.70
 -12  -1   9   -0.60    1.50
  12   1  -9   -1.80    2.10
 -12  -2   9    1.60    1.90
 -12  -2   9    2.50    2.00
  12   2  -9   -2.30    2.40
  12   2  -9    3.40    9.70
 -12  -3   9    1.30    1.20
 -12  -3   9    0.40    1.50
  12   3  -9    0.80    2.70
  12   3  -9   -3.40   13.30
 -12  -4   9    0.20    1.30
 -12  -4   9   -0.60    1.30
  12   4  -9    0.20    3.20
 -13   4   9   -0.50    1.10
 -13   3   9   -1.70    1.30
 -13   2   9    1.30    1.60
 -13   1   9   -0.50    1.40
 -13   0   9   -0.80    1.50
  13   0  -9   -0.90    2.80
 -13  -1   9    2.80    1.70
 -13  -2   9    1.60    2.00
  13   2  -9    7.00   12.40
  13   2  -9   -0.20    2.30
 -13  -3   9    0.00    1.10
  13   3  -9    0.70    3.00
 -13  -4   9   -0.30    0.80
  13   4  -9   -3.30    3.30
 -14   4   9    2.90    1.40
 -14   3   9    2.00    1.30
 -14   2   9    2.20    1.50
 -14   1   9   -1.10    1.30
  14  -1  -9    0.80    4.30
 -14   0   9    0.20    1.40
  14   0  -9   -4.80    2.90
 -14  -1   9   -1.20    1.40
  14   1  -9    0.80    2.70
 -14  -2   9    1.70    1.40
  14   2  -9    2.70    2.60
 -14  -3   9    2.70    1.30
  14   3  -9    7.60    3.00
 -15   3   9    0.40    1.10
 -15   2   9    0.10    1.10
 -15   1   9    0.60    1.20
 -15   0   9    1.20    1.10
 -15  -1   9    0.40    1.10
  15   1  -9   -3.30    3.70
 -15  -2   9   -0.10    0.80
  15   2  -9   -2.60    2.90
  15   3  -9    2.00    3.10
 -16   2   9   -2.00    1.00
 -16   1   9    0.10    1.30
 -16   0   9    0.20    1.10
 -16  -1   9    0.90    1.10
  16   1  -9    2.50    3.50
  16   2  -9   16.00    6.70
 -17   1   9    2.60    0.90
 -17   0   9    1.50    0.90
 -17  -1   9   -0.10    0.60
  16   2  10   -6.60    4.60
  16   1  10    4.90    4.50
  16   0  10   17.10    5.30
  16  -1  10    2.20    8.40
  15   3  10    3.80    4.80
  15   2  10   -4.80    3.40
  15   1  10    2.70    4.90
  15   0  10    4.30    4.80
  15  -1  10    3.50    5.60
  14   3  10    2.90    4.00
  14   2  10   -2.10    3.20
  14   1  10   -3.70    3.30
 -14  -1 -10    0.10    2.30
  14   0  10    1.50    3.70
  14  -1  10   -7.70    4.50
  13   4  10   -1.70    5.40
  13   3  10    1.60    3.20
  13   2  10    4.60    3.00
  13   1  10   17.10    4.20
 -13  -1 -10   16.90    3.70
  13  -1  10   22.80    5.80
  13  -2  10    9.00    5.20
  13  -3  10   -9.70    6.30
  12   4  10   -0.70    4.50
  12   3  10   -2.10    3.20
 -12  -2 -10   -1.70    2.00
  12   1  10    3.10    3.10
 -12  -1 -10   18.60   20.70
 -12  -1 -10    6.40    3.20
  12   0  10   30.50    5.10
  12  -1  10    5.80    5.60
  12  -1  10    2.90    3.60
  12  -2  10    4.50    6.10
  12  -3  10   -9.60    4.90
  12  -4  10    2.30    5.40
  11   4  10    5.60    4.80
  11   3  10   -1.10    3.40
  11   2  10   14.40    3.80
 -11  -2 -10   11.00    3.00
  11   1  10   10.50    3.10
 -11  -1 -10    3.20    2.90
  11   0  10    5.00    2.80
 -11   0 -10  -13.50    9.10
 -11   0 -10   -2.70    5.30
  11  -1  10    6.40    4.90
  11  -1  10    4.70    3.50
  11  -2  10   13.30    4.70
  11  -2  10   11.20    5.80
  11  -3  10    1.20    6.40
  11  -3  10    8.30    4.70
  11  -4  10   -3.90    4.80
  11  -5  10    2.80    6.10
  10   5  10   -1.10    2.10
  10   4  10    1.30    4.40
  10   4  10    3.10    3.00
  10   3  10   11.10    3.80
  10   2  10   -1.40    2.30
 -10  -2 -10   -4.20    3.30
  10   1  10    4.30    2.50
 -10  -1 -10   10.00    3.10
  10   0  10   21.70    5.50
  10   0  10   19.40    4.60
 -10   0 -10    8.20    6.50
 -10   0 -10   39.20   16.70
  10  -1  10    2.90    3.80
  10  -1  10   -0.50    2.80
  10  -2  10    3.80    4.40
  10  -2  10   -0.60    3.30
  10  -3  10    5.10    5.80
  10  -3  10   12.80    5.00
  10  -4  10   -0.20    4.40
  10  -5  10    6.50    5.40
   9   5  10    3.10    2.20
   9   4  10    7.90    4.20
   9   3  10    3.00    3.10
   9   2  10    6.30    2.90
  -9  -2 -10    9.70    3.20
   9   1  10   -1.00    1.90
  -9  -1 -10    8.20    3.30
   9   0  10   -3.70    3.20
   9   0  10    0.00    2.00
   9  -1  10    2.90    3.30
  -9   1 -10    3.90    9.40
  -9   1 -10   -3.20    5.00
   9  -2  10    7.50    3.80
   9  -2  10   15.80    4.50
   9  -3  10    3.50    3.70
   9  -4  10   14.60    4.60
   9  -4  10   20.70    7.60
   8   6  10    0.70    1.00
   8   5  10    2.80    1.70
   8   4  10    0.30    2.10
   8   4  10   -5.80    4.00
   8   3  10   11.40    3.40
   8   3  10   13.60    3.60
  -8  -3 -10   12.40   10.30
  -8  -2 -10    4.90    2.40
  -8  -2 -10   -1.00    7.90
   8   1  10   46.20    4.70
   8   0  10   26.40    5.10
   8   0  10   35.30    4.40
  -8   0 -10   11.40   19.50
   8  -1  10   32.00    8.00
   8  -1  10   40.50    4.90
  -8   1 -10   32.20    6.70
   8  -2  10    3.70    3.10
   8  -2  10    7.50    3.10
  -8   2 -10    3.10    5.30
  -8   2 -10    2.30    8.20
   8  -3  10   13.40    3.90
   8  -3  10   14.20    4.90
   8  -4  10    6.90    5.90
   8  -4  10   -2.10    3.60
   8  -6  10    7.70    7.00
   7   6  10    0.80    1.00
   7   5  10    4.70    1.80
   7   4  10    2.40    4.40
   7   4  10    1.30    1.80
  -7  -4 -10    1.50    9.70
   7   3  10    1.60    2.80
   7   3  10   -4.60    2.20
  -7  -3 -10    7.90    6.10
   7   2  10    1.20    1.90
  -7  -2 -10   -2.20    2.50
  -7  -2 -10   -0.10    4.80
   7   1  10   19.00    3.10
  -7  -1 -10   19.70    5.30
  -7   0 -10   -6.40   18.70
   7  -1  10   17.50    3.40
   7  -1  10   26.20    4.30
  -7   1 -10   30.40   12.90
  -7   1 -10   20.70    5.90
   7  -2  10   -1.50    2.60
   7  -2  10   -1.60    2.60
  -7   2 -10  -12.50    5.30
   7  -3  10   -4.90    3.00
   7  -3  10   -1.70    3.40
  -7   3 -10   -2.70   11.80
  -7   3 -10    8.90    7.50
   7  -4  10    3.90    3.70
   7  -4  10    1.90    5.10
   7  -6  10   -1.90    5.60
   6   6  10   -0.50    1.00
   6   5  10    1.10    1.30
   6   4  10  -69.99   59.19
   6   4  10    2.60    1.70
   6   4  10   -3.50    4.70
  -6  -4 -10   -3.70    6.60
   6   3  10   27.50    4.50
   6   3  10   24.70    4.70
   6   2  10    2.70    2.10
   6   2  10  -31.70   21.80
  -6  -2 -10   -5.30    3.30
   6   1  10   63.19    7.00
   6   1  10   71.59    5.10
  -6  -1 -10   66.89    6.60
   6   0  10   58.89    6.00
  -6   0 -10   47.80   20.90
  -6   0 -10   61.29    7.00
   6  -1  10   62.49    5.60
   6  -1  10   60.19    5.70
  -6   1 -10   51.89   14.50
  -6   1 -10   56.89    7.90
   6  -2  10    1.00    2.40
   6  -2  10    3.50    2.70
  -6   2 -10    2.50   13.70
  -6   2 -10    4.00    5.70
   6  -3  10   26.50    5.70
   6  -3  10   37.60    5.80
  -6   3 -10   28.40    8.50
   6  -4  10    4.20    3.60
  -6   4 -10   -4.00    8.80
   6  -5  10    0.90    7.50
  -6   5 -10    1.20    0.80
   6  -6  10    5.40    5.40
   5   6  10    2.60    1.00
   5   5  10    4.20    1.40
   5   5  10  -17.00   40.20
   5   4  10   -7.00    5.40
   5   4  10   -9.60   27.70
  -5  -4 -10    3.40    6.00
   5   3  10    2.90    3.00
   5   3  10   24.90   20.70
  -5  -3 -10    0.50    6.80
  -5  -3 -10   10.50    4.40
   5   2  10   21.70    3.60
   5   2  10   44.40   16.30
  -5  -2 -10   27.80    4.90
  -5  -2 -10   33.40    5.80
   5   1  10   73.99    7.60
   5   1  10   66.09    7.00
   5   1  10   62.89   16.10
  -5  -1 -10   76.59    6.20
  -5  -1 -10   69.09    7.50
   5   0  10    1.20    2.30
   5   0  10    1.90    1.70
  -5   0 -10    0.80    2.40
   5  -1  10   67.89    5.60
   5  -1  10   74.69    5.40
  -5   1 -10   64.59   15.60
  -5   1 -10   64.69    7.90
   5  -2  10   23.20    3.80
   5  -2  10   22.50    3.90
  -5   2 -10   22.50    6.70
  -5   2 -10   16.40   16.10
   5  -3  10   10.90    3.60
  -5   3 -10    7.40    7.70
   5  -4  10    4.40    4.30
   5  -4  10    4.10    3.60
  -5   4 -10   -6.10    9.70
   5  -5  10    6.70    7.80
  -5   5 -10    1.90    1.00
  -5   5 -10   -0.60   11.70
   5  -6  10    4.90    5.30
   4   6  10    8.10    1.60
   4   5  10   22.80   30.50
  -4  -5 -10   -2.10    8.70
   4   4  10   -2.10    1.30
   4   4  10    6.30   21.40
  -4  -4 -10   -4.50    9.20
  -4  -4 -10   -2.10    4.80
  -4  -4 -10   -2.50    6.60
   4   3  10   17.50   15.10
   4   3  10   50.69    5.90
   4   3  10   43.10    3.70
  -4  -3 -10   31.80    5.50
  -4  -3 -10   43.70    7.00
  -4  -3 -10   44.20    7.10
   4   2  10  241.58   21.90
   4   2  10  243.28   12.40
  -4  -2 -10  244.78   13.40
  -4  -2 -10  239.18   13.50
  -4  -2 -10  247.98   13.30
   4   1  10    2.90   11.50
   4   1  10   -1.70    2.50
  -4  -1 -10    0.90    2.70
  -4  -1 -10   -1.10    2.00
   4   0  10  233.48   12.30
   4   0  10  235.88   11.10
   4   0  10  177.88   18.90
  -4   0 -10  228.48   11.30
  -4   0 -10  235.88   11.50
   4  -1  10    0.10    1.80
   4  -1  10    0.60    1.90
  -4   1 -10    6.80    4.80
  -4   1 -10    0.30    1.90
   4  -2  10  231.48   12.70
   4  -2  10  226.48   12.30
  -4   2 -10  227.48   15.60
  -4   2 -10  246.68   13.00
   4  -3  10   43.60    6.90
   4  -3  10   50.09    5.80
  -4   3 -10   42.40    9.70
   4  -4  10   -3.90    4.20
   4  -4  10    3.90    3.00
  -4   4 -10  -10.70   10.80
   4  -5  10    3.70    7.60
  -4   5 -10    5.60   14.00
   4  -6  10    0.90    5.40
   3   6  10    6.30    1.30
   3   5  10   14.10   37.80
   3   5  10    3.30    1.40
  -3  -5 -10   -7.30   13.90
  -3  -5 -10    9.90    8.00
  -3  -5 -10   -3.30    7.50
   3   4  10    1.40    1.20
   3   4  10  -10.10   14.80
  -3  -4 -10  -10.40    6.40
  -3  -4 -10   -2.90    4.30
  -3  -4 -10    1.40    8.60
   3   3  10   35.80    5.10
   3   3  10   58.29   13.90
  -3  -3 -10   33.50    5.80
  -3  -3 -10   28.50    5.20
  -3  -3 -10   34.30    6.30
   3   2  10   72.79    5.80
   3   2  10   88.39   13.80
  -3  -2 -10   73.29    6.50
  -3  -2 -10   72.19    6.30
  -3  -2 -10   74.59    6.60
   3   1  10    6.00    2.10
   3   1  10    3.20    9.20
   3   1  10    6.50    2.80
  -3  -1 -10    2.20    2.10
  -3  -1 -10    5.90    2.50
   3   0  10   19.70    8.80
   3   0  10   24.80    3.10
   3   0  10   25.10    3.60
  -3   0 -10   27.80    3.30
  -3   0 -10   32.00    3.70
   3  -1  10    4.60    2.20
   3  -1  10    4.70    2.00
  -3   1 -10    4.80    2.10
  -3   1 -10    3.10    2.60
  -3   1 -10    7.00    4.50
   3  -2  10   68.09    6.20
   3  -2  10   63.09    5.80
  -3   2 -10   58.39    6.30
  -3   2 -10   56.19    8.90
   3  -3  10   32.40    5.30
   3  -3  10   37.70    5.80
  -3   3 -10   31.00    8.10
  -3   3 -10   40.50    9.90
   3  -4  10    3.00    3.40
   3  -4  10    3.80    4.70
  -3   4 -10    7.10   11.60
   3  -5  10   -1.70    7.20
   3  -5  10   -1.10    4.40
  -3   5 -10   11.00   22.40
   3  -6  10    4.60    7.80
  -3   6 -10    6.40    1.10
   2   6  10    1.10    0.90
   2   5  10   11.50   18.70
   2   5  10   17.20    2.40
  -2  -5 -10   26.00    6.70
  -2  -5 -10   29.20   12.30
  -2  -5 -10   11.80    7.30
   2   4  10    3.20    1.40
   2   4  10   -8.80   12.70
  -2  -4 -10   -4.00    5.30
  -2  -4 -10    4.10    3.90
  -2  -4 -10    9.70    5.10
   2   3  10   14.30    5.80
   2   3  10   17.60    9.80
  -2  -3 -10   16.50    3.90
  -2  -3 -10    9.50    3.50
  -2  -3 -10   13.30    4.30
   2   2  10   67.49    5.70
   2   2  10   50.79   10.30
  -2  -2 -10   62.79    5.80
  -2  -2 -10   62.29    5.60
   2   1  10    0.40    1.90
   2   1  10   -4.20    7.30
   2   1  10   -2.70    2.40
  -2  -1 -10   -1.90    1.30
  -2  -1 -10   -1.80    1.70
  -2  -1 -10   -2.00    2.10
   2   0  10  161.18    9.00
   2   0  10  158.98   12.80
   2   0  10  160.28    8.40
  -2   0 -10  158.68    8.60
   2  -1  10   -1.30    1.60
   2  -1  10    2.50    2.00
  -2   1 -10    2.10    4.50
  -2   1 -10   -1.00    1.60
   2  -2  10   54.39    5.20
   2  -2  10   50.89    5.00
  -2   2 -10   54.69    8.60
  -2   2 -10   65.39    6.30
   2  -3  10    9.90    3.60
   2  -3  10    9.40    3.20
  -2   3 -10   17.00    8.80
  -2   3 -10   10.50    6.80
   2  -4  10    3.00    3.40
   2  -4  10    6.20    5.10
  -2   4 -10   -4.30   12.00
   2  -5  10   20.80    5.90
   2  -5  10    1.40    7.80
  -2   5 -10   23.80   23.80
   2  -6  10    4.50   12.50
  -1  -6 -10   17.70    8.60
   1   5  10    1.20    1.10
   1   5  10   15.20   15.20
  -1  -5 -10   -2.40    6.70
  -1  -5 -10    5.80    9.40
  -1  -5 -10    2.00    4.80
   1   4  10    4.20    1.40
   1   4  10    2.40   11.00
  -1  -4 -10    3.00    4.10
  -1  -4 -10    4.70    5.20
  -1  -4 -10    8.30    3.90
   1   3  10   16.40    8.60
  -1  -3 -10   23.40    4.60
  -1  -3 -10   19.60    4.20
  -1  -3 -10   24.40    4.50
   1   2  10    5.60    3.80
   1   2  10   13.10    7.40
  -1  -2 -10    9.30    2.70
  -1  -2 -10    8.00    2.70
  -1  -2 -10    7.10    2.70
   1   1  10   41.10    4.20
   1   1  10   41.60    4.80
   1   1  10   44.80    7.60
  -1  -1 -10   37.90    3.90
  -1  -1 -10   37.80    3.70
  -1  -1 -10   44.30    4.00
   1   0  10   47.80    7.80
   1   0  10   39.90    3.90
   1   0  10   45.10    4.40
  -1   0 -10   46.50    3.90
   1  -1  10   38.60    3.90
   1  -1  10   37.70    4.00
  -1   1 -10   35.90    4.10
  -1   1 -10   30.40    6.70
   1  -2  10   11.70    2.90
   1  -2  10    6.60    2.70
  -1   2 -10   14.50    6.80
  -1   2 -10   11.30    3.50
   1  -3  10   15.80    3.80
   1  -3  10   19.70    4.20
  -1   3 -10    8.80    9.60
  -1   3 -10   11.10    5.50
   1  -4  10    2.00    4.50
   1  -4  10   -6.40    3.10
  -1   4 -10    5.30   11.40
   1  -5  10    0.40    4.70
   1  -5  10    2.40    9.00
  -1   5 -10    2.50   16.90
   1  -6  10    6.70   12.80
  -1   6 -10    4.30    1.10
   0  -6 -10   -4.30   12.40
   0   5  10   -1.30    1.00
   0   5  10   -0.10   13.90
   0  -5 -10   14.70    8.60
   0  -5 -10   -6.50    4.40
   0  -5 -10   -8.50    5.50
   0   4  10    1.60    1.20
   0  -4 -10   -6.10    3.50
   0  -4 -10    6.60    4.70
   0  -4 -10   -1.90    3.80
   0   3  10   -1.90    6.60
   0  -3 -10    1.50    2.90
   0  -3 -10    1.70    2.60
   0  -3 -10    0.60    2.70
   0   2  10  217.68   15.00
   0  -2 -10  237.88   12.50
   0  -2 -10  239.48   12.80
   0  -2 -10  247.18   12.40
   0   1  10   -0.30    4.40
   0  -1 -10    2.20    1.40
   0  -1 -10   -3.10    1.80
   0   0  10  783.62   32.30
   0   0  10  712.73   34.10
   0   0 -10  764.12   31.30
   0   0 -10  787.12   32.20
   0  -1  10    1.20    1.90
   0  -1  10   -1.90    1.70
   0   1 -10   -4.20    1.50
   0   1 -10    0.10    1.50
   0  -2  10  240.48   12.20
   0   2 -10  202.58   10.30
   0   2 -10  223.78   13.10
   0   2 -10  195.28   16.40
   0  -3  10   -1.60    3.20
   0  -3  10   -3.40    2.40
   0   3 -10  -18.90   10.20
   0   3 -10   -0.20    4.40
   0  -4  10    8.20    5.10
   0   4 -10    3.40   13.20
   0   4 -10    1.70    9.50
   0  -5  10   -2.00    3.50
   0  -5  10    5.50    5.90
   0  -5  10   -8.00    9.20
   0   5 -10    4.90   19.10
   0  -6  10   25.10   10.60
   0   6 -10   13.00    1.90
  -1   6  10    6.00    1.30
   1  -6 -10    7.00    7.30
  -1   5  10   -3.30   12.40
  -1   5  10    0.30    1.00
   1  -5 -10   -6.10    7.60
   1  -5 -10    3.50    6.60
   1  -5 -10    1.40    4.60
  -1   4  10    4.50    1.20
  -1   4  10    4.30    9.70
   1  -4 -10   -0.50    4.50
   1  -4 -10    2.50    3.70
   1  -4 -10    4.30    4.10
  -1   3  10    4.70    6.70
   1  -3 -10   24.70    4.50
   1  -3 -10   14.40    3.60
   1  -3 -10   22.30    4.20
  -1   2  10   14.40    5.10
   1  -2 -10    8.70    2.60
   1  -2 -10    9.40    2.50
  -1   1  10   33.10    6.10
   1  -1 -10   31.10    3.50
   1  -1 -10   39.70    3.80
  -1   0  10   52.79    4.60
   1   0 -10   40.10    3.60
   1   0 -10   46.60    4.10
  -1  -1  10   35.90    4.30
  -1  -1  10   42.40    4.50
   1   1 -10   40.20    3.40
   1   1 -10   44.00    8.80
   1   1 -10   31.50    4.60
  -1  -2  10    7.80    2.90
   1   2 -10   17.90    9.20
   1   2 -10    5.40    2.10
   1   2 -10   11.60    3.70
  -1  -3  10   17.30    4.20
  -1  -3  10   22.10    4.70
   1   3 -10   28.60    4.40
   1   3 -10   32.70    7.10
   1   3 -10   28.70   12.00
  -1  -4  10   -3.60    3.00
  -1  -4  10    6.00    5.60
   1   4 -10    5.90   17.10
   1   4 -10   -3.20    8.30
  -1  -5  10  -20.80   11.70
  -1  -5  10   -5.20    3.00
  -1  -5  10   -0.10    6.10
   1   5 -10   11.70   22.30
  -1  -6  10    8.30    4.40
   1   6 -10   10.20    1.70
  -2   6  10   -0.30    0.80
   2  -6 -10  -18.10    5.90
  -2   5  10   12.60   18.80
  -2   5  10   14.70    2.00
   2  -5 -10    7.10    6.30
   2  -5 -10   19.20    5.60
   2  -5 -10   22.60    8.60
  -2   4  10    2.60    1.20
  -2   4  10   11.50    8.70
   2  -4 -10   -0.10    4.00
   2  -4 -10   -0.10    3.80
   2  -4 -10    2.30    4.10
  -2   3  10    7.30    6.70
   2  -3 -10   17.20    3.90
   2  -3 -10   12.00    3.50
   2  -3 -10   12.50    3.50
  -2   2  10   56.99    8.60
   2  -2 -10   68.99    5.70
   2  -2 -10   63.29    5.50
   2  -2 -10   65.79    5.30
  -2   1  10    3.80    3.70
   2  -1 -10    0.30    1.80
   2  -1 -10    2.20    1.50
  -2   0  10  163.48    9.20
   2   0 -10  160.68   14.20
   2   0 -10  168.68    9.30
   2   0 -10  165.68    8.40
  -2  -1  10    0.70    2.20
   2   1 -10   -5.50    8.30
   2   1 -10   -0.90    1.30
  -2  -2  10   62.99    6.10
  -2  -2  10   57.99    6.00
   2   2 -10   52.39   12.50
   2   2 -10   69.69    7.20
  -2  -3  10    9.80    4.20
   2   3 -10   20.90    5.80
   2   3 -10   18.60   23.10
  -2  -4  10    5.00    2.90
  -2  -4  10    7.60    5.10
  -2  -4  10    3.50    6.40
   2   4 -10    1.80    8.20
   2   4 -10    9.30   19.30
  -2  -5  10    4.90   14.30
  -2  -5  10   10.30    3.10
  -2  -5  10   22.70    8.60
   2   5 -10   -4.80   18.50
   2   5 -10    6.90   27.00
  -2  -6  10   -0.90    2.50
   2   6 -10   -0.30    0.80
  -3   6  10    8.60    1.30
  -3   5  10    1.30    1.20
  -3   5  10   10.80   13.20
   3  -5 -10    5.00    6.80
   3  -5 -10    4.60    4.40
   3  -5 -10   -0.90    6.50
  -3   4  10    3.90    1.30
  -3   4  10   12.50    8.00
   3  -4 -10   -2.20    4.20
   3  -4 -10    4.90    3.50
   3  -4 -10    1.60    4.00
  -3   3  10   27.40    7.40
   3  -3 -10   37.10    5.50
   3  -3 -10   34.30    5.10
   3  -3 -10   36.50    5.60
  -3   2  10   67.49    7.40
   3  -2 -10   61.49    5.10
   3  -2 -10   66.39    5.50
   3  -2 -10   75.19    6.00
  -3   1  10    5.70    3.50
   3  -1 -10    1.90    2.10
   3  -1 -10    8.00    2.30
   3   0 -10   25.90    3.70
   3   0 -10   27.50    3.00
  -3  -1  10    6.40    3.00
   3   1 -10    6.40    2.80
   3   1 -10   17.50   11.90
  -3  -2  10   59.29    6.40
   3   2 -10   64.09    7.30
   3   2 -10   61.39    4.60
  -3  -3  10   27.70    6.10
   3   3 -10   39.30    4.50
   3   3 -10   36.10    7.30
   3   3 -10   43.10   18.60
  -3  -4  10    1.20    2.70
  -3  -4  10   -9.40    9.00
  -3  -4  10   -2.80    6.70
   3   4 -10    0.00    5.80
   3   4 -10   10.90    8.80
   3   4 -10   -2.80   24.20
  -3  -5  10    6.10    2.70
   3   5 -10   18.10   15.60
  -3  -6  10    9.40    2.50
   3   6 -10   10.70    1.80
   4  -6 -10    7.50    5.00
  -4   5  10    2.70    1.10
  -4   5  10    2.70    8.90
   4  -5 -10    2.20    7.40
   4  -5 -10    6.50    4.80
   4  -5 -10   -4.70    6.80
  -4   4  10    1.90    1.30
  -4   4  10    5.30    7.40
   4  -4 -10   -0.70    4.00
   4  -4 -10    0.80    3.60
   4  -4 -10    3.10    4.50
  -4   3  10   37.90    7.30
  -4   3  10   42.70    3.30
   4  -3 -10   49.60    6.50
   4  -3 -10   42.60    6.40
   4  -3 -10   49.80    5.90
  -4   2  10  219.68   13.30
   4  -2 -10  240.98   12.10
   4  -2 -10  271.47   12.90
   4  -1 -10   -0.80    1.40
   4  -1 -10   -0.10    2.00
   4   0 -10  218.18   10.50
   4   0 -10  215.08   11.50
  -4  -1  10   -5.20    7.40
   4   1 -10   17.70   18.90
  -4  -2  10  249.88   14.20
   4   2 -10  228.68   15.30
   4   2 -10  241.48   25.90
   4   2 -10  235.98   11.70
  -4  -3  10   21.90   10.30
  -4  -3  10   34.30    4.30
   4   3 -10   24.80   25.00
   4   3 -10   45.80   12.20
   4   3 -10   40.20    4.50
  -4  -4  10    4.90    2.60
   4   4 -10  -39.70   33.30
   4   4 -10   -2.80    8.90
   4   4 -10   -3.30    4.70
   4   5 -10   43.60   46.10
  -4  -6  10   -1.10    1.90
   4   6 -10    3.90    1.20
  -5   6  10    2.60    1.40
   5  -6 -10    6.40    5.20
   5  -5 -10    7.20    7.60
   5  -5 -10    1.30    4.30
   5  -5 -10   11.30   15.40
  -5   4  10   -2.60    5.90
  -5   4  10   -0.20    1.30
   5  -4 -10    5.00    4.80
   5  -4 -10   -2.20    3.50
   5  -4 -10    1.50    3.90
  -5   3  10    2.30    1.40
  -5   3  10    0.70    4.50
   5  -3 -10    9.40    3.20
   5  -3 -10    2.40    3.30
   5  -2 -10   21.30    4.10
   5  -1 -10   61.69    5.00
   5  -1 -10   67.59    5.30
   5   0 -10    3.60    1.70
   5   0 -10    7.00    2.40
   5   1 -10   69.19    4.90
   5   1 -10   77.89    7.10
   5   2 -10   18.90    5.20
   5   2 -10   20.50   26.20
   5   2 -10   22.20    3.30
  -5  -3  10    6.00    2.30
   5   3 -10   -0.70    2.00
   5   3 -10   -3.80   34.70
   5   3 -10   -0.30    5.20
  -5  -4  10   -0.50    2.10
  -5  -4  10   -2.40    3.20
   5   4 -10    1.00    3.70
   5   4 -10   -3.40    8.40
  -5  -5  10    0.90    2.00
   5   5 -10    3.30   24.30
   5   5 -10    2.00    1.20
  -5  -6  10    3.40    2.60
   5   6 -10    0.90    0.90
  -6   6  10    0.60    1.00
   6  -6 -10   -6.70    4.70
  -6   5  10    1.30    1.20
   6  -5 -10    4.30   12.80
   6  -5 -10    2.70    7.50
   6  -5 -10    0.30    4.50
  -6   4  10    3.40    1.70
   6  -4 -10    2.80    4.00
   6  -4 -10   -1.10    5.70
  -6   3  10   35.10    3.10
  -6   3  10   38.00    3.40
   6  -3 -10   27.30    5.10
   6  -3 -10   25.80    5.40
   6  -3 -10   32.70    5.00
  -6   2  10   -0.20    1.40
   6  -2 -10   -4.60    2.60
   6  -2 -10   -1.90    2.30
   6  -1 -10   61.99    5.00
   6  -1 -10   56.99    5.10
   6   0 -10   62.79    5.70
   6   0 -10   59.19    4.70
   6   1 -10   57.99    4.40
   6   1 -10   66.89    7.20
  -6  -2  10   -0.30    3.30
   6   2 -10    8.20    4.50
   6   2 -10    1.50    1.50
  -6  -3  10   16.90    3.50
  -6  -3  10   23.90    3.50
   6   3 -10   13.50    6.70
   6   3 -10   27.90    4.80
  -6  -4  10   -7.20    2.80
  -6  -4  10   -1.30    2.00
   6   4 -10   -3.70    9.50
   6   4 -10   -2.50    3.20
   6   5 -10   21.10   15.70
  -6  -6  10   -1.40    1.30
   6   6 -10   -0.80    0.80
   7  -6 -10    4.60    5.10
  -7   5  10    2.40    1.50
   7  -5 -10    3.10    4.50
  -7   4  10   -0.40    1.30
   7  -4 -10    2.10    4.50
   7  -4 -10    0.00    3.90
   7  -4 -10   -0.20    6.30
  -7   3  10    2.80    1.50
   7  -3 -10    3.50    4.10
   7  -3 -10    0.40    3.40
   7  -3 -10    2.00    3.00
   7  -2 -10    1.50    2.90
   7  -1 -10   21.20    3.50
   7   0 -10   17.40    4.20
   7   0 -10   19.60    3.90
   7   1 -10   21.30    4.90
   7   1 -10   16.80    2.70
  -7  -2  10    2.80    2.10
   7   2 -10   -4.40    4.10
   7   2 -10    1.80    1.60
  -7  -3  10   -3.10    1.90
  -7  -3  10    3.40    2.50
   7   3 -10    1.60    2.20
   7   3 -10   -0.90    5.40
  -7  -4  10   -1.10    2.20
  -7  -4  10    1.60    1.90
   7   4 -10    3.90    3.40
   7   4 -10   -3.60    9.50
   7   4 -10    4.90    1.80
  -7  -5  10    0.60    1.60
   7   5 -10   -1.40    1.30
  -7  -6  10    0.50    1.20
   7   6 -10    1.10    0.90
  -8   6  10    1.60    1.20
  -8   5  10    1.70    1.20
   8  -5 -10    2.40    4.50
  -8   4  10    0.30    1.30
   8  -4 -10    2.90    4.10
   8  -4 -10   -3.90    4.90
   8  -3 -10   16.30    3.90
   8  -3 -10    6.00    4.00
  -8   2  10    5.20    1.60
   8  -2 -10    4.80    3.20
  -8   1  10   46.10    3.60
   8  -1 -10   35.50    4.40
  -8   0  10   34.90    3.40
   8   0 -10   38.30    5.80
   8   0 -10   29.60    3.80
  -8  -1  10   38.80    4.20
  -8  -1  10   40.40    4.10
   8   1 -10   49.60    4.10
   8   1 -10   48.60    7.50
  -8  -2  10   -1.40    2.00
  -8  -2  10    4.70    2.10
   8   2 -10   -0.20    1.90
   8   2 -10    0.90    4.90
  -8  -3  10   12.90    3.20
  -8  -3  10   13.00    2.80
   8   3 -10    9.70    7.10
   8   3 -10   12.10    3.10
  -8  -4  10    0.30    1.60
  -8  -4  10   -2.00    1.60
   8   4 -10    6.70    3.60
   8   4 -10    7.20    9.90
   8   4 -10    1.30    2.30
  -8  -5  10   -2.50    1.50
   8   5 -10    3.90    1.50
  -8  -6  10    0.60    1.10
   8   6 -10   -0.80    1.10
  -9   5  10    1.90    1.20
   9  -5 -10    2.70    4.90
  -9   4  10    6.10    1.80
   9  -4 -10    7.10    4.70
  -9   3  10    0.40    1.60
   9  -3 -10   -1.20    4.00
   9  -3 -10   -0.70    3.80
  -9   2  10   15.00    2.40
   9  -2 -10    9.00    3.80
  -9   1  10    0.40    1.40
   9  -1 -10   -5.00    2.60
  -9   0  10    2.40    1.80
   9   0 -10    1.90    2.10
   9   0 -10   -2.70    3.60
  -9  -1  10   -2.10    1.70
  -9  -1  10   -2.90    2.10
   9   1 -10   -4.80    4.10
   9   1 -10   -0.20    1.60
  -9  -2  10    9.80    2.40
  -9  -2  10   10.00    2.60
   9   2 -10    7.50    2.50
   9   2 -10   12.80    6.80
  -9  -3  10    0.20    2.10
  -9  -3  10    5.30    2.00
   9   3 -10    7.20    2.80
   9   3 -10  -10.10    9.10
  -9  -4  10    2.00    1.70
   9   4 -10   19.10   11.40
   9   4 -10    6.30    3.60
  -9  -5  10    1.40    1.50
   9   5 -10    0.60    1.60
 -10   5  10    0.40    1.10
  10  -5 -10   -9.40    4.80
 -10   4  10   -2.00    1.20
  10  -4 -10   -5.30    4.70
 -10   3  10   11.00    2.20
  10  -3 -10   22.60    5.00
  10  -3 -10   18.30    5.20
 -10   2  10    1.40    1.50
  10  -2 -10   -5.30    2.70
  10  -2 -10   11.50    3.70
 -10   1  10    5.20    1.70
  10  -1 -10    0.50    2.80
 -10   0  10   24.70    3.30
  10   0 -10   20.20    3.60
 -10  -1  10    2.60    2.10
 -10  -1  10    1.70    1.80
  10   1 -10    2.50    2.10
  10   1 -10    5.60    5.60
 -10  -2  10   -0.70    1.90
 -10  -2  10   -1.60    1.80
  10   2 -10   -8.00    6.30
  10   2 -10    3.00    2.00
 -10  -3  10   16.50    2.70
 -10  -3  10   11.70    3.20
  10   3 -10   21.10    4.10
  10   3 -10   17.90    9.90
 -10  -4  10   -0.30    1.30
 -10  -4  10   -0.30    1.30
  10   4 -10    2.40    3.50
 -10  -5  10    1.20    1.20
 -11   5  10    0.20    1.10
 -11   4  10   -1.20    1.20
 -11   3  10    1.10    1.30
  11  -3 -10    5.30    4.90
  11  -3 -10   13.20    9.70
 -11   2  10    8.80    2.10
  11  -2 -10   12.70    4.30
 -11   1  10    4.40    1.90
  11  -1 -10    2.00    2.90
 -11   0  10   -1.20    1.50
  11   0 -10    3.70    2.50
 -11  -1  10   10.30    2.60
 -11  -1  10    6.00    2.30
  11   1 -10   -2.50    6.30
  11   1 -10    4.90    2.40
 -11  -2  10   13.10    2.60
 -11  -2  10   10.10    2.90
  11   2 -10   15.10    3.30
  11   2 -10   21.60    8.90
 -11  -3  10   -2.90    1.30
 -11  -3  10    3.20    1.70
  11   3 -10   -1.10    2.40
  11   3 -10  -14.40   10.40
 -11  -4  10   -1.60    1.10
 -11  -4  10   -0.10    1.20
  11   4 -10   -0.50    3.20
 -11  -5  10    1.80    0.90
 -12   4  10   -1.70    1.10
  12  -4 -10   -2.80    8.10
 -12   3  10   -2.80    1.20
  12  -3 -10   -5.20    5.60
 -12   2  10    1.00    1.50
 -12   1  10    1.00    1.50
  12  -1 -10    3.70    3.10
 -12   0  10   32.40    4.10
  12   0 -10   27.40    4.10
 -12  -1  10    0.30    1.70
  12   1 -10   -1.10    8.30
  12   1 -10    3.30    2.20
 -12  -2  10    0.60    1.70
 -12  -2  10    0.90    1.70
  12   2 -10    3.60    9.50
 -12  -3  10   -0.40    1.30
 -12  -3  10   -1.40    1.00
  12   3 -10   -1.10    2.70
 -12  -4  10   -1.20    0.90
 -12  -4  10   -0.50    1.10
  12   4 -10   -4.80    3.40
 -13   4  10   -0.80    1.10
 -13   3  10   -1.20    1.20
 -13   2  10    2.20    1.40
 -13   1  10   14.90    2.80
 -13   0  10    2.80    2.00
 -13  -1  10   15.70    2.90
  13   1 -10   17.60    3.50
  13   2 -10    5.20    2.50
 -13  -3  10   -0.70    0.90
 -13  -3  10    1.00    1.30
  13   3 -10   -0.10    2.80
 -13  -4  10    0.40    1.00
  13   4 -10   -1.00    3.80
 -14   3  10    3.80    1.70
 -14   2  10    0.10    1.20
 -14   1  10    1.20    1.30
  14  -1 -10   -5.70    4.20
  14   0 -10    9.00    3.00
 -14  -1  10   -2.00    1.20
  14   1 -10   -4.90    2.70
  14   2 -10    4.40    2.80
  14   3 -10    8.20    3.00
 -15   3  10   -0.20    1.10
 -15   2  10    0.60    1.20
 -15   1  10    3.20    1.50
 -15   0  10    1.20    1.30
  15   0 -10    2.30    3.60
 -15  -1  10    2.90    1.50
  15   2 -10    7.80    3.00
 -15  -3  10    0.20    0.70
  15   3 -10    1.60    4.20
 -16   2  10   -0.10    0.90
 -16   1  10   -1.10    1.10
 -16   0  10    3.80    1.50
  16   0 -10   -3.30    5.30
  16   1 -10    4.00    3.60
  16   2 -10    3.90    3.40
 -17   0  10   -1.10    0.70
  16   2  11    1.10    4.30
  16   1  11   -0.10    4.30
  16   0  11   -1.90    5.00
  15   3  11    2.70    5.10
  15   2  11    7.20    4.10
  15   1  11    1.80    4.50
  15  -1  11   14.90    5.60
  15  -2  11    8.70   11.00
  14   3  11    8.90    4.10
  14   2  11    2.00    3.50
  14   1  11    4.40    3.50
  14   0  11   -4.40    3.60
  14  -1  11    2.20    4.80
  14  -2  11   -2.10    5.60
  14  -3  11    2.30    9.30
  13   4  11    4.40    6.00
  13   3  11    1.10    3.50
  13   2  11    0.60    3.10
  13   1  11    3.80    3.30
  13   0  11    4.90    3.40
  13  -1  11    5.90    4.20
  13  -2  11   -2.40    4.80
  13  -3  11    3.30    6.00
  12   4  11   -6.10    4.70
  12   3  11    4.00    3.30
  12   2  11    5.40    3.10
  12   1  11    1.60    2.90
 -12  -1 -11    6.10    3.10
  12   0  11    3.50    3.00
  12  -1  11    1.40    5.90
  12  -1  11   -3.70    3.60
  12  -2  11    5.80    4.80
  12  -2  11   -5.00    6.30
  12  -3  11    5.10    5.10
  12  -4  11    7.00    5.40
  11   4  11   -1.60    5.10
  11   3  11   -0.40    3.20
  11   2  11   11.60    4.20
 -11  -2 -11   12.30    3.10
  11   1  11    7.00    3.20
 -11  -1 -11    8.80    4.50
  11   0  11   -5.80    2.50
 -11   0 -11   -7.40    6.20
 -11   0 -11   -9.30   11.60
  11  -1  11   13.50    5.50
  11  -1  11    9.00    3.70
  11  -2  11    6.40    4.30
  11  -2  11    7.00    5.80
  11  -3  11   -0.30    4.40
  11  -4  11    0.10    5.30
  10   5  11   -1.90    1.60
  10   4  11    3.60    4.60
  10   4  11   -0.60    2.70
  10   3  11    0.10    3.10
  10   2  11    7.50    3.40
 -10  -2 -11    8.20    2.70
  10   1  11    2.70    2.50
 -10  -1 -11   -2.00    3.10
  10   0  11   -1.10    2.40
  10   0  11   -2.70    4.30
 -10   0 -11   -7.30    6.60
 -10   0 -11   36.30   20.00
  10  -1  11    5.80    4.50
  10  -1  11    1.90    3.30
  10  -2  11   -0.50    4.70
  10  -2  11    0.70    3.70
  10  -3  11    8.60    5.80
  10  -3  11    4.50    4.60
  10  -4  11    7.50    4.40
  10  -5  11    3.80    5.50
   9   5  11   -1.10    1.50
   9   4  11   -1.10    4.20
   9   4  11   -0.80    2.30
   9   3  11   -1.10    2.90
   9   2  11    5.10    2.90
  -9  -2 -11   -6.30    2.20
  -9  -1 -11    3.00    3.30
   9   0  11    1.20    2.20
   9   0  11    2.60    3.60
   9  -1  11   -4.10    2.50
   9  -1  11    0.90    3.50
  -9   1 -11  -11.00    5.60
  -9   1 -11  -12.30   11.90
   9  -2  11   -3.30    3.20
   9  -2  11   -3.30    3.90
   9  -3  11    8.80    5.00
   9  -3  11    5.10    3.80
   9  -4  11   -9.70    3.80
   9  -4  11   -0.40   11.50
   8   5  11    1.80    1.40
   8   4  11   -0.90    1.90
   8   3  11   -6.10    2.80
   8   3  11    0.30    2.80
   8   2  11    0.70    2.20
  -8  -2 -11    0.20    2.70
   8   1  11   26.10    4.30
   8   0  11    5.00    2.10
   8  -1  11   19.00    4.80
   8  -1  11   30.70    4.60
  -8   1 -11   20.10    6.50
   8  -2  11    0.00    2.80
   8  -2  11    1.10    3.30
  -8   2 -11   -8.60    5.40
  -8   2 -11    6.70   10.50
   8  -3  11    1.00    3.50
   8  -3  11    2.70    4.40
   8  -4  11   -4.10    6.20
   7   6  11   -0.20    0.90
   7   5  11    3.60    1.50
   7   4  11    4.60    5.00
   7   4  11   13.20    2.80
  -7  -4 -11   11.80   10.70
   7   3  11    2.80    2.90
   7   3  11   -0.80    2.30
  -7  -3 -11    6.30    6.60
   7   2  11   37.90    4.50
  -7  -2 -11   30.10    6.60
  -7  -2 -11   34.50    4.40
   7   1  11   52.49    4.80
  -7  -1 -11   53.89    7.00
   7   0  11    2.10    1.90
   7   0  11    0.90    3.00
   7  -1  11   50.99    5.70
   7  -1  11   48.40    4.90
  -7   1 -11   26.90    6.90
  -7   1 -11   32.40   16.70
   7  -2  11   40.40    5.30
   7  -2  11   33.40    5.30
  -7   2 -11   38.00    8.10
   7  -3  11   -3.50    3.80
   7  -3  11    5.90    3.10
  -7   3 -11    3.10    7.60
  -7   3 -11   -2.10   14.50
   7  -4  11    6.30    4.10
   7  -4  11   15.00    5.80
  -7   4 -11    5.10    6.70
  -7   4 -11    5.50    9.10
   7  -6  11   -4.10    9.80
   6   6  11    2.00    0.90
   6   5  11    2.10    1.30
   6   4  11    2.00    1.70
   6   4  11   -0.60    5.20
  -6  -4 -11   13.10    8.50
   6   3  11    0.90    1.90
   6   3  11  -26.90   27.50
   6   3  11    1.40    3.40
  -6  -3 -11   -0.70    4.80
   6   2  11   25.80    4.00
   6   2  11   43.70   23.50
  -6  -2 -11   35.40    6.00
   6   1  11   14.10    2.60
   6   1  11    3.80    3.70
  -6  -1 -11    8.90    3.70
   6   0  11   -1.80    2.30
   6   0  11    1.30    1.70
  -6   0 -11    5.60    3.90
   6  -1  11   10.20    3.00
   6  -1  11   10.00    2.70
  -6   1 -11    9.10    5.70
  -6   1 -11   29.90   17.20
   6  -2  11   28.70    5.00
   6  -2  11   24.20    4.20
  -6   2 -11   19.10    7.20
  -6   2 -11   24.00   17.70
   6  -3  11    0.70    2.90
   6  -3  11    4.50    3.50
  -6   3 -11   -3.80    8.50
   6  -4  11   -3.20    3.10
   6  -4  11    7.30    5.30
  -6   4 -11   -7.60    9.20
   6  -5  11    2.80    9.70
  -6   5 -11    1.10    0.80
   6  -6  11   -2.00    5.20
   5   6  11    4.60    1.30
   5   5  11   14.80   36.80
  -5  -5 -11  -10.10   11.00
   5   4  11   24.40   27.20
   5   4  11   -0.60    1.50
   5   4  11   -6.80    6.60
  -5  -4 -11   -0.90    5.80
   5   3  11   22.30   22.60
   5   3  11   -3.00    2.50
   5   3  11   -0.10    2.80
  -5  -3 -11    1.80    7.70
  -5  -3 -11   -0.20    4.60
   5   2  11   21.10    3.50
   5   2  11   13.70   18.00
  -5  -2 -11   15.10    3.80
  -5  -2 -11   17.40    5.60
   5   1  11  148.59   10.80
   5   1  11  146.59    8.50
   5   1  11  144.29   21.50
  -5  -1 -11  145.69    9.20
  -5  -1 -11  161.98   10.50
   5   0  11    0.80    1.60
   5   0  11   -0.80    2.30
  -5   0 -11    2.00    2.50
   5  -1  11  123.59    8.30
  -5   1 -11  133.19   11.00
  -5   1 -11  135.59   23.00
   5  -2  11   22.90    4.00
   5  -2  11   17.60    3.90
  -5   2 -11   20.70    6.80
   5  -3  11   -4.40    3.20
   5  -3  11    1.20    2.80
  -5   3 -11   -4.20    8.10
   5  -4  11   -2.00    3.10
   5  -4  11   -6.40    4.60
  -5   4 -11   -5.20   10.60
   5  -5  11  -13.60    9.40
  -5   5 -11    0.10   12.60
   5  -6  11   15.00    6.00
   4   6  11    1.50    0.90
   4   5  11   10.50   30.10
  -4  -5 -11   -8.60    8.70
   4   4  11   10.80   21.50
  -4  -4 -11    1.80    9.80
  -4  -4 -11   -2.70    5.30
   4   3  11   27.30   17.30
   4   3  11    6.30    3.50
  -4  -3 -11   11.80    4.20
  -4  -3 -11   12.40    5.50
  -4  -3 -11   11.50    5.90
   4   2  11    8.60    2.60
   4   2  11    4.30   13.90
  -4  -2 -11    0.70    4.00
  -4  -2 -11    7.80    4.30
  -4  -2 -11    6.30    2.80
   4   1  11   53.99    4.50
   4   1  11   49.10    5.90
   4   1  11   67.49   13.40
  -4  -1 -11   46.60    4.90
  -4  -1 -11   42.40    5.40
   4   0  11   19.10   14.50
   4   0  11    2.70    2.20
  -4   0 -11    1.40    1.90
  -4   0 -11    0.30    3.10
   4  -1  11   42.50    4.50
   4  -1  11   49.30    4.50
  -4   1 -11   40.00    7.40
  -4   1 -11   50.19    4.90
   4  -2  11    9.90    3.00
   4  -2  11    8.60    3.10
  -4   2 -11    2.10    6.00
  -4   2 -11    4.00    4.20
   4  -3  11   12.80    3.10
   4  -3  11   10.50    3.80
  -4   3 -11   -0.90    8.10
   4  -4  11   -3.60    4.30
   4  -4  11    3.20    3.50
  -4   4 -11   25.30   12.90
   4  -5  11    4.70    7.70
  -4   5 -11   -5.80   13.90
   4  -6  11   -1.50    5.60
  -4   6 -11    1.10    0.70
   3   6  11    0.80    0.90
   3   5  11   13.60   23.20
  -3  -5 -11   -6.80    8.10
  -3  -5 -11   38.80   16.40
   3   4  11    0.70    1.20
   3   4  11   -1.90   17.40
  -3  -4 -11   -8.80    4.60
  -3  -4 -11    2.50    4.90
  -3  -4 -11    9.00    7.50
   3   3  11    7.60    1.80
   3   3  11    5.70    4.20
   3   3  11   -3.50   12.20
  -3  -3 -11    9.30    4.00
  -3  -3 -11    1.80    4.10
  -3  -3 -11   10.40    4.20
   3   2  11  202.58   10.80
   3   2  11  202.18   18.50
  -3  -2 -11  188.38   12.30
  -3  -2 -11  195.78   11.60
   3   1  11   92.69   12.70
   3   1  11   87.79    7.90
  -3  -1 -11   79.69    6.30
  -3  -1 -11   74.59    6.10
  -3  -1 -11   96.59    6.50
   3   0  11  -14.60    9.20
  -3   0 -11   -3.30    2.20
  -3   0 -11    1.10    1.60
   3  -1  11   87.49    6.30
  -3   1 -11   91.39    9.00
  -3   1 -11   80.19    6.00
   3  -2  11  179.78   11.10
   3  -2  11  200.08   11.00
  -3   2 -11  194.68   11.50
  -3   2 -11  200.28   15.00
   3  -3  11    8.10    3.60
   3  -3  11    8.00    4.20
  -3   3 -11   10.90    6.90
  -3   3 -11    7.30    7.60
   3  -4  11    0.50    3.20
   3  -4  11    0.50    4.70
  -3   4 -11  -12.00   11.50
   3  -5  11  -15.80    7.80
  -3   5 -11   -3.80   15.10
   3  -6  11    8.90    6.40
   2   6  11   -0.90    0.70
   2   5  11    4.90    1.40
   2   5  11  -45.90   29.90
  -2  -5 -11    4.40   13.00
  -2  -5 -11    9.50    6.20
  -2  -5 -11    8.20    7.40
   2   4  11   17.90    2.40
   2   4  11    6.90   26.20
  -2  -4 -11   18.10    5.30
  -2  -4 -11   28.50    7.90
  -2  -4 -11   11.50    5.00
   2   3  11  102.59   15.90
   2   3  11   90.29    5.20
  -2  -3 -11   81.69    8.00
  -2  -3 -11   87.89    8.30
  -2  -3 -11   76.49    7.40
   2   2  11  233.28   12.20
   2   2  11  231.98   17.80
  -2  -2 -11  236.38   12.40
  -2  -2 -11  214.78   12.60
  -2  -2 -11  233.38   12.60
   2   1  11   78.19   10.40
   2   1  11   84.29    6.90
   2   1  11   73.79    5.60
  -2  -1 -11   77.09    5.60
  -2  -1 -11   73.29    5.60
   2   0  11    0.90    1.70
   2   0  11    3.40    7.20
   2   0  11    3.40    2.00
  -2   0 -11   -1.20    1.30
   2  -1  11   71.89    5.50
  -2   1 -11   70.09    9.60
  -2   1 -11   75.69    5.70
   2  -2  11  234.58   13.00
   2  -2  11  229.68   12.50
  -2   2 -11  254.97   13.70
  -2   2 -11  215.28   16.00
   2  -3  11   90.39    7.70
   2  -3  11   90.89    8.30
  -2   3 -11   68.99    9.00
  -2   3 -11   64.99   12.60
   2  -4  11    3.40    5.20
   2  -4  11    9.70    3.90
  -2   4 -11   22.60   13.90
   2  -5  11   15.40    9.10
   2  -5  11    3.60    5.20
  -2   5 -11  -18.30   25.20
   2  -6  11    9.20    7.00
  -1  -6 -11   18.10    9.30
   1   5  11   36.70    3.20
  -1  -5 -11   21.40    6.60
  -1  -5 -11   36.60   12.00
  -1  -5 -11   20.50    7.20
   1   4  11   -1.80   13.50
   1   4  11    1.20    1.10
  -1  -4 -11   -1.80    3.60
  -1  -4 -11    6.40    5.40
  -1  -4 -11    4.50    4.10
   1   3  11    4.90    8.40
   1   3  11    7.00    1.60
  -1  -3 -11    3.40    2.90
  -1  -3 -11    5.40    2.90
  -1  -3 -11    2.90    3.50
   1   2  11  170.88   14.30
  -1  -2 -11  181.18   10.80
  -1  -2 -11  173.98   10.30
  -1  -2 -11  187.68   10.60
   1   1  11  298.07   13.90
   1   1  11  254.67   16.70
   1   1  11  273.07   14.50
  -1  -1 -11  274.37   13.20
  -1  -1 -11  272.67   13.20
   1   0  11    2.10    6.00
   1   0  11    1.50    2.00
   1   0  11    4.20    2.10
  -1   0 -11   -2.50    1.70
  -1   0 -11    1.10    1.20
   1  -1  11  270.37   13.20
   1  -1  11  256.07   12.70
  -1   1 -11  244.48   16.20
  -1   1 -11  269.77   13.60
   1  -2  11  176.88   10.40
   1  -2  11  179.58   10.80
  -1   2 -11  194.58   12.10
   1  -3  11    3.50    3.20
   1  -3  11    6.40    2.90
  -1   3 -11   11.20    5.30
  -1   3 -11   15.20    9.30
   1  -4  11   -0.40    4.80
   1  -4  11    2.40    3.20
  -1   4 -11   23.80   13.40
  -1   4 -11   -5.60   12.00
   1  -5  11   35.80    7.50
   1  -5  11   17.90   10.00
   1  -6  11    1.60    8.10
  -1   6 -11    4.30    1.00
   0   6  11   -1.40    0.70
   0  -6 -11   -7.20    6.40
   0   5  11    0.70    1.10
   0  -5 -11    4.90    7.00
   0  -5 -11  -12.80    9.10
   0  -5 -11    1.10    4.70
   0   4  11   17.40    2.30
   0   4  11    8.10   11.10
   0  -4 -11   20.70    5.10
   0  -4 -11   17.70    5.70
   0  -4 -11   14.10    6.00
   0   3  11    0.20    1.20
   0   3  11    2.40    7.00
   0  -3 -11   -1.50    2.40
   0  -3 -11   -2.20    2.60
   0  -3 -11   -2.70    2.80
   0   2  11  372.46   21.50
   0  -2 -11  411.26   18.70
   0  -2 -11  371.36   18.80
   0  -2 -11  399.86   18.70
   0   1  11    5.90    4.90
   0  -1 -11    3.00    1.80
   0  -1 -11   -0.30    1.40
   0   0  11    2.50    2.10
   0   0  11    3.70    5.00
   0   0  11    1.70    2.20
   0   0 -11    2.70    1.50
   0  -1  11   -0.40    1.90
   0  -1  11   -1.80    2.10
   0   1 -11    0.10    1.70
   0   1 -11   -2.90    6.40
   0   1 -11   -2.50    1.70
   0  -2  11  400.36   19.50
   0  -2  11  396.06   19.10
   0   2 -11  379.46   24.10
   0   2 -11  432.36   20.80
   0  -3  11   -3.40    3.30
   0  -3  11   -2.20    2.60
   0   3 -11    1.70    4.40
   0   3 -11   -6.20    9.80
   0  -4  11    6.60    6.00
   0  -4  11   14.80    4.10
   0   4 -11   28.40   10.30
   0  -5  11    0.30   10.80
   0  -5  11   -2.40    5.60
   0  -5  11    6.60    3.40
   0  -6  11    8.40   10.90
  -1   6  11    7.00    1.30
   1  -6 -11    9.30    6.40
  -1   5  11   12.00   15.50
   1  -5 -11   22.70    6.30
   1  -5 -11   10.70    8.10
   1  -5 -11   21.50    7.50
  -1   4  11    9.60    9.30
   1  -4 -11    3.40    3.80
   1  -4 -11   -3.30    4.40
   1  -4 -11    1.50    4.10
  -1   3  11    7.20    1.40
  -1   3  11    4.00    6.20
   1  -3 -11    9.50    3.20
   1  -3 -11    4.10    3.20
   1  -3 -11    6.90    3.20
  -1   2  11  159.58   12.30
   1  -2 -11  173.18   10.20
   1  -2 -11  180.78   10.00
  -1   1  11  261.27   15.20
   1  -1 -11  256.67   12.90
  -1   0  11    0.00    2.80
   1   0 -11   -2.90    7.50
   1   0 -11   -0.30    1.40
   1   0 -11    0.30    1.50
  -1  -1  11  270.87   13.20
  -1  -1  11  256.87   13.30
   1   1 -11  274.47   12.40
   1   1 -11  262.47   18.00
   1   2 -11  183.08   11.70
   1   2 -11  164.48    8.70
   1   2 -11  139.09   16.80
  -1  -3  11    3.60    3.60
  -1  -3  11    6.00    4.00
   1   3 -11   19.70   12.30
   1   3 -11    8.80    4.60
  -1  -4  11    4.80    3.10
  -1  -4  11   11.70    5.00
  -1  -4  11    8.00    6.50
   1   4 -11   -1.20    9.00
   1   4 -11  -20.30   15.60
  -1  -5  11   26.20    4.00
  -1  -5  11   17.00   14.20
  -1  -5  11   28.30    7.40
  -1  -6  11    5.90    3.30
   1   6 -11   10.60    1.60
   2  -6 -11    6.00    5.70
  -2   5  11   -5.20   13.80
  -2   5  11    1.40    1.20
   2  -5 -11    5.40    6.90
   2  -5 -11    5.30    7.40
   2  -5 -11    2.70    5.00
  -2   4  11   14.10    8.80
  -2   4  11   16.90    2.20
   2  -4 -11   14.00    5.00
   2  -4 -11   20.20    5.20
   2  -4 -11    7.30    5.00
  -2   3  11   90.79    5.00
  -2   3  11   81.69   11.00
   2  -3 -11   96.69    8.00
   2  -3 -11   91.89    7.90
   2  -3 -11   87.29    7.90
  -2   2  11  226.98   14.30
   2  -2 -11  251.57   13.30
   2  -2 -11  232.08   12.30
   2  -2 -11  226.58   12.50
  -2   1  11   83.29    7.40
   2  -1 -11   75.69    5.40
   2  -1 -11   72.49    5.50
  -2   0  11    2.80    2.90
   2   0 -11    3.60    9.60
   2   0 -11   -1.50    1.40
   2   0 -11    1.00    1.60
  -2  -1  11   84.69    6.30
   2   1 -11   72.09    6.50
   2   1 -11   63.99   11.90
   2   1 -11   77.89    4.90
  -2  -2  11  220.18   12.60
  -2  -2  11  213.68   12.10
   2   2 -11  232.18   10.90
   2   2 -11  213.68   13.80
   2   2 -11  220.18   20.30
  -2  -3  11   64.09    8.10
   2   3 -11   86.79   18.10
   2   3 -11   82.09    9.60
   2   3 -11   80.99    6.40
  -2  -4  11   14.20    8.30
   2   4 -11   36.90   11.10
   2   4 -11   48.20   23.40
  -2  -5  11   16.10   10.50
  -2  -5  11    6.20    3.00
  -2  -5  11   -3.30   30.00
   2   5 -11  -12.50   19.50
  -2  -6  11   -3.30    2.40
   2   6 -11    0.30    0.80
  -3   6  11    1.50    0.90
   3  -6 -11   -1.90    4.90
  -3   5  11    2.80    1.10
  -3   5  11   -0.90   10.60
   3  -5 -11   -4.60    6.90
   3  -5 -11    1.00    6.70
  -3   4  11   -0.90    8.20
  -3   4  11    3.30    1.30
   3  -4 -11    1.10    3.60
   3  -4 -11    1.20    4.30
   3  -4 -11   -4.90    4.10
  -3   3  11    7.30    6.10
  -3   3  11   11.30    1.70
   3  -3 -11   10.60    3.50
   3  -3 -11    8.70    3.80
  -3   2  11  185.48   12.60
   3  -2 -11  212.28   10.90
   3  -2 -11  210.28   11.40
   3  -2 -11  196.78   11.30
  -3   1  11   81.79    7.70
   3  -1 -11   94.29    6.20
   3  -1 -11   85.19    6.00
  -3   0  11    1.70    4.60
   3   0 -11    1.50    1.50
   3   0 -11   -2.30    1.60
  -3  -1  11   85.19    7.30
   3   1 -11   85.29    7.30
   3   1 -11   80.79   16.80
  -3  -2  11  193.58   12.00
   3   2 -11  211.58   22.60
   3   2 -11  176.98   13.00
   3   2 -11  205.08   10.10
  -3  -3  11    2.90    5.20
  -3  -3  11    7.90    3.00
  -3  -3  11    8.90    5.40
   3   3 -11   -0.20    4.40
   3   3 -11    9.60    3.00
   3   3 -11   19.60   17.50
  -3  -4  11   -4.60    2.50
  -3  -4  11  -12.30    9.20
  -3  -4  11    2.00    7.30
   3   4 -11   15.20   28.80
   3   4 -11    0.20    7.90
  -3  -5  11   -0.40    2.50
   3   5 -11    4.20   36.70
   3   5 -11  -11.00   17.10
   3   6 -11    1.30    0.90
  -4   6  11    1.10    1.10
   4  -6 -11   -1.00    4.70
  -4   5  11    4.30    8.70
  -4   5  11    1.50    1.20
   4  -5 -11   -4.70    7.40
   4  -5 -11   -5.90    4.20
   4  -5 -11    7.40    7.80
  -4   4  11   -3.90    7.20
  -4   4  11    4.20    1.30
   4  -4 -11    2.50    4.50
   4  -4 -11   -2.40    3.60
   4  -4 -11    2.10    4.70
  -4   3  11   10.00    1.70
  -4   3  11    2.10    5.50
   4  -3 -11    5.30    3.20
   4  -3 -11   12.60    3.40
  -4   2  11    4.40    4.20
   4  -2 -11    7.40    2.70
   4  -2 -11    4.10    2.30
   4  -2 -11    9.10    2.40
   4  -1 -11   43.10    4.40
   4  -1 -11   50.39    4.50
   4   0 -11   -0.20    1.90
   4   0 -11    3.00    1.70
   4   1 -11   55.49    6.10
   4   1 -11   52.29    4.10
   4   1 -11   44.20   19.50
  -4  -2  11    5.70    5.40
   4   2 -11    5.20    2.10
   4   2 -11    6.90   18.70
   4   2 -11   13.10    5.00
  -4  -3  11    4.60    7.30
  -4  -3  11    6.90    3.90
   4   3 -11    5.90    5.10
   4   3 -11    5.00    2.60
   4   3 -11   48.00   24.80
  -4  -4  11   -1.20    2.50
   4   4 -11   11.30    4.70
   4   4 -11  -85.99   32.80
   4   4 -11    6.40    9.20
   4   5 -11   13.70   16.10
   4   5 -11   63.49   49.20
  -4  -6  11   -0.70    2.90
   4   6 -11    0.70    0.90
   5  -6 -11   11.80    5.30
  -5   5  11    1.40    1.30
   5  -5 -11   -8.20    9.40
   5  -5 -11    5.00    4.40
   5  -5 -11    3.90    9.70
  -5   4  11   -6.40    6.00
  -5   4  11    0.40    1.60
   5  -4 -11    1.70    5.20
   5  -4 -11   -2.10    3.60
   5  -4 -11   -3.50    4.30
  -5   3  11   -1.90    1.40
  -5   3  11    6.90    4.90
   5  -3 -11   -0.40    3.00
   5  -3 -11   -3.00    3.00
   5  -3 -11   -1.70    2.70
   5  -2 -11   23.80    3.90
   5  -2 -11   18.60    4.00
   5  -1 -11  137.89    8.30
   5  -1 -11  147.39    8.50
   5   0 -11   -1.10    1.60
   5   0 -11    1.90    2.30
   5   1 -11  139.59   10.30
   5   1 -11  148.19    8.00
   5   2 -11   22.90    5.40
   5   2 -11   25.00    3.50
  -5  -3  11   -7.60    3.10
  -5  -3  11    0.70    2.30
   5   3 -11    1.90    2.10
   5   3 -11   -8.60    4.70
  -5  -4  11    3.00    2.20
   5   4 -11    0.80    3.80
   5   4 -11    5.30    8.60
   5   5 -11    0.10   15.70
  -5  -6  11    8.90    2.40
  -6   6  11    1.10    0.90
   6  -6 -11  -11.20    4.70
  -6   5  11   -1.30    1.20
   6  -5 -11    3.00    9.00
   6  -5 -11   -2.20    4.20
  -6   4  11    5.60    1.70
  -6   4  11    1.20    1.40
   6  -4 -11   -0.10    4.00
   6  -4 -11   -1.30    4.60
  -6   3  11    1.40    1.50
   6  -3 -11   -1.90    3.00
   6  -3 -11   -4.10    3.60
  -6   2  11   32.30    3.10
   6  -2 -11   29.80    4.50
   6  -2 -11   33.00    4.80
   6  -1 -11   10.10    3.50
   6  -1 -11   10.80    2.60
   6   0 -11    2.30    2.30
   6   1 -11   10.90    2.40
   6   1 -11   14.40    4.20
  -6  -2  11   31.10    3.60
   6   2 -11   32.60    6.80
   6   2 -11   22.00    3.20
  -6  -3  11    1.40    2.20
  -6  -3  11   -2.30    2.90
   6   3 -11    1.50    5.80
   6   3 -11    0.70    2.10
  -6  -4  11   -2.20    2.10
  -6  -4  11    3.50    2.90
   6   4 -11   -4.50    3.50
   6   4 -11   -0.30    9.30
  -6  -5  11   -4.00    1.60
   6   5 -11   -0.30    1.30
  -6  -6  11    0.90    1.20
   6   6 -11   -0.10    0.70
   7  -6 -11    7.60    7.40
   7  -5 -11    7.00    4.70
  -7   4  11    6.90    1.80
   7  -4 -11    7.10    7.30
   7  -4 -11    8.00    5.20
   7  -4 -11   11.00    4.30
  -7   3  11    0.30    1.30
   7  -3 -11    1.00    3.20
   7  -3 -11    0.00    3.40
   7  -3 -11   -2.60    4.20
  -7   2  11   34.20    3.40
   7  -2 -11   42.90    5.20
   7  -2 -11   34.80    5.10
  -7   1  11   47.60    6.30
   7  -1 -11   45.70    4.90
   7  -1 -11   44.90    4.90
   7   0 -11   -0.20    1.80
   7   0 -11   -1.30    2.50
   7   1 -11   46.20    4.30
   7   1 -11   59.39    8.40
  -7  -2  11   37.60    4.20
  -7  -2  11   34.70    4.00
   7   2 -11   41.70    4.30
  -7  -3  11   -1.00    2.40
  -7  -3  11   -4.00    1.70
   7   3 -11   -2.90    2.10
   7   3 -11   15.90    7.70
  -7  -4  11    6.40    2.50
  -7  -4  11    4.30    2.30
   7   4 -11   13.90    2.30
   7   4 -11   -9.40    9.40
   7   4 -11    6.30    3.70
  -7  -5  11    3.40    1.70
   7   5 -11    4.50    1.60
  -7  -6  11    2.00    1.40
  -8   5  11   -0.60    1.10
   8  -5 -11   -1.30    4.40
  -8   4  11    1.00    1.20
   8  -4 -11   -5.70    5.20
  -8   3  11    2.30    1.40
   8  -3 -11   -0.70    3.70
   8  -3 -11   -4.80    3.30
  -8   2  11    0.30    1.40
   8  -2 -11   -3.00    3.10
  -8   1  11   27.60    3.00
   8  -1 -11   23.10    3.80
  -8   0  11    1.90    1.70
   8   0 -11   -2.70    3.10
   8   0 -11    2.70    1.90
  -8  -1  11   21.80    2.90
  -8  -1  11   28.00    3.40
   8   1 -11   41.20    8.30
   8   1 -11   26.50    3.80
  -8  -2  11    6.60    2.20
  -8  -2  11    4.10    2.10
   8   2 -11    3.70    5.30
   8   2 -11   -0.20    1.80
  -8  -3  11    1.20    2.10
   8   3 -11   -0.20    2.10
   8   3 -11   -2.50    6.90
  -8  -4  11   -2.70    1.70
  -8  -4  11    1.50    1.70
   8   4 -11  -11.50   13.70
   8   4 -11    3.70    2.30
  -8  -5  11    1.00    1.50
   8   5 -11    2.70    1.50
  -9   5  11    3.20    1.20
   9  -5 -11   -1.10    4.50
   9  -4 -11    5.10    4.60
   9  -4 -11    9.30    6.50
  -9   3  11    2.00    1.50
   9  -3 -11    2.70    5.00
   9  -3 -11    3.00    4.10
  -9   2  11    2.00    1.60
  -9   1  11    4.80    1.70
   9  -1 -11    4.90    2.70
  -9   0  11    4.30    1.70
   9   0 -11    2.10    3.60
   9   0 -11   -1.80    2.00
  -9  -1  11    5.80    2.20
  -9  -1  11    4.90    1.90
   9   1 -11    5.80    2.40
   9   1 -11   -2.00    4.60
  -9  -2  11    5.70    2.10
   9   2 -11    0.70    1.80
   9   2 -11    9.50    6.10
  -9  -3  11   -0.40    2.30
  -9  -3  11    0.40    1.60
   9   3 -11    5.70    2.70
   9   3 -11    5.50    7.70
  -9  -4  11    0.20    1.30
  -9  -4  11   -0.30    1.70
   9   4 -11    0.80   14.00
   9   4 -11   -6.40    3.30
  -9  -5  11    2.90    1.50
   9   5 -11    4.70    1.80
 -10   5  11    0.60    1.00
  10  -5 -11   -5.80    4.70
 -10   4  11    0.60    1.30
  10  -4 -11   -1.50    4.60
 -10   3  11    2.70    1.60
  10  -3 -11   10.10    4.60
  10  -3 -11   -3.50    4.40
 -10   2  11    2.00    1.60
  10  -2 -11    3.40    3.20
  10  -2 -11    5.00    3.60
 -10   1  11    3.70    1.60
 -10   0  11    0.20    1.60
  10   0 -11   -1.30    3.60
  10   0 -11    0.30    4.50
 -10  -1  11    4.10    2.00
 -10  -1  11    1.40    2.00
  10   1 -11    1.40    2.00
  10   1 -11   -3.40    5.60
 -10  -2  11    1.50    2.00
 -10  -2  11    0.70    1.70
  10   2 -11    2.90    6.90
  10   2 -11   -0.80    2.00
 -10  -3  11    3.50    2.20
 -10  -3  11    3.10    1.80
  10   3 -11    2.60    2.60
  10   3 -11   -5.30    8.70
 -10  -4  11    2.50    1.40
 -10  -4  11   -1.00    1.50
  10   4 -11   -0.10    3.70
 -10  -5  11   -0.30    1.00
 -11   5  11    0.90    1.00
 -11   4  11    4.60    1.50
  11  -4 -11   -4.50    4.90
 -11   3  11    1.40    1.30
  11  -3 -11   -5.10    4.70
 -11   2  11   12.20    2.40
  11  -2 -11   14.60    4.10
  11  -2 -11   15.00    4.40
 -11   1  11    7.70    2.10
  11  -1 -11    6.80    3.00
 -11   0  11    2.20    1.60
  11   0 -11   -2.70    2.30
 -11  -1  11    5.20    3.60
 -11  -1  11    5.00    2.10
  11   1 -11   11.90    7.10
  11   1 -11    9.20    2.90
 -11  -2  11    6.40    2.50
 -11  -2  11   12.00    2.30
  11   2 -11   19.80    8.80
  11   2 -11    5.20    2.50
 -11  -3  11    5.10    1.60
 -11  -3  11    0.80    1.30
 -11  -4  11   -1.30    1.30
 -11  -4  11    1.70    1.30
  11   4 -11    4.90    3.40
 -11  -5  11    0.20    0.90
 -12   4  11   -0.50    1.10
  12  -3 -11   16.20    5.30
 -12   2  11   -2.30    1.40
  12  -2 -11   -2.60    3.90
 -12   1  11    2.50    1.50
  12  -1 -11    5.50    3.10
 -12   0  11    1.50    1.60
  12   0 -11   -1.70    2.60
 -12  -1  11   -0.50    1.60
  12   1 -11   -1.90    2.10
  12   1 -11    4.50    8.40
 -12  -2  11    4.90    1.80
 -12  -2  11    0.60    1.40
  12   2 -11   13.00   10.10
 -12  -3  11    0.20    1.00
 -12  -3  11   -0.20    1.30
  12   3 -11    6.60    3.20
 -12  -4  11   -0.90    1.00
 -12  -4  11   -0.10    1.00
  12   4 -11    2.10    3.50
 -13   4  11    1.90    1.10
 -13   3  11   -0.10    1.20
 -13   2  11   -1.40    1.30
  13  -2 -11    2.90    4.50
 -13   1  11    2.50    1.50
  13  -1 -11    6.00    3.60
 -13   0  11    0.90    1.50
  13   0 -11   -2.90    2.80
 -13  -1  11    7.10    2.10
  13   1 -11    9.10    2.80
 -13  -2  11   -0.20    1.50
  13   2 -11   -0.40    2.30
 -13  -3  11    1.10    1.30
 -13  -3  11    0.10    1.10
  13   3 -11    2.70    2.80
 -13  -4  11    0.80    1.00
  13   4 -11    4.00    4.50
 -14   3  11   -0.20    1.40
 -14   2  11    1.20    1.40
  14  -1 -11   10.00    4.20
 -14   0  11   -0.70    1.20
  14   0 -11   -5.00    3.10
 -14  -1  11    0.60    1.30
  14   1 -11   -1.80    2.60
 -14  -2  11   -0.10    1.20
  14   2 -11    3.60    3.00
 -14  -3  11    1.10    1.00
  14   3 -11   -2.10    3.10
 -15   3  11   -2.30    0.90
 -15   2  11    1.40    1.30
 -15   1  11    0.40    1.20
 -15   0  11    0.40    1.30
  15   0 -11   -2.40    3.40
 -15  -1  11   -0.10    1.00
  15   1 -11   -1.70    3.10
 -15  -2  11    0.10    0.90
  15   2 -11   -0.80    2.80
  15   3 -11    8.30    3.50
 -16   2  11    0.30    0.80
 -16   1  11   -0.10    0.90
  16   0 -11    6.30    6.90
 -16  -1  11    0.00    0.70
  16   1 -11   -2.90    6.60
 -16  -2  11    0.10    0.70
  16   1  12   -1.50    7.20
  16   0  12   -1.90    8.70
  15   2  12    4.40    3.90
  15   1  12   -2.90    4.10
  15   0  12    7.50    4.60
  15  -1  12    0.90    5.30
  15  -2  12   12.90    6.90
  14   3  12   10.90    5.40
  14   2  12   -3.80    3.30
  14   1  12    3.20    3.50
  14   0  12   17.10    4.80
  14  -1  12   -5.70    4.50
  14  -2  12   -3.40    5.20
  14  -3  12   -1.20    7.10
  13   2  12    2.50    3.40
  13   1  12    6.10    3.70
  13   0  12    9.20    3.80
  13  -1  12    9.50    5.00
  13  -2  12    2.90    4.90
  13  -3  12  -13.80    5.60
  12   4  12   -0.90    5.20
  12   3  12   -4.00    3.70
  12   2  12    1.30    3.30
  12   1  12    1.90    3.00
  12   0  12    8.60    3.50
  12  -1  12   -4.60    6.20
  12  -1  12    8.30    4.00
  12  -2  12    2.10    4.40
  12  -2  12    3.80    6.80
  12  -3  12   -6.00    5.10
  12  -4  12    4.40    5.40
  11   4  12    3.10    4.90
  11   3  12    1.70    3.30
  11   2  12    5.40    3.10
  11   1  12   15.50    4.00
 -11  -1 -12    6.10    3.70
  11   0  12    2.20    2.70
 -11   0 -12   -1.80    7.10
 -11   0 -12   -1.90   14.70
  11  -1  12   20.90   10.70
  11  -1  12   13.60    4.30
  11  -2  12    4.20    4.40
  11  -2  12   -9.80    5.50
  11  -3  12   12.20    7.60
  11  -3  12    6.90    4.40
  11  -4  12    1.00    5.70
  10   5  12    2.70    2.10
  10   4  12    2.40    4.80
  10   4  12    4.30    2.80
  10   3  12    7.40    4.40
  10   2  12   39.40    8.10
 -10  -1 -12    9.20    4.00
  10   0  12   -3.70    4.60
  10   0  12    2.90    2.70
 -10   0 -12  -40.00   23.30
 -10   0 -12   -2.30    7.00
  10  -1  12   31.10    6.40
  10  -1  12   26.70    5.10
 -10   1 -12   22.90    6.30
  10  -2  12   38.50    6.30
  10  -3  12    5.60    5.70
  10  -3  12    7.20    6.20
  10  -4  12    1.90    4.60
  10  -5  12    0.30    5.40
   9   5  12    3.10    1.70
   9   4  12    4.90    4.70
   9   3  12    1.20    3.90
   9   3  12    0.20    3.20
   9   2  12    1.30    2.50
  -9  -1 -12   27.40    6.00
   9   0  12    3.60    2.50
   9   0  12    3.60    3.90
   9  -1  12   15.10    4.50
  -9   1 -12    8.20   10.30
  -9   1 -12   18.10   15.30
   9  -2  12    3.40    4.20
   9  -2  12   -3.10    3.30
  -9   2 -12    0.50    4.60
   9  -3  12    3.30    5.50
   9  -3  12    3.00    3.90
   9  -4  12    1.30    7.50
   9  -4  12    4.50    4.30
   8   5  12   -0.40    1.40
   8   4  12   -1.50    4.90
   8   4  12    3.10    2.20
   8   3  12    2.90    3.10
   8   3  12    1.80    2.90
   8   2  12    5.10    2.90
   8   1  12    9.40    2.90
   8   0  12    6.00    3.70
   8  -1  12    4.70    3.80
   8  -1  12    6.70    2.90
  -8   1 -12    4.90    6.30
   8  -2  12    5.40    3.70
   8  -2  12    3.90    3.30
  -8   2 -12   13.20   13.70
  -8   2 -12    3.30    6.50
   8  -3  12    0.50    3.60
   8  -3  12   -2.50    4.30
  -8   3 -12   -6.70    7.90
  -8   3 -12   -3.20    5.90
   8  -4  12    7.90    6.60
   8  -4  12    5.90    4.00
  -8   4 -12    3.40    1.40
   7   6  12    1.10    0.90
   7   5  12    1.00    1.50
   7   4  12    7.60    2.10
   7   4  12    0.20    5.50
  -7  -4 -12    1.10   11.10
   7   3  12    5.20    3.20
   7   3  12    7.00    2.50
  -7  -3 -12  -10.70    6.30
   7   2  12    9.90    3.00
  -7  -2 -12   17.90    6.00
   7   1  12    8.30    2.50
  -7  -1 -12    8.00    5.50
   7   0  12   -2.00    3.00
   7   0  12    2.00    2.10
   7  -1  12   14.90    3.80
  -7   1 -12   13.20    6.60
  -7   1 -12  -26.70   19.00
   7  -2  12   26.20    4.60
   7  -2  12   13.40    3.90
  -7   2 -12   15.10    7.40
   7  -3  12    1.60    4.10
   7  -3  12   -1.30    3.00
  -7   3 -12    3.80    8.20
  -7   3 -12    8.00   18.40
   7  -4  12    2.30    5.80
   7  -4  12   10.40    4.10
  -7   4 -12    1.50   15.70
  -7   4 -12   -2.20   12.50
   7  -6  12    7.60    6.00
   6   6  12    1.30    0.90
   6   5  12    4.10    1.50
   6   4  12    1.10    1.80
   6   4  12   -1.10    6.00
  -6  -4 -12   -3.30    7.90
   6   3  12   43.60    4.30
   6   3  12   56.69   29.50
   6   3  12   36.40    5.20
  -6  -3 -12   36.50    7.60
   6   2  12    5.30    2.40
   6   2  12   -2.30   28.20
  -6  -2 -12    3.60    3.90
   6   1  12   55.89    5.30
   6   1  12   72.39    8.00
  -6  -1 -12   70.69    7.10
   6   0  12   50.69    6.30
   6   0  12   53.69    4.80
  -6   0 -12   56.09    6.90
   6  -1  12   66.49    5.60
   6  -1  12   70.19    6.60
  -6   1 -12   49.90    8.50
   6  -2  12   -0.20    2.90
   6  -2  12    3.00    2.70
  -6   2 -12    6.40    6.60
   6  -3  12   42.60    6.80
   6  -3  12   38.60    6.00
  -6   3 -12   34.60   10.40
   6  -4  12    8.80    3.70
   6  -4  12    6.90    5.70
  -6   4 -12   13.90   10.60
  -6   5 -12    4.60    1.00
   6  -6  12   -1.90    6.00
   5   6  12   -1.20    1.30
   5   5  12   65.49   41.50
  -5  -5 -12   34.00   14.00
   5   4  12   -1.40    9.30
   5   4  12    2.00    1.70
   5   4  12   19.80   27.80
  -5  -4 -12    2.10    6.20
   5   3  12    6.40    3.40
   5   3  12    2.70    1.70
   5   3  12   -9.90   22.40
  -5  -3 -12   -1.10    4.10
  -5  -3 -12    9.80    8.70
   5   2  12   12.30    3.10
   5   2  12  -18.30   16.50
  -5  -2 -12    9.70    6.00
  -5  -2 -12   14.40    4.00
   5   1  12  125.09   20.30
   5   1  12  125.89    7.90
   5   1  12  128.79   10.30
  -5  -1 -12  135.19    8.90
  -5  -1 -12  132.29   10.30
   5   0  12   15.50    3.10
   5   0  12   14.10    3.80
  -5   0 -12   17.80    3.50
   5  -1  12  128.09    8.90
   5  -1  12  131.59    8.20
  -5   1 -12  132.79    8.70
  -5   1 -12  127.69   11.70
   5  -2  12   12.00    3.50
   5  -2  12    8.60    3.20
  -5   2 -12   14.40    7.10
   5  -3  12    0.40    3.60
   5  -3  12   -7.10    4.60
  -5   3 -12    3.20    8.80
   5  -4  12    4.30    3.60
  -5   4 -12   -4.80   11.90
   5  -5  12   24.10    9.20
  -5   5 -12    5.60    1.10
  -5   5 -12  -24.10   12.70
   5  -6  12   -5.20    5.60
   4   6  12    1.60    0.90
   4   5  12    0.30   29.00
   4   5  12    2.60    1.40
  -4  -5 -12    7.00   10.30
   4   4  12   -0.70    1.30
   4   4  12  -19.10   21.00
  -4  -4 -12    9.10    6.40
  -4  -4 -12   -2.10   10.90
  -4  -4 -12   10.30    7.70
   4   3  12   -3.40    1.60
   4   3  12   -0.70   15.50
   4   3  12   -1.50    3.50
  -4  -3 -12    2.60    3.50
  -4  -3 -12   -0.70    5.90
  -4  -3 -12   -3.40    5.40
   4   2  12  152.38    9.30
   4   2  12  175.78   20.30
  -4  -2 -12  153.28   10.30
  -4  -2 -12  167.08   10.60
  -4  -2 -12  145.69   10.60
   4   1  12  141.69   10.30
   4   1  12  138.69   17.50
  -4  -1 -12  151.38    9.30
  -4  -1 -12  159.88    9.70
   4   0  12   38.30   14.20
   4   0  12   54.69    5.50
  -4   0 -12   51.19    4.80
  -4   0 -12   48.20    6.00
   4  -1  12  135.99   11.90
   4  -1  12  147.49    9.40
  -4   1 -12  158.38    9.00
   4  -2  12  162.88   10.20
   4  -2  12  168.48   10.80
  -4   2 -12  162.48   14.40
  -4   2 -12  178.58   11.20
   4  -3  12    6.40    3.50
  -4   3 -12    8.30    8.50
   4  -4  12   10.50    5.30
   4  -4  12    1.70    3.60
  -4   4 -12  -22.10   11.50
  -4   5 -12   -1.10   14.90
   4  -6  12    6.00    5.90
   3   6  12    5.30    1.30
   3   5  12   28.70   22.60
  -3  -5 -12   -7.50    8.60
  -3  -5 -12   11.90    9.00
   3   4  12    6.10   16.90
  -3  -4 -12   -3.30    5.10
  -3  -4 -12   -7.90    4.80
  -3  -4 -12    6.40    8.40
   3   3  12   10.10   14.30
   3   3  12   19.70    5.30
   3   3  12   18.00    2.60
  -3  -3 -12   16.00    5.30
  -3  -3 -12   27.90    5.10
   3   2  12   16.80   11.00
  -3  -2 -12    2.90    2.50
  -3  -2 -12    6.20    3.50
  -3  -2 -12    0.50    5.50
   3   1  12    2.80   16.00
   3   1  12    7.90    2.60
   3   1  12    4.10    3.30
  -3  -1 -12    6.60    2.20
  -3  -1 -12    5.20    3.00
  -3  -1 -12    5.50    2.90
   3   0  12   73.09   12.60
   3   0  12   67.09    6.00
  -3   0 -12   59.09    5.10
  -3   0 -12   64.69    5.40
   3  -1  12    9.40    2.60
  -3   1 -12    8.70    5.60
  -3   1 -12   10.40    3.40
  -3   1 -12    6.10    2.40
   3  -2  12    2.70    2.40
   3  -2  12    3.50    2.20
  -3   2 -12    5.90    3.40
  -3   2 -12    4.90    6.40
   3  -3  12   17.40    4.40
   3  -3  12   10.30    4.30
  -3   3 -12    8.60    8.60
  -3   3 -12   10.90    9.20
   3  -4  12    4.70    5.40
   3  -4  12   -1.00    3.40
  -3   4 -12   -8.60   12.50
   3  -5  12  -12.80    8.90
   3  -5  12    3.30    4.70
  -3   5 -12   -0.40   16.20
   3  -6  12   14.30    7.30
   2   6  12    0.30    0.90
   2   5  12    4.10   19.60
   2   5  12    6.20    1.50
  -2  -5 -12    4.90    7.60
  -2  -5 -12   -9.30   14.20
  -2  -5 -12   -0.60    7.00
   2   4  12   18.80    2.60
   2   4  12   12.20   15.60
  -2  -4 -12   21.50    8.10
  -2  -4 -12    6.30    4.80
  -2  -4 -12    8.40    4.70
   2   3  12  119.09    6.90
   2   3  12  125.59   16.40
  -2  -3 -12  171.88   16.40
  -2  -3 -12  127.09    9.70
  -2  -3 -12  141.29   10.70
   2   2  12  144.39   16.00
  -2  -2 -12  119.39    8.50
  -2  -2 -12  129.89    9.00
  -2  -2 -12  118.29    8.30
   2   1  12    4.20    7.70
   2   1  12   21.20    4.50
   2   1  12   22.00    3.50
  -2  -1 -12   24.60    4.00
  -2  -1 -12   21.00    3.60
   2   0  12   18.80    3.60
   2   0  12    6.50    8.40
   2   0  12   17.80    3.00
  -2   0 -12   18.60    3.30
   2  -1  12   17.60    3.40
  -2   1 -12   17.40    3.20
  -2   1 -12   20.90    6.90
   2  -2  12  129.29    8.90
   2  -2  12  119.69    8.30
  -2   2 -12  123.19   12.50
   2  -3  12  140.09   10.00
   2  -3  12  140.09   10.80
  -2   3 -12  130.29   13.20
  -2   3 -12  138.49   15.50
   2  -4  12   22.30    5.10
   2  -4  12   25.30    7.10
  -2   4 -12    8.50   13.50
   2  -5  12    4.70    9.90
   2  -5  12    7.80    9.20
  -2   5 -12   -0.40   16.50
   2  -6  12   -1.40    7.20
  -2   6 -12    1.10    0.70
  -1  -6 -12   12.50    9.90
   1   5  12   -5.00   16.10
   1   5  12    1.50    1.20
  -1  -5 -12    5.60   11.00
  -1  -5 -12    2.10    6.90
   1   4  12    2.90   12.70
   1   4  12    4.70    1.60
  -1  -4 -12    6.10    5.30
  -1  -4 -12    4.90    4.80
  -1  -4 -12    6.70    3.90
   1   3  12   12.80    2.00
   1   3  12   23.00   10.30
  -1  -3 -12   16.00    4.20
  -1  -3 -12    9.00    3.60
  -1  -3 -12   10.20    3.50
   1   2  12   24.80    8.00
   1   2  12   23.10    7.40
  -1  -2 -12   32.20    4.90
  -1  -2 -12   38.00    4.90
   1   1  12  213.58   10.90
   1   1  12  189.18   14.60
   1   1  12  216.18   12.30
  -1  -1 -12  207.58   10.70
  -1  -1 -12  192.68   11.10
  -1  -1 -12  207.48   10.80
   1   0  12   21.70    9.10
   1   0  12    3.90    2.40
   1   0  12    9.00    2.90
  -1   0 -12    8.00    2.10
  -1   0 -12    9.80    3.90
   1  -1  12  194.18   10.70
   1  -1  12  190.78   10.30
  -1   1 -12  199.78   11.10
  -1   1 -12  189.38    9.50
  -1   1 -12  190.48   14.70
   1  -2  12   35.10    5.40
   1  -2  12   25.50    4.10
  -1   2 -12   23.70    8.20
  -1   2 -12   46.40    6.50
   1  -3  12   12.40    4.30
   1  -3  12    6.00    3.20
  -1   3 -12   20.00   11.50
  -1   3 -12   22.70    6.30
   1  -4  12   -2.60    5.70
   1  -4  12    0.10    3.40
   1  -4  12   11.50    7.70
  -1   4 -12   -0.50   14.50
   1  -5  12    8.80   10.10
  -1   5 -12   16.60   19.50
   1  -6  12   -1.80    9.00
  -1   6 -12    1.40    0.80
   0   6  12    2.10    1.00
   0  -6 -12   -4.40    6.60
   0   5  12    1.00    1.00
   0   5  12  -22.90   13.90
   0  -5 -12    3.30    7.00
   0  -5 -12    6.60    8.40
   0  -5 -12    4.50    9.70
   0   4  12   49.00    3.70
   0   4  12   43.40   12.90
   0  -4 -12   57.09    9.00
   0  -4 -12   38.00    7.10
   0  -4 -12   47.50    7.00
   0   3  12   -2.80    8.40
   0   3  12   -1.10    1.10
   0  -3 -12    3.10    2.70
   0  -3 -12   -0.10    3.00
   0  -3 -12    1.60    3.20
   0   2  12   37.70    7.80
   0  -2 -12   42.60    5.00
   0  -2 -12   41.30    4.80
   0  -2 -12   40.00    4.70
   0   1  12   -5.90    3.30
   0   1  12   -3.30    5.20
   0  -1 -12    3.60    2.00
   0  -1 -12   -0.60    1.40
   0   0  12   -2.10    2.20
   0   0  12    4.90    5.90
   0   0  12    0.00    2.40
   0   0 -12    0.80    1.60
   0   0 -12    0.40    1.60
   0  -1  12   -1.10    1.90
   0  -1  12   -1.60    2.20
   0   1 -12   -1.90    1.70
   0   1 -12   -1.50    7.40
   0   1 -12   -1.10    1.80
   0  -2  12   41.10    5.10
   0  -2  12   40.80    5.40
   0   2 -12   26.50    9.80
   0   2 -12   41.40    4.40
   0   2 -12   41.80    5.90
   0  -3  12    3.90    3.90
   0  -3  12    2.20    3.10
   0   3 -12    5.20   11.90
   0   3 -12   -4.40    4.30
   0  -4  12   37.50    8.30
   0   4 -12   63.99   13.90
   0   4 -12   37.40   16.80
   0  -5  12   -8.00    3.40
   0  -5  12   -3.40    9.90
   0  -5  12  -29.60   12.60
   0   5 -12   -7.20   21.50
   0  -6  12    0.90   12.40
   0   6 -12    0.30    0.70
  -1   6  12    1.40    0.90
   1  -6 -12   -7.20    5.70
  -1   5  12    9.50   12.80
  -1   5  12    4.40    1.30
   1  -5 -12   -4.50    6.60
   1  -5 -12   -5.80    7.90
  -1   4  12    5.90    9.90
  -1   4  12    4.20    1.30
   1  -4 -12    5.60    3.90
   1  -4 -12    7.90    5.10
   1  -4 -12    2.90    4.30
  -1   3  12   15.50    8.10
  -1   3  12   15.80    2.10
   1  -3 -12   11.10    3.60
   1  -3 -12    9.70    4.20
   1  -3 -12   18.40    4.30
  -1   2  12   28.20    7.60
   1  -2 -12   28.90    4.20
   1  -2 -12   39.40    5.10
   1  -2 -12   34.00    4.90
  -1   1  12  186.38   13.10
   1  -1 -12  194.98   10.60
  -1   0  12   12.30    3.40
   1   0 -12    8.70    2.10
   1   0 -12   16.80    3.20
   1   0 -12    0.20    8.50
  -1  -1  12  193.68   10.90
  -1  -1  12  190.48   10.70
   1   1 -12  205.28    9.90
   1   1 -12  187.78   16.50
   1   1 -12  201.28   11.70
  -1  -2  12   40.40    5.60
  -1  -2  12   30.00    4.60
   1   2 -12   19.80   11.60
   1   2 -12   23.20    4.70
  -1  -3  12   20.20    4.20
  -1  -3  12   13.30    4.90
   1   3 -12   10.80   12.70
   1   3 -12   12.80    5.10
  -1  -4  12    6.40    6.70
   1   4 -12   11.10    9.20
  -1  -5  12   20.20   16.20
   1   5 -12   13.80   24.70
  -1  -6  12    2.20    2.90
   1   6 -12    0.80    0.70
  -2   6  12    0.50    0.80
   2  -6 -12   -9.50    5.40
  -2   5  12   10.60   12.60
  -2   5  12    5.20    1.40
   2  -5 -12    3.60    7.50
   2  -5 -12    3.10    7.60
   2  -5 -12   -0.30    5.60
  -2   4  12    8.30    9.20
  -2   4  12   15.90    2.30
   2  -4 -12   12.40    5.40
   2  -4 -12   25.70    5.80
   2  -4 -12   24.20    5.50
  -2   3  12  128.09    6.90
  -2   3  12  148.49   13.30
   2  -3 -12  152.38   10.20
  -2   2  12  123.49   11.30
   2  -2 -12  127.19    8.50
   2  -2 -12  121.99    8.10
   2  -2 -12  135.39    8.60
  -2   1  12   15.80    5.50
   2  -1 -12   17.80    3.10
   2  -1 -12   22.50    3.60
  -2   0  12   10.20    4.10
   2   0 -12   14.10    3.30
   2   0 -12   11.70   11.30
  -2  -1  12   19.50    4.30
   2   1 -12   22.20    4.60
   2   1 -12   21.70   11.50
  -2  -2  12  148.29   12.80
  -2  -2  12  128.49    9.20
   2   2 -12  161.48   19.20
   2   2 -12  126.59   10.50
   2   2 -12  135.29    7.70
  -2  -3  12  116.49    8.20
  -2  -3  12  139.39   11.20
   2   3 -12  135.39   12.60
   2   3 -12  138.89    8.40
   2   3 -12  173.68   24.10
  -2  -4  12   14.70    6.20
  -2  -4  12   20.30    9.20
  -2  -4  12   14.30    3.70
   2   4 -12   16.90    9.90
  -2  -5  12    2.40    2.90
  -2  -5  12   -1.60   10.20
   2   5 -12   -8.00   28.90
  -2  -6  12   -1.50    2.10
   2   6 -12    0.10    0.70
  -3   6  12    5.60    1.70
   3  -6 -12   -0.60    5.00
  -3   5  12   -1.10   10.80
  -3   5  12   -0.80    1.00
   3  -5 -12    2.90    7.50
   3  -5 -12   -5.10    7.20
   3  -5 -12    3.20    4.40
  -3   4  12    5.20    8.30
  -3   4  12   -0.90    1.10
   3  -4 -12   -0.10    4.40
   3  -4 -12   -1.10    4.30
   3  -4 -12   -4.40    3.50
  -3   3  12   10.70    6.90
  -3   3  12   17.90    2.20
   3  -3 -12   19.90    4.90
   3  -3 -12   12.80    3.80
   3  -3 -12   24.60    4.90
  -3   2  12   10.10    5.10
   3  -2 -12    2.40    2.60
   3  -2 -12    4.90    2.30
   3  -2 -12    7.60    2.70
  -3   1  12    5.80    3.90
   3  -1 -12   11.50    2.70
   3  -1 -12   13.70    2.80
  -3   0  12   80.09    9.10
   3   0 -12   62.59    5.70
   3   0 -12   70.89    5.00
  -3  -1  12    6.10    4.40
   3   1 -12    9.00    2.10
   3   1 -12    6.10    2.90
   3   1 -12   -2.80   14.40
  -3  -2  12   12.00    4.70
   3   2 -12    9.30    4.20
   3   2 -12   23.20   16.50
  -3  -3  12   13.40    6.20
  -3  -3  12   12.80    6.30
  -3  -3  12    9.60    2.80
   3   3 -12  -16.40   22.70
   3   3 -12   25.80   12.30
  -3  -4  12   24.30   12.10
  -3  -4  12   -6.90    8.60
  -3  -4  12    0.10    2.70
   3   4 -12    2.00    8.30
  -3  -5  12   -1.90    2.40
   3   5 -12   -8.20   39.80
   3   5 -12   28.40   19.50
  -3  -6  12    4.70    2.30
   3   6 -12    3.60    1.10
  -4   6  12    1.30    1.10
   4  -6 -12   -2.50    4.80
  -4   5  12    4.40    9.10
  -4   5  12    6.00    2.10
   4  -5 -12    0.00    4.30
  -4   4  12    0.50    1.20
  -4   4  12    1.50    7.90
   4  -4 -12    4.90    3.90
   4  -4 -12   -2.10    4.90
   4  -4 -12    5.20    4.80
  -4   3  12    6.90    6.00
  -4   3  12    0.60    1.30
   4  -3 -12   -3.70    3.00
   4  -3 -12   -0.30    2.90
   4  -3 -12   -4.50    2.90
  -4   2  12  156.78   11.20
   4  -2 -12  158.58    9.20
   4  -2 -12  152.08    9.80
   4  -2 -12  155.98    9.60
   4  -1 -12  145.19    8.50
   4  -1 -12  148.99    8.80
   4   0 -12   51.69    5.40
   4   0 -12   55.09    4.50
   4   1 -12  153.18    8.40
   4   1 -12  167.88   27.30
   4   1 -12  148.49   10.60
  -4  -2  12  156.28   12.50
   4   2 -12  159.38   26.60
   4   2 -12  145.09    8.70
   4   2 -12  181.88   13.00
  -4  -3  12   -2.90    2.20
  -4  -3  12    0.90    8.80
   4   3 -12   -1.40    5.70
   4   3 -12  -59.39   25.30
   4   3 -12    2.90    2.20
  -4  -4  12    1.20    2.40
   4   4 -12   -1.00    4.70
   4   4 -12    3.30    9.50
  -4  -5  12    4.10    2.40
   4   5 -12    1.80   17.10
   4   5 -12    1.70    1.10
  -4  -6  12   -1.40    1.80
   4   6 -12   -0.50    0.70
  -5   6  12   -1.10    0.90
   5  -6 -12    0.10    4.70
  -5   5  12    9.90    1.60
  -5   5  12   11.70    2.20
   5  -5 -12   18.70    8.10
   5  -5 -12    4.70    4.70
   5  -5 -12   10.90   10.10
  -5   4  12    6.80    1.60
   5  -4 -12    8.80    4.70
   5  -4 -12    3.60    5.40
  -5   3  12   -8.40    5.00
  -5   3  12    3.00    1.40
   5  -3 -12   -2.50    3.40
   5  -3 -12    2.40    3.20
   5  -3 -12    3.80    3.10
   5  -2 -12    4.60    2.70
   5  -2 -12    9.30    3.20
   5  -1 -12  143.39    8.70
   5   0 -12   18.90    3.90
   5   1 -12  137.69    7.70
   5   1 -12  121.49   10.10
  -5  -2  12    9.20    2.90
   5   2 -12    6.60    4.60
   5   2 -12    8.20    2.40
  -5  -3  12    7.50    3.50
  -5  -3  12    1.30    2.20
   5   3 -12    1.90    5.50
   5   3 -12    1.50    2.10
  -5  -4  12    1.40    2.30
   5   4 -12    7.40    4.40
   5   4 -12   13.50   10.00
  -5  -5  12    6.10    2.30
   5   5 -12   -6.30   16.10
   5   5 -12    2.80    1.30
  -5  -6  12   -0.20    1.40
   5   6 -12    0.00    0.80
  -6   6  12    3.60    1.10
   6  -6 -12    4.70    4.90
  -6   5  12    3.10    1.40
   6  -5 -12    5.30    4.80
  -6   4  12    1.90    1.70
  -6   4  12    1.10    1.40
   6  -4 -12   -5.20    6.20
   6  -4 -12    4.10    4.40
   6  -4 -12   10.30    5.10
  -6   3  12   50.19    3.90
  -6   3  12   40.80    3.70
   6  -3 -12   42.40    6.70
   6  -3 -12   40.30    6.00
   6  -3 -12   57.19    7.50
  -6   2  12    2.40    1.50
   6  -2 -12    7.90    3.00
   6  -2 -12    7.10    3.00
   6  -1 -12   63.59    5.70
   6  -1 -12   56.99    5.30
   6   0 -12   53.09    5.70
   6   0 -12   49.70    4.50
   6   1 -12   75.89    9.30
   6   1 -12   59.89    4.80
  -6  -2  12    0.10    2.20
   6   2 -12    3.40    2.00
   6   2 -12    1.40    5.60
  -6  -3  12   40.00    4.60
  -6  -3  12   48.70    5.20
   6   3 -12   35.40    9.50
   6   3 -12   47.40    5.10
  -6  -4  12    5.30    2.20
  -6  -4  12    5.20    3.00
   6   4 -12    9.80    3.90
   6   4 -12    2.60    8.70
  -6  -5  12    6.40    2.00
   6   5 -12    4.70    1.50
  -6  -6  12   -0.60    1.20
   6   6 -12    1.10    0.90
   7  -6 -12   11.20    4.80
  -7   5  12    1.60    1.10
   7  -5 -12    0.50    4.40
   7  -4 -12   -0.10    5.30
   7  -4 -12   12.80    8.10
   7  -4 -12   10.00    4.40
  -7   3  12    0.50    1.30
   7  -3 -12   -1.40    3.40
   7  -3 -12   -2.80    4.60
   7  -3 -12    5.70    3.50
  -7   2  12   16.80    2.40
   7  -2 -12   19.10    4.60
   7  -2 -12   19.60    4.00
  -7   1  12   17.20    2.30
   7  -1 -12   14.30    3.20
   7  -1 -12   20.20    3.80
   7   0 -12    0.70    2.80
   7   0 -12    0.10    1.80
  -7  -1  12   15.40    2.80
   7   1 -12   15.20    4.80
   7   1 -12   11.80    2.80
  -7  -2  12   18.50    3.00
   7   2 -12   12.80    2.70
   7   2 -12   25.30    6.90
  -7  -3  12    1.90    2.70
  -7  -3  12    0.70    2.00
   7   3 -12   -3.80    7.00
   7   3 -12    1.80    2.30
  -7  -4  12    1.40    2.10
  -7  -4  12    7.30    2.50
   7   4 -12    1.00    9.20
   7   4 -12    3.30    3.80
   7   4 -12    7.90    2.10
  -7  -5  12    3.30    1.80
   7   5 -12    4.50    1.50
  -7  -6  12    1.20    1.10
   7   6 -12    0.30    0.80
  -8   5  12    0.10    0.90
   8  -5 -12   -0.20    5.60
  -8   4  12    6.20    1.70
   8  -4 -12   -0.90    5.50
   8  -4 -12    6.80    4.30
  -8   3  12    2.30    1.40
   8  -3 -12    3.30    3.70
   8  -3 -12    2.10    3.60
  -8   2  12    7.00    1.90
   8  -2 -12    3.10    3.20
  -8   1  12    4.50    1.80
   8  -1 -12   10.30    2.80
   8  -1 -12    7.00    3.20
  -8   0  12    3.30    2.60
   8   0 -12   -1.80    3.20
   8   0 -12    3.70    2.10
  -8  -1  12    4.60    2.20
   8   1 -12   -1.70    3.90
   8   1 -12    6.10    2.10
  -8  -2  12    2.10    2.00
  -8  -2  12    3.90    2.20
   8   2 -12   11.20    6.20
   8   2 -12    2.80    2.20
  -8  -3  12   -2.70    2.20
  -8  -3  12    2.90    2.00
   8   3 -12  -13.50    7.60
   8   3 -12    2.10    2.40
  -8  -4  12    4.90    1.80
  -8  -4  12    5.20    2.00
   8   4 -12   11.40    3.90
   8   4 -12    3.40    2.30
   8   4 -12    6.60   12.70
  -8  -5  12    1.40    1.30
   8   5 -12   -1.50    1.40
   9  -5 -12   13.60    4.60
  -9   4  12   -1.30    1.10
   9  -4 -12   -8.30    6.10
   9  -4 -12    0.60    4.10
  -9   3  12    0.10    1.50
   9  -3 -12    6.60    4.30
   9  -3 -12   -2.90    3.80
  -9   2  12    0.60    1.50
   9  -2 -12    3.10    3.10
  -9   1  12   16.80    2.60
   9  -1 -12   12.90    3.10
  -9   0  12   -4.00    2.30
  -9   0  12    1.90    1.80
   9   0 -12    5.40    2.30
   9   0 -12    3.00    3.90
  -9  -1  12    8.30    2.20
  -9  -1  12   12.40    2.60
   9   1 -12    9.00    2.40
   9   1 -12   17.00    6.00
  -9  -2  12    1.80    2.20
  -9  -2  12    3.60    1.90
   9   2 -12    4.30    2.10
   9   2 -12    0.60    5.90
  -9  -3  12    0.80    1.80
  -9  -3  12    2.40    1.70
   9   3 -12    2.80    2.70
   9   3 -12   -3.00    8.20
  -9  -4  12    0.20    1.60
  -9  -4  12   -1.30    1.60
   9   4 -12    0.90    3.70
   9   4 -12   -1.80   10.10
  -9  -5  12   -1.20    1.20
   9   5 -12    3.00    1.60
 -10   5  12    1.00    1.00
  10  -5 -12   -0.50    6.20
  10  -4 -12    8.00    4.50
 -10   3  12    4.80    1.90
  10  -3 -12    6.20    5.90
  10  -3 -12    7.10    5.10
 -10   2  12   32.30    3.60
  10  -2 -12   36.80    5.30
  10  -2 -12   40.60    5.30
 -10   1  12   30.00    4.20
  10  -1 -12   20.20    3.90
 -10   0  12    3.20    1.80
  10   0 -12    5.60    4.70
  10   0 -12    3.60    2.30
 -10  -1  12   19.50    3.30
 -10  -1  12   17.30    2.70
  10   1 -12   28.40    4.10
  10   1 -12   30.70    7.20
 -10  -2  12   25.30    3.70
 -10  -2  12   27.40    3.50
  10   2 -12   36.80    4.40
  10   2 -12   31.30   10.00
 -10  -3  12    6.60    1.80
 -10  -3  12    2.90    2.00
  10   3 -12   13.50    5.10
  10   3 -12   10.20    9.50
 -10  -4  12    1.90    1.40
 -10  -4  12    2.70    1.60
  10   4 -12   -3.10    3.90
 -10  -5  12   -0.80    1.20
 -11   5  12    0.80    1.10
 -11   4  12   -0.50    1.10
  11  -4 -12   -3.00    4.70
 -11   3  12   -1.20    1.00
  11  -3 -12   -2.20    4.50
  11  -3 -12    8.90    6.60
 -11   2  12    4.50    1.60
  11  -2 -12    4.40    4.20
  11  -2 -12    4.60    3.70
 -11   1  12    8.10    2.30
  11  -1 -12    5.80    3.00
 -11   0  12    1.40    1.60
  11   0 -12   -2.90    2.30
 -11  -1  12    5.60    2.20
 -11  -1  12    4.90    2.30
  11   1 -12    4.40    6.90
  11   1 -12   10.90    3.10
 -11  -2  12    0.10    1.90
 -11  -2  12    0.40    1.80
  11   2 -12   -4.00    8.50
  11   2 -12   -1.80    2.10
 -11  -3  12   -2.00    1.40
 -11  -3  12   -4.80    2.30
  11   3 -12    9.40   10.90
  11   3 -12    1.10    2.50
 -11  -4  12    2.30    1.30
 -11  -4  12    0.60    1.30
  11   4 -12    1.50    5.60
 -11  -5  12   -0.50    0.80
 -12   4  12    1.00    1.60
  12  -4 -12   -3.30    5.80
 -12   3  12    0.40    1.30
  12  -3 -12   -3.80    6.00
 -12   2  12    3.50    1.60
  12  -2 -12    0.40    3.90
 -12   1  12    2.40    1.70
  12  -1 -12    2.20    3.10
 -12   0  12    1.80    1.80
  12   0 -12    4.50    3.00
 -12  -1  12    1.80    1.80
  12   1 -12    4.80    8.20
  12   1 -12    3.30    2.70
 -12  -2  12   -0.40    1.50
 -12  -2  12    3.70    1.90
  12   2 -12   10.40   11.60
 -12  -3  12   -0.80    1.30
 -12  -3  12    0.20    0.80
  12   3 -12   -1.60    2.80
 -12  -4  12    1.90    1.20
 -12  -4  12   -1.20    1.10
  12   4 -12   -2.70    3.50
 -13   4  12   -0.60    0.90
 -13   3  12    0.50    1.10
 -13   2  12    2.30    1.40
  13  -2 -12   -0.30    4.40
  13  -1 -12   12.70    3.80
 -13   0  12    1.90    1.90
  13   0 -12    6.50    3.20
 -13  -1  12    7.00    2.20
  13   1 -12    5.10    2.40
 -13  -2  12    1.30    1.40
  13   2 -12    3.80    2.60
 -13  -3  12    0.20    1.00
  13   3 -12   -1.10    3.60
  13   4 -12   -4.10    4.40
 -14   3  12    0.20    1.00
 -14   2  12    1.30    1.50
 -14   1  12    0.00    1.30
 -14   0  12    2.90    1.50
  14   0 -12    5.70    3.30
 -14  -1  12    0.90    1.20
  14   1 -12    3.20    2.70
 -14  -2  12    0.50    1.10
  14   2 -12   -0.50    2.80
 -14  -3  12    1.40    1.00
  14   3 -12    0.90    3.30
 -15   1  12    2.30    1.40
 -15   0  12    0.80    1.20
  15   0 -12   -5.50    4.20
 -15  -1  12    1.10    1.00
  15   1 -12    1.70    3.10
 -15  -2  12    0.90    1.10
  15   2 -12    1.10    2.90
 -16   1  12   -2.20    0.60
 -16   0  12   -1.00    1.00
  16   1 -12    5.90    3.80
  16   1  13    5.40    4.70
  16   0  13   -8.20    5.70
  15   2  13   -4.40    3.80
  15   1  13   -4.20    3.80
  15   0  13   -3.30    4.20
  15  -1  13    2.00    5.30
  15  -2  13    5.90    9.10
  14   3  13    5.10    4.20
  14   2  13    0.80    3.90
  14   1  13    9.40    4.40
  14   0  13    3.70    4.10
  14  -1  13    5.70    4.90
  14  -2  13   -7.50    5.30
  14  -3  13    7.90    9.80
  13   3  13   -0.20    3.80
  13   2  13   -3.50    3.30
  13   1  13    1.10    3.20
  13   0  13   -6.10    3.50
  13  -1  13   11.70    4.80
  13  -2  13   -3.30    4.80
  13  -3  13   10.50    6.00
  12   3  13   -3.40    3.20
  12   2  13    6.80    3.40
  12   1  13    0.70    5.00
 -12  -1 -13    1.50   10.70
  12   0  13    0.10    3.20
  12  -1  13   16.30    7.10
  12  -1  13    8.30    5.90
  12  -2  13    9.80    5.00
  12  -2  13   10.30    9.80
  12  -3  13   -2.10    4.90
  12  -4  13   -4.70    5.20
  11   4  13   10.10    5.70
  11   3  13    1.60    3.70
  11   2  13   -0.90    3.10
  11   1  13    4.20    2.90
  11   0  13    0.30    2.80
 -11   0 -13    6.20   19.40
 -11   0 -13    3.40    7.70
  11  -1  13    3.60    6.10
  11  -1  13    8.40    3.80
  11  -2  13  -16.10    6.20
  11  -2  13    6.00    4.30
  11  -3  13   -4.60    8.00
  11  -3  13    0.70    4.50
  11  -4  13    8.00    4.90
  10   5  13   -1.40    2.00
  10   4  13   -2.80    5.70
  10   4  13   -2.90    2.50
  10   3  13    5.70    3.70
  10   2  13    0.40    3.00
  10   1  13    1.70    2.60
  10   0  13    3.20    2.80
  10   0  13    7.40    5.20
 -10   0 -13   -3.10    7.50
  10  -1  13   -2.20    3.10
  10  -1  13    2.80    4.90
 -10   1 -13    3.20    6.50
 -10   1 -13    3.40   15.00
  10  -2  13    0.50    3.70
  10  -2  13    7.70    5.30
  10  -3  13    5.20    4.20
  10  -3  13   -3.30    6.90
  10  -4  13   -5.50    4.20
  10  -5  13    6.00    8.50
   9   5  13   -0.80    1.30
   9   4  13    0.00    5.30
   9   4  13   -4.30    2.10
   9   3  13    6.90    3.60
   9   3  13   -4.40    3.30
   9   2  13    2.70    3.00
   9   1  13    1.40    2.50
   9   0  13    7.30    4.60
   9   0  13    3.00    2.50
  -9   0 -13    1.10    7.80
   9  -1  13   -0.50    2.80
   9  -1  13    1.20    4.20
  -9   1 -13   -0.80    7.00
  -9   1 -13   16.90   18.70
   9  -2  13    1.50    3.00
   9  -2  13   11.00    5.10
  -9   2 -13    7.60    6.60
  -9   2 -13    9.20    9.40
   9  -3  13   -2.80    3.80
   9  -3  13    6.10    5.80
   9  -4  13    6.80   10.50
   9  -4  13    0.20    4.20
   8   5  13    2.00    1.50
   8   4  13   -4.40    3.50
   8   4  13   -6.50    5.40
   8   3  13    5.10    3.50
   8   3  13   10.00    3.30
   8   2  13   23.70    4.60
   8   1  13    1.50    2.50
   8   0  13    1.20    3.80
   8   0  13   -1.60    2.20
   8  -1  13    2.70    2.60
   8  -1  13   10.90    4.40
  -8   1 -13    7.00    7.00
   8  -2  13   23.80    5.50
   8  -2  13   25.30    5.10
  -8   2 -13   26.40   17.20
  -8   2 -13   14.70    8.10
   8  -3  13   -0.80    3.60
  -8   3 -13   11.40   11.30
  -8   3 -13    5.50    7.80
   8  -4  13    4.70    7.40
   8  -4  13    6.70    4.20
   7   6  13    1.10    0.70
   7   5  13   -0.60    1.30
   7   4  13   -0.30    1.80
   7   4  13    8.70    6.40
  -7  -4 -13  -28.60   12.00
   7   3  13   14.70    4.10
   7   3  13   11.10    3.00
  -7  -3 -13   16.70    7.80
  -7  -2 -13   -1.70    5.90
   7   1  13    0.90    2.00
  -7  -1 -13    0.70    5.60
   7   0  13   -0.20    2.00
   7   0  13    1.40    3.20
   7  -1  13    0.90    3.00
   7  -1  13    1.90    2.40
  -7   1 -13   -6.40    6.30
   7  -2  13    0.10    3.00
   7  -2  13   -1.10    3.50
  -7   2 -13    6.80    7.70
   7  -3  13   15.10    5.30
   7  -3  13   10.10    4.00
  -7   3 -13   12.70    9.30
   7  -4  13    2.70    3.90
   7  -4  13   13.30    7.10
  -7   4 -13    5.30    9.50
   6   6  13   -0.50    0.80
   6   5  13    4.20    1.50
   6   4  13   21.00    7.60
   6   4  13   21.20    3.20
  -6  -4 -13    1.50    8.60
   6   3  13   -3.60    3.00
   6   3  13   -3.00    1.90
  -6  -3 -13   -5.70    5.40
   6   2  13   26.70    4.40
   6   1  13   14.60    5.30
   6   1  13   12.30    3.00
  -6  -1 -13   24.80    5.00
   6   0  13    0.80    1.90
   6   0  13    1.10    3.10
  -6   0 -13   -8.70    4.10
   6  -1  13    9.70    3.00
   6  -1  13    6.40    3.40
  -6   1 -13    4.20    6.50
   6  -2  13   41.90    6.30
   6  -2  13   35.80    5.40
  -6   2 -13   33.20    8.90
  -6   3 -13   16.30    9.90
   6  -4  13   11.00    6.30
   6  -4  13    7.70    4.10
  -6   4 -13   18.20   11.30
  -6   5 -13    2.90    0.90
   6  -6  13    5.50    9.70
   5   6  13    2.40    1.10
   5   5  13    3.10    1.40
   5   5  13  -89.99   71.19
   5   4  13   33.50   28.70
  -5  -4 -13   -6.90   13.30
   5   3  13    4.80    3.60
   5   3  13    1.80   20.70
   5   3  13   -2.20    1.70
  -5  -3 -13  -15.80    9.20
  -5  -3 -13    0.90    4.80
   5   2  13    8.70    2.80
   5   2  13    4.50   18.20
  -5  -2 -13   11.00    6.40
  -5  -2 -13    9.00    3.80
   5   1  13   46.50   18.90
   5   1  13   51.99    5.10
   5   1  13   62.49    7.60
  -5  -1 -13   79.39   13.50
  -5  -1 -13   63.39    6.50
   5   0  13   -1.10    1.80
   5   0  13    0.50    2.50
  -5   0 -13    4.50    2.80
   5  -1  13   62.29    6.30
   5  -1  13   68.19    5.70
  -5   1 -13   54.89    8.70
  -5   1 -13   55.39    6.20
   5  -2  13   19.70    4.20
   5  -2  13   13.30    4.30
  -5   2 -13    3.00    7.10
   5  -3  13    0.20    2.80
   5  -3  13    1.20    3.80
  -5   3 -13   -5.90    8.80
   5  -4  13    1.90    3.90
   5  -4  13    1.30    5.70
  -5   4 -13    2.60   12.90
   5  -5  13    9.70   17.20
  -5   5 -13    2.30   13.90
   5  -6  13   -1.60    6.20
   4   6  13   -1.30    0.90
   4   5  13   -4.70   28.40
   4   5  13   -1.30    1.50
  -4  -5 -13   -8.00   10.20
   4   4  13    3.20   22.10
   4   4  13    9.20    2.20
  -4  -4 -13    9.30    7.10
  -4  -4 -13    2.90   11.90
  -4  -4 -13   15.50    8.80
   4   3  13    4.30   16.80
   4   3  13   -0.10    1.60
   4   3  13    1.40    3.90
  -4  -3 -13   -3.80    3.60
  -4  -3 -13    0.40    6.20
  -4  -3 -13   -3.60    5.70
   4   2  13   71.09   16.40
   4   2  13   86.69    6.80
  -4  -2 -13   87.39    7.50
  -4  -2 -13   86.99    8.80
  -4  -2 -13   66.59    8.00
   4   1  13    3.90    2.20
   4   1  13   32.10   15.70
   4   1  13    2.00    3.50
  -4  -1 -13    1.00    3.60
  -4  -1 -13    2.30    2.40
   4   0  13   -0.30    2.60
   4   0  13  -18.90   14.50
   4   0  13    0.00    2.00
  -4   0 -13    2.20    4.00
  -4   0 -13   -0.50    2.10
   4  -1  13    7.30    2.80
   4  -1  13    6.00    2.60
  -4   1 -13   -3.50    6.10
  -4   1 -13    0.90    2.60
   4  -2  13   79.09    6.90
   4  -2  13   92.79    7.80
  -4   2 -13   71.59    8.60
  -4   2 -13   68.79   11.40
   4  -3  13    7.20    3.80
  -4   3 -13    8.40    9.30
   4  -4  13    6.90    4.30
   4  -4  13   10.50    5.70
  -4   4 -13   16.20   13.40
   4  -5  13    0.10    9.70
  -4   5 -13    4.60   15.40
   4  -6  13    4.40    6.60
   3   6  13   -1.40    0.80
   3   5  13    1.00    1.20
   3   5  13    0.80   21.70
  -3  -5 -13   -5.00    8.90
  -3  -5 -13   17.60   10.70
   3   4  13   24.20   17.50
  -3  -4 -13   16.40    9.10
   3   3  13   54.49    7.30
   3   3  13   60.49   15.70
   3   3  13   52.49    4.30
  -3  -3 -13   34.70    6.10
  -3  -3 -13   80.89    9.50
  -3  -3 -13   69.39    7.80
   3   2  13   19.60    4.00
   3   2  13   -5.50   11.10
  -3  -2 -13   18.50    4.50
  -3  -2 -13   22.10    4.40
  -3  -2 -13   10.60    3.40
   3   1  13   61.79    6.70
   3   1  13   64.39   14.10
   3   1  13   59.59    5.30
  -3  -1 -13   62.59    5.50
  -3  -1 -13   55.49    6.20
  -3  -1 -13   65.69    6.10
   3   0  13   -2.00    1.90
   3   0  13   11.00   12.30
   3   0  13   -0.10    2.40
  -3   0 -13   -0.90    1.70
  -3   0 -13    2.40    2.70
   3  -1  13   43.70    6.40
   3  -1  13   56.09    5.60
  -3   1 -13   50.29    8.90
  -3   1 -13   54.49    5.40
  -3   1 -13   58.29    6.30
   3  -2  13   16.40    3.90
   3  -2  13   15.20    3.60
  -3   2 -13   16.70    8.10
  -3   2 -13   11.90    4.20
   3  -3  13   61.29    6.90
   3  -3  13   68.49    8.00
  -3   3 -13   36.20    9.20
  -3   3 -13   65.59   12.40
   3  -4  13   -2.10    5.50
   3  -4  13   -0.40    3.50
  -3   4 -13   10.50   13.50
   3  -5  13    8.40    5.20
  -3   5 -13   25.40   16.60
   3  -6  13   -9.00    6.80
  -3   6 -13    0.80    0.70
   2   6  13    0.40    0.90
   2   5  13   10.50    1.90
   2   5  13   30.00   21.00
  -2  -5 -13   11.50    7.90
  -2  -5 -13   11.50    7.10
  -2  -5 -13   12.30   19.30
   2   4  13   25.90   16.40
   2   4  13   13.10    2.40
  -2  -4 -13    8.80    5.40
  -2  -4 -13    4.40    4.60
  -2  -4 -13   17.00    8.00
   2   3  13   -0.20   12.00
   2   3  13    4.00    1.60
  -2  -3 -13   -1.70    3.10
  -2  -3 -13    1.00    4.20
  -2  -3 -13   -1.30    3.30
   2   2  13  135.09   15.70
  -2  -2 -13  133.59    9.40
  -2  -2 -13  124.59    8.80
  -2  -2 -13  137.19    9.20
   2   1  13  546.55   29.90
   2   1  13  598.24   26.90
  -2  -1 -13  569.64   25.20
  -2  -1 -13  547.75   25.50
  -2  -1 -13  572.04   24.80
   2   0  13   -1.40    2.60
   2   0  13   -9.50    9.00
  -2   0 -13    5.60    2.40
   2  -1  13  522.85   24.30
   2  -1  13  531.55   23.80
  -2   1 -13  537.15   27.90
  -2   1 -13  533.25   24.40
   2  -2  13  135.59    9.00
   2  -2  13  135.39    9.60
  -2   2 -13  122.49   13.70
  -2   2 -13  143.59   10.40
   2  -3  13    2.30    2.60
   2  -3  13    7.40    6.70
  -2   3 -13  -18.70    8.70
  -2   3 -13   -2.70    6.50
   2  -4  13    8.50    6.20
   2  -4  13   10.30    4.30
  -2   4 -13   23.70   14.20
   2  -5  13   13.60   11.70
   2  -5  13    9.40    5.40
  -2   5 -13   10.80   18.50
   2  -6  13    6.70    8.10
   1   6  13    0.90    0.90
   1   5  13    8.80    1.90
   1   5  13   -0.10   17.20
  -1  -5 -13    1.00    5.50
  -1  -5 -13    9.00   11.40
  -1  -5 -13    9.80    7.80
   1   4  13    6.90   12.10
  -1  -4 -13    2.60    3.80
  -1  -4 -13    0.40    4.30
  -1  -4 -13    4.20    5.80
   1   3  13   11.20    9.60
  -1  -3 -13    4.20    3.20
  -1  -3 -13    6.20    3.90
  -1  -3 -13    4.70    3.10
   1   2  13    2.00    4.50
   1   2  13   -3.70    7.10
  -1  -2 -13   -2.30    2.30
  -1  -2 -13    3.20    2.70
   1   1  13   21.30    4.00
   1   1  13   30.60    5.40
   1   1  13   11.80    7.30
  -1  -1 -13   31.90    4.60
   1   0  13   -2.00    2.50
   1   0  13    4.40    7.60
   1   0  13    2.00    2.30
  -1   0 -13   -0.60    1.40
  -1   0 -13   -4.30    1.80
   1  -1  13   23.30    4.00
  -1   1 -13   22.40    4.10
  -1   1 -13   17.80    8.20
  -1   1 -13   19.20    3.10
   1  -2  13   -3.60    2.20
   1  -2  13    3.60    2.80
  -1   2 -13    0.40    8.20
  -1   2 -13   -2.50    3.00
   1  -3  13    5.50    3.80
   1  -3  13    2.70    2.80
  -1   3 -13    8.70   11.10
  -1   3 -13    3.00    5.60
   1  -4  13    4.50    3.60
   1  -4  13    3.50    3.90
   1  -4  13    7.40    6.00
  -1   4 -13   18.00   16.40
  -1   4 -13   -4.70   15.20
   1  -5  13    3.80    5.50
   1  -5  13   16.90   12.50
  -1   5 -13   24.60   21.10
   1  -6  13    2.60   10.10
  -1   6 -13    0.70    0.80
   0   6  13    0.30    0.80
   0  -6 -13   -3.90    7.70
   0   5  13   15.10   14.50
   0   5  13   -2.00    0.90
   0  -5 -13   -8.30    7.20
   0  -5 -13   -3.90   10.40
   0  -5 -13   -3.90    4.50
   0   4  13    2.80   10.40
   0   4  13   16.80    3.20
   0  -4 -13   14.60    6.10
   0  -4 -13   10.30    4.20
   0  -4 -13   23.80    6.10
   0   3  13   -6.30    7.60
   0  -3 -13    0.90    3.30
   0  -3 -13    7.60    3.50
   0  -3 -13    5.20    2.90
   0   2  13   80.29   11.00
   0  -2 -13   83.99    6.70
   0  -2 -13   87.59    7.10
   0  -2 -13   91.89    7.30
   0   1  13    2.00    3.70
   0   1  13    0.30    3.80
   0   1  13    4.90    5.70
   0  -1 -13    0.90    1.80
   0   0  13    0.80    2.70
   0   0  13    3.70    2.80
   0   0 -13   -0.40    1.50
   0   0 -13   -2.10    1.70
   0  -1  13    1.10    2.40
   0  -1  13    1.40    2.50
   0   1 -13   -1.20    2.00
   0   1 -13   -4.10    8.20
   0   1 -13    1.90    1.80
   0  -2  13   89.99    7.40
   0  -2  13   93.89    7.20
   0   2 -13   78.89    6.10
   0   2 -13  106.59    8.80
   0   2 -13  105.59   14.70
   0  -3  13    0.30    2.80
   0  -3  13   -3.40    3.90
   0   3 -13   -6.70    4.90
   0   3 -13   13.40   13.50
   0  -4  13    3.30    3.40
   0  -4  13   15.00    7.80
   0   4 -13   14.60   12.50
   0   4 -13   -0.50   16.30
   0  -5  13    9.30   15.00
   0  -5  13   -4.70    6.20
   0  -5  13   -2.80    3.60
   0   5 -13  -38.80   21.90
   0   6 -13    0.60    0.70
  -1   6  13    3.10    0.90
   1  -6 -13    0.40    6.00
  -1   5  13    8.60    1.60
  -1   5  13   -3.20   13.10
   1  -5 -13    9.00    7.60
   1  -5 -13   18.90    5.80
   1  -5 -13   12.20    8.60
  -1   4  13    1.80   10.00
   1  -4 -13    4.30    5.20
   1  -4 -13    8.10    4.80
   1  -4 -13    3.50    3.30
  -1   3  13    9.90    7.90
   1  -3 -13    9.00    6.70
   1  -3 -13    0.40    3.20
   1  -3 -13    3.10    3.20
  -1   2  13    1.00    5.80
   1  -2 -13   -0.30    2.20
   1  -2 -13    2.60    2.20
   1  -2 -13   -3.70    1.90
  -1   1  13   17.90    5.70
   1  -1 -13   14.60    2.90
   1  -1 -13   29.20    6.20
  -1   0  13   -5.40    3.00
   1   0 -13    0.80    2.90
   1   0 -13   15.30    9.90
   1   0 -13    0.90    1.80
  -1  -1  13   29.80    4.90
  -1  -1  13   27.50    4.60
   1   1 -13   14.70   10.60
   1   1 -13   34.50    5.50
  -1  -2  13   -3.30    2.60
  -1  -2  13    0.20    3.50
   1   2 -13   -4.50   11.40
   1   2 -13    1.60    3.10
   1   2 -13    0.20    2.10
  -1  -3  13   -2.10    3.20
  -1  -3  13   -5.20    4.50
  -1  -3  13   -1.50    4.80
   1   3 -13  -18.20   13.70
   1   3 -13    4.40    4.80
   1   3 -13    1.70    4.80
  -1  -4  13   -0.60    4.80
  -1  -4  13    6.20    8.10
  -1  -4  13   -1.40    2.80
   1   4 -13   17.30   18.80
   1   4 -13   -3.40    9.70
  -1  -5  13    7.10    3.30
  -1  -5  13   -4.00    7.80
  -1  -5  13   -6.60   18.10
   1   5 -13    1.80   26.10
  -1  -6  13    4.90    2.80
  -2   6  13   -0.10    0.70
   2  -6 -13   -2.60    5.30
  -2   5  13   -1.90   12.60
  -2   5  13    7.80    1.60
   2  -5 -13   16.40    5.50
   2  -5 -13    5.20    8.20
   2  -5 -13    6.70    8.10
  -2   4  13   17.10   10.50
  -2   4  13    5.60    2.30
   2  -4 -13    2.60    4.90
   2  -4 -13    7.70    4.40
   2  -4 -13   12.20    5.50
  -2   3  13    2.00    7.20
  -2   3  13    2.50    1.40
   2  -3 -13    3.20    2.90
   2  -3 -13    1.50    3.00
   2  -3 -13    1.50    3.30
  -2   2  13  121.19   10.80
   2  -2 -13  132.39    8.80
   2  -2 -13  129.49    8.50
   2  -2 -13  131.59    8.80
  -2   1  13  522.35   26.30
   2  -1 -13  517.25   24.40
   2  -1 -13  578.74   24.10
  -2   0  13   -0.30    3.80
   2   0 -13  -14.40   13.70
   2   0 -13   -1.70    1.60
  -2  -1  13  554.84   24.80
  -2  -1  13  537.65   24.10
   2   1 -13  499.15   31.10
   2   1 -13  525.75   25.50
   2   1 -13  539.05   23.00
  -2  -2  13  131.49    9.80
   2   2 -13  105.29   18.20
   2   2 -13  125.49    7.50
   2   2 -13  137.79   10.80
  -2  -3  13    2.50    5.50
  -2  -3  13   -1.10    2.90
   2   3 -13    3.00    5.40
   2   3 -13   12.10   19.10
   2   3 -13   -1.10    3.20
  -2  -4  13    1.00    9.60
  -2  -4  13    7.50    6.60
  -2  -4  13    3.40    3.20
   2   4 -13    6.10    9.50
   2   4 -13  -36.30   25.90
  -2  -5  13   19.40    3.80
  -2  -5  13    5.90   15.20
   2   5 -13   30.00   32.50
  -2  -6  13   -3.80    2.50
   2   6 -13   -0.70    0.60
  -3   6  13    0.10    1.00
  -3   6  13    3.30    1.00
   3  -6 -13    4.00    5.20
  -3   5  13    7.30   11.10
   3  -5 -13    4.30    4.20
   3  -5 -13   34.40   13.70
   3  -5 -13   -4.30    9.30
  -3   4  13    2.30    1.30
  -3   4  13   -0.40    9.10
   3  -4 -13    6.70    5.00
   3  -4 -13    0.00    3.80
   3  -4 -13    1.90    4.70
  -3   3  13   57.19    4.00
  -3   3  13   58.99    9.60
   3  -3 -13   61.69    7.00
   3  -3 -13   54.59    6.90
   3  -3 -13   66.49    7.20
  -3   2  13    5.20    5.10
   3  -2 -13   12.20    3.10
   3  -2 -13   18.10    3.50
   3  -2 -13    9.60    2.90
   3  -1 -13   54.09    5.10
   3   0 -13    1.10    1.60
   3   0 -13   -0.40    2.10
  -3  -1  13   72.39    8.30
   3   1 -13   57.19    6.50
   3   1 -13   75.19   19.50
  -3  -2  13   17.70    5.70
   3   2 -13   39.90   18.30
   3   2 -13   18.30    3.20
   3   2 -13   14.90    4.70
  -3  -3  13   69.79   10.60
  -3  -3  13   61.99    5.60
  -3  -3  13   66.59    8.90
   3   3 -13   23.40   22.00
   3   3 -13   55.99    5.90
   3   3 -13   57.89    9.80
  -3  -4  13   -9.30   15.70
  -3  -4  13   19.60   10.40
   3   4 -13   -5.40    8.50
   3   4 -13   22.80   33.80
  -3  -5  13    0.30    2.80
   3   5 -13    0.30   18.40
   3   5 -13   51.99   43.30
  -3  -6  13   -1.90    1.80
   3   6 -13    1.10    0.80
   4  -6 -13    7.80    5.50
  -4   5  13    1.30    1.20
   4  -5 -13  -11.40    7.50
   4  -5 -13   14.80    8.70
   4  -5 -13    1.10    4.10
  -4   4  13    6.20    8.10
  -4   4  13   13.60    2.00
   4  -4 -13    7.80    5.20
   4  -4 -13    9.40    6.00
   4  -4 -13   11.60    4.70
  -4   3  13   -0.50    5.90
  -4   3  13    4.80    1.30
   4  -3 -13    2.90    3.20
   4  -3 -13    2.20    3.50
   4  -3 -13   -2.20    2.90
  -4   2  13   88.29    9.40
   4  -2 -13   83.99    7.00
   4  -2 -13   77.99    6.40
   4  -2 -13   84.59    7.00
   4  -1 -13    0.50    1.90
   4  -1 -13    2.90    2.20
   4   0 -13   -1.90    2.10
   4   1 -13    2.10    2.70
   4   1 -13   -0.30    1.50
  -4  -2  13   94.19   10.50
   4   2 -13   74.79    9.10
   4   2 -13   86.19    6.10
   4   2 -13  111.89   25.80
   4   3 -13    0.20    2.40
   4   3 -13   15.00   35.30
   4   3 -13    7.80    5.30
  -4  -4  13   10.30    2.80
   4   4 -13   17.80    9.60
   4   4 -13   13.70    5.60
   4   4 -13   -3.70   40.20
  -4  -5  13    2.40    2.00
   4   5 -13  -18.50   16.30
  -4  -6  13    1.70    1.50
   4   6 -13   -0.10    0.90
  -5   6  13    2.90    1.10
   5  -6 -13    2.20    4.80
  -5   5  13    3.30    1.40
  -5   5  13    2.10    1.40
   5  -5 -13    3.10    4.30
  -5   4  13    2.80    1.40
   5  -4 -13    8.20    4.10
   5  -4 -13    3.00    6.50
   5  -4 -13    5.70    5.00
  -5   3  13   -1.80    1.30
   5  -3 -13   -0.50    3.10
   5  -3 -13   -0.60    3.00
   5  -3 -13   -2.60    3.50
   5  -2 -13   16.20    3.90
   5  -2 -13   16.10    3.70
   5  -1 -13   63.69    5.30
   5  -1 -13   57.09    5.40
   5   0 -13    0.80    2.40
   5   0 -13   -2.80    1.60
   5   1 -13   60.49    7.30
   5   1 -13   58.69    4.80
  -5  -2  13   17.00    2.80
   5   2 -13   13.20    2.70
   5   2 -13   23.50    7.00
  -5  -3  13   -2.70    3.60
  -5  -3  13    2.30    2.10
   5   3 -13    0.10    6.40
   5   4 -13   16.30    9.90
   5   4 -13   13.30    4.70
  -5  -5  13    1.60    2.00
   5   5 -13    3.60    1.30
  -5  -6  13    1.00    1.70
   5   6 -13    1.50    0.80
   6  -6 -13   22.30   10.50
  -6   5  13    1.90    1.20
   6  -5 -13    3.10    4.40
  -6   4  13   21.00    2.30
  -6   4  13   19.00    2.90
   6  -4 -13   20.30    6.10
   6  -4 -13   17.10    7.00
   6  -4 -13   18.00    5.30
  -6   3  13    2.60    1.40
  -6   3  13    5.10    1.80
   6  -3 -13    0.20    4.40
   6  -3 -13    0.30    3.30
   6  -3 -13    2.90    3.50
  -6   2  13   52.49    3.80
   6  -2 -13   40.30    5.40
   6  -2 -13   49.00    6.20
   6  -1 -13   11.60    3.00
   6  -1 -13   10.90    3.00
   6   0 -13    0.20    2.70
   6   0 -13    1.50    1.90
   6   1 -13   11.80    2.60
   6   1 -13   12.70    4.30
  -6  -2  13   44.00    4.50
   6   2 -13   43.70    4.40
   6   2 -13   43.20    8.30
  -6  -3  13   -1.80    2.00
  -6  -3  13    3.00    3.00
   6   3 -13    3.60    6.10
   6   3 -13    0.80    2.20
  -6  -4  13   15.80    3.40
   6   4 -13   16.40   13.50
   6   4 -13   16.00    4.60
  -6  -5  13    0.50    1.70
   6   5 -13    5.00    1.60
  -6  -6  13   -0.40    1.10
   6   6 -13    2.10    0.90
  -7   6  13   -0.30    0.80
  -7   5  13    1.60    1.10
   7  -5 -13    1.80    4.20
  -7   4  13    7.30    1.80
   7  -4 -13    8.40    4.30
   7  -4 -13   17.90    8.90
   7  -4 -13   18.50    5.90
  -7   3  13   16.80    2.40
   7  -3 -13   10.40    4.50
   7  -3 -13    9.50    5.20
   7  -3 -13   19.00    4.30
  -7   2  13    0.30    1.30
   7  -2 -13   -4.60    3.70
   7  -2 -13   10.00    3.10
  -7   1  13   -2.40    1.30
   7  -1 -13    0.80    2.50
   7  -1 -13   -2.30    2.20
  -7   0  13    0.80    1.60
   7   0 -13   -4.40    2.90
   7   0 -13   -3.10    1.80
  -7  -1  13    3.70    2.10
  -7  -1  13    1.10    1.80
   7   1 -13    0.10    1.70
   7   1 -13   -1.10    3.60
  -7  -2  13   -4.70    2.20
  -7  -2  13    2.50    1.80
   7   2 -13    4.60    5.00
   7   2 -13   -0.40    3.20
  -7  -3  13    9.40    2.90
  -7  -3  13    8.50    3.20
   7   3 -13    7.00    2.70
   7   3 -13   -5.40    6.70
  -7  -4  13    2.30    2.40
  -7  -4  13    3.10    2.00
   7   4 -13   24.00   14.30
   7   4 -13    2.90    4.80
  -7  -5  13   -0.70    1.60
   7   5 -13    4.10    1.30
  -7  -6  13    1.20    1.10
   7   6 -13    0.60    0.90
  -8   5  13    2.40    1.20
   8  -5 -13    2.90    4.80
  -8   4  13    2.30    1.30
   8  -4 -13    1.30    3.80
   8  -4 -13    3.70    7.20
  -8   3  13    4.70    1.90
   8  -3 -13    3.50    3.50
  -8   2  13   25.00    3.10
   8  -2 -13   17.20    4.00
  -8   1  13    4.00    1.50
   8  -1 -13   10.10    3.50
   8  -1 -13    5.80    2.80
  -8   0  13   -3.30    1.50
  -8   0  13    1.10    2.00
   8   0 -13    0.00    3.90
   8   0 -13    2.00    1.80
  -8  -1  13    5.60    2.40
  -8  -1  13    1.00    1.80
   8   1 -13   14.30    4.80
   8   1 -13    4.80    2.30
  -8  -2  13   23.40    3.30
  -8  -2  13   16.60    3.20
   8   2 -13   30.50    7.90
   8   2 -13   20.20    3.40
  -8  -3  13    4.30    2.60
  -8  -3  13    9.20    2.30
   8   3 -13    0.50    9.40
   8   3 -13    6.10    3.00
  -8  -4  13    0.50    1.40
  -8  -4  13   -1.70    1.60
   8   4 -13   -7.20    9.60
   8   4 -13    2.40    3.70
   8   4 -13    6.70    4.00
  -8  -5  13    1.50    1.40
   8   5 -13   -2.50    1.60
  -9   5  13    0.60    1.00
   9  -5 -13  -10.20    4.20
  -9   4  13    0.70    1.10
   9  -4 -13    3.40    4.20
  -9   3  13    0.80    1.30
   9  -3 -13   -2.30    3.80
   9  -3 -13    2.60    4.60
  -9   2  13    4.60    1.70
   9  -2 -13    7.70    3.40
  -9   1  13    1.90    1.50
  -9   0  13    0.80    1.70
  -9   0  13    1.40    2.30
   9   0 -13    5.70    4.00
  -9  -1  13    1.80    1.90
  -9  -1  13    6.00    1.90
   9   1 -13    4.10    2.00
   9   1 -13    5.10    4.80
  -9  -2  13    4.40    3.60
  -9  -2  13    4.70    2.00
   9   2 -13    4.00    2.20
   9   2 -13   -2.60    6.30
  -9  -3  13   -2.20    1.50
  -9  -3  13    3.20    2.30
   9   3 -13    3.00    2.50
   9   3 -13   -3.30    8.40
  -9  -4  13    0.10    1.30
  -9  -4  13   -0.10    1.50
   9   4 -13   -2.40    3.80
  -9  -5  13    2.00    1.20
   9   5 -13   -0.20    1.60
 -10   5  13    1.90    1.00
  10  -5 -13   -9.60    4.70
 -10   4  13   -0.40    1.10
  10  -4 -13   -0.50    4.20
 -10   3  13    7.50    2.00
  10  -3 -13   12.00    5.50
  10  -3 -13    3.10    4.30
 -10   2  13    1.90    1.50
  10  -2 -13   -0.90    6.10
  10  -2 -13    3.50    3.50
  10  -1 -13    7.60    3.00
 -10   0  13    0.30    1.60
  10   0 -13   -2.00    4.60
  10   0 -13   -5.60    2.20
 -10  -1  13    1.80    2.00
 -10  -1  13    1.40    1.90
  10   1 -13   -0.90    2.20
  10   1 -13    2.50    5.70
 -10  -2  13    2.80    1.80
 -10  -2  13    1.80    2.00
  10   2 -13    1.00    7.00
  10   2 -13   -0.50    1.80
 -10  -3  13    5.50    2.20
 -10  -3  13    2.40    1.70
  10   3 -13    4.40    3.00
  10   3 -13    6.80    9.60
 -10  -4  13   -0.50    1.50
 -10  -4  13    2.70    1.40
  10   4 -13   -2.30    3.80
 -10  -5  13    3.30    1.10
 -11   4  13    1.60    1.10
  11  -4 -13    0.90    4.70
 -11   3  13    1.40    1.50
  11  -3 -13   -5.50    4.30
 -11   2  13    1.20    1.50
  11  -2 -13   -1.20    4.30
  11  -2 -13   -5.10    3.50
 -11   1  13    3.10    1.80
  11  -1 -13   -0.50    2.80
 -11   0  13   -1.00    1.50
  11   0 -13   -1.60    2.30
 -11  -1  13    3.80    2.20
 -11  -1  13    6.40    2.30
  11   1 -13    5.10    7.30
  11   1 -13    3.80    2.70
 -11  -2  13    2.90    1.70
 -11  -2  13    4.00    1.90
  11   2 -13    2.30    8.50
  11   2 -13    8.10    2.50
  11   3 -13   26.00   13.10
 -11  -4  13    0.80    1.10
 -11  -4  13    0.70    1.30
  11   4 -13    1.60    3.50
 -12   4  13    0.00    1.00
  12  -4 -13    1.70    8.60
 -12   3  13   -2.40    1.10
 -12   2  13    5.90    2.60
  12  -2 -13    6.50    3.90
  12  -2 -13   14.10    6.10
 -12   1  13    2.10    1.60
 -12   0  13   -1.60    1.30
  12   0 -13    0.80    2.70
  12   1 -13    7.80    9.30
 -12  -2  13    4.50    1.90
 -12  -2  13    8.50    1.90
  12   2 -13   -0.40   11.40
  12   2 -13    8.30    2.80
 -12  -3  13   -0.30    1.10
 -12  -3  13   -2.40    1.10
  12   3 -13   -3.00    2.60
 -12  -4  13    0.10    0.90
 -12  -4  13   -1.20    1.00
  12   4 -13   -5.60    3.60
 -13   4  13    1.50    1.00
 -13   3  13   -0.90    1.10
 -13   2  13    2.00    1.50
  13  -2 -13    1.80    5.10
 -13   1  13    0.80    1.40
  13  -1 -13    0.00    3.40
 -13   0  13   -0.20    1.50
  13   0 -13    4.00    3.10
 -13  -1  13    2.40    1.60
  13   1 -13   -0.20    2.30
 -13  -2  13    0.00    1.00
  13   2 -13   -0.80    2.40
 -13  -3  13   -1.50    0.90
  13   3 -13    0.60    3.10
 -14   3  13    0.50    0.90
 -14   2  13   -0.70    1.10
 -14   1  13    1.30    1.30
  14  -1 -13    1.10    5.90
 -14   0  13   -0.40    1.30
  14   0 -13    2.00    3.10
  14   1 -13    6.10    2.80
  14   2 -13    6.10    3.60
  14   3 -13    4.20    3.30
 -15   2  13    1.00    1.20
  15  -1 -13    4.90    6.40
  15   0 -13    3.80    3.50
 -15  -1  13   -0.30    0.80
  15   1 -13    2.60    3.00
 -15  -2  13   -0.60    0.90
  15   2 -13   -5.80    2.80
 -16   1  13    0.30    0.90
 -16   0  13    0.90    0.90
 -16  -1  13    1.00    0.80
  16   1  14    5.80    5.10
  16   0  14    1.80    6.00
  15   2  14    3.60    4.10
  15   1  14    3.60    4.00
  15   0  14   -5.30    4.40
  15  -1  14    2.10    5.20
  14   3  14   10.90    5.40
  14   2  14   -4.00    3.50
  14   1  14    0.60    3.60
  14   0  14   -3.60    3.80
  14  -1  14    4.20    5.00
  14  -2  14    7.00    5.50
  13   3  14   10.40    4.30
 -13  -2 -14   14.20   19.90
  13   1  14    0.20    3.10
  13   0  14    1.20    3.80
  13  -1  14    8.30    4.50
  13  -2  14   11.60    5.30
  13  -3  14   -3.60    5.60
  12   3  14    5.30    3.60
  12   2  14    3.70    3.60
  12   1  14   10.80    3.70
 -12  -1 -14    9.00   10.50
  12  -1  14   11.50    7.70
  12  -1  14   10.70    4.70
  12  -2  14   15.30    8.70
  12  -3  14    6.70    5.10
  12  -4  14   -3.80    6.10
  11   4  14   -1.90    6.00
  11   3  14    0.90    3.70
  11   2  14    1.40    3.70
  11   1  14    1.70    3.00
  11   0  14    1.00    3.20
 -11   0 -14   -7.60   22.80
 -11   0 -14   -7.80    8.20
  11  -1  14   12.00    4.00
  11  -1  14    4.80    6.40
  11  -2  14   -7.90    6.60
  11  -3  14    1.80    4.30
  11  -4  14    5.20    5.00
  10   5  14   -2.10    1.70
  10   4  14    6.30    6.50
  10   4  14    3.70    3.40
  10   3  14   -4.10    3.60
  10   2  14   10.70    4.00
  10   1  14   30.40    5.30
  10   0  14    2.80    5.50
  10   0  14   -0.20    2.80
 -10   0 -14   -1.70    8.20
  10  -1  14   30.20    5.30
  10  -1  14   28.00    7.30
 -10   1 -14   14.60    8.00
 -10   1 -14   13.50   15.60
  10  -2  14    8.30    6.00
  10  -2  14   11.20    4.00
  10  -3  14   -2.50    4.00
  10  -3  14   -1.20    7.40
  10  -4  14   -1.50    4.40
  10  -5  14    3.70    6.10
   9   5  14   -4.50    1.30
   9   4  14    5.40    6.30
   9   3  14    1.10    4.60
   9   3  14   -4.10    3.10
   9   1  14   15.20    3.70
   9   0  14   12.10    3.70
   9   0  14   14.00    5.50
  -9   0 -14   -0.40    8.60
   9  -1  14   11.60    3.80
   9  -1  14    9.90    5.00
  -9   1 -14   16.80   36.30
  -9   1 -14   14.10    7.90
   9  -2  14   -5.80    5.00
   9  -2  14    3.10    3.40
  -9   2 -14    1.30    7.20
  -9   2 -14    3.60   12.50
   9  -3  14   -3.60    3.60
   9  -3  14    1.80    6.10
   9  -4  14   -1.10    4.10
   8   5  14    5.80    2.30
   8   4  14   -1.00    6.20
   8   4  14    7.40    2.50
   8   3  14    8.00    3.80
   8   3  14   -1.60    2.90
   8   2  14    2.10    2.70
   8   1  14    4.10    2.70
   8   0  14    8.90    3.00
   8   0  14    8.30    4.50
   8  -1  14    7.50    5.20
   8  -1  14    3.30    4.30
   8  -2  14    8.80    4.60
  -8   2 -14   -3.50    8.20
  -8   2 -14   28.90   22.20
   8  -3  14   13.50    6.10
   8  -3  14    8.10    3.90
  -8   3 -14    2.40    8.80
  -8   3 -14   11.50   14.50
   8  -4  14    0.30    3.80
   8  -4  14    2.80    8.10
   7   5  14   -0.80    1.20
   7   4  14    7.90    7.00
   7   4  14   16.50    3.00
  -7  -4 -14   30.00   15.00
   7   3  14    3.80    2.60
   7   3  14    0.90    3.40
  -7  -3 -14    2.40    8.10
   7   2  14   37.60    4.70
   7   2  14   28.90    4.90
  -7  -2 -14   31.90    7.70
   7   1  14   14.90    3.40
  -7  -1 -14    9.50    6.60
   7   0  14   12.10    3.30
   7   0  14    7.60    4.00
   7  -1  14    6.90    2.90
   7  -1  14    3.10    3.50
  -7   1 -14   13.90    7.40
   7  -2  14   33.30    5.40
   7  -2  14   33.70    6.10
  -7   2 -14   19.80    9.70
   7  -3  14   -5.00    3.10
   7  -3  14    2.20    4.70
  -7   3 -14    8.80    9.50
   7  -4  14   18.00    7.70
   7  -4  14    9.10    4.60
  -7   4 -14    6.60    9.90
  -7   4 -14   30.40   20.00
   6   6  14    0.40    0.70
   6   5  14    3.50    1.50
   6   4  14   -1.60   13.50
  -6  -4 -14   19.00   10.30
   6   3  14    0.40    3.50
   6   3  14   -0.40    2.00
  -6  -3 -14   10.20    6.50
   6   2  14   24.80    3.90
   6   2  14   38.40    5.40
  -6  -2 -14   26.70    5.70
   6   1  14   29.10    6.20
   6   1  14   37.80    5.10
  -6  -1 -14   34.80    6.40
   6   0  14   18.70    4.80
   6   0  14   10.30    3.00
  -6   0 -14   13.80    5.20
   6  -1  14   27.50    5.20
   6  -1  14   37.10    5.20
  -6   1 -14   21.60    8.10
   6  -2  14   27.30    4.90
   6  -2  14   38.90    6.30
  -6   2 -14   37.00    9.80
   6  -3  14   -2.70    4.50
   6  -3  14    4.50    3.40
  -6   3 -14   -0.80    9.90
   6  -4  14   32.20    8.40
   6  -4  14   23.70    5.80
  -6   4 -14   28.70   20.80
  -6   5 -14    2.80    0.80
   6  -6  14   -2.40   12.20
   5   6  14    0.60    0.80
   5   5  14    1.10    1.20
   5   4  14    3.30    1.70
   5   4  14  -13.10   33.40
  -5  -4 -14   14.20    8.20
   5   3  14    4.70    4.00
   5   3  14  -17.10   22.60
   5   3  14    6.50    2.00
  -5  -3 -14    2.20    4.90
   5   2  14    3.00    2.50
   5   2  14    0.30   19.70
  -5  -2 -14   -3.60    7.30
  -5  -2 -14    5.00    3.70
   5   1  14    0.90   18.60
   5   1  14    9.30    4.20
  -5  -1 -14   -3.70    6.20
  -5  -1 -14   -5.50    5.80
   5   0  14   76.89    6.20
   5   0  14   80.89    7.70
  -5   0 -14   67.39    6.70
   5  -1  14    8.10    2.70
   5  -1  14    2.20    2.90
  -5   1 -14    2.20    6.90
  -5   1 -14    9.70    4.00
  -5   2 -14    9.80    7.90
   5  -3  14    0.00    2.90
   5  -3  14    4.50    4.60
  -5   3 -14    0.90    9.40
   5  -4  14    3.80    3.60
   5  -4  14    4.20    5.80
  -5   4 -14    8.50   13.80
  -5   5 -14    2.60   23.60
   5  -6  14  -21.00   10.60
   4   6  14    2.00    1.00
   4   5  14    2.00    1.20
   4   4  14   -0.50   22.60
   4   4  14    3.30    1.70
  -4  -4 -14    6.40   11.30
  -4  -4 -14   -0.70   13.80
  -4  -4 -14    0.80    7.60
   4   3  14    9.80    4.60
   4   3  14    9.30    2.20
   4   3  14    3.10   17.90
  -4  -3 -14   11.50    7.50
  -4  -3 -14   25.70    6.80
  -4  -3 -14    7.40    4.40
   4   2  14  111.19    8.30
   4   2  14  141.69   21.20
  -4  -2 -14  116.79    9.20
  -4  -2 -14  109.39   10.20
   4   1  14   97.99    7.10
   4   1  14  110.89    9.50
   4   1  14  117.59   17.90
  -4  -1 -14  100.29    8.70
  -4  -1 -14   96.39    7.70
   4   0  14  365.66   18.70
   4   0  14  344.77   29.30
   4   0  14  353.66   17.10
  -4   0 -14  349.17   17.60
  -4   0 -14  349.57   17.40
   4  -1  14   93.39    7.80
   4  -1  14   91.89    7.00
  -4   1 -14   88.19    7.60
  -4   1 -14   98.69   11.00
   4  -2  14  105.99    9.10
   4  -2  14  124.09    8.70
  -4   2 -14   98.29   10.20
  -4   2 -14  137.49   14.60
   4  -3  14   14.60    4.20
   4  -3  14   14.30    4.80
   4  -4  14   -0.60    6.80
   4  -4  14    1.50    3.80
  -4   4 -14   -3.50   13.80
   4  -5  14    6.70   15.90
  -4   5 -14   17.10   16.80
   4  -6  14    0.40    7.70
  -4   6 -14    0.50    0.60
   3   6  14   -0.20    0.70
   3   5  14  -33.40   24.30
   3   5  14    5.60    2.60
  -3  -5 -14    6.10    8.90
   3   4  14    6.10   17.80
   3   4  14   34.10    3.70
  -3  -4 -14   20.90   10.70
  -3  -4 -14   41.20    8.90
  -3  -4 -14   21.30    6.50
   3   3  14   -0.30    1.50
   3   3  14    9.60   13.80
   3   3  14   -2.70    5.50
  -3  -3 -14   -1.10    5.40
  -3  -3 -14   16.00    4.80
  -3  -3 -14    4.20    3.70
   3   2  14    7.30    3.40
   3   2  14    8.50   12.90
  -3  -2 -14    6.60    4.00
  -3  -2 -14    2.90    2.80
   3   1  14   82.39    7.00
   3   1  14   75.19   14.80
   3   1  14   72.19    8.20
  -3  -1 -14   77.09    6.90
  -3  -1 -14   87.89    6.70
  -3  -1 -14   83.19    6.80
   3   0  14  -20.70   13.60
   3   0  14    0.50    2.60
  -3   0 -14    5.70    3.20
  -3   0 -14   -0.10    1.90
   3  -1  14   85.89    6.70
   3  -1  14   83.09    7.30
  -3   1 -14   80.89    7.90
   3  -2  14    6.90    3.40
   3  -2  14   10.90    3.20
  -3   2 -14    4.80    7.60
  -3   2 -14    4.50    4.20
   3  -3  14    5.70    4.20
  -3   3 -14   -5.80    9.20
  -3   3 -14    1.50    9.40
   3  -4  14   37.40    8.40
   3  -4  14   20.90    5.50
  -3   4 -14   29.90   14.80
   3  -5  14   -1.60   10.60
   3  -5  14    1.50    5.10
  -3   5 -14  -11.20   17.00
   3  -6  14    5.70    7.80
   2   6  14    1.90    0.90
   2   5  14   25.90   21.00
   2   5  14   28.90    3.00
  -2  -5 -14   14.80   16.90
  -2  -5 -14    2.30   14.40
  -2  -5 -14   18.50    7.90
   2   4  14    2.90    1.70
   2   4  14   18.10   16.40
  -2  -4 -14    3.30    5.30
  -2  -4 -14   -1.90    7.80
  -2  -4 -14    7.80    4.60
   2   3  14    6.40    1.60
   2   3  14   11.70   11.70
  -2  -3 -14    5.40    3.50
  -2  -3 -14    7.40    3.60
  -2  -3 -14    7.70    5.00
   2   2  14   45.80    5.90
   2   2  14   65.09   14.70
  -2  -2 -14   62.39    6.70
  -2  -2 -14   56.49    6.30
  -2  -2 -14   63.69    6.10
   2   1  14  427.86   22.40
   2   1  14  435.46   20.70
   2   1  14  466.45   26.40
  -2  -1 -14  457.95   21.40
  -2  -1 -14  462.25   22.10
   2   0  14   11.60    3.80
   2   0  14    6.90    9.60
   2   0  14   16.00    3.40
  -2   0 -14   11.40    3.10
  -2   0 -14    7.30    2.50
   2  -1  14  428.76   20.80
   2  -1  14  413.16   20.90
  -2   1 -14  448.36   20.70
  -2   1 -14  407.26   25.20
   2  -2  14   54.89    6.60
   2  -2  14   60.19    6.10
  -2   2 -14   66.39    7.50
  -2   2 -14   71.19   12.70
   2  -3  14    4.40    4.00
   2  -3  14   -1.40    2.90
  -2   3 -14    0.30   10.00
  -2   3 -14    5.20    7.10
   2  -4  14    4.20    6.40
   2  -4  14    3.40    4.00
  -2   4 -14    0.60   15.30
   2  -5  14   13.90    6.40
   2  -5  14    2.00   18.30
  -2   5 -14   33.90   19.60
   2  -6  14   -9.20    9.20
  -2   6 -14    1.40    0.70
   1   6  14   -0.80    0.70
   1   5  14   12.10   17.60
  -1  -5 -14   -5.50   15.20
  -1  -5 -14   19.20    6.70
  -1  -5 -14    5.50    9.00
   1   4  14   27.20    3.10
   1   4  14   16.90   13.20
  -1  -4 -14   16.90    5.80
  -1  -4 -14   24.80    7.70
  -1  -4 -14   35.80    6.10
   1   3  14   -0.50    1.40
   1   3  14   -2.20    9.60
  -1  -3 -14    0.70    3.10
  -1  -3 -14   -1.20    3.20
   1   2  14   -4.40    5.20
   1   2  14   -8.50    8.10
  -1  -2 -14    1.30    2.40
  -1  -2 -14    8.80    3.40
[truncated: 275,137 more chars]
